# Supplementary material for: Restructuring breeding programs 2: Assortative mating for improved commercial genetic gain when using optimum contribution selection and diversity introduction
Source: Genet Sel Evol. 2026 May 27;58:32. doi: 10.1186/s12711-026-01049-6 (PMC13263942; doi:10.1186/s12711-026-01049-6)
Supplement: Supplementary file 2 — Additional file 2: Simple simulation with OCS, selection, variance component estimation and tuned assortative mating. This script shows the steps we took to obtain the required correlation between EBVs of males and females to achieve a certain genetic variance in the next generation. It ends with checking if indeed the achieved correlation of TBVs matches the required one. Needs the population in vcf format provided in Additional file 5 and the SNP information provided in Additional file 6 as input. Also, functions defined in Additional file 3 are required. [file 12711_2026_1049_MOESM2_ESM.r]

# Clean the working environment
rm(list = ls())

# Load packages
library("MoBPS")
library("optiSel")
# install.packages("MoBPS")
# install.packages("optiSel")

# check MoBPS version
citation("MoBPS")

# set working directory to directory where SM3 is stored
(odir <- dirname(rstudioapi::getActiveDocumentContext()$path))
setwd(odir)

source("additional_file_3_supple_mat_functions.R")

library(MoBPS)

seed <- 1

# read in founder population
#path.vcf <- paste0("./founder_Ne100_Gen400_seed1.vcf.gz")

path.vcf <- paste0("./additional_file_5_supple_mat_founder_Ne100_Gen400_seed1", seed, ".vcf.gz")
pop <- creating.diploid(vcf = path.vcf, 
                        bpcm.conversion = 1000000)

# read in information about loci
#path.snp.info <- paste0("./SNP_info_seed1.txt")

path.snp.info <- paste0("./additional_file_6_SNP_info_seed1", seed, ".txt")
snp.info <- read.table(file = path.snp.info)

################################################################################
# now setting up the object to pass SNP effects to the population object
map <- get.map(pop)

e <- lapply(unique(map[,1]), function(i) map[map[,1] == i,2])
# number of snps per chromosome
n.snp.chrom <- lapply(e, length)

SNP <- unlist(lapply(n.snp.chrom, function(i) 1:i))
Chromo <- rep(unique(map[,1]), times = unlist(n.snp.chrom))

effect0 <- rep(0, times = nrow(map))
effect1 <- snp.info$additive_effect
effect2 <- snp.info$additive_effect*2

overall.position <- 1:nrow(map)
Pool <- 0

effect.matrix <- cbind(SNP, Chromo, effect0, effect1, effect2, overall.position, Pool = Pool)
effect.matrix <- apply(effect.matrix, MARGIN = 2, as.numeric)

# add effects to population object
pop <- creating.trait(pop, real.bv.add = effect.matrix, trait.name = "Trait1")

# standardize the trait and the SNP effects so taht the average BV is 0 and the 
# genetic variance is 1
pop <- bv.standardization(population = pop, mean.target = 0, var.target = 1, gen = 1)

# check if succesful
bv <- get.bv(pop, gen = 1)
mean(bv)
var(bv[1,])
################################################################################
# add the 20k genotyping array to the population object and name it "SNP_chip"
pop <- add.array(pop, marker.included = snp.info$on_array, array.name = "SNP_chip")
################################################################################

target.h2 <- 0.6
varA <- var(get.bv(pop, gen = 1)[1,])
varE <- varA/target.h2 - varA

varA.base <- varA
varE.true <- varE

varA/(varA+varE)

n.gens.in.bve <- 3
population.size.elite.competitor <- 900
population.size.elite.own <- 840
piglets.per.litter <- 6
n.boars <- 50
inbreeding.rate <- 0.01
n.AI.males <- 80

n.elite.sows.competitor <- population.size.elite.competitor/piglets.per.litter
n.elite.sows.own <- population.size.elite.own/piglets.per.litter


# create population of desired size
pop <- breeding.diploid(pop, breeding.size = population.size.elite.competitor)
# genotype all individuals created so far
pop <- breeding.diploid(pop, genotyped.gen = 1:get.ngen(pop), genotyped.array = "SNP_chip")

# 10 generations of burnin
for(gen.i in 1:10){
  # phenotype all animals
  pop <- breeding.diploid(pop
                          , phenotyping.gen = get.ngen(pop)
                          , sigma.e = sqrt(varE.true)
                          , n.observation = 1)
  
  # genotype all animals
  pop <- breeding.diploid(pop, genotyped.gen = get.ngen(pop), genotyped.array = "SNP_chip")
  
  bve.gen.real <- max(c((get.ngen(pop) - (n.gens.in.bve-1)),1)):get.ngen(pop)
  
  # now estimate breeding values
  pop <- breeding.diploid(pop
                          , bve = TRUE
                          , relationship.matrix = "vanRaden"
                          , sigma.e = sqrt(varE)
                          , sigma.g = sqrt(varA)
                          , bve.gen = bve.gen.real 
                          , bve.array = "SNP_chip")
  
  # now select parents for next generation based on EBV and export them
  sel.db <- breeding.diploid(pop, 
                             selection.size = c(n.boars, n.elite.sows.competitor), 
                             export.selected = TRUE, 
                             selection.criteria = c("bve", "bve"))
  
  db.m.sel <- sel.db[[1]][,1:3]
  db.f.sel <- sel.db[[2]][,1:3]
  
  # create a mating plan
  mate.plan <- mate.allocation.nested.females(population = pop
                                              , database.sel.males = db.m.sel
                                              , database.sel.females = db.f.sel
                                              , breeding.size = population.size.elite.competitor
                                              , sex.ratio.even = TRUE)
  
  # generate next generation
  pop <- breeding.diploid(pop
                          , fixed.breeding = mate.plan
                          , delete.same.origin = TRUE
                          , name.cohort = paste0("Elite_gen_", get.ngen(pop)+1)
                          , recombination.minimum.distance = 0.1
  )
}

pop.after.burnin <- pop
pop <- pop.after.burnin

################################################################################

# phenotype all animals
pop <- breeding.diploid(pop
                        , phenotyping.gen = get.ngen(pop)
                        , sigma.e = sqrt(varE.true)
                        , n.observation = 1)

# genotype all animals
pop <- breeding.diploid(pop, genotyped.gen = get.ngen(pop), genotyped.array = "SNP_chip")

bve.gen.real <- max(c((get.ngen(pop) - (n.gens.in.bve-1)),1)):get.ngen(pop)

################################################################################
# estimate variance components

# this extracts elite animals of the last three generations as we use in BVE
elite.bve.cohorts <- get.cohorts(pop)[
  detect_any(vector_strings = get.cohorts(pop), pattern = paste0("Elite_gen_", sort(bve.gen.real, decreasing = TRUE)[1:3] ))
]

db <- get.individual.loc(pop, cohorts = elite.bve.cohorts)[,c(1,2,3,3)]

# select 3000 random animals to be used in VCE
db.var.est <- db[sort(sample(x = nrow(db), size = min(c(nrow(db),3000)), replace = FALSE )),]

pop <- breeding.diploid(pop
                        , bve = TRUE
                        , relationship.matrix = "vanRaden"
                        , bve.array = "SNP_chip"
                        , bve.database = db.var.est
                        , remove.effect.position = TRUE
                        , rrblup.bve = TRUE
)

varA <- get.variance.components(pop)[1,]
varE <- get.variance.components(pop)[2,]

################################################################################

# now estimate breeding values
# this can take as while because reliabilities also need to be estimated
pop <- breeding.diploid(pop
                        , bve = TRUE
                        , relationship.matrix = "vanRaden"
                        , sigma.e = sqrt(varE)
                        , sigma.g = sqrt(varA)
                        , bve.gen = bve.gen.real 
                        , bve.array = "SNP_chip"
                        , calculate.reliability = TRUE)

################################################################################
# Now, we need to select.
# Less sows are selected. Sows are selected based on EBV
# males are selected with OCS

db.m <- get.database(pop, gen = get.ngen(pop))
db.m <- db.m[db.m[,2] == 1,,drop=FALSE]

db.f <- get.database(pop, gen = get.ngen(pop))
db.f <- db.f[db.f[,2] == 2,,drop=FALSE]

ebv.m <- get.bve(pop, database = db.m, use.id = TRUE)
ebv.f <- get.bve(pop, database = db.f, use.id = TRUE)

id.m <- as.integer(colnames(ebv.m))
id.f <- as.integer(colnames(ebv.f))

sex.m <- rep("male", times = length(id.m))
sex.f <- rep("female", times = length(id.f))

id <- c(id.m, id.f)
ebv <- c(ebv.m, ebv.f)
sex <- c(sex.m, sex.f)

# select females
sel.f.id <- as.integer(colnames(ebv.f)[order(ebv.f, decreasing = TRUE)[1:n.elite.sows.own]])

is.Candidate.f <- (id.f %in% sel.f.id)
is.Candidate.m <- rep(TRUE, length(id.m))
isCandidate <- c(is.Candidate.m, is.Candidate.f)

################################################################################
# get relationship matrix and calculate how much inbreeding is allowed

# the relationship matrix should be built with the allele frequencies observed 5 generations ago
# as the reference allele frequencies

# find out who lived 5 generations ago
coh <- get.cohorts(pop)
db.ancestors <- get.database(pop, cohorts = coh[detect_any(coh, pattern = "Elite") & detect_any(coh, pattern = paste0("_gen_", max(c(1, get.ngen(pop)-5)), "_") )])

# create GRM for current animals
VR1 <- breeding.diploid(pop
                        , bve = TRUE
                        , remove.effect.position = TRUE
                        , relationship.matrix = "vanRaden" 
                        , bve.gen = get.ngen(pop)
                        , bve.p_i.database = db.ancestors
                        , export.relationship.matrix = TRUE
                        , bve.array = "SNP_chip")

id <- as.integer(get.id(pop, gen = get.ngen(pop)))
colnames(VR1) <- id
rownames(VR1) <- id

pos.elite <- as.integer(colnames(VR1)) %in% c(id.m, id.f)
av.relationship.current <- mean(VR1[pos.elite, pos.elite])

av.kinship.current <- av.relationship.current/2
max.kinship.next.gen <- av.kinship.current + (1 - av.kinship.current) * inbreeding.rate

# under random mating, the average kinship level is equal to the average inbreeding level
# kinship is half the relationship

# to get back to relationship level
max.relationship.next.gen <- max.kinship.next.gen * 2
################################################################################
# prepare objects for optiSel

phen <- data.table::data.table(Indiv = id, 
                               Breed = "BreedA", 
                               Sex = sex, 
                               BV = ebv, 
                               isCandidate = isCandidate)

cand <- candes(phen = phen
               , relationship = VR1
               , quiet = FALSE)

# this is the maximum number of matings a boar should have
max.matings.per.boar <- 5

ub.m <- c(rep(max.matings.per.boar/n.elite.sows.own, times = length(sex.m)))
ub.m <- setNames(object = ub.m, nm = id.m)
ub.m <- ub.m[is.Candidate.m]

# set upper bound for females so that they can only contribute one litter
ub.f <- as.integer(is.Candidate.f)*((1/n.elite.sows.own)/2)
ub.f <- setNames(object = ub.f, nm = id.f)
ub.f <- ub.f[is.Candidate.f]

ub <- c(ub.m, ub.f)

# set lower bound for females so that they must  contribute one litter
lb.f <- as.integer(is.Candidate.f)*((1/n.elite.sows.own)/2)
lb.f <- setNames(object = lb.f, nm = id.f)
lb.f <- lb.f[is.Candidate.f]
lb <- lb.f


# this is the minimum contribution a sire must have because this contribution means 1 litter
max.thres <- (1/n.elite.sows.own)/2

(1/n.elite.sows.own)*n.elite.sows.own

# optiSel will later run in iterations to ensure that every selected boar
# contributes at least to one mating
# The thresholds will gradually bi increased and the code below determines teh thresholds
# in every iteration
contr.thres <-  0
q <- 1
for(q in 1:4){
  contr.thres <- c(contr.thres, contr.thres[q] + (max.thres - contr.thres[q])/2)
}
contr.thres <- c(0.0001, contr.thres[-1], max.thres, max.thres)

################################################################################
# run optiSel

# these iterations take care that no animals will get extremely small contributions
ocs.iter <- 1
for(ocs.iter in 1:length(contr.thres)){
  
  # at the end of  the iterations, all males should have at least so many contributions
  # so that it is enough to sire one litter
  if(ocs.iter == length(contr.thres)){
    lb.m <- as.integer(is.Candidate.m)*max.thres
    lb.m <- setNames(object = lb.m, nm = id.m)
    lb.m <- lb.m[cand$phen$isCandidate[cand$phen$Sex == "male"]]
    
    lb <- c(lb.m, lb.f)
  }
  
  con <- list(ub.relationship = max.relationship.next.gen, ub = ub, lb = lb)
  
  contr <- opticont(method = "max.BV", cand = cand, con = con, quiet = FALSE, solver = "slsqp")
  
  contr.m <- contr$parent[contr$parent$Sex == "male",]
  contr.f <- contr$parent[contr$parent$Sex == "female",]
  
  # these should both be 50%
  cat(paste0("Total contribution of candidate males is: ", sum(contr.m[contr.m$isCandidate,'oc']), "\n"))
  cat(paste0("Total contribution of candidate females is: ", sum(contr.f[contr.f$isCandidate,'oc']), "\n"))
  
  contribution.male <- contr.m$oc
  contribution.male <- setNames(object = contribution.male, nm = contr.m$Indiv)
  
  # ids of males with a contribution of at least the threshold
  ids.good.males <- as.integer(names(contribution.male[contribution.male >= contr.thres[ocs.iter]]))
  # all males that do not meet this threshold contribution are set to FALSE
  cand$phen$isCandidate[cand$phen$Sex == "male"] <- as.integer(cand$phen$Indiv[cand$phen$Sex == "male"]) %in% ids.good.males
  
  
  ub.m <- ub.m[as.integer(names(ub.m)) %in% ids.good.males]
  ub <- c(ub.m, ub.f)
  
  # contribution.male[contribution.male != 0] > max.thres
  # max.thres
  # sum(contribution.male)
  # min(2*contribution.male[contribution.male != 0])
  # min(2*contribution.male[contribution.male != 0])*n.elite.sows.own
  
}

# now record who got a positive contribution
id.sel.m <- as.integer(contr.m[,"Indiv"][contr.m[,'oc'] > 0])
id.sel.f <- as.integer(contr.f[,"Indiv"][contr.f[,'oc'] > 0])

contr.sel.m <- contr.m[,"oc"][contr.m[,'oc'] > 0]
contr.sel.f <- contr.f[,"oc"][contr.f[,'oc'] > 0]

names(contr.sel.m) <- id.sel.m
names(contr.sel.f) <- id.sel.f

db.sel.male.elite <- get.database(pop, id = id.sel.m)
db.sel.female.elite <- get.database(pop, id = id.sel.f)
################################################################################
################################################################################
# now, determine how high the correlation between EBVs of males and females should be
# so that genetic variance is increased so that AI boars in the next generation have
# the same genetic level as the boars a competitor would select
# this section is long

# reliabilities of selected males and females
reliabilities.m <- get.reliabilities(population = pop, database = rbind(db.sel.male.elite), use.id = TRUE)[1,,drop=FALSE]
reliabilities.f <- get.reliabilities(population = pop, database = rbind(db.sel.female.elite), use.id = TRUE)[1,,drop=FALSE]

pev.m <- (1 - reliabilities.m[1,]) * varA[1]
pev.f <- (1 - reliabilities.f[1,]) * varA[1]


# get info about reliabilities of all elite males 
ebv.elite.m <- get.bve(pop, cohorts = paste0("Elite_gen_",get.ngen(pop), "_M"))[1,]
tbv.elite.m <- get.bv(pop, cohorts = paste0("Elite_gen_",get.ngen(pop), "_M"))[1,]
reliabilities.m.cand <- get.reliabilities(pop, cohorts = paste0("Elite_gen_",get.ngen(pop), "_M"))[1,]

pev.cand.m <- (1 - reliabilities.m.cand) * varA[1]

est.var.TBV.m.cand <- (var.P(ebv.elite.m) + pev.cand.m)

# this is the estimated accuracy for selecting male elite candidates
accuracy.candidates.m <- mean( sqrt( 1 - (pev.cand.m / est.var.TBV.m.cand) ) )


ebv.sel.elite.m <- get.bve(pop, database = rbind(db.sel.male.elite))[1,]
ebv.sel.elite.f <- get.bve(pop, database = rbind(db.sel.female.elite))[1,]
tbv.sel.elite.m <- get.bv(pop, database = rbind(db.sel.male.elite))[1,]
tbv.sel.elite.f <- get.bv(pop, database = rbind(db.sel.female.elite))[1,]

# raw means not accounted for the fact that contributions may differ
accuracy.selected.m.raw <- sqrt( 1 - (mean(pev.m) / (var.P(ebv.sel.elite.m) + mean(pev.m)) ) )
accuracy.selected.f.raw <- sqrt( 1 - (mean(pev.f) / (var.P(ebv.sel.elite.f) + mean(pev.f)) ) )

################################################################################
# deriving relationship matrix

VR <- breeding.diploid(pop, 
                       bve = TRUE, 
                       relationship.matrix = "vanRaden", 
                       bve.database = rbind(db.var.est, db.sel.male.elite, db.sel.female.elite),
                       export.relationship.matrix = TRUE, 
                       bve.array = "SNP_chip", 
                       bve.p_i.database = db.var.est
)
# inbreeding calclation based on va Raden method is nott good because we 
# have not defined a base population

id <- get.id(pop, gen = get.ngen(pop))
id <- get.id(pop, database = rbind(db.sel.male.elite, db.sel.female.elite))
id.m <- get.id(pop, database = db.sel.male.elite)
id.f <- get.id(pop, database = db.sel.female.elite)


VR.sel.elite.m <- VR[colnames(VR) %in% names(id.m), colnames(VR) %in% names(id.m)]
VR.sel.elite.f <- VR[colnames(VR) %in% names(id.f), colnames(VR) %in% names(id.f)]

VR.base <- VR[!(colnames(VR) %in% names(id)), !(colnames(VR) %in% names(id))]

# the average inbreding (average kinship) in the group used for VCE
F.base.VR <- mean(VR.base[upper.tri(VR.base)])

# inbreeding levels of selected males and females
F.sel.males <- (diag(VR.sel.elite.m)-1) - F.base.VR
F.sel.females <- (diag(VR.sel.elite.f)-1) - F.base.VR

# gametic MSV of males
av.gamMSV.males <- (1 - F.sel.males) * varA[1] * 0.25
av.gamMSV.males <- sum(av.gamMSV.males * (contr.sel.m/sum(contr.sel.m)))

# gametic MSV of females
av.gamMSV.females <- (1 - F.sel.females) * varA[1] * 0.25
av.gamMSV.females <- sum(av.gamMSV.females * (contr.sel.f/sum(contr.sel.f)))

# variance of EBVs of males and females weighted by their contribution to the next generation
V.EBV.sel.males <- var.P(vector = get.bve(pop, database = db.sel.male.elite)[1,], proportion = contr.sel.m/sum(contr.sel.m))
V.EBV.sel.females <- var.P(vector = get.bve(pop, database = db.sel.female.elite)[1,], proportion = contr.sel.f/sum(contr.sel.f))

# these are the PEVs of males and females weighted by their contribution to the next generation
PEV.sel.males <- sum(pev.m*(contr.sel.m/sum(contr.sel.m)))
PEV.sel.females <- sum(pev.f*contr.sel.f/sum(contr.sel.f))


V.TBV.sel.males <- V.EBV.sel.males + PEV.sel.males
V.TBV.sel.females <- V.EBV.sel.females + PEV.sel.females

# this is the estimated correlation of EBV with TBV in the group of selected animals
# corrected for by the contributions to the next generation
accuracy.selected.m <- sqrt( 1 - (PEV.sel.males / (V.EBV.sel.males + PEV.sel.males) ) )
accuracy.selected.f <- sqrt( 1 - (PEV.sel.females / (V.EBV.sel.females + PEV.sel.females) ) )

################################################################################
# determine the required correlation between EBVs

requirements <- 
  get.required.correlation.assortative.mating(varA.sel.males = V.TBV.sel.males, 
                                              varA.sel.females = V.TBV.sel.females, 
                                              av.gamMSV.sel.males = av.gamMSV.males, 
                                              av.gamMSV.sel.females = av.gamMSV.females,
                                              n.offspring = population.size.elite.own/2,
                                              n.selected.offspring = n.AI.males, 
                                              n.offspring.competitor = population.size.elite.competitor/2, 
                                              accuracy.selected.sires = accuracy.selected.m,
                                              accuracy.selected.dams = accuracy.selected.f,
                                              accuracy = accuracy.candidates.m # this is the accuracy to select among the candidates
  )

req.corr.btw.EBVs <- requirements[1]
req.corr.btw.TBVs <- requirements[2]


################################################################################
# create a mate plan that fulfills the required correlation

mate.plan <- mate.allocation.nested.females.assortative.mating(population = pop, 
                                                       database.sel.males = db.sel.male.elite, 
                                                       database.sel.females = db.sel.female.elite, 
                                                       breeding.size = population.size.elite.own, 
                                                       contribution.males = contr.sel.m, 
                                                       contribution.females = contr.sel.f, 
                                                       sex.ratio.even = TRUE, 
                                                       required.correlation = req.corr.btw.EBVs, 
                                                       n.offspring.per.female = piglets.per.litter)


# generate next generation
pop2 <- breeding.diploid(pop
                        , fixed.breeding = mate.plan
                        , delete.same.origin = TRUE
                        , name.cohort = paste0("Elite_gen_", get.ngen(pop)+1)
                        , recombination.minimum.distance = 0.1
)

################################################################################
# check if the achieved correlation matches the correlations that were required

ped <- get.pedigree(pop2, gen = get.ngen(pop2), id = TRUE)

ebv.sire <- c()
ebv.dam <- c()
tbv.sire <- c()
tbv.dam <- c()
for(rowi in 1:nrow(ped)){
  ebv.sire <- c(ebv.sire, get.bve(pop, database = get.database(pop, id = as.integer(ped[rowi,2])))[1,])
  ebv.dam <- c(ebv.dam, get.bve(pop, database = get.database(pop, id = as.integer(ped[rowi,3])))[1,])
  
  tbv.sire <- c(tbv.sire, get.bv(pop, database = get.database(pop, id = as.integer(ped[rowi,2])))[1,])
  tbv.dam <- c(tbv.dam, get.bv(pop, database = get.database(pop, id = as.integer(ped[rowi,3])))[1,])
  
}

# here, compared required correlations with achieved correlations
req.corr.btw.EBVs
cor(ebv.sire, ebv.dam)

req.corr.btw.TBVs
cor(tbv.sire, tbv.dam)
