# Supplementary material for: Restructuring breeding programs 2: Assortative mating for improved commercial genetic gain when using optimum contribution selection and diversity introduction
Source: Genet Sel Evol. 2026 May 27;58:32. doi: 10.1186/s12711-026-01049-6 (PMC13263942; doi:10.1186/s12711-026-01049-6)
Supplement: Supplementary file 3 — Additional file 3: This R script contains function definitions needed by Additional file 2. [file 12711_2026_1049_MOESM3_ESM.r]

# this function gz zips a file and does not remove the original file
gz_zip_gzfile <- function(filename, rm = FALSE) {
  if(file.exists(paste0(filename, ".gz"))) {
    print("Overwrote existing file.")
    file.remove(paste0(filename, ".gz"))
  }
  return(R.utils::compressFile(filename, ext = "gz", remove = rm, FUN = gzfile))
}
# gz_zip_gzfile("out.gt.vcf")

# map has to have chromosomes on first column, and positions on the third column
get.chrom.length <- function(population = NULL, map = NULL){
  
  if(is.null(map)){
    if(is.null(population)){
      stop(paste0("You either need to provide a MoBPS population object or a map.\n"))
    } else{
      map <- MoBPS::get.map(population)
    }
  }
  
  chrom.min <- c()
  chrom.max <- c()
  
  for(chrom.i in 1:length(unique(map[,1]))){
    map.chrom <- map[map[,1] == unique(map[,1])[chrom.i],]
    chrom.min <- c(chrom.min, min(as.numeric(map.chrom[,3])))
    chrom.max <- c(chrom.max, max(as.numeric(map.chrom[,3])))
  }
  
  chrom.len <- chrom.max - chrom.min
  
  out <- rbind(chrom.min, chrom.max, chrom.len)
  
  return(out)
}

# this function gives out the SNPs that should be on the array
# it does that by segmenting the genome in many equally sized bins and then choosing the SNP with the 
# highest MAF in each bin
# output is a vector with FALSE TRUE coding for whether the SNP should be included on the array or not
make.genotyping.array <- function(geno, map, n.SNP.out, ID.SNP.ignore=NULL){
  
  map.in <- map
  chr.start <- get.chrom.length(map = map)[1,]
  chr.len <- get.chrom.length(map = map)[3,]
  
  AF <- rowMeans(geno)/2
  names(AF) <- row.names(geno)
  maf <- AF
  maf[maf > 0.5] <- 1 - maf[maf > 0.5]
  
  morgan.per.snp <- sum(chr.len) / n.SNP.out
  n.bins <- sum(chr.len) /  morgan.per.snp
  
  map <- as.data.frame(map)
  map[,"Chromosome"] <- as.integer(map[,"Chromosome"])
  map[,"Morgan position"] <- as.numeric(map[,"Morgan position"])
  
  start.pos <- map[1,"Morgan position"]
  current.chrom <- map[1,1]
  sel.snps <- c()
  start.new.chrom <- FALSE
  sel.snp.pos <- c()
  sel.snp.chrom <- c()
  #n.sel.snp.bin <- 0
  #n.additional.snps.next.bin <- 0
  for(i in #1:12
      1:n.bins
  ){
    #n.sel.snp.bin <- n.sel.snp.bin + n.additional.snps.next.bin + 1
    n.sel.snp.bin <- 1
    
    end.pos <- start.pos + morgan.per.snp
    
    map.chrom <- map[map[,1] == current.chrom,]
    
    # if the end of the bin is beyond the length of the chromosome
    if(max(map[map[,1] == current.chrom, 3]) < end.pos){
      end.pos <- max(map[map[,1] == current.chrom, 3])
      start.new.chrom <- TRUE
    }
    
    map.bin <- map.chrom[map.chrom[,3] >= start.pos & map.chrom[,3] <= end.pos,]
    map.bin
    
    start.pos <- end.pos
    
    cand.snps <- maf[names(maf) %in% map.bin[,"SNP ID"]]
    #cand.snps %in% ID.SNP.ignore
    cand.snps <- cand.snps[!(names(cand.snps) %in% ID.SNP.ignore)]
    
    if(start.new.chrom | i == n.bins){
      current.chrom <- current.chrom + 1
      start.pos <- chr.start[current.chrom]
      cat(paste0("Finished chromosome: ", current.chrom - 1, "\n"))
      start.new.chrom <- FALSE
    }
    
    if(length(cand.snps) < 1){next}
    #n.additional.snps.next.bin <- n.sel.snp.bin - length(cand.snps)
    
    pos.sel <- order(cand.snps, decreasing = TRUE)[1:n.sel.snp.bin]
    
    sel.snps <- c(sel.snps, cand.snps[pos.sel])
    sel.snp.pos <- c(sel.snp.pos, map.bin[pos.sel, "Morgan position"])
    sel.snp.chrom <- c(sel.snp.chrom, map.bin[pos.sel, "Chromosome"])
    
    start.pos
    end.pos
  }
  
  # if the number of selected SNPs is not sufficient yet
  if(length(sel.snps) != n.SNP.out){
    n.add.snps <- n.SNP.out - length(sel.snps)
    
    #any(names(sel.snps) %in% ID.SNP.ignore)
    #any(names(cand.snps) %in% ID.SNP.ignore)
    not.pos <- (names(maf) %in% names(sel.snps)) + (names(maf) %in% ID.SNP.ignore)
    not.pos <- not.pos == 0
    
    cand.snps <- maf[not.pos]
    #cand.snps[order(cand.snps, decreasing = TRUE)[1:n.add.snps]]
    sel.snps <- c(sel.snps, cand.snps[order(cand.snps, decreasing = TRUE)[1:n.add.snps]])
  }

  cat(paste0("Mean MAF of all SNP: ", round(mean(maf),4), "\n"))
  cat(paste0("Mean MAF of SNP on array: ", round(mean(sel.snps),4), "\n"))
  cat(paste0("Mean MAF of all SNP without array SNP: ", 
             round(mean(maf[!(names(maf) %in% names(sel.snps))]),4), 
             "\n"))
  
  out <- (names(maf) %in% names(sel.snps))
  names(out) <- names(maf)
  
  return(out)
}
#IN <- make.genotyping.array(geno = geno, map = map, n.SNP.out = n.SNP.out)

# breeding.size and selection.size should both be vectors with each two entries. 
# the first for males, the second for females
# also incorporate contributions
# only works if the order of contributions is the same as the order
# of ids one would get when get.id() with the databases
# "shuffled" considers contributions but the allocation is random and not nested
mate.allocation.nested.females <- function(population, 
                                           database.sel.males, 
                                           database.sel.females, 
                                           breeding.size,
                                           contribution.males=NULL,
                                           contribution.females=NULL,
                                           sex.ratio.even=FALSE,
                                           shuffled = FALSE){
  
  if(length(breeding.size) == 1){
    breeding.size <- c(floor(breeding.size/2),ceiling(breeding.size/2))
  }
  
  db.m <- database.sel.males
  db.f <- database.sel.females
  db.full.m <- get.individual.loc(population = population, database = db.m)
  db.full.f <- get.individual.loc(population = population, database = db.f)
  
  selection.size <- c(nrow(db.full.m), nrow(db.full.f))
  
  if(is.null(contribution.males)){
    contribution.males <- rep(1/nrow(db.full.m), times = nrow(db.full.m))
  }
  if(is.null(contribution.females)){
    contribution.females <- rep(1/nrow(db.full.f), times = nrow(db.full.f))
  }
  
  contribution.males <- round(contribution.males/sum(contribution.males), 6)
  contribution.females <- round(contribution.females/sum(contribution.females), 6)
  
  n.off.fix.fem <- floor( round( sum(breeding.size) * contribution.females, 4) )
  n.off.add.fem <- sum(breeding.size) - sum(n.off.fix.fem)
  
  pos.add.fem <- sample(1:n.off.add.fem, size = n.off.add.fem)
  
  n.off.fix.fem[pos.add.fem] <- n.off.fix.fem[pos.add.fem] + 1
  sum(n.off.fix.fem)
  
  # if when rounding contributions the sum of matings is identical to the number of desired matings,
  # then no addition is required
  if(sum(round(length(n.off.fix.fem) * contribution.males)) == length(n.off.fix.fem)){
    n.mating.mal <- round(length(n.off.fix.fem) * contribution.males)
  } else{
    n.mating.mal <- floor(length(n.off.fix.fem) * contribution.males)
    n.mat.add.mal <- length(n.off.fix.fem) - sum(n.mating.mal)
    
    contribution.males - (n.mating.mal/length(n.off.fix.fem))
    
    pos.add.mal <- sample(1:length(n.mating.mal), size = n.mat.add.mal, prob = contribution.males - (n.mating.mal/length(n.off.fix.fem)) )
    n.mating.mal[pos.add.mal] <- n.mating.mal[pos.add.mal] + 1
  }
  sum(n.mating.mal)
  
  resample <- function(x, ...) {x[sample.int(length(x), ...)]} # idea from ?sample
  
  resample.pos.mal <- sample(1:length(n.mating.mal))
  db.full.m <- db.full.m[resample.pos.mal,,drop=FALSE]
  n.mating.mal <- n.mating.mal[resample.pos.mal]
  
  resample.pos.fem <- sample(1:length(n.off.fix.fem))
  db.full.f <- db.full.f[resample.pos.fem,,drop=FALSE]
  n.off.fix.fem <- n.off.fix.fem[resample.pos.fem]
  
  db.m.contr <- db.full.m[rep(1:length(n.mating.mal), n.mating.mal),,drop=FALSE]
  
  mat <- cbind(db.m.contr, db.full.f)
  mat <- mat[rep(1:nrow(mat), times = n.off.fix.fem),]
  #dim(mat)
  
  if(sex.ratio.even){
    sex <- rep(c(0,1), sum(breeding.size))[1:sum(breeding.size)]
  } else{
    sex <- resample(rep(c(0,1), times = breeding.size))
  }
  mate.plan <- cbind(mat, sex)
  rownames(mate.plan) <- NULL
  
  if(shuffled){
    n.rows <- nrow(mate.plan)
    resample <- function(x, ...) x[sample.int(length(x), ...)]
    ord <- resample(1:n.rows)
    
    mate.plan <- cbind(mate.plan[,1:3,drop=FALSE], mate.plan[ord,4:6,drop=FALSE], mate.plan[,7,drop=FALSE])
  }
  return(mate.plan)
}


detect_any <- function(vector_strings, pattern){
  out <- c()
  for(i in 1:length(vector_strings)){
    out <- c(out, any(stringr::str_detect(vector_strings[i], pattern = paste0(pattern))))
  }
  return(out)
}

var.P <- function(vector, average = NULL, proportion = NULL){
  
  vector <- as.vector(vector)
  
  if(!is.null(proportion)){
    proportion <- proportion/sum(proportion)
  }
  
  if(is.null(average)){
    if(is.null(proportion)){
      average <- mean(vector)
    } else{
      average <- sum(vector*proportion)
    }
  }
  
  
  if(is.null(proportion)){
    variance <- sum((vector - average)**2)/length(vector)
  } else{
    variance <- sum(proportion * (vector - average)**2)
  }
  
  return(variance)
}

# This function is from supplemenatry S@ of Bijma et al. 2019
ixk <- function(p) {
  x<-qnorm(1-p)		#truncation point
  i<-dnorm(x)/p		#selection intensity
  k<-i*(i-x)		#variance reduction coefficient
  return(c(i,x,k))
}

get.required.correlation.assortative.mating <- function(varA.sel.males,
                                                         varA.sel.females,
                                                         av.gamMSV.sel.males,
                                                         av.gamMSV.sel.females,
                                                         n.offspring,
                                                         n.selected.offspring,
                                                         parent.average.BV = NULL,
                                                         av.BV.selected.offspring = NULL,
                                                         accuracy = NULL,
                                                         accuracy.selected.sires = NULL,
                                                         accuracy.selected.dams = NULL,
                                                         
                                                         varA.sel.males.competitor = NULL,
                                                         varA.sel.females.competitor = NULL,
                                                         av.gamMSV.sel.males.competitor = NULL,
                                                         av.gamMSV.sel.females.competitor = NULL,
                                                         parent.average.BV.competitor = NULL,
                                                         n.offspring.competitor = NULL,
                                                         n.selected.offspring.competitor = NULL,
                                                         av.BV.selected.offspring.competitor = NULL,
                                                         accuracy.competitor = NULL
){
  
  if(is.null(varA.sel.males.competitor)){varA.sel.males.competitor <- varA.sel.males}
  if(is.null(varA.sel.females.competitor)){varA.sel.females.competitor <- varA.sel.females}
  
  if(is.null(parent.average.BV.competitor)){
    if(is.null(parent.average.BV)){parent.average.BV <- 0}
    parent.average.BV.competitor <- parent.average.BV
  }
  
  if(is.null(av.gamMSV.sel.males.competitor)){av.gamMSV.sel.males.competitor <- av.gamMSV.sel.males}
  if(is.null(av.gamMSV.sel.females.competitor)){av.gamMSV.sel.females.competitor <- av.gamMSV.sel.females}
  
  if(is.null(n.offspring.competitor)){n.offspring.competitor <- n.offspring}
  
  if(is.null(av.BV.selected.offspring.competitor)){av.BV.selected.offspring.competitor <- av.BV.selected.offspring}
  if(is.null(accuracy.competitor)){
    if(is.null(accuracy)){accuracy <- 1}
    accuracy.competitor <- accuracy
  }
  
  ##############################################################################
  # first, we need to get the av BV of selected offspring of the competitor 
  # breeding program
  if(is.null(av.BV.selected.offspring.competitor)){
    # if the level is not provided
    
    if(is.null(n.selected.offspring.competitor)){
      n.selected.offspring.competitor <- n.selected.offspring
    }
    
    # this is the variance of parent average breeding values if mating is random 
    # in the competitor breeding program
    var.parent.average <- varA.sel.males.competitor/4 + varA.sel.females.competitor/4
    var.MS <- av.gamMSV.sel.males.competitor + av.gamMSV.sel.females.competitor
    
    var.A.next.gen <- var.parent.average + var.MS
    
    selection.intensity.competitor <- ixk(p = n.selected.offspring.competitor/n.offspring.competitor)[1]
    
    av.BV.selected.offspring.competitor <- 
      parent.average.BV.competitor + 
      selection.intensity.competitor * accuracy.competitor * sqrt(var.A.next.gen)
  }
  
  ##########
  # next, we need to get the genetic variance of our own breeding program in the 
  # next generation
  # this is the TRUE genetic variance
  var.A.next.gen.rand.mat.us <- varA.sel.males/4 + varA.sel.females/4 + av.gamMSV.sel.males + av.gamMSV.sel.females
  
  # Julius van der Werf lecture notes:
  # sd_EBV = accuracy * sd_TBV
  # var_EBV = accuracy^2 * var_TBV
  
  # this is the selection intensity we would normally have if mating is random
  if(is.null(av.BV.selected.offspring)){
    selection.intensity.rand.mat.us <- ixk(p = n.selected.offspring/n.offspring)[1]
  } else {
    selection.intensity.rand.mat.us <- (av.BV.selected.offspring - parent.average.BV) / (accuracy * sqrt(var.A.next.gen.rand.mat.us))
  }
  
  # this is the sd of EBVs we would need to be on par with competitor
  # the denominator says "this is how much we can move given we need to select x out of n"
  required.sdEBV.next.gen.us <- (av.BV.selected.offspring.competitor - parent.average.BV) / selection.intensity.rand.mat.us
  required.varEBV.next.gen.us <- required.sdEBV.next.gen.us**2
  
  required.varTBV.next.gen.us <- required.varEBV.next.gen.us / (accuracy^2)
  
  # this is the difference between the variance we need and the variance the we would have under random mating
  # we can only make up for this difference with the covariance which needs to be twice as high as the difference
  cov.S.D.TBV <- (required.varTBV.next.gen.us - var.A.next.gen.rand.mat.us)*2
  
  required.correlation.TBV <- cov.S.D.TBV/sqrt(varA.sel.males*varA.sel.females)
  
  required.correlation.EBV  <- required.correlation.TBV / (accuracy.selected.sires * accuracy.selected.dams)
  
  cat(paste0("Required correlation between TBVs: ", round(required.correlation.TBV,4),".\n"))
  cat(paste0("Required correlation between EBVs: ", round(required.correlation.EBV,4),".\n"))
  
  return(c(required.correlation.EBV = required.correlation.EBV, required.correlation.TBV = required.correlation.TBV))
}


mate.allocation.nested.females.assortative.mating <- function(population, 
                                                              database.sel.males, 
                                                              database.sel.females, 
                                                              breeding.size,
                                                              required.correlation,
                                                              contribution.males=NULL,
                                                              contribution.females=NULL,
                                                              sex.ratio.even=FALSE, 
                                                              seed = NULL, 
                                                              n.offspring.per.female = NULL){
  
  mate.plan <- mate.allocation.nested.females(population = population, 
                                              database.sel.males = database.sel.males, 
                                              database.sel.females = database.sel.females, 
                                              breeding.size = breeding.size, 
                                              contribution.males = contribution.males, 
                                              contribution.females = contribution.females, 
                                              sex.ratio.even = sex.ratio.even)
  
  ebv.m <- c()
  ebv.f <- c()
  id.m <- c()
  id.f <- c()
  rowi <- 1
  for(rowi in 1:nrow(mate.plan)){
    ebv.this.male <- get.bve(population, database = mate.plan[rowi,c(1,2,3,3),drop=FALSE], use.id = TRUE)[1,,drop=FALSE]
    ebv.this.female <- get.bve(population, database = mate.plan[rowi,c(4,5,6,6),drop=FALSE], use.id = TRUE)[1,,drop=FALSE]
    
    ebv.m <- c(ebv.m, ebv.this.male)
    ebv.f <- c(ebv.f, ebv.this.female)
    
    
    id.m <- c(id.m, colnames(ebv.this.male))
    id.f <- c(id.f, colnames(ebv.this.female))
  }
  
  names(ebv.m) <- id.m
  names(ebv.f) <- id.f
  
  if(!(length(unique(table(id.f))) == 1)){
    # if this is true, then females have different number of offspring
    # which we cannot handle
    stop("Females have different number of offspring. This is not allowed.\n")
  }
  
  n.offspring.per.female <- unique(table(id.f))
  if(n.offspring.per.female > 1){
    ebv.m <- ebv.m[c(TRUE, rep(FALSE, unique(table(id.f))-1))]
    ebv.f <- ebv.f[c(TRUE, rep(FALSE, unique(table(id.f))-1))]
  }
  
  
  ass <- assortative.mating.bv(
    #desired.correlation = 0.5, 
    desired.correlation = required.correlation, 
    vec.bv.male = ebv.m, 
    vec.bv.female = ebv.f, 
    seed = seed)
  
  
  mate.plan.out <- c()
  i <- 1
  for(i in 1:length(ass[[1]])){
    db.s <- get.database(population = population, id = as.integer(names(ass[[1]][i])) )[c(1,2,3)]
    db.d <- get.database(population = population, id = as.integer(names(ass[[2]][i])) )[c(1,2,3)]
    
    mate.plan.out <- rbind(mate.plan.out, cbind(rbind(db.s), rbind(db.d))[rep(1,n.offspring.per.female),] )
  }
  
  sex <- rep(1, times = nrow(mate.plan.out))
  sex[c(F,T)] <- 0
  
  mate.plan.out <- cbind(mate.plan.out, sex)
  colnames(mate.plan.out) <- colnames(mate.plan)
  rownames(mate.plan.out) <- NULL
  
  return(mate.plan.out)
}

# this function allocates males to females in such a way that the correlation between the 
# breeding values of the mating partners matches a user defined value
# If the function does not manage to get the correlation, it will just to best by best, second best by second best ... matings 
# (or best by worst if the user wants negative assortative mating)
assortative.mating.bv <- function(desired.correlation, vec.bv.male, vec.bv.female, seed = NULL, max.iter = 1000){
  # sampling two correlated random variables
  desired.correlation.org <- desired.correlation
  
  if(!is.null(seed)){set.seed(seed)}
  
  if(!is.null(nrow(vec.bv.male))){vec.bv.male <- (vec.bv.male[1,])}
  if(!is.null(nrow(vec.bv.female))){vec.bv.female <- (vec.bv.female[1,])}
  
  bv_male_sorted <- vec.bv.male[order(vec.bv.male, decreasing = TRUE)]
  bv_female_sorted <- vec.bv.female[order(vec.bv.female, decreasing = TRUE)]
  
  names(bv_male_sorted) <- names(vec.bv.male)[order(vec.bv.male, decreasing = TRUE)]
  names(bv_female_sorted) <- names(vec.bv.female)[order(vec.bv.female, decreasing = TRUE)]
  
  skip <- FALSE
  
  if(desired.correlation >= 1){
    desired.correlation <- 1
    skip <- TRUE
  }
  
  if(desired.correlation <= -1){
    desired.correlation <- -1
    skip <- TRUE
  }
  
  # 0.05 lower than the desired cor
  desired.correlation.fake <- (abs(desired.correlation.org) - 0.05) 
  if(desired.correlation.org < 0){
    desired.correlation.fake <- desired.correlation.fake * -1
  }
  
  too.wrong <- TRUE
  best.diff <- 1
  best.allocated.list <- NULL
  counter.fixing <- 0
  counter <- 0
  n.matings <- length(vec.bv.female)
  if(!skip){
    
    repeat{
      v1 <- rnorm(n.matings)
      v2 <- rnorm(n.matings)
      
      v2 <- desired.correlation*v1 + sqrt((1 - desired.correlation^2))*v2
      
      
      order.v1 <- order(v1)
      
      # elements in both vectors just reorderd in the same manner
      # this then reflects the vector of sorted BVs of males that we have
      v1 <- v1[order.v1]
      v2 <- v2[order.v1]
      
      # v1 is perfectly ordered
      #v1[1:10]
      # v2 is not because it was ordered according to v1
      #v2[1:10]
      
      # the vectors of BVs are sorted so the correlation between the vetcor of male 
      # and female BVs is 1
      
      # in what order is v2 after it was reordered?
      order.v2 <- order(v2)
      
      # correlation of v1 with itself is 1. Correlation of v1 with v1 ordered 
      # according to v2 is the desired correlation
      cor(v1,v1[order.v2])
      # that is useful because v1 is sorted
      # the vectors of male and female BVs are sorted too, so we can later use order.v2
      # to reorder one of the sexes and then we have the desired correlation in the BVs
      
      
      allocated.list <- list(bv_male_sorted, bv_female_sorted[order.v2])
      
      desired.correlation <- desired.correlation.org
      
      diff <- cor(allocated.list[[1]], allocated.list[[2]]) - desired.correlation
      if(best.diff > abs(diff) | counter == 1){
        best.diff <- abs(diff)
        best.allocated.list <- allocated.list
        best.cor <- cor(best.allocated.list[[1]], best.allocated.list[[2]])
      }
      #too.wrong <- abs(diff) > desired.correlation*0.05
      #too.wrong <- abs(diff) > 0.02
      
      counter <- counter + 1
      if(!too.wrong | (counter > max.iter)){break}
      
      if(!too.wrong | (counter > (max.iter - 200))){
        #########################
        # because BV of males and females are not necessarily normally distributed, it can be hard to et teh required
        # correlation especially if the correlation is close to 1 or -1
        # So by setting the desired cor to a higher value, I might get the cor I actually wanted
        
        
        if(counter.fixing == 0){
          stepsize <- abs((abs(desired.correlation.fake) - 1)/200)
          
          # if we want  positive correlation, we will add up starting from a lower value
          # if we want a negative correlation, we will start from -1
          if(desired.correlation.org > 0){desired.correlation.fake <- desired.correlation.fake}
          if(desired.correlation.org < 0){desired.correlation.fake <- -1}
          
        } else{
          desired.correlation.fake <- desired.correlation.fake + stepsize
        }
        desired.correlation <- desired.correlation.fake
        counter.fixing <- counter.fixing + 1
      }
    }
  } else{
    # if desired correlation is 1, or higher, or -1, or lower
    too.wrong <- TRUE
    best.cor <- 0
    best.diff <- 1
  }
  desired.correlation <- desired.correlation.org
  
  
  if(too.wrong){
    # If the achieved correlation is too wrong, then I can try to fix it manually here
    # previously, I said the achieved correlation should only deviate by 0.02 from the required one
    # this value is somewhat arbitrary
    # if the above method hasn't found an acceptable correlation, I will lower my requirement
    # to a difference of 0.04
    
    too.wrong <- abs(best.cor - desired.correlation) > 0.04
    if(!too.wrong){
      allocated.list <- best.allocated.list
    } else{
      vec.bv.male.pos.cor <- vec.bv.male[order(vec.bv.male, decreasing = TRUE)]
      vec.bv.female.pos.cor <- vec.bv.female[order(vec.bv.female, decreasing = TRUE)]
      
      vec.bv.female.neg.cor <- vec.bv.female[order(vec.bv.female, decreasing = FALSE)]
      
      highest.cor <- cor(vec.bv.male.pos.cor, vec.bv.female.pos.cor)
      diff.pos <- highest.cor - desired.correlation
      
      too.wrong <- abs(highest.cor - desired.correlation) > 0.04
      if(!too.wrong | desired.correlation >= highest.cor){
        cat(paste0("Correlation is the highest achievable one.\n"))
        allocated.list <- list(vec.bv.male.pos.cor, vec.bv.female.pos.cor)
        if(desired.correlation > highest.cor){
          too.wrong <- FALSE
          cat(paste0(
            "The required correlation is beyond what can be achived. Returning the allocation set that is closest to the requirements.\n"))
        }
      }
      
      lowest.cor <- cor(vec.bv.male.pos.cor, vec.bv.female.neg.cor)
      diff.neg <- highest.cor - desired.correlation
      too.wrong <- abs(lowest.cor - desired.correlation) > 0.04
      if(!too.wrong | desired.correlation <= lowest.cor){
        cat(paste0("Correlation is the lowest achievable one.\n"))
        allocated.list <- list(vec.bv.male.pos.cor, vec.bv.female.neg.cor)
        if(desired.correlation < lowest.cor){
          too.wrong <- FALSE
          cat(paste0(
            "The required correlation is beyond what can be achived. Returning the allocation set that is closest to the requirements.\n"))
        }
      }
    }
  }
  
  if(too.wrong){
    
    if(best.diff < abs(diff.pos) | best.diff < abs(diff.neg)){
      # this is for when the first method had the best solution
      allocated.list <- best.allocated.list
    }
    
    if(abs(diff.pos) < best.diff | abs(diff.pos) < abs(diff.neg)){
      allocated.list <- list(vec.bv.male.pos.cor, vec.bv.female.pos.cor)
    }
    
    if(abs(diff.neg) < best.diff | abs(diff.neg) < abs(diff.pos)){
      allocated.list <- list(vec.bv.male.pos.cor, vec.bv.female.pos.cor)
    }
  }
  
  cat(paste0("Achieved correlation: ", round(cor(allocated.list[[1]], allocated.list[[2]]),4), ".\n"))
  
  return(c(allocated.list, cor(allocated.list[[1]], allocated.list[[2]])))
}
