# Supplementary material for: Restructuring breeding programs 2: Assortative mating for improved commercial genetic gain when using optimum contribution selection and diversity introduction
Source: Genet Sel Evol. 2026 May 27;58:32. doi: 10.1186/s12711-026-01049-6 (PMC13263942; doi:10.1186/s12711-026-01049-6)
Supplement: Supplementary file 4 — Additional file 4: This R script contains code showing how we simulated the population history. The last generation generated in this script is used as input for Additional file 2. An example of such an output is provided in Additional file 5. [file 12711_2026_1049_MOESM4_ESM.r]

# Clean the working environment
rm(list = ls())

# Load packages
library("MoBPS")
# install.packages("MoBPS")

# check MoBPS version
citation("MoBPS")

# set working directory to directory where SM3 is stored
(odir <- dirname(rstudioapi::getActiveDocumentContext()$path))
setwd(odir)


source("additional_file_3_supple_mat_functions.R")

library(MoBPS)

seed <- 1

set.seed(seed)

# simulate 400 generations with population size 100
# 1 million loci invariable loci at the beginning
# mutation rate per site is 5*10**-5
# takes about 3 minutes
p <- founder.simulation(nindi = 100, 
                        nsnp = 1000000, 
                        nfinal = 100, 
                        chr.nr = 18, 
                        chromosome.length = 1, 
                        n.gen = 400, 
                        dataset = "all0", 
                        display.progress = TRUE, 
                        big.output = TRUE, 
                        mutation.rate = 5*10**-5,
                        remutation.rate = 5*10**-5, 
                        estimate.ne = FALSE, 
                        estimate.ld = FALSE
)

pop <- p[[3]]
rm(p)

pop.400 <- pop
pop <- pop.400

# define current generation as base to reduce size of the object
pop <- new.base.generation(pop, 
                           base.gen = get.ngen(pop), 
                           delete.previous.gen = TRUE, 
                           delete.bve.data = TRUE, 
                           delete.breeding.totals = TRUE)


################################################################################
# many loci are invariable
# Delete all loci that are invariable and only keep those that have a minor allele frequency 
# of 2% higher

map <- get.map(pop)
maf <- get.maf(pop, gen = get.ngen(pop))

# plot histograms of MAF distributions
hist(maf[maf > 0], breaks = 100, main = "gen 400", freq = FALSE)
hist(maf[maf > 0.02], breaks = 100, main = "gen 400", freq = FALSE)

# create a genetic map that ony contains loci with MAF higher than 2%
map.variable <- map[maf > 0.02,]

# extract the real haplotype information of all individuals
haplo <- get.haplo(pop, gen = get.ngen(pop))
# subset to ony those positions that should be kept in the genome
haplo.variable <- haplo[maf > 0.02,]

# create new names for SNPs that were selected
new.snp.name <- c()
for(i in 1:length(unique(map.variable[,1]))){
  new.snp.name <- c(new.snp.name, 
                    paste0("Chr", unique(map.variable[,1])[i], "SNP", 1:nrow(map.variable[map.variable[,1] == i,]))
  )
}


map.variable[, "SNP ID"] <- new.snp.name
rownames(haplo.variable) <- new.snp.name


# create a new population object with just the loci that are variable in the genome
pop.new <- creating.diploid(dataset = haplo.variable, 
                            map = map.variable
                            #, change.order = TRUE
)

# same the haplotype information of the population in a vcf file
vcf.name <- paste0("founder_Ne100_Gen400", "_seed", seed)
get.vcf(population = pop.new, gen = get.ngen(population = pop.new), path = vcf.name)


# write vcf file as zip file to compress
gz_zip_gzfile(paste0(vcf.name, ".vcf"))

# remove the uncompressed vcf file
file.remove(paste0(vcf.name, ".vcf"))

################################################################################
# next, select loci to place QTL effects on

n.QTL <- 6000

QTL.vec <- rep(FALSE, times = nrow(map.variable))
names(QTL.vec) <- map.variable[, "SNP ID"]
position.QTL <- sample(1:length(QTL.vec), size = n.QTL)
QTL.vec[position.QTL] <- TRUE

# draw additive effects
additive.effect <- rgamma(n = n.QTL, shape = 0.4)

# the effects drawn are all positive
# now, 50% of them will get a negative sign
pos.sign.change <- as.logical(rbinom(n = n.QTL, size = 1, 0.5))
additive.effect[pos.sign.change] <- -1 * additive.effect[pos.sign.change]

QTL.df <- data.frame(SNP_ID = names(QTL.vec), QTL = QTL.vec, additive_effect = 0)
QTL.df[QTL.df$QTL, "additive_effect"] <- additive.effect
rownames(QTL.df) <- NULL

################################################################################
# now chose which SNPs to use on the array
# We want 20k SNPs for the array
# Positions of QTL should not be chosen for the genotyping array

n.SNP.out <- 20000
geno <- get.geno(pop.new, gen = 1)
ID.SNP.ignore = QTL.df[QTL.df[, "QTL"], "SNP_ID"]

# this function will determine with positions to use for genotyping
# it chunks the genome into equally sized bins of the same length in Morgan
# and for every bin, it selects the locus with the highest minor allele frequency
IN <- make.genotyping.array(geno = geno, 
                            map = map.variable, 
                            n.SNP.out = n.SNP.out, 
                            ID.SNP.ignore = QTL.df[QTL.df[, "QTL"], "SNP_ID"])

maf <- get.maf(pop.new, gen = 1)

# distribution of MAF for SNPs on the array
hist(maf[IN], breaks = 100, freq = FALSE)

# this should be 0. If 0, then no SNP of the array has an effect on the trait
# which is what is wanted
sum(IN & QTL.df[, "QTL"])

SNP.df <- cbind(QTL.df, on_array = IN)
head(SNP.df, n = 20)

# write .txt file which SNPs are to be used as QTL, their effect, and SNPs to be used for array
snp.info.name <- paste0("SNP_info", "_seed",seed,".txt")
write.table(SNP.df, file = snp.info.name)
################################################################################
