# Supplementary material for: Restructuring breeding programs 2: Assortative mating for improved commercial genetic gain when using optimum contribution selection and diversity introduction
Source: Genet Sel Evol. 2026 May 27;58:32. doi: 10.1186/s12711-026-01049-6 (PMC13263942; doi:10.1186/s12711-026-01049-6)
Supplement: Supplementary file 5 — Additional file 5: This vcf file is the output of the population history simulation from Additional file 4. It is needed for Additional file 2. [file 12711_2026_1049_MOESM5_ESM.vcf]

##fileformat=VCFv4.2
##filedate=20250221
##source="MoBPS_1.11.90"
##FILTER=<ID=PASS,Description="all filters passed">
##contig=<ID=1,length=99986501>
##contig=<ID=2,length=99975701>
##contig=<ID=3,length=99950501>
##contig=<ID=4,length=99995501>
##contig=<ID=5,length=99997301>
##contig=<ID=6,length=99993701>
##contig=<ID=7,length=99939701>
##contig=<ID=8,length=99993701>
##contig=<ID=9,length=99999101>
##contig=<ID=10,length=99988301>
##contig=<ID=11,length=99995500>
##contig=<ID=12,length=99984700>
##contig=<ID=13,length=99991900>
##contig=<ID=14,length=99981100>
##contig=<ID=15,length=99973900>
##contig=<ID=16,length=99966700>
##contig=<ID=17,length=99991900>
##contig=<ID=18,length=99993700>
##FORMAT=<ID=GT,Number=1,Type=String,Description="Genotype">
#CHROM	POS	ID	REF	ALT	QUAL	FILTER	INFO	FORMAT	M1_1	M2_1	M3_1	M4_1	M5_1	M6_1	M7_1	M8_1	M9_1	M10_1	M11_1	M12_1	M13_1	M14_1	M15_1	M16_1	M17_1	M18_1	M19_1	M20_1	M21_1	M22_1	M23_1	M24_1	M25_1	M26_1	M27_1	M28_1	M29_1	M30_1	M31_1	M32_1	M33_1	M34_1	M35_1	M36_1	M37_1	M38_1	M39_1	M40_1	M41_1	M42_1	M43_1	M44_1	M45_1	M46_1	M47_1	M48_1	M49_1	M50_1	F1_1	F2_1	F3_1	F4_1	F5_1	F6_1	F7_1	F8_1	F9_1	F10_1	F11_1	F12_1	F13_1	F14_1	F15_1	F16_1	F17_1	F18_1	F19_1	F20_1	F21_1	F22_1	F23_1	F24_1	F25_1	F26_1	F27_1	F28_1	F29_1	F30_1	F31_1	F32_1	F33_1	F34_1	F35_1	F36_1	F37_1	F38_1	F39_1	F40_1	F41_1	F42_1	F43_1	F44_1	F45_1	F46_1	F47_1	F48_1	F49_1	F50_1
1	51300	Chr1SNP1	A	C	.	PASS	.	GT	0|0	0|1	0|0	0|0	0|0	0|0	0|0	0|0	0|0	0|0	0|0	0|0	0|0	0|0	0|0	0|0	0|0	0|0	0|0	0|1	0|0	0|0	0|0	0|0	0|0	0|0	0|0	0|0	0|0	0|0	0|0	0|0	0|0	0|0	0|0	0|0	0|0	0|0	0|0	0|0	0|0	0|0	0|0	0|0	0|0	0|0	0|0	0|1	0|0	0|0	0|0	0|0	0|0	0|0	0|0	0|0	0|0	0|0	0|0	0|0	0|0	0|0	0|0	0|0	0|0	0|0	0|0	0|0	0|0	0|0	0|0	0|0	0|0	0|0	0|1	0|0	0|1	0|0	0|0	0|0	0|0	0|0	0|0	1|0	0|0	0|0	0|0	0|1	0|0	0|0	0|0	0|0	1|0	0|0	0|0	0|0	0|0	0|0	0|0	0|0
1	60300	Chr1SNP2	A	C	.	PASS	.	GT	0|0	0|0	0|0	0|0	0|0	0|0	0|0	0|0	0|0	0|0	0|0	1|0	0|0	0|0	0|0	0|0	0|0	0|0	0|0	0|0	0|1	0|0	0|0	0|0	1|0	0|0	0|0	0|0	0|0	0|0	0|0	0|0	0|0	0|0	0|0	0|0	0|0	0|0	0|0	0|0	0|0	0|0	0|0	0|0	0|0	0|0	0|0	0|0	1|0	0|0	0|0	1|0	0|0	0|0	0|0	0|0	0|0	0|0	0|0	0|0	0|0	0|0	0|0	0|0	0|0	0|0	1|0	0|0	0|0	0|0	0|0	0|0	0|0	0|0	0|0	0|0	0|0	0|0	0|0	0|0	0|0	0|0	0|1	0|0	1|0	0|0	0|0	0|0	0|0	0|0	0|0	0|0	0|0	0|0	0|0	0|0	0|0	1|0	0|0	0|0
1	87300	Chr1SNP3	A	C	.	PASS	.	GT	0|0	0|1	0|0	0|0	0|0	0|0	0|0	0|0	0|0	0|0	0|0	0|0	0|0	0|0	0|0	0|0	0|0	0|0	0|0	0|1	0|0	0|0	0|0	0|0	0|0	0|0	0|0	0|0	0|0	0|0	0|0	0|0	0|0	0|0	0|0	0|0	0|0	0|0	0|0	0|0	0|0	0|0	0|0	0|0	0|0	0|0	0|0	0|1	0|0	0|0	0|0	0|0	0|0	0|0	0|0	0|0	0|0	0|0	0|0	0|0	0|0	0|0	0|0	0|0	0|0	0|0	0|0	0|0	0|0	0|0	0|0	0|0	0|0	0|0	0|1	0|0	0|1	0|0	0|0	0|0	0|0	0|0	0|0	1|0	0|0	0|0	0|0	0|1	0|0	0|0	0|0	0|0	1|0	0|0	0|0	0|0	0|0	0|0	0|0	0|0
1	90900	Chr1SNP4	A	C	.	PASS	.	GT	0|0	0|0	0|1	0|0	0|0	1|0	0|0	0|0	0|0	0|0	0|0	1|0	0|0	0|0	0|0	1|0	0|0	0|0	0|0	0|0	0|1	0|0	0|0	0|0	1|0	0|1	0|0	0|0	0|0	1|0	1|0	0|0	0|0	0|0	0|0	0|0	0|0	1|0	0|0	0|0	0|0	0|0	0|0	0|1	0|0	0|0	0|0	0|0	1|0	0|0	0|0	1|0	0|0	0|0	0|0	0|0	0|0	0|0	0|0	0|0	0|0	0|0	0|0	0|0	0|0	0|0	1|0	0|0	0|0	1|0	0|0	0|0	0|0	1|0	0|0	1|0	0|0	0|0	0|0	0|0	0|0	0|0	0|1	0|0	1|0	0|0	0|0	0|0	0|0	0|0	0|0	0|0	0|0	0|0	0|1	0|0	0|0	1|0	0|0	0|0
1	103500	Chr1SNP5	A	C	.	PASS	.	GT	0|0	0|0	0|0	0|0	0|1	0|0	0|0	0|1	0|0	0|0	0|0	0|0	1|0	0|0	0|0	0|0	0|0	0|0	0|0	0|0	0|0	0|1	0|0	0|0	0|0	0|0	1|0	0|0	0|0	0|0	0|0	0|0	0|0	0|0	0|0	0|0	0|0	0|0	0|0	0|0	0|0	0|0	0|0	0|0	0|0	0|0	0|0	0|0	0|0	0|0	0|0	0|0	0|0	0|0	0|0	0|0	0|0	0|0	0|0	0|0	0|0	0|0	0|0	0|0	1|0	0|0	0|0	0|0	0|0	0|0	0|0	0|0	0|0	0|0	0|0	0|0	0|0	0|0	0|0	0|0	1|0	1|0	0|0	0|1	0|0	0|0	0|0	0|0	0|0	0|0	0|0	0|0	0|1	0|0	0|0	0|0	0|0	0|0	0|0	1|0
1	150299	Chr1SNP6	A	C	.	PASS	.	GT	1|1	1|0	0|0	1|1	0|1	0|1	1|0	1|1	1|1	1|1	0|1	0|1	1|1	1|1	1|1	0|1	1|1	1|1	1|1	1|0	1|0	1|1	1|1	1|1	0|1	1|0	1|1	0|1	1|1	0|0	0|1	0|1	1|0	1|1	1|1	1|1	1|1	0|1	1|1	0|1	1|1	1|1	1|1	1|0	1|1	1|1	1|1	1|0	0|1	0|1	1|1	0|1	1|0	1|1	1|1	1|1	1|1	0|1	1|0	1|1	0|1	0|0	1|1	1|1	1|1	1|1	0|0	0|1	1|1	0|1	1|1	1|0	0|1	0|1	0|0	0|1	1|0	0|1	1|0	0|1	1|1	1|0	1|0	0|1	0|0	0|1	1|1	1|0	0|1	1|1	0|1	1|1	0|1	1|1	0|0	1|1	0|1	0|1	1|1	1|1
1	152099	Chr1SNP7	A	C	.	PASS	.	GT	0|0	0|0	0|0	0|0	0|0	0|0	0|0	1|0	0|0	0|0	0|0	0|1	0|0	0|0	0|0	0|0	0|0	0|0	0|0	0|0	0|0	0|0	1|0	0|0	0|0	0|0	0|0	0|0	0|0	0|0	0|0	0|0	0|0	0|0	1|0	0|0	0|0	0|0	0|0	0|1	0|0	0|0	0|0	0|0	0|0	0|0	1|0	0|0	0|0	0|0	0|0	0|0	0|0	0|0	0|0	1|0	0|0	0|0	0|0	0|0	0|0	0|0	0|0	0|0	0|0	0|1	0|0	0|0	1|0	0|0	0|0	0|0	0|0	0|0	0|0	0|0	0|0	0|0	0|0	0|0	0|0	0|0	0|0	0|0	0|0	0|0	0|0	0|0	0|0	0|0	0|0	0|0	0|0	1|0	0|0	0|0	0|0	0|0	0|0	0|0
1	162899	Chr1SNP8	A	C	.	PASS	.	GT	0|0	0|0	0|0	0|0	1|0	0|0	0|1	0|0	0|0	0|0	1|0	0|0	0|0	0|0	0|0	0|0	0|0	0|0	0|0	0|0	0|0	0|0	0|0	0|0	0|0	0|0	0|0	0|0	0|0	0|0	0|0	1|0	0|1	0|0	0|0	0|0	0|0	0|0	0|0	0|0	0|0	0|0	0|0	0|0	0|0	0|0	0|0	0|0	0|0	0|0	0|0	0|0	0|1	0|0	0|0	0|0	0|0	0|0	0|1	0|0	0|0	1|1	0|0	0|0	0|0	0|0	0|0	0|0	0|0	0|0	0|0	0|1	1|0	0|0	0|0	0|0	0|0	1|0	0|1	0|0	0|0	0|0	0|0	0|0	0|1	1|0	0|0	0|0	1|0	0|0	1|0	0|0	0|0	0|0	0|0	0|0	1|0	0|0	0|0	0|0
1	164699	Chr1SNP9	A	C	.	PASS	.	GT	0|0	0|1	0|0	0|0	0|0	0|0	0|0	0|0	0|0	0|0	0|0	0|0	0|0	0|0	0|0	0|0	0|0	0|0	0|0	0|1	0|0	0|0	0|0	0|0	0|0	0|0	0|0	0|0	0|0	0|0	0|0	0|0	0|0	0|0	0|0	0|0	0|0	0|0	0|0	0|0	0|0	0|0	0|0	0|0	0|0	0|0	0|0	0|1	0|0	0|0	0|0	0|0	0|0	0|0	0|0	0|0	0|0	0|0	0|0	0|0	0|0	0|0	0|0	0|0	0|0	0|0	0|0	0|0	0|0	0|0	0|0	0|0	0|0	0|0	0|1	0|0	0|1	0|0	0|0	1|0	0|0	0|0	0|0	1|0	0|0	0|0	0|0	0|1	0|0	0|0	0|0	0|0	1|0	0|0	0|0	0|0	0|0	0|0	0|0	0|0
1	182699	Chr1SNP10	A	C	.	PASS	.	GT	0|0	1|0	0|0	0|1	0|0	0|0	0|0	0|0	0|1	1|1	0|0	0|0	0|0	0|1	1|1	0|1	0|0	1|0	1|1	0|0	0|0	0|0	0|1	0|0	0|0	0|0	0|0	0|0	0|0	0|0	0|0	0|0	0|0	0|1	0|0	0|1	0|0	0|0	0|1	0|0	0|0	1|0	0|0	1|0	0|0	1|0	0|1	1|0	0|0	0|0	0|1	0|0	0|0	1|1	1|1	0|0	1|1	0|0	0|0	1|0	0|0	0|0	1|0	0|1	0|0	1|0	0|0	0|0	0|0	0|0	1|1	1|0	0|0	0|0	0|0	0|1	1|0	0|0	0|0	0|1	0|0	0|0	0|0	0|0	0|0	0|1	0|1	0|0	0|0	0|1	0|0	0|0	0|0	0|1	0|0	0|1	0|0	0|1	1|1	0|0
1	197099	Chr1SNP11	A	C	.	PASS	.	GT	0|0	1|0	0|0	0|1	0|0	0|0	0|0	0|0	0|1	1|1	0|0	0|0	0|0	0|1	1|1	0|1	0|0	1|0	1|1	0|0	0|0	0|0	0|1	0|0	0|0	0|0	0|0	0|0	0|0	0|0	0|0	0|0	0|0	0|1	0|0	0|1	0|0	0|0	0|1	0|0	0|0	1|0	0|0	1|0	0|0	1|0	0|1	1|0	0|0	0|0	0|1	0|0	0|0	1|1	1|1	0|0	1|1	0|0	0|0	1|0	0|0	0|0	1|0	0|1	0|0	1|0	0|0	0|0	0|0	0|0	1|1	1|0	0|0	0|0	0|0	0|1	1|0	0|0	0|0	0|1	0|0	0|0	0|0	0|0	0|0	0|1	0|1	0|0	0|0	0|1	0|0	0|0	0|0	0|1	0|0	0|1	0|0	0|1	1|1	0|0
1	200699	Chr1SNP12	A	C	.	PASS	.	GT	0|0	0|0	0|0	0|0	0|0	0|0	0|0	0|0	0|0	0|0	0|0	0|0	0|0	0|0	0|0	0|0	0|0	0|0	0|0	0|1	0|0	0|0	0|0	0|0	0|0	0|0	0|0	0|0	0|0	0|0	0|0	0|0	0|0	0|0	0|0	0|0	0|0	0|0	0|0	0|0	0|0	0|0	0|0	0|0	0|0	0|0	0|0	0|1	0|0	0|0	0|0	0|0	0|0	0|0	0|0	0|0	0|0	0|0	0|0	0|0	0|0	0|0	0|0	0|0	0|0	0|0	0|0	0|0	0|0	0|0	0|0	0|0	0|0	0|0	0|1	0|0	0|1	0|0	0|0	0|0	0|0	0|0	0|0	1|0	0|0	0|0	0|0	0|1	0|0	0|0	0|0	0|0	0|0	0|0	0|0	0|0	0|0	0|0	0|0	0|0
1	220499	Chr1SNP13	A	C	.	PASS	.	GT	0|0	0|0	0|0	0|0	0|0	0|0	0|0	0|0	0|0	0|0	0|0	0|0	0|0	0|0	0|0	0|0	0|0	0|0	0|0	0|1	0|0	0|0	0|0	0|0	0|0	0|0	0|0	0|0	0|0	0|0	0|0	0|0	0|0	0|0	0|0	0|0	0|0	0|0	0|0	0|0	0|0	0|0	0|0	0|0	0|0	0|0	0|0	0|1	0|0	0|0	0|0	0|0	0|0	0|0	0|0	0|0	0|0	0|0	0|0	0|0	0|0	0|0	0|0	0|0	0|0	0|0	0|0	0|0	0|0	0|0	0|0	0|0	0|0	0|0	0|1	0|0	0|1	0|0	0|0	1|0	0|0	0|0	0|0	1|0	0|0	0|0	0|0	0|1	0|0	0|0	0|0	0|0	1|0	0|0	0|0	0|0	0|0	0|0	0|0	0|0
1	247499	Chr1SNP14	A	C	.	PASS	.	GT	0|0	0|0	0|0	0|0	0|0	0|0	0|0	0|0	0|0	0|0	0|0	0|0	0|0	0|0	0|0	0|0	0|0	0|0	0|0	0|1	0|0	0|0	0|0	0|0	0|0	0|0	0|0	0|0	0|0	0|0	0|0	0|0	0|0	0|0	0|0	0|0	0|0	0|0	0|0	0|0	0|0	0|0	0|0	0|0	0|0	0|0	0|0	0|1	0|0	0|0	0|0	0|0	0|0	0|0	0|0	0|0	0|0	0|0	0|0	0|0	0|0	0|0	0|0	0|0	0|0	0|0	0|0	0|0	0|0	0|0	0|0	0|0	0|0	0|0	0|1	0|0	0|1	0|0	0|0	1|0	0|0	0|0	0|0	1|0	0|0	0|0	0|0	0|1	0|0	0|0	0|0	0|0	1|0	0|0	0|0	0|0	0|0	0|0	0|0	0|0
1	263698	Chr1SNP15	A	C	.	PASS	.	GT	0|0	0|0	0|0	0|0	0|0	0|0	0|0	0|0	0|1	1|1	0|0	0|0	0|0	0|1	1|0	0|1	0|0	0|0	1|0	0|0	0|0	0|0	0|1	0|0	0|0	0|0	0|0	0|0	0|0	0|0	0|0	0|0	0|0	0|0	0|0	0|0	0|0	0|0	0|1	0|0	0|0	1|0	0|0	1|0	0|0	1|0	0|0	1|0	0|0	0|0	0|1	0|0	0|0	1|1	0|1	0|0	1|0	0|0	0|0	0|0	0|0	0|0	1|0	0|0	0|0	0|0	0|0	0|0	0|0	0|0	1|1	1|0	0|0	0|0	0|0	0|1	0|0	0|0	0|0	0|0	0|0	0|0	0|0	0|0	0|0	0|0	0|0	0|0	0|0	0|0	0|0	0|0	0|0	0|0	0|0	0|0	0|0	0|1	1|1	0|0
1	287098	Chr1SNP16	A	C	.	PASS	.	GT	0|0	0|0	0|1	0|0	0|0	1|0	0|0	0|0	0|0	0|0	0|0	0|0	0|0	0|0	0|0	1|0	0|0	0|0	0|0	0|0	0|0	0|0	0|0	0|0	0|0	0|0	0|0	0|0	0|0	1|0	1|0	0|0	0|0	0|0	0|0	0|0	0|0	1|0	0|0	0|0	0|0	0|0	0|0	0|1	0|0	0|0	0|0	0|0	0|0	0|0	0|0	0|0	0|0	0|0	0|0	0|0	0|0	0|0	0|0	0|0	0|0	0|0	0|0	0|0	0|0	0|0	0|0	0|0	0|0	1|0	0|0	0|0	0|0	0|0	0|0	1|0	0|0	0|0	0|0	0|0	0|0	0|0	0|0	0|0	0|0	0|0	0|0	0|0	0|0	0|0	0|0	0|0	0|0	0|0	0|0	0|0	0|0	0|0	0|0	0|0
1	303298	Chr1SNP17	A	C	.	PASS	.	GT	1|1	0|1	1|1	1|1	1|1	1|1	1|1	1|1	1|0	0|0	1|1	1|1	1|1	1|0	0|0	1|0	1|1	0|1	0|0	1|1	1|1	1|1	1|0	1|1	1|1	1|1	1|1	1|1	1|1	1|1	1|1	1|1	1|1	1|0	1|1	1|0	1|1	1|1	1|0	1|1	1|1	0|1	1|1	0|1	1|1	0|1	1|0	0|1	1|1	1|1	1|0	1|1	1|1	0|0	0|0	1|1	0|0	1|1	1|1	0|1	1|1	1|1	0|1	1|0	1|1	0|1	1|1	1|1	1|1	1|1	0|0	0|1	1|1	1|1	1|1	1|0	0|1	1|1	1|1	1|0	1|1	1|1	1|1	1|1	1|1	1|1	1|0	1|1	1|1	1|1	1|1	1|1	1|1	1|0	1|1	1|0	1|1	1|0	0|0	1|1
1	315898	Chr1SNP18	A	C	.	PASS	.	GT	0|0	1|0	0|0	0|0	0|0	0|0	0|0	0|0	0|1	1|1	0|0	0|0	0|0	0|1	1|1	0|1	0|0	1|0	1|1	0|0	0|0	0|0	0|1	0|0	0|0	0|0	0|0	0|0	0|0	0|0	0|0	0|0	0|0	0|1	0|0	0|1	0|0	0|0	0|1	0|0	0|0	1|0	0|0	1|0	0|0	1|0	0|1	1|0	0|0	0|0	0|1	0|0	0|0	1|1	1|1	0|0	1|1	0|0	0|0	1|0	0|0	0|0	1|0	0|1	0|0	1|0	0|0	0|0	0|0	0|0	1|1	1|0	0|0	0|0	0|0	0|1	1|0	0|0	0|0	0|1	0|0	0|0	0|0	0|0	0|0	0|0	0|1	0|0	0|0	0|0	0|0	0|0	0|0	0|1	0|0	0|1	0|0	0|1	1|1	0|0
1	332098	Chr1SNP19	A	C	.	PASS	.	GT	0|1	0|0	1|0	0|0	0|1	0|0	0|0	0|1	0|0	0|0	0|0	0|0	1|1	0|0	0|0	0|0	0|0	0|0	0|0	1|0	0|0	1|1	0|0	0|0	0|1	0|0	1|0	0|0	0|0	0|1	0|1	0|0	1|0	0|0	0|0	0|0	0|0	0|0	0|0	0|0	1|1	0|0	1|0	0|0	0|1	0|0	0|0	0|0	0|0	0|0	0|0	0|0	0|0	0|0	0|0	0|0	0|0	0|0	0|0	0|0	0|0	0|0	0|0	0|0	1|0	0|0	0|0	0|0	0|0	0|0	0|0	0|0	0|0	0|0	1|0	0|0	0|0	0|1	0|0	0|0	1|0	1|0	0|0	0|1	0|0	0|0	0|0	1|0	0|0	0|0	0|0	0|0	0|1	0|0	1|0	0|0	0|0	0|0	0|0	1|0
1	362698	Chr1SNP20	A	C	.	PASS	.	GT	0|0	0|1	0|0	0|0	0|0	0|0	0|0	0|0	0|0	0|0	1|0	0|0	0|0	0|0	0|0	0|0	0|0	0|0	0|0	0|0	0|0	0|0	0|0	0|0	0|0	0|0	0|0	0|0	0|0	0|0	0|0	0|0	0|1	0|0	0|0	0|0	0|0	0|0	0|0	0|0	0|0	0|0	0|0	0|0	0|0	0|0	0|0	0|0	0|0	0|0	0|0	0|0	0|1	0|0	0|0	0|0	0|0	0|0	0|1	0|0	0|0	0|0	0|0	0|0	0|0	0|0	0|0	0|0	0|0	0|0	0|0	0|0	0|0	0|0	0|0	0|0	0|0	1|0	0|1	0|0	0|0	0|0	0|0	0|0	0|1	1|0	0|0	0|0	1|0	0|0	1|0	0|0	0|0	0|0	0|0	0|0	1|0	0|0	0|0	0|0
1	373498	Chr1SNP21	A	C	.	PASS	.	GT	0|0	1|0	1|0	0|0	0|0	0|0	0|0	0|0	0|1	1|1	0|0	0|0	0|0	0|1	1|1	0|1	0|0	1|0	1|1	0|0	0|0	0|0	0|1	0|0	0|0	0|0	0|0	0|0	0|0	0|1	0|0	0|0	0|0	0|1	0|0	0|1	0|0	0|0	0|1	0|0	0|0	1|0	0|0	1|0	0|0	1|0	0|1	1|0	0|0	0|0	0|1	0|0	0|0	1|1	1|1	0|0	1|1	0|0	0|0	1|0	0|0	0|0	1|0	0|1	0|0	1|0	0|0	0|0	0|0	0|0	1|1	1|0	0|0	0|0	1|0	0|1	1|0	0|0	0|0	0|1	0|0	0|0	0|0	0|0	0|0	0|0	0|1	0|0	0|0	0|0	0|0	0|0	0|0	0|1	1|0	0|1	0|0	0|1	1|1	0|0
1	402297	Chr1SNP22	A	C	.	PASS	.	GT	0|0	0|0	0|0	0|0	0|0	0|0	0|0	0|0	0|0	0|0	0|0	0|0	0|0	0|0	0|0	0|0	0|0	0|0	0|0	0|1	0|0	0|0	0|0	0|0	0|0	0|0	0|0	0|0	0|0	0|0	0|0	0|0	0|0	0|0	0|0	0|0	0|0	0|0	0|0	0|0	0|0	0|0	0|0	0|0	0|0	0|0	0|0	0|1	0|0	0|0	0|0	0|0	0|0	0|0	0|0	0|0	0|0	0|0	0|0	0|0	0|0	0|0	0|0	0|0	0|0	0|0	0|0	0|0	0|0	0|0	0|0	0|0	0|0	0|0	0|1	0|0	0|1	0|0	0|0	1|0	0|0	0|0	0|0	1|0	0|0	0|0	0|0	0|1	0|0	0|0	0|0	0|0	1|0	0|0	0|0	0|0	0|0	0|0	0|0	0|0
1	404097	Chr1SNP23	A	C	.	PASS	.	GT	0|0	0|0	0|1	0|0	0|0	1|0	0|0	0|0	0|0	0|0	0|0	0|0	0|0	0|0	0|0	1|0	0|0	0|0	0|0	0|0	0|0	0|0	0|0	0|0	0|0	0|0	0|0	0|0	0|0	1|0	1|0	0|0	0|0	0|0	0|0	0|0	0|0	1|0	0|0	0|0	0|0	0|0	0|0	0|1	0|0	0|0	0|0	0|0	0|0	0|0	0|0	0|0	0|0	0|0	0|0	0|0	0|0	0|0	0|0	0|0	0|0	0|0	0|0	0|0	0|0	0|0	0|0	0|0	0|0	1|0	0|0	0|0	0|0	0|0	0|0	1|0	0|0	0|0	0|0	0|0	0|0	0|0	0|0	0|0	0|0	0|0	0|0	0|0	0|0	0|0	0|0	0|0	0|0	0|0	0|0	0|0	0|0	0|0	0|0	0|0
1	443697	Chr1SNP24	A	C	.	PASS	.	GT	0|0	1|0	0|0	0|0	0|0	0|0	0|0	0|0	0|1	1|1	0|0	0|0	0|0	0|1	1|1	0|1	0|0	1|0	1|1	0|0	0|0	0|0	0|1	0|0	0|0	0|0	0|0	0|0	0|0	0|0	0|0	0|0	0|0	0|1	0|0	0|1	0|0	0|0	0|1	0|0	0|0	1|0	0|0	1|0	0|0	1|0	0|1	1|0	0|0	0|0	0|1	0|0	0|0	1|1	1|1	0|0	1|1	0|0	0|0	1|0	0|0	0|0	1|0	0|1	0|0	1|0	0|0	0|0	0|0	0|0	1|1	1|0	0|0	0|0	0|0	0|1	1|0	0|0	0|0	0|1	0|0	0|0	0|0	0|0	0|0	0|0	0|1	0|0	0|0	0|0	0|0	0|0	0|0	0|1	0|0	0|1	0|0	0|1	1|1	0|0
1	458097	Chr1SNP25	A	C	.	PASS	.	GT	1|0	0|0	1|0	0|1	0|0	0|1	1|0	1|0	1|0	0|0	0|0	0|1	0|0	1|0	0|0	0|0	1|1	0|1	0|0	0|0	1|0	0|0	1|0	1|1	0|0	1|0	0|1	1|1	1|1	0|1	0|0	0|1	0|0	1|0	1|1	1|0	0|1	0|1	1|0	1|1	0|0	0|1	0|1	0|0	1|0	0|1	1|0	0|0	0|1	1|1	1|0	0|1	1|0	0|0	0|0	1|1	0|0	1|1	1|0	0|1	1|1	0|0	0|1	1|0	0|1	0|1	0|1	1|1	1|1	0|1	0|0	0|0	0|1	0|1	1|0	0|0	0|0	0|0	1|0	0|0	0|1	0|1	1|0	0|0	0|0	0|1	1|0	0|0	0|1	1|1	0|1	1|0	0|0	1|0	1|0	1|0	0|1	0|0	0|0	0|1
1	474297	Chr1SNP26	A	C	.	PASS	.	GT	0|0	0|0	0|0	0|0	0|0	0|0	0|0	0|0	0|1	1|0	0|0	0|0	0|0	0|1	1|0	0|0	0|0	0|0	1|0	0|0	0|0	0|0	0|1	0|0	0|0	0|0	0|0	0|0	0|0	0|0	0|0	0|0	0|0	0|0	0|0	0|0	0|0	0|0	0|1	0|0	0|0	1|0	0|0	0|0	0|0	1|0	0|0	1|0	0|0	0|0	0|1	0|0	0|0	1|1	0|0	0|0	0|0	0|0	0|0	0|0	0|0	0|0	0|0	0|0	0|0	0|0	0|0	0|0	0|0	0|0	0|0	1|0	0|0	0|0	0|0	0|1	0|0	0|0	0|0	0|0	0|0	0|0	0|0	0|0	0|0	0|0	0|0	0|0	0|0	0|0	0|0	0|0	0|0	0|0	0|0	0|0	0|0	0|0	1|0	0|0
1	477897	Chr1SNP27	A	C	.	PASS	.	GT	0|0	1|0	0|0	0|0	0|0	0|0	0|0	0|0	0|1	1|0	0|0	0|0	0|0	0|1	1|1	0|0	0|0	1|0	1|1	0|0	0|0	0|0	0|1	0|0	0|0	0|0	0|0	0|0	0|0	0|0	0|0	0|0	0|0	0|1	0|0	0|1	0|0	0|0	0|1	0|0	0|0	1|0	0|0	0|0	0|0	1|0	0|1	1|0	0|0	0|0	0|1	0|0	0|0	1|1	1|1	0|0	0|1	0|0	0|0	1|0	0|0	0|0	0|0	0|1	0|0	1|0	0|0	0|0	0|0	0|0	0|0	1|0	0|0	0|0	0|0	0|1	1|0	0|0	0|0	0|1	0|0	0|0	0|0	0|0	0|0	0|0	0|1	0|0	0|0	0|0	0|0	0|0	0|0	0|1	0|0	0|1	0|0	0|0	1|0	0|0
1	494097	Chr1SNP28	A	C	.	PASS	.	GT	1|0	0|0	0|0	0|1	0|0	0|1	1|0	1|0	1|0	0|0	0|0	0|1	0|0	1|0	0|0	0|0	1|1	0|1	0|0	0|0	1|0	0|0	1|0	1|1	0|0	1|0	0|1	1|1	1|1	0|0	0|0	0|1	0|0	1|0	1|1	1|0	0|1	0|1	1|0	1|1	0|0	0|1	0|1	0|0	1|0	0|1	1|0	0|0	0|1	1|1	1|0	0|1	1|0	0|0	0|0	1|1	0|0	1|1	1|0	0|1	1|1	0|0	0|1	1|0	0|1	0|1	0|1	1|1	1|1	0|1	0|0	0|0	0|1	0|1	0|0	0|0	0|0	0|0	1|0	0|0	0|1	0|1	1|0	0|0	0|0	0|1	1|0	0|0	0|1	1|1	0|1	1|0	0|0	1|0	0|0	1|0	0|1	0|0	0|0	0|1
1	528296	Chr1SNP29	A	C	.	PASS	.	GT	0|0	0|0	0|0	0|0	0|0	0|0	0|0	0|0	0|0	0|0	0|0	0|0	0|0	0|0	0|0	0|0	0|0	0|0	0|0	0|1	0|0	0|0	0|0	0|0	0|0	0|0	0|0	0|0	0|0	0|0	0|0	0|0	0|0	0|0	0|0	0|0	0|0	0|0	0|0	0|0	0|0	0|0	0|0	0|0	0|0	0|0	0|0	0|1	0|0	0|0	0|0	0|0	0|0	0|0	0|0	0|0	0|0	0|0	0|0	0|0	0|0	0|0	0|0	0|0	0|0	0|0	0|0	0|0	0|0	0|0	0|0	0|0	0|0	0|0	0|1	0|0	0|1	0|0	0|0	1|0	0|0	0|0	0|0	1|0	0|0	0|0	0|0	0|1	0|0	0|0	0|0	0|0	1|0	0|0	0|0	0|0	0|0	0|0	0|0	0|0
1	546296	Chr1SNP30	A	C	.	PASS	.	GT	0|0	0|0	0|1	0|0	0|0	1|0	0|0	0|0	0|0	0|1	0|0	1|0	0|0	0|0	0|0	1|1	0|0	0|0	0|0	0|0	0|1	0|0	0|0	0|0	1|0	0|0	0|0	0|0	0|0	1|0	1|0	0|0	0|0	0|0	0|0	0|0	0|0	1|0	0|0	0|0	0|0	0|0	0|0	1|1	0|0	0|0	0|0	0|0	1|0	0|0	0|0	1|0	0|0	0|0	0|0	0|0	1|0	0|0	0|0	0|0	0|0	0|0	1|0	0|0	0|0	0|0	1|0	0|0	0|0	1|0	1|1	0|0	0|0	0|0	0|0	1|0	0|0	0|0	0|0	0|0	0|0	0|0	0|1	0|0	1|0	0|0	0|0	0|0	0|0	0|0	0|0	0|0	0|0	0|0	0|0	0|0	0|0	1|1	0|1	0|0
1	553496	Chr1SNP31	A	C	.	PASS	.	GT	1|1	1|1	1|1	1|1	1|1	1|1	1|1	1|1	1|1	1|1	1|1	1|1	1|1	1|1	1|1	1|1	1|1	1|1	1|1	1|0	1|1	1|1	1|1	1|1	1|1	1|1	1|1	1|1	1|1	1|1	1|1	1|1	1|1	1|1	1|1	1|1	1|1	1|1	1|1	1|1	1|1	1|1	1|1	1|1	1|1	1|1	1|1	1|0	1|1	1|1	1|1	1|1	1|1	1|1	1|1	1|1	1|1	1|1	1|1	1|1	1|1	1|1	1|1	1|1	1|1	1|1	1|1	1|1	1|1	1|1	1|1	1|1	1|1	1|1	1|0	1|1	1|0	1|1	1|1	0|1	1|1	1|1	1|1	0|1	1|1	1|1	1|1	1|0	1|1	1|1	1|1	1|1	0|1	1|1	1|1	1|1	1|1	1|1	1|1	1|1
1	585896	Chr1SNP32	A	C	.	PASS	.	GT	0|0	0|1	0|0	0|0	1|0	0|0	0|1	0|0	0|0	0|0	1|0	0|0	0|0	0|0	0|0	0|0	0|0	0|0	1|0	0|0	0|0	0|0	0|0	0|0	0|0	0|0	0|0	0|0	0|0	0|0	0|0	1|0	0|1	0|0	0|0	0|0	0|0	0|0	0|0	0|0	0|0	0|0	0|0	0|0	0|0	0|0	0|0	0|0	0|0	0|0	0|0	0|0	0|1	0|0	0|0	0|0	0|0	0|0	0|1	0|0	0|0	1|1	0|0	0|0	0|0	0|0	0|0	0|0	0|0	0|0	0|0	0|1	1|0	0|0	0|0	0|0	0|0	1|0	0|1	0|0	0|0	0|0	0|0	0|0	0|1	1|0	0|0	0|0	1|0	0|0	1|0	0|0	0|0	0|0	0|0	0|0	1|0	0|0	0|0	0|0
1	591296	Chr1SNP33	A	C	.	PASS	.	GT	0|0	0|0	0|0	0|0	0|0	0|0	0|0	1|0	0|0	0|0	0|0	0|1	0|0	0|0	0|0	0|0	0|0	0|0	0|0	0|0	0|0	0|0	1|0	0|0	0|0	0|0	0|0	0|0	0|0	0|0	0|0	0|0	0|0	0|0	1|0	0|0	0|0	0|0	0|0	0|1	0|0	0|0	0|0	0|0	0|0	0|0	1|0	0|0	0|0	0|0	0|0	0|0	0|0	0|0	0|0	1|0	0|0	0|0	0|0	0|0	0|0	0|0	0|0	0|0	0|0	0|1	0|0	0|0	1|0	0|0	0|0	0|0	0|0	0|0	0|0	0|0	0|0	0|0	0|0	0|0	0|0	0|0	0|0	0|0	0|0	0|0	0|0	0|0	0|0	0|0	0|0	0|0	0|0	1|0	0|0	0|0	0|0	0|0	0|0	0|0
1	600296	Chr1SNP34	A	C	.	PASS	.	GT	0|0	0|0	0|0	0|0	0|0	0|0	0|0	0|0	0|0	0|0	0|0	0|0	0|0	0|0	0|0	0|0	0|0	0|0	0|0	0|1	0|0	0|0	0|0	0|0	0|0	0|0	0|0	0|0	0|0	0|0	0|0	0|0	0|0	0|0	0|0	0|0	0|0	0|0	0|0	0|0	0|0	0|0	0|0	0|0	0|0	0|0	0|0	0|1	0|0	0|0	0|0	0|0	0|0	0|0	0|0	0|0	0|0	0|0	0|0	0|0	0|0	0|0	0|0	0|0	0|0	0|0	0|0	0|0	0|0	0|0	0|0	0|0	0|0	0|0	0|1	0|0	0|1	0|0	0|0	1|0	0|0	0|0	0|0	1|0	0|0	0|0	0|0	0|1	0|0	0|0	0|0	0|0	1|0	0|0	0|0	0|0	0|0	0|0	0|0	0|0
1	611096	Chr1SNP35	A	C	.	PASS	.	GT	0|0	0|0	0|0	0|1	0|0	0|1	0|0	1|0	0|0	0|0	0|0	0|1	0|0	0|0	0|0	0|0	0|0	0|0	0|0	0|0	0|0	0|0	1|0	0|0	0|0	0|0	0|0	0|0	0|0	0|0	0|0	0|0	0|0	0|0	1|0	0|0	0|1	0|0	0|0	0|1	0|0	0|1	0|0	0|0	0|0	0|1	1|0	0|0	0|0	0|0	0|0	0|0	0|0	0|0	0|0	1|0	0|0	0|1	0|0	0|1	0|0	0|0	0|0	0|0	0|0	0|1	0|0	0|0	1|1	0|0	0|0	0|0	0|1	0|0	0|0	0|0	0|0	0|0	0|0	0|0	0|1	0|0	0|0	0|0	0|0	0|1	0|0	0|0	0|0	0|1	0|0	0|0	0|0	1|0	0|0	0|0	0|0	0|0	0|0	0|0
1	620096	Chr1SNP36	A	C	.	PASS	.	GT	0|1	0|0	0|0	0|0	0|1	0|0	0|0	0|1	0|0	0|0	0|0	0|0	1|1	0|0	0|0	0|0	0|0	0|0	0|0	1|0	0|0	1|1	0|0	0|0	0|1	0|0	1|0	0|0	0|0	0|0	0|1	0|0	1|0	0|0	0|0	0|0	0|0	0|0	0|0	0|0	1|1	0|0	1|0	0|0	0|1	0|0	0|0	0|0	0|0	0|0	0|0	0|0	0|0	0|0	0|0	0|0	0|0	0|0	0|0	0|0	0|0	0|0	0|0	0|0	1|0	0|0	0|0	0|0	0|0	0|0	0|0	0|0	0|0	0|0	0|0	0|0	0|0	0|1	0|0	0|0	1|0	1|0	0|0	0|1	0|0	0|0	0|0	1|0	0|0	0|0	0|0	0|0	0|1	0|0	0|0	0|0	0|0	0|0	0|0	1|0
1	623696	Chr1SNP37	A	C	.	PASS	.	GT	1|1	1|1	1|1	1|1	1|1	1|1	1|1	1|1	1|1	1|1	1|1	1|1	1|1	1|1	1|1	1|1	1|1	1|1	1|1	1|0	1|1	1|1	1|1	1|1	1|1	1|1	1|1	1|1	1|1	1|1	1|1	1|1	1|1	1|1	1|1	1|1	1|1	1|1	1|1	1|1	1|1	1|1	1|1	1|1	1|1	1|1	1|1	1|0	1|1	1|1	1|1	1|1	1|1	1|1	1|1	1|1	1|1	1|1	1|1	1|1	1|1	1|1	1|1	1|1	1|1	1|1	1|1	1|1	1|1	1|1	1|1	1|1	1|1	1|1	1|0	1|1	1|0	1|1	1|1	0|1	1|1	1|1	1|1	0|1	1|1	1|1	1|1	1|0	1|1	1|1	1|1	1|1	0|1	1|1	1|1	1|1	1|1	1|1	1|1	1|1
1	625495	Chr1SNP38	A	C	.	PASS	.	GT	0|0	0|0	0|1	0|0	0|0	1|0	0|0	0|0	0|0	0|1	0|0	0|0	0|0	0|0	0|0	1|1	0|0	0|0	0|0	0|0	0|0	0|0	0|0	0|0	0|0	0|0	0|0	0|0	0|0	1|0	1|0	0|0	0|0	0|0	0|0	0|0	0|0	1|0	0|0	0|0	0|0	0|0	0|0	1|1	0|0	0|0	0|0	0|0	0|0	0|0	0|0	0|0	0|0	0|0	0|0	0|0	1|0	0|0	0|0	0|0	0|0	0|0	1|0	0|0	0|0	0|0	0|0	0|0	0|0	1|0	1|1	0|0	0|0	0|0	0|0	1|0	0|0	0|0	0|0	0|0	0|0	0|0	0|0	0|0	0|0	0|0	0|0	0|0	0|0	0|0	0|0	0|0	0|0	0|0	0|0	0|0	0|0	0|1	0|1	0|0
1	643495	Chr1SNP39	A	C	.	PASS	.	GT	1|1	1|1	1|1	1|1	1|1	1|1	1|1	1|1	1|1	1|1	1|1	1|1	1|1	1|1	1|1	1|1	1|1	1|1	1|1	1|0	1|1	1|1	1|1	1|1	1|1	1|1	1|1	1|1	1|1	1|1	1|1	1|1	1|1	1|1	1|1	1|1	1|1	1|1	1|1	1|1	1|1	1|1	1|1	1|1	1|1	1|1	1|1	1|0	1|1	1|1	1|1	1|1	1|1	1|1	1|1	1|1	1|1	1|1	1|1	1|1	1|1	1|1	1|1	1|1	1|1	1|1	1|1	1|1	1|1	1|1	1|1	1|1	1|1	1|1	1|0	1|1	1|0	1|1	1|1	0|1	1|1	1|1	1|1	0|1	1|1	1|1	1|1	1|0	1|1	1|1	1|1	1|1	0|1	1|1	1|1	1|1	1|1	1|1	1|1	1|1
1	681295	Chr1SNP40	A	C	.	PASS	.	GT	0|1	0|0	0|0	1|0	0|1	0|0	0|0	0|1	0|0	0|0	0|1	0|0	1|1	0|0	0|0	0|0	0|0	0|0	0|0	1|0	0|0	1|1	0|0	0|0	0|1	0|0	1|0	0|0	0|0	0|0	0|1	0|0	1|0	0|0	0|0	0|0	1|0	0|0	0|0	0|0	1|1	0|0	1|0	0|0	0|1	0|0	0|0	0|0	0|0	0|0	0|0	0|0	0|0	0|0	0|0	0|0	0|0	0|0	0|0	0|0	0|0	0|0	0|0	0|0	1|0	0|0	0|0	0|0	0|0	0|0	0|0	0|0	0|0	0|0	0|0	0|0	0|0	0|1	0|0	0|0	1|0	1|0	0|0	0|1	0|0	0|0	0|0	1|0	0|0	0|0	0|0	0|1	0|1	0|0	0|0	0|0	0|0	0|0	0|0	1|0
1	683095	Chr1SNP41	A	C	.	PASS	.	GT	0|0	0|1	0|0	0|0	1|0	0|0	0|1	0|0	0|0	0|0	1|0	0|0	0|0	0|0	0|0	0|0	0|0	0|0	1|0	0|0	0|0	0|0	0|0	0|0	0|0	0|0	0|0	0|0	0|0	0|0	0|0	1|0	0|1	0|0	0|0	0|0	0|0	0|0	0|0	0|0	0|0	0|0	0|0	0|0	0|0	0|0	0|0	0|0	0|0	0|0	0|0	0|0	0|1	0|0	0|0	0|0	0|0	0|0	0|1	0|0	0|0	1|1	0|0	0|0	0|0	0|0	0|0	0|0	0|0	0|0	0|0	0|1	1|0	0|0	0|0	0|0	0|0	1|0	0|1	0|0	0|0	0|0	0|0	0|0	0|1	1|0	0|0	0|0	1|0	0|0	1|0	0|0	0|0	0|0	0|0	0|0	1|0	0|0	0|0	0|0
1	706495	Chr1SNP42	A	C	.	PASS	.	GT	0|0	0|0	0|0	0|0	0|0	0|0	0|0	0|0	0|0	0|0	0|0	1|0	0|0	0|0	0|0	0|0	0|0	0|0	0|0	0|0	0|1	0|0	0|0	0|0	1|0	0|0	0|0	0|0	0|0	0|0	0|0	0|0	0|0	0|0	0|0	0|0	0|0	0|0	0|0	0|0	0|0	0|0	0|0	0|0	0|0	0|0	0|0	0|0	1|0	0|0	0|0	1|0	0|0	0|0	0|0	0|0	0|0	0|0	0|0	0|0	0|0	0|0	0|0	0|0	0|0	0|0	1|0	0|0	0|0	0|0	0|0	0|0	0|0	0|0	0|0	0|0	0|0	0|0	0|0	0|0	0|0	0|0	0|1	0|0	1|0	0|0	0|0	0|0	0|0	0|0	0|0	0|0	0|0	0|0	0|0	0|0	0|0	1|0	0|0	0|0
1	740695	Chr1SNP43	A	C	.	PASS	.	GT	0|0	0|0	1|0	0|1	0|0	0|1	0|0	1|0	0|0	0|0	0|0	0|1	0|0	0|0	0|0	0|0	0|0	0|0	0|0	0|0	0|0	0|0	1|0	0|0	0|0	1|0	0|0	1|0	0|0	0|1	0|0	0|0	0|0	1|0	1|1	1|0	0|1	0|1	0|0	1|1	0|0	0|1	0|0	0|0	0|0	0|1	1|0	0|0	0|0	1|0	0|0	0|0	0|0	0|0	0|0	1|0	0|0	1|1	0|0	0|1	1|0	0|0	0|1	0|0	0|0	0|1	0|1	1|0	1|1	0|0	0|0	0|0	0|1	0|0	1|0	0|0	0|0	0|0	0|0	0|0	0|1	0|1	1|0	0|0	0|0	0|1	0|0	0|0	0|0	0|1	0|0	0|0	0|0	1|0	1|0	0|0	0|0	0|0	0|0	0|0
1	787494	Chr1SNP44	A	C	.	PASS	.	GT	1|0	1|0	0|0	0|0	0|0	0|0	1|0	0|0	1|1	1|0	0|0	0|0	0|0	1|1	1|1	0|0	1|1	1|1	0|1	0|0	1|0	0|0	0|1	1|1	0|0	1|1	0|1	0|1	1|1	0|0	0|0	0|1	0|0	0|0	0|0	0|1	0|0	0|0	1|1	0|0	0|0	1|0	0|1	0|0	1|0	1|0	0|1	1|0	0|1	0|1	1|1	0|1	1|0	1|1	1|1	0|1	0|1	0|0	1|0	1|0	0|1	0|0	0|0	1|1	0|1	1|0	0|0	0|1	0|0	0|1	0|0	1|0	0|0	1|1	0|0	0|1	1|0	0|0	1|0	0|1	0|0	0|0	1|0	0|0	0|0	0|0	1|0	0|0	0|1	1|0	0|1	1|0	0|0	0|1	0|1	1|1	0|1	0|0	1|0	0|1
1	875693	Chr1SNP45	A	C	.	PASS	.	GT	0|0	0|0	0|0	0|0	0|0	0|0	0|0	0|0	0|0	0|0	0|0	0|0	0|0	0|0	0|0	0|0	0|0	0|0	0|0	0|1	0|0	0|0	0|0	0|0	0|0	0|0	0|0	0|0	0|0	0|0	0|0	0|0	0|0	0|0	0|0	0|0	0|0	0|0	0|0	0|0	0|0	0|0	0|0	0|0	0|0	0|0	0|0	0|1	0|0	0|0	0|0	0|0	0|0	0|0	0|0	0|0	0|0	0|0	0|0	0|0	0|0	0|0	0|0	0|0	0|0	0|0	0|0	0|0	0|0	0|0	0|0	0|0	0|0	0|0	0|1	0|0	0|1	0|0	0|0	1|0	0|0	0|0	0|0	1|0	0|0	0|0	0|0	0|1	0|0	0|0	0|0	0|0	1|0	0|0	0|0	0|0	0|0	0|0	0|0	0|0
1	945893	Chr1SNP46	A	C	.	PASS	.	GT	0|0	0|0	0|0	0|0	0|0	0|0	0|0	0|0	0|0	0|0	0|0	0|0	0|0	0|0	0|0	0|0	0|1	0|0	0|0	0|0	1|0	0|0	0|0	0|0	0|0	0|1	0|1	0|1	0|1	0|0	0|0	0|0	0|0	0|0	0|0	0|0	0|0	0|0	0|0	0|0	0|0	0|0	0|1	0|0	0|0	0|0	0|0	0|0	0|0	0|1	0|0	0|0	0|0	0|0	0|0	0|1	0|0	0|0	0|0	0|0	0|1	0|0	0|0	0|0	0|0	0|0	0|0	0|0	0|0	0|0	0|0	0|0	0|0	0|0	0|0	0|0	0|0	0|0	1|0	0|0	0|0	0|0	0|0	0|0	0|0	0|0	1|0	0|0	0|0	1|0	0|1	1|0	0|0	0|0	0|1	0|0	0|0	0|0	0|0	0|0
1	954893	Chr1SNP47	A	C	.	PASS	.	GT	0|0	0|1	0|1	0|0	0|0	1|0	0|1	0|0	0|0	0|1	0|0	1|0	0|0	0|0	0|0	1|1	0|0	0|0	0|0	0|1	0|1	0|0	0|0	0|0	1|0	0|0	0|0	0|0	0|0	1|0	1|0	0|0	0|0	0|0	0|0	0|0	0|0	1|0	0|0	0|0	0|0	0|0	0|0	1|1	0|0	0|0	0|0	0|1	1|0	0|0	0|0	1|0	0|0	0|0	0|0	0|0	1|0	0|0	0|0	0|0	0|0	0|0	1|0	0|0	0|0	0|0	1|0	0|0	0|0	1|0	1|1	0|0	0|0	0|0	0|1	1|0	0|1	0|0	0|0	1|0	0|0	0|0	0|1	1|0	1|0	0|0	0|0	0|1	0|0	0|0	0|0	0|0	1|0	0|0	0|0	0|0	0|0	1|1	0|1	0|0
1	965693	Chr1SNP48	A	C	.	PASS	.	GT	0|0	0|0	0|0	0|0	0|0	0|0	0|0	0|0	0|0	0|0	0|0	0|0	0|0	0|0	0|0	0|0	0|1	0|0	0|0	0|0	1|0	0|0	0|0	0|0	0|0	0|1	0|1	0|1	0|1	0|0	0|0	0|0	0|0	0|0	0|0	0|0	0|0	0|0	0|0	0|0	0|0	0|0	0|1	0|0	0|0	0|0	0|0	0|0	0|0	0|1	0|0	0|0	0|0	0|0	0|0	0|1	0|0	0|0	0|0	0|0	0|1	0|0	0|0	0|0	0|0	0|0	0|0	0|0	0|0	0|0	0|0	0|0	0|0	0|0	0|0	0|0	0|0	0|0	1|0	0|0	0|0	0|0	0|0	0|0	0|0	0|0	1|0	0|0	0|0	1|0	0|1	1|0	0|0	0|0	0|1	0|0	0|0	0|0	0|0	0|0
1	989093	Chr1SNP49	A	C	.	PASS	.	GT	0|0	0|0	0|0	0|0	1|0	0|0	0|0	0|0	0|0	0|0	1|0	0|0	0|0	0|0	0|0	0|0	0|0	0|0	1|0	0|0	0|0	0|0	0|0	0|0	0|0	0|0	0|0	0|0	0|0	0|0	0|0	1|0	0|1	0|0	0|0	0|0	0|0	0|0	0|0	0|0	0|0	0|0	0|0	0|0	0|0	0|0	0|0	0|0	0|0	0|0	0|0	0|0	0|1	0|0	0|0	0|0	0|0	0|0	0|1	0|0	0|0	1|1	0|0	0|0	0|0	0|0	0|0	0|0	0|0	0|0	0|0	0|1	1|0	0|0	0|0	0|0	0|0	1|0	0|1	0|0	0|0	0|0	0|0	0|0	0|1	1|0	0|0	0|0	1|0	0|0	1|0	0|0	0|0	0|0	0|0	0|0	1|0	0|0	0|0	0|0
1	999893	Chr1SNP50	A	C	.	PASS	.	GT	0|0	0|1	0|0	0|0	0|0	0|0	0|0	0|0	0|0	0|0	0|0	0|0	0|0	0|0	0|0	0|0	0|0	0|0	0|0	0|1	0|0	0|0	0|0	0|0	0|0	0|0	0|0	0|0	0|0	0|0	0|0	0|0	0|0	0|0	0|0	0|0	0|0	0|0	0|0	0|0	0|0	0|0	0|0	0|0	0|0	0|0	0|0	0|1	0|0	0|0	0|0	0|0	0|0	0|0	0|0	0|0	0|0	0|0	0|0	0|0	0|0	0|0	0|0	0|0	0|0	0|0	0|0	0|0	0|0	0|0	0|0	0|0	0|0	0|0	0|1	0|0	0|1	0|0	0|0	0|0	0|0	0|0	0|0	1|0	0|0	0|0	0|0	0|1	0|0	0|0	0|0	0|0	0|0	0|0	0|0	0|0	0|0	0|0	0|0	0|0
1	1021492	Chr1SNP51	A	C	.	PASS	.	GT	0|0	0|1	0|1	0|0	0|0	1|0	0|1	0|0	0|0	0|1	0|0	1|0	0|0	0|0	0|0	1|1	0|0	0|0	0|0	0|1	0|1	0|0	0|0	0|0	1|0	0|0	0|0	0|0	0|0	1|0	1|0	0|0	0|0	0|0	0|0	0|0	0|0	1|0	0|0	0|0	0|0	0|0	0|0	1|1	0|0	0|0	0|0	0|1	1|0	0|0	0|0	1|0	0|0	0|0	0|0	0|0	1|0	0|0	0|0	0|0	0|0	0|0	1|0	0|0	0|0	0|0	1|0	0|0	0|0	1|0	1|1	0|0	0|0	0|0	0|1	1|0	0|1	0|0	0|0	1|0	0|0	0|0	0|1	1|0	1|0	0|0	0|0	0|1	0|0	0|0	0|0	0|0	1|0	0|0	0|0	0|0	0|0	1|1	0|1	0|0
1	1061092	Chr1SNP52	A	C	.	PASS	.	GT	0|0	0|1	0|1	0|0	0|0	1|0	0|0	0|0	0|0	0|1	0|0	0|0	0|0	0|0	0|0	1|1	0|0	0|0	0|0	0|1	0|0	0|0	0|0	0|0	0|0	0|0	0|0	0|0	0|0	1|0	1|0	0|0	0|0	0|0	0|0	0|0	0|0	1|0	0|0	0|0	0|0	0|0	0|0	1|1	0|0	0|0	0|0	0|1	0|0	0|0	0|0	0|0	0|0	0|0	0|0	0|0	1|0	0|0	0|0	0|0	0|0	0|0	1|0	0|0	0|0	0|0	0|0	0|0	0|0	1|0	1|1	0|0	0|0	0|0	0|1	1|0	0|1	0|0	0|0	1|0	0|0	0|0	0|0	1|0	0|0	0|0	0|0	0|1	0|0	0|0	0|0	0|0	1|0	0|0	0|0	0|0	0|0	0|1	0|1	0|0
1	1068292	Chr1SNP53	A	C	.	PASS	.	GT	0|0	0|1	0|1	0|0	0|0	1|0	0|0	0|0	0|0	0|1	0|0	0|0	0|0	0|0	0|0	1|1	0|0	0|0	0|0	0|1	0|0	0|0	0|0	0|0	0|0	0|0	0|0	0|0	0|0	1|0	1|0	0|0	0|0	0|0	0|0	0|0	0|0	1|0	0|0	0|0	0|0	0|0	0|0	1|1	0|0	0|0	0|0	0|1	0|0	0|0	0|0	0|0	0|0	0|0	0|0	0|0	1|0	0|0	0|0	0|0	0|0	0|0	1|0	0|0	0|0	0|0	0|0	0|0	0|0	1|0	1|1	0|0	0|0	0|0	0|1	1|0	0|1	0|0	0|0	1|0	0|0	0|0	0|0	1|0	0|0	0|0	0|0	0|1	0|0	0|0	0|0	0|0	1|0	0|0	0|0	0|0	0|0	0|1	0|1	0|0
1	1084492	Chr1SNP54	A	C	.	PASS	.	GT	0|0	0|0	1|0	0|0	0|0	0|0	0|0	0|0	0|0	0|0	0|0	0|0	0|0	0|0	0|0	0|0	0|0	0|0	0|0	0|0	0|0	0|0	0|0	0|0	0|0	0|0	0|0	1|0	0|0	0|1	0|0	0|0	0|0	1|0	0|1	1|0	0|0	0|1	0|0	1|0	0|0	0|0	0|0	0|0	0|0	0|0	0|0	0|0	0|0	1|0	0|0	0|0	0|0	0|0	0|0	0|0	0|0	1|0	0|0	0|0	1|0	0|0	0|1	0|0	0|0	0|0	0|1	1|0	0|0	0|0	0|0	0|0	0|0	1|0	1|0	0|0	0|0	0|0	0|0	0|0	0|0	0|1	0|0	0|0	0|0	0|0	0|0	0|0	0|0	0|0	0|0	0|0	0|0	0|0	1|0	0|0	0|0	0|0	0|0	0|0
1	1100692	Chr1SNP55	A	C	.	PASS	.	GT	1|0	0|0	0|0	0|0	0|0	0|0	1|0	0|0	1|0	0|0	0|0	0|0	0|0	1|0	0|0	0|0	1|0	0|1	0|0	0|0	0|0	0|0	0|0	1|1	0|0	1|0	0|0	0|0	1|0	0|0	0|0	0|1	0|0	0|0	0|0	0|0	0|0	0|0	1|0	0|0	0|0	0|0	0|0	0|0	1|0	0|0	0|0	0|0	0|1	0|0	1|0	0|1	1|0	0|0	0|0	0|0	0|0	0|0	1|0	0|0	0|0	0|0	0|0	1|0	0|1	0|0	0|0	0|1	0|0	0|1	0|0	0|0	0|0	0|1	0|0	0|0	0|0	0|0	0|0	0|0	0|0	0|0	1|0	0|0	0|0	0|0	0|0	0|0	0|1	0|0	0|0	0|0	0|0	0|0	0|0	1|0	0|1	0|0	0|0	0|1
1	1113292	Chr1SNP56	A	C	.	PASS	.	GT	0|0	0|0	0|0	0|0	0|0	0|1	0|0	0|0	0|0	0|0	0|0	0|0	0|0	0|0	0|0	0|0	0|0	0|0	0|0	0|0	0|0	0|0	0|0	0|0	0|0	0|0	0|0	0|0	0|0	0|0	0|0	0|0	0|0	0|0	0|0	0|0	0|1	0|0	0|0	0|0	0|0	0|0	0|0	0|0	0|0	0|1	0|0	0|0	0|0	0|0	0|0	0|0	0|0	0|0	0|0	0|0	0|0	0|0	0|0	0|1	0|0	0|0	0|0	0|0	0|0	0|0	0|0	0|0	0|0	0|0	0|0	0|0	0|1	0|0	0|0	0|0	0|0	0|0	0|0	0|0	0|1	0|0	0|0	0|0	0|0	0|0	0|0	0|0	0|0	0|0	0|0	0|0	0|0	0|0	0|0	0|0	0|0	0|0	0|0	0|0
1	1115092	Chr1SNP57	A	C	.	PASS	.	GT	0|0	0|0	0|0	0|0	0|0	0|1	0|1	1|0	0|0	1|0	0|0	1|1	0|0	0|1	1|0	0|0	0|0	0|0	0|0	0|0	0|1	0|0	1|1	0|0	1|0	0|0	0|0	0|0	0|0	0|0	0|0	0|0	0|0	0|0	1|0	0|0	0|1	0|0	0|1	0|1	0|0	1|0	0|0	0|0	0|0	1|1	1|0	1|0	1|0	0|0	0|1	1|0	0|0	1|1	0|1	1|0	0|0	0|0	0|0	0|1	0|0	0|0	0|0	0|0	0|0	0|1	1|0	0|0	1|0	0|0	0|0	1|0	0|1	0|0	0|0	0|1	0|0	0|0	0|0	0|0	0|1	0|0	0|1	0|0	1|0	0|0	0|0	0|0	0|0	0|0	0|0	0|0	0|0	1|0	0|0	0|0	0|0	1|0	1|0	0|0
1	1124092	Chr1SNP58	A	C	.	PASS	.	GT	0|0	0|0	0|0	0|0	1|0	0|0	0|0	0|0	0|0	0|0	1|0	0|0	0|0	0|0	0|0	0|0	0|0	0|0	1|0	0|0	0|0	0|0	0|0	0|0	0|0	0|0	0|0	0|0	0|0	0|0	0|0	1|0	0|1	0|0	0|0	0|0	0|0	0|0	0|0	0|0	0|0	0|0	0|0	0|0	0|0	0|0	0|0	0|0	0|0	0|0	0|0	0|0	0|1	0|0	0|0	0|0	0|0	0|0	0|1	0|0	0|0	1|1	0|0	0|0	0|0	0|0	0|0	0|0	0|0	0|0	0|0	0|1	1|0	0|0	0|0	0|0	0|0	1|0	0|1	0|0	0|0	0|0	0|0	0|0	0|1	1|0	0|0	0|0	1|0	0|0	1|0	0|0	0|0	0|0	0|0	0|0	1|0	0|0	0|0	0|0
1	1169091	Chr1SNP59	A	C	.	PASS	.	GT	0|0	0|0	0|1	0|0	0|0	1|0	0|0	0|0	0|0	0|1	0|0	0|0	0|0	0|0	0|0	1|1	0|0	0|0	0|0	0|0	0|0	0|0	0|0	0|0	0|0	0|0	0|0	0|0	0|0	1|0	1|0	0|0	0|0	0|0	0|0	0|0	0|0	1|0	0|0	0|0	0|1	0|0	0|0	1|1	0|0	0|0	0|0	0|0	0|0	0|0	0|0	0|0	0|0	0|0	0|0	0|0	1|0	0|0	0|0	0|0	0|0	0|0	1|0	0|0	0|0	0|0	0|0	0|0	0|0	1|0	1|1	0|0	0|0	0|0	0|0	1|0	0|0	0|0	0|0	0|0	0|0	0|0	0|0	0|0	0|0	0|0	0|0	0|0	0|0	0|0	0|0	0|0	0|0	0|0	0|0	0|0	0|0	0|1	0|1	0|0
1	1176291	Chr1SNP60	A	C	.	PASS	.	GT	0|0	0|0	0|0	1|0	0|0	0|0	0|0	0|0	0|1	0|0	0|1	0|0	0|0	0|0	0|0	0|0	0|0	0|0	0|0	0|0	0|0	0|0	0|0	0|0	0|0	0|0	0|0	0|0	0|0	0|0	0|0	0|0	0|0	0|0	0|0	0|0	1|0	0|0	0|0	0|0	0|0	0|0	0|0	0|0	0|0	0|0	0|0	0|0	0|0	0|0	0|0	0|0	0|0	0|0	0|0	0|0	0|0	0|0	0|0	0|0	0|0	0|0	0|0	0|0	0|0	0|0	0|0	0|0	0|0	0|0	0|0	0|0	0|0	0|0	0|0	0|0	0|0	0|0	0|0	0|0	0|0	0|0	0|0	0|0	0|0	0|0	0|0	0|0	0|0	0|0	0|0	0|1	0|0	0|0	0|0	0|0	0|0	0|0	0|0	0|0
1	1187091	Chr1SNP61	A	C	.	PASS	.	GT	0|0	0|1	0|0	0|0	1|0	0|0	0|0	0|0	0|0	0|0	1|0	0|0	0|0	0|0	0|0	0|0	0|0	0|0	1|0	0|1	0|0	0|0	0|0	0|0	0|0	0|0	0|0	0|0	0|0	0|0	0|0	1|0	0|1	0|0	0|0	0|0	0|0	0|0	0|0	0|0	0|0	0|0	0|0	0|0	0|0	0|0	0|0	0|1	0|0	0|0	0|0	0|0	0|1	0|0	0|0	0|0	0|0	0|0	0|1	0|0	0|0	1|1	0|0	0|0	0|0	0|0	0|0	0|0	0|0	0|0	0|0	0|1	1|0	0|0	0|1	0|0	0|1	1|0	0|1	1|0	0|0	0|0	0|0	1|0	0|1	1|0	0|0	0|1	1|0	0|0	1|0	0|0	1|0	0|0	0|0	0|0	1|0	0|0	0|0	0|0
1	1199691	Chr1SNP62	A	C	.	PASS	.	GT	0|0	0|0	0|1	0|0	0|0	1|0	0|0	0|0	0|0	0|1	0|0	0|0	0|0	0|0	0|0	1|1	0|0	0|0	0|0	0|0	0|0	0|0	0|0	0|0	0|0	0|0	0|0	0|0	0|0	1|0	1|0	0|0	0|0	0|0	0|0	0|0	0|0	1|0	0|0	0|0	0|0	0|0	0|0	1|1	0|0	0|0	0|0	0|0	0|0	0|0	0|0	0|0	0|0	0|0	0|0	0|0	1|0	0|0	0|0	0|0	0|0	0|0	1|0	0|0	0|0	0|0	0|0	0|0	0|0	1|0	1|1	0|0	0|0	0|0	0|0	1|0	0|0	0|0	0|0	0|0	0|0	0|0	0|0	0|0	0|0	0|0	0|0	0|0	0|0	0|0	0|0	0|0	0|0	0|0	0|0	0|0	0|0	0|1	0|1	0|0
1	1208691	Chr1SNP63	A	C	.	PASS	.	GT	1|0	0|0	0|0	0|0	0|0	0|1	1|1	1|0	1|0	1|0	0|0	1|1	0|0	1|1	1|0	0|0	1|0	0|1	0|0	0|0	0|1	0|0	1|1	1|1	1|0	1|0	0|0	0|0	1|0	0|0	0|0	0|1	0|0	0|0	1|0	0|0	0|1	0|0	1|1	0|1	0|0	1|0	0|0	0|0	1|0	1|1	1|0	1|0	1|1	0|0	1|1	1|1	1|0	1|1	0|1	1|0	0|0	0|0	1|0	0|1	0|0	0|0	0|0	1|0	0|1	0|1	1|0	0|1	1|0	0|1	0|0	1|0	0|1	0|1	0|0	0|1	0|0	0|0	0|0	0|0	0|1	0|0	1|1	0|0	1|0	0|0	0|0	0|0	0|1	0|0	0|0	0|0	0|0	1|0	0|0	1|0	0|1	1|0	1|0	0|1
1	1215891	Chr1SNP64	A	C	.	PASS	.	GT	1|0	1|0	0|0	0|0	0|0	0|1	1|1	1|0	1|0	1|0	0|0	1|1	0|0	1|1	1|1	0|0	1|1	1|1	0|1	0|0	1|1	0|0	1|1	1|1	1|0	1|1	0|1	0|1	1|1	0|0	0|0	0|1	0|0	0|1	1|0	0|1	0|1	0|0	1|1	0|1	0|0	1|0	0|1	0|0	1|0	1|1	1|1	1|0	1|1	0|1	1|1	1|1	1|0	1|1	1|1	1|1	0|1	0|0	1|0	1|1	0|1	0|0	0|0	1|1	0|1	1|1	1|0	0|1	1|0	0|1	0|0	1|0	0|1	0|1	0|0	0|1	1|0	0|0	1|0	0|1	0|1	0|0	1|1	0|0	1|0	0|0	1|1	0|0	0|1	1|0	0|1	1|0	0|0	1|1	0|1	1|1	0|1	1|0	1|0	0|1
1	1217691	Chr1SNP65	A	C	.	PASS	.	GT	1|0	0|0	0|0	0|0	0|0	0|0	1|0	0|0	1|0	0|0	0|0	0|0	0|0	1|0	0|0	0|0	1|0	0|1	0|0	0|0	0|0	0|0	0|0	1|1	0|0	1|0	0|0	0|0	1|0	0|0	0|0	0|1	0|0	0|0	0|0	0|0	0|0	0|0	1|0	0|0	0|0	0|0	0|0	0|0	1|0	0|0	0|0	0|0	0|1	0|0	1|0	0|1	1|0	0|0	0|0	0|0	0|0	0|0	1|0	0|0	0|0	0|0	0|0	1|0	0|1	0|0	0|0	0|1	0|0	0|1	0|0	0|0	0|0	0|1	0|0	0|0	0|0	0|0	0|0	0|0	0|0	0|0	1|0	0|0	0|0	0|0	0|0	0|0	0|1	0|0	0|0	0|0	0|0	0|0	0|0	1|0	0|1	0|0	0|0	0|1
1	1226691	Chr1SNP66	A	C	.	PASS	.	GT	0|0	0|0	0|1	0|0	0|0	1|0	0|0	0|0	0|0	0|1	0|0	0|0	0|0	0|0	0|0	1|1	0|0	0|0	0|0	0|0	0|0	0|0	0|0	0|0	0|0	0|0	0|0	0|0	0|0	1|0	1|0	0|0	0|0	0|0	0|0	0|0	0|0	1|0	0|0	0|0	0|0	0|0	0|0	1|1	0|0	0|0	0|0	0|0	0|0	0|0	0|0	0|0	0|0	0|0	0|0	0|0	1|0	0|0	0|0	0|0	0|0	0|0	1|0	0|0	0|0	0|0	0|0	0|0	0|0	1|0	1|1	0|0	0|0	0|0	0|0	1|0	0|0	0|0	0|0	0|0	0|0	0|0	0|0	0|0	0|0	0|0	0|0	0|0	0|0	0|0	0|0	0|0	0|0	0|0	0|0	0|0	0|0	0|1	0|1	0|0
1	1241091	Chr1SNP67	A	C	.	PASS	.	GT	1|1	1|0	1|0	1|1	0|1	0|1	1|1	1|1	1|1	1|0	0|1	1|1	1|1	1|1	1|1	0|0	1|1	1|1	0|1	1|0	1|1	1|1	1|1	1|1	1|1	1|1	1|1	1|1	1|1	0|1	0|1	0|1	1|0	1|1	1|1	1|1	1|1	0|1	1|1	1|1	1|1	1|1	1|1	0|0	1|1	1|1	1|1	1|0	1|1	1|1	1|1	1|1	1|0	1|1	1|1	1|1	0|1	1|1	1|0	1|1	1|1	0|0	0|1	1|1	1|1	1|1	1|1	1|1	1|1	0|1	0|0	1|0	0|1	1|1	1|0	0|1	1|0	0|1	1|0	0|1	1|1	1|1	1|1	0|1	1|0	0|1	1|1	1|0	0|1	1|1	0|1	1|1	0|1	1|1	1|1	1|1	0|1	1|0	1|0	1|1
1	1278890	Chr1SNP68	A	C	.	PASS	.	GT	0|0	0|0	0|0	0|0	0|0	0|0	0|0	0|0	0|0	0|0	1|0	0|0	0|0	0|0	0|0	0|0	0|0	0|0	1|0	0|0	0|0	0|0	0|0	0|0	0|0	0|0	0|0	0|0	0|0	0|0	0|0	0|0	0|1	0|0	0|0	0|0	0|0	0|0	0|0	0|0	0|0	0|0	0|0	0|0	0|0	0|0	0|0	0|0	0|0	0|0	0|0	0|0	0|1	0|0	0|0	0|0	0|0	0|0	0|1	0|0	0|0	0|0	0|0	0|0	0|0	0|0	0|0	0|0	0|0	0|0	0|0	0|0	0|0	0|0	0|0	0|0	0|0	1|0	0|1	0|0	0|0	0|0	0|0	0|0	0|1	1|0	0|0	0|0	1|0	0|0	1|0	0|0	0|0	0|0	0|0	0|0	1|0	0|0	0|0	0|0
1	1280690	Chr1SNP69	A	C	.	PASS	.	GT	1|1	1|0	1|0	1|1	0|1	0|1	1|1	1|1	1|1	1|0	0|1	1|1	1|1	1|1	1|1	0|0	1|1	1|1	0|1	1|0	1|1	1|1	1|1	1|1	1|1	1|1	1|1	1|1	1|1	0|1	0|1	0|1	1|0	1|1	1|1	1|1	1|1	0|1	1|1	1|1	1|1	1|1	1|1	0|0	1|1	1|1	1|1	1|0	1|1	1|1	1|1	1|1	1|0	1|1	1|1	1|1	0|1	1|1	1|0	1|1	1|1	0|0	0|1	1|1	1|1	1|1	1|1	1|1	1|1	0|1	0|0	1|0	0|1	1|1	1|0	0|1	1|0	0|1	1|0	0|1	1|1	1|1	1|1	0|1	1|0	0|1	1|1	1|0	0|1	1|1	0|1	1|1	0|1	1|1	1|1	1|1	0|1	1|0	1|0	1|1
1	1289690	Chr1SNP70	A	C	.	PASS	.	GT	0|0	0|0	0|1	0|0	0|0	1|0	0|0	0|0	0|0	0|1	0|0	0|0	0|0	0|0	0|0	1|1	0|0	0|0	0|0	0|0	0|0	0|0	0|0	0|0	0|0	0|0	0|0	0|0	0|0	1|0	1|0	0|0	0|0	0|0	0|0	0|0	0|0	1|0	0|0	0|0	0|0	0|0	0|0	1|1	0|0	0|0	0|0	0|0	0|0	0|0	0|0	0|0	0|0	0|0	0|0	0|0	1|0	0|0	0|0	0|0	0|0	0|0	1|0	0|0	0|0	0|0	0|0	0|0	0|0	1|0	1|1	0|0	0|0	0|0	0|0	1|0	0|0	0|0	0|0	0|0	0|0	0|0	0|0	0|0	0|0	0|0	0|0	0|0	0|0	0|0	0|0	0|0	0|0	0|0	0|0	0|0	0|0	0|1	0|1	0|0
1	1293290	Chr1SNP71	A	C	.	PASS	.	GT	0|0	0|1	0|0	0|0	1|0	0|0	0|0	0|0	0|0	0|0	1|0	0|0	0|0	0|0	0|0	0|0	0|0	0|0	1|0	0|1	0|0	0|0	0|0	0|0	0|0	0|0	0|0	0|0	0|0	0|0	0|0	1|0	0|1	0|0	0|0	0|0	0|0	0|0	0|0	0|0	0|0	0|0	0|0	0|0	0|0	0|0	0|0	0|1	0|0	0|0	0|0	0|0	0|1	0|0	0|0	0|0	0|0	0|0	0|1	0|0	0|0	1|1	0|0	0|0	0|0	0|0	0|0	0|0	0|0	0|0	0|0	0|1	1|0	0|0	0|1	0|0	0|1	1|0	0|1	1|0	0|0	0|0	0|0	1|0	0|1	1|0	0|0	0|1	1|0	0|0	1|0	0|0	1|0	0|0	0|0	0|0	1|0	0|0	0|0	0|0
1	1332890	Chr1SNP72	A	C	.	PASS	.	GT	0|0	0|0	0|0	0|0	0|0	0|1	0|1	1|0	0|0	1|0	0|0	1|1	0|0	0|1	1|0	0|0	0|1	0|0	0|0	0|0	1|1	0|0	1|1	0|0	1|0	0|1	0|1	0|1	0|1	0|0	0|0	0|0	0|0	0|0	1|0	0|0	0|1	0|0	0|0	0|1	0|0	0|0	0|1	0|0	0|0	1|1	1|0	1|0	1|0	0|1	0|1	1|0	0|0	1|1	0|1	1|1	0|0	0|0	0|0	0|1	0|1	0|0	0|0	0|0	0|0	0|1	1|0	0|0	1|0	0|0	0|0	1|0	0|1	0|0	0|0	0|0	0|0	0|0	1|0	0|0	0|1	0|0	0|1	0|0	1|0	0|0	1|0	0|0	0|0	1|0	0|1	1|0	0|0	1|0	0|1	0|0	0|0	1|0	0|0	0|0
1	1340090	Chr1SNP73	A	C	.	PASS	.	GT	0|1	0|0	0|0	1|1	0|1	0|0	0|0	0|1	0|1	0|0	0|1	0|0	1|1	0|0	0|0	0|0	0|0	0|0	0|0	1|0	0|0	1|1	0|0	0|0	0|1	0|0	1|0	0|0	0|0	0|0	0|1	0|0	1|0	0|0	0|0	0|0	1|0	0|0	0|1	0|0	1|1	1|1	1|0	0|0	0|1	0|0	0|0	0|0	0|0	0|0	0|0	0|0	0|0	0|0	0|0	0|0	0|0	0|1	0|0	0|0	0|0	0|0	0|0	0|0	1|0	0|0	0|0	0|0	0|1	0|0	0|0	0|0	0|0	0|0	0|0	0|1	0|0	0|1	0|0	0|0	1|0	1|0	0|0	0|1	0|0	0|1	0|0	1|0	0|0	0|1	0|0	0|1	0|1	0|0	0|0	0|0	0|0	0|0	1|0	1|0
1	1363490	Chr1SNP74	A	C	.	PASS	.	GT	0|0	0|1	0|0	0|0	1|0	0|0	0|0	0|0	0|0	0|0	1|0	0|0	0|0	0|0	0|0	0|0	0|0	0|0	1|0	0|1	0|0	0|0	0|0	0|0	0|0	0|0	0|0	0|0	0|0	0|0	0|0	1|0	0|1	0|0	0|0	0|0	0|0	0|0	0|1	0|0	0|0	1|0	0|0	0|0	0|0	0|0	0|0	0|1	0|0	0|0	0|0	0|0	0|1	0|0	0|0	0|0	0|0	0|0	0|1	0|0	0|0	1|1	0|0	0|0	0|0	0|0	0|0	0|0	0|0	0|0	0|0	0|1	1|0	0|0	0|1	0|1	0|1	1|0	0|1	1|0	0|0	0|0	0|0	1|0	0|1	1|0	0|0	0|1	1|0	0|0	1|0	0|0	1|0	0|0	0|0	0|0	1|0	0|0	1|0	0|0
1	1394089	Chr1SNP75	A	C	.	PASS	.	GT	0|0	0|1	0|0	0|0	0|0	0|0	0|0	0|0	0|0	0|0	0|0	0|0	0|0	0|0	0|0	0|0	0|0	0|0	0|0	0|1	0|0	0|0	0|0	0|0	0|0	0|0	0|0	1|0	0|0	0|0	0|0	0|0	0|0	0|0	0|0	0|0	0|0	0|0	0|1	1|0	0|0	1|0	0|0	0|0	0|0	0|0	0|0	0|1	0|0	1|0	0|0	0|0	0|0	0|0	0|0	0|0	0|0	1|0	0|0	0|0	1|0	0|0	0|0	0|0	0|0	0|0	0|1	1|0	0|0	0|0	0|0	0|0	0|0	0|0	0|1	0|1	0|1	0|0	0|0	1|0	0|0	0|1	0|0	1|0	0|0	0|0	0|0	0|1	0|0	0|0	0|0	0|0	1|0	0|0	0|0	0|0	0|0	0|0	1|0	0|0
1	1457089	Chr1SNP76	A	C	.	PASS	.	GT	0|1	0|0	0|0	1|1	0|1	0|0	0|0	0|1	0|1	0|0	0|1	0|0	1|1	0|0	0|0	0|0	0|0	0|0	0|0	1|0	0|0	1|1	0|0	0|0	0|1	0|0	1|0	0|0	0|0	0|0	0|1	0|0	1|0	0|0	0|0	0|0	1|0	0|0	0|0	0|0	1|1	0|1	1|0	0|0	0|1	0|0	0|0	0|0	0|0	0|0	0|0	0|0	0|0	0|0	0|0	0|0	0|0	0|1	0|0	0|0	0|0	0|0	0|0	0|0	1|0	0|0	0|0	0|0	0|1	0|0	0|0	0|0	0|0	0|0	0|0	0|0	0|0	0|1	0|0	0|0	1|0	1|0	0|0	0|1	0|0	0|1	0|0	1|0	0|0	0|1	0|0	0|1	0|1	0|0	0|0	0|0	0|0	0|0	0|0	1|0
1	1460689	Chr1SNP77	A	C	.	PASS	.	GT	0|0	0|1	0|0	0|0	1|0	0|0	0|0	0|0	0|0	0|0	1|0	0|0	0|0	0|0	0|0	0|0	0|0	0|0	1|0	0|1	0|0	0|0	0|0	0|0	0|0	0|0	0|0	0|0	0|0	0|0	0|0	1|0	0|1	0|0	0|0	0|0	0|0	0|0	0|1	0|0	0|0	1|0	0|0	0|0	0|0	0|0	0|0	0|1	0|0	0|0	0|0	0|0	0|1	0|0	0|0	0|0	0|0	0|0	0|1	0|0	0|0	1|1	0|0	0|0	0|0	0|0	0|0	0|0	0|0	0|0	0|0	0|1	1|0	0|0	0|1	0|1	0|1	1|0	0|1	1|0	0|0	0|0	0|0	1|0	0|1	1|0	0|0	0|1	1|0	0|0	1|0	0|0	1|0	0|0	0|0	0|0	1|0	0|0	1|0	0|0
1	1462489	Chr1SNP78	A	C	.	PASS	.	GT	0|0	0|0	0|0	0|0	0|0	0|0	0|0	0|0	0|0	0|0	0|0	0|0	0|0	0|0	0|0	0|0	0|0	1|0	0|1	0|0	0|0	0|0	0|0	0|0	0|0	0|0	0|0	0|0	0|0	0|0	0|0	0|0	0|0	0|0	0|0	0|1	0|0	0|0	0|0	0|0	0|0	0|0	0|0	0|0	0|0	0|0	0|1	0|0	0|0	0|0	0|0	0|0	0|0	0|0	1|0	0|0	0|0	0|0	0|0	0|0	0|0	0|0	0|0	0|0	0|0	0|0	0|0	0|0	0|0	0|0	0|0	0|0	0|0	0|0	0|0	0|0	0|0	0|0	0|0	0|1	0|0	0|0	0|0	0|0	0|0	0|0	0|0	0|0	0|0	0|0	0|0	0|0	0|0	0|0	0|0	0|0	0|0	0|0	0|0	0|0
1	1471489	Chr1SNP79	A	C	.	PASS	.	GT	0|0	0|1	0|0	0|0	1|0	0|0	0|0	0|0	0|0	0|0	1|0	0|0	0|0	0|0	0|0	0|0	0|0	0|0	1|0	0|1	0|0	0|0	0|0	0|0	0|0	0|0	0|0	0|0	0|0	0|0	0|0	1|0	0|1	0|0	0|0	0|0	0|0	0|0	0|1	0|0	0|0	1|0	0|0	0|0	0|0	0|0	0|0	0|1	0|0	0|0	0|0	0|0	0|1	0|0	0|0	0|0	0|0	0|0	0|1	0|0	0|0	1|1	0|0	0|0	0|0	0|0	0|0	0|0	0|0	0|0	0|0	0|1	1|0	0|0	0|1	0|1	0|1	1|0	0|1	1|0	0|0	0|0	0|0	1|0	0|1	1|0	0|0	0|1	1|0	0|0	1|0	0|0	1|0	0|0	0|0	0|0	1|0	0|0	1|0	0|0
1	1491289	Chr1SNP80	A	C	.	PASS	.	GT	1|1	1|0	1|0	1|1	0|1	0|1	1|1	1|1	1|1	1|0	0|1	1|1	1|1	1|1	1|1	0|0	1|1	1|1	0|1	1|0	1|1	1|1	1|1	1|1	1|1	1|1	1|1	1|1	1|1	0|1	0|1	0|1	1|0	1|1	1|1	1|1	1|0	0|1	1|0	1|1	1|1	0|1	1|1	0|0	1|1	1|0	1|1	1|0	1|1	1|1	1|1	1|1	1|0	1|1	1|1	1|1	0|1	1|1	1|0	1|0	1|1	0|0	0|1	1|1	1|1	1|1	1|1	1|1	1|1	0|1	0|0	1|0	0|0	1|1	1|0	0|0	1|0	0|1	1|0	0|1	1|0	1|1	1|1	0|1	1|0	0|1	1|1	1|0	0|1	1|1	0|1	1|1	0|1	1|1	1|1	1|1	0|1	1|0	0|0	1|1
1	1493089	Chr1SNP81	A	C	.	PASS	.	GT	0|0	0|1	0|0	0|0	1|0	0|0	0|0	0|0	0|0	0|0	1|0	0|0	0|0	0|0	0|0	0|0	0|0	0|0	1|0	0|1	0|0	0|0	0|0	0|0	0|0	0|0	0|0	0|0	0|0	0|0	0|0	1|0	0|1	0|0	0|0	0|0	0|1	0|0	0|1	0|0	0|0	1|0	0|0	0|0	0|0	0|1	0|0	0|1	0|0	0|0	0|0	0|0	0|1	0|0	0|0	0|0	0|0	0|0	0|1	0|1	0|0	1|1	0|0	0|0	0|0	0|0	0|0	0|0	0|0	0|0	0|0	0|1	1|1	0|0	0|1	0|1	0|1	1|0	0|1	1|0	0|1	0|0	0|0	1|0	0|1	1|0	0|0	0|1	1|0	0|0	1|0	0|0	1|0	0|0	0|0	0|0	1|0	0|0	1|0	0|0
1	1541688	Chr1SNP82	A	C	.	PASS	.	GT	0|0	1|0	0|0	0|0	0|0	0|0	0|0	0|0	0|0	0|0	0|0	0|0	0|0	0|0	0|1	0|0	0|0	1|0	0|1	0|0	0|0	0|0	0|0	0|0	0|0	0|0	0|0	0|0	0|0	0|0	0|0	0|0	0|0	0|1	0|0	0|1	0|0	0|0	0|0	0|0	0|0	0|0	0|0	0|0	0|0	0|0	0|1	0|0	0|0	0|0	0|0	0|0	0|0	0|0	1|0	0|0	0|1	0|0	0|0	1|0	0|0	0|0	0|0	0|1	0|0	1|0	0|0	0|0	0|0	0|0	0|0	0|0	0|0	0|0	0|0	0|0	1|0	0|0	0|0	0|1	0|0	0|0	0|0	0|0	0|0	0|0	0|1	0|0	0|0	0|0	0|0	0|0	0|0	0|1	0|0	0|1	0|0	0|0	0|0	0|0
1	1572288	Chr1SNP83	A	C	.	PASS	.	GT	0|1	0|0	0|0	0|0	0|1	0|0	0|0	0|0	0|0	0|0	0|0	0|0	1|1	0|0	0|0	0|0	0|0	0|0	0|0	0|0	0|0	0|1	0|0	0|0	0|1	0|0	1|0	0|0	0|0	0|0	0|1	0|0	1|0	0|0	0|0	0|0	0|0	0|0	0|0	0|0	0|1	0|0	1|0	0|0	0|1	0|0	0|0	0|0	0|0	0|0	0|0	0|0	0|0	0|0	0|0	0|0	0|0	0|0	0|0	0|0	0|0	0|0	0|0	0|0	1|0	0|0	0|0	0|0	0|0	0|0	0|0	0|0	0|0	0|0	0|0	0|0	0|0	0|1	0|0	0|0	1|0	1|0	0|0	0|1	0|0	0|0	0|0	0|0	0|0	0|0	0|0	0|0	0|1	0|0	0|0	0|0	0|0	0|0	0|0	1|0
1	1597488	Chr1SNP84	A	C	.	PASS	.	GT	0|0	0|0	0|1	0|0	0|0	1|0	0|0	0|0	0|0	0|1	0|0	0|0	0|0	0|0	0|0	1|1	0|0	0|0	0|0	0|0	0|0	0|0	0|0	0|0	0|0	0|0	0|0	0|0	0|0	1|0	1|0	0|0	0|0	0|0	0|0	0|0	0|0	1|0	0|0	0|0	0|0	0|0	0|0	1|1	0|0	0|0	0|0	0|0	0|0	0|0	0|0	0|0	0|0	0|0	0|0	0|0	1|0	0|0	0|0	0|0	0|0	0|0	1|0	0|0	0|0	0|0	0|0	0|0	0|0	1|0	1|1	0|0	0|0	0|0	0|0	1|0	0|0	0|0	0|0	0|0	0|0	0|0	0|0	0|0	0|0	0|0	0|0	0|0	0|0	0|0	0|0	0|0	0|0	0|0	0|0	0|0	0|0	0|1	0|1	0|0
1	1629887	Chr1SNP85	A	C	.	PASS	.	GT	0|0	0|1	0|0	0|0	1|0	0|0	0|0	0|0	0|0	0|0	1|0	0|0	0|0	0|0	0|0	0|0	0|0	0|0	1|0	0|1	0|0	0|0	0|0	0|0	0|0	0|0	0|0	0|0	0|0	0|0	0|0	1|0	0|1	0|0	0|0	0|1	0|1	0|0	0|1	0|0	0|0	1|0	0|0	0|0	0|0	0|1	0|1	0|1	0|0	0|0	0|0	0|0	0|1	0|0	0|0	0|0	0|0	0|0	0|1	0|1	0|0	1|1	0|0	0|0	0|0	0|0	0|0	0|0	0|0	0|0	0|0	0|1	1|1	0|0	0|1	0|1	0|1	1|0	0|1	1|0	0|1	0|0	0|0	1|0	0|1	1|0	0|0	0|1	1|0	0|0	1|0	0|0	1|0	0|0	0|0	0|0	1|0	0|0	1|0	0|0
1	1656887	Chr1SNP86	A	C	.	PASS	.	GT	0|0	0|1	0|1	0|0	1|0	1|0	0|0	0|0	0|0	0|1	1|0	0|0	0|0	0|0	0|0	1|1	0|0	0|0	1|0	0|1	0|0	0|0	0|0	0|0	0|0	0|0	0|0	0|0	0|0	1|0	1|0	1|0	0|1	0|0	0|0	0|1	0|1	1|0	0|1	0|0	0|0	1|0	0|0	1|1	0|0	0|1	0|1	0|1	0|0	0|0	0|0	0|0	0|1	0|0	0|0	0|0	1|0	0|0	0|1	0|1	0|0	1|1	1|0	0|0	0|0	0|0	0|0	0|0	0|0	1|0	1|1	0|1	1|1	0|0	0|1	1|1	0|1	1|0	0|1	1|0	0|1	0|0	0|0	1|0	0|1	1|0	0|0	0|1	1|0	0|0	1|0	0|0	1|0	0|0	0|0	0|0	1|0	0|1	1|1	0|0
1	1665887	Chr1SNP87	A	C	.	PASS	.	GT	0|0	0|0	0|1	0|0	0|0	1|0	0|0	0|0	0|0	0|1	0|0	0|0	0|0	0|0	0|0	1|1	0|0	0|0	0|0	0|0	0|0	0|0	0|0	0|0	0|0	0|0	0|0	0|0	0|0	1|0	1|0	0|0	0|0	0|0	0|0	0|0	0|0	1|0	0|0	0|0	0|0	0|0	0|0	1|1	0|0	0|0	0|0	0|0	0|0	0|0	0|0	0|0	0|0	0|0	0|0	0|0	1|0	0|0	0|0	0|0	0|0	0|0	1|0	0|0	0|0	0|0	0|0	0|0	0|0	1|0	1|1	0|0	0|0	0|0	0|0	1|0	0|0	0|0	0|0	0|0	0|0	0|0	0|0	0|0	0|0	0|0	0|0	0|0	0|0	0|0	0|0	0|0	0|0	0|0	0|0	0|0	0|0	0|1	0|1	0|0
1	1669487	Chr1SNP88	A	C	.	PASS	.	GT	1|0	1|0	0|0	0|0	0|0	0|0	1|0	0|0	1|0	0|0	0|0	0|0	0|0	1|0	0|1	0|0	1|0	1|1	0|1	0|0	0|0	0|0	0|0	1|1	0|0	1|0	0|0	0|0	1|0	0|0	0|0	0|1	0|0	0|1	0|0	0|0	0|0	0|0	1|0	0|0	0|0	0|0	0|0	0|0	1|0	0|0	0|0	0|0	0|1	0|0	1|0	0|1	1|0	0|0	1|0	0|0	0|1	0|0	1|0	1|0	0|0	0|0	0|0	1|1	0|1	1|0	0|0	0|1	0|0	0|1	0|0	0|0	0|0	0|1	0|0	0|0	1|0	0|0	0|0	0|1	0|0	0|0	1|0	0|0	0|0	0|0	0|1	0|0	0|1	0|0	0|0	0|0	0|0	0|1	0|0	1|1	0|1	0|0	0|0	0|1
1	1687487	Chr1SNP89	A	C	.	PASS	.	GT	0|0	0|0	0|1	0|0	0|0	1|0	0|0	0|0	0|0	0|1	0|0	0|0	0|0	0|0	0|0	1|1	0|0	0|0	0|0	0|0	0|0	0|0	0|0	0|0	0|0	0|0	0|0	0|0	0|0	1|0	1|0	0|0	0|0	0|0	0|0	0|0	0|0	1|0	0|0	0|0	0|0	0|0	0|0	1|1	0|0	0|0	0|0	0|0	0|0	0|0	0|0	0|0	0|0	0|0	0|0	0|0	1|0	0|0	0|0	0|0	0|0	0|0	1|0	0|0	0|0	0|0	0|0	0|0	0|0	1|0	1|1	0|0	0|0	0|0	0|0	1|0	0|0	0|0	0|0	0|0	0|0	0|0	0|0	0|0	0|0	0|0	0|0	0|0	0|0	0|0	0|0	0|0	0|0	0|0	0|0	0|0	0|0	0|1	0|1	0|0
1	1692887	Chr1SNP90	A	C	.	PASS	.	GT	1|1	1|0	1|0	1|1	0|1	0|1	1|1	1|1	1|1	1|0	0|1	1|1	1|1	1|1	1|1	0|0	1|1	1|1	0|1	1|0	1|1	1|1	1|1	1|1	1|1	1|1	1|1	1|1	1|1	0|1	0|1	0|1	1|0	1|1	1|1	1|0	1|0	0|1	1|0	1|1	1|1	0|1	1|1	0|0	1|1	1|0	1|0	1|0	1|1	1|1	1|1	1|1	1|0	1|1	1|1	1|1	0|1	1|1	1|0	1|0	1|1	0|0	0|1	1|0	1|1	1|1	1|1	1|1	1|1	0|1	0|0	1|0	0|0	1|1	1|0	0|0	1|0	0|1	1|0	0|1	1|0	1|1	1|1	0|1	1|0	0|1	1|1	1|0	0|1	1|1	0|1	1|1	0|1	1|1	1|1	1|1	0|1	1|0	0|0	1|1
1	1723487	Chr1SNP91	A	C	.	PASS	.	GT	0|0	0|0	0|1	0|0	0|0	1|0	0|0	0|0	0|0	0|1	0|0	0|0	0|0	0|0	0|0	1|1	0|0	0|0	0|0	0|0	0|0	0|0	0|0	0|0	0|0	0|0	0|0	0|0	0|0	1|0	1|0	0|0	0|0	0|0	0|0	0|0	0|0	1|0	0|0	0|0	0|0	0|0	0|0	1|1	0|0	0|0	0|0	0|0	0|0	0|0	0|0	0|0	0|0	0|0	0|0	0|0	1|0	0|0	0|0	0|0	0|0	0|0	1|0	0|0	0|0	0|0	0|0	0|0	0|0	1|0	1|1	0|0	0|0	0|0	0|0	1|0	0|0	0|0	0|0	0|0	0|0	0|0	0|0	0|0	0|0	0|0	0|0	0|0	0|0	0|0	0|0	0|0	0|0	0|0	0|0	0|0	0|0	0|1	0|1	0|0
1	1734287	Chr1SNP92	A	C	.	PASS	.	GT	0|0	0|0	0|1	0|0	0|0	1|0	0|0	0|0	0|0	0|1	0|0	0|0	0|0	0|0	0|0	1|1	0|0	0|0	0|0	0|0	0|0	0|0	0|0	0|0	0|0	0|0	0|0	0|0	0|0	1|0	1|0	0|0	0|0	0|0	0|0	0|0	0|0	1|0	0|0	0|0	0|0	0|0	0|0	1|1	0|0	0|0	0|0	0|0	0|0	0|0	0|0	0|0	0|0	0|0	0|0	0|0	1|0	0|0	0|0	0|0	0|0	0|0	1|0	0|0	0|0	0|0	0|0	0|0	0|0	1|0	1|1	0|0	0|0	0|0	0|0	1|0	0|0	0|0	0|0	0|0	0|0	0|0	0|0	0|0	0|0	0|0	0|0	0|0	0|0	0|0	0|0	0|0	0|0	0|0	0|0	0|0	0|0	0|1	0|1	0|0
1	1764886	Chr1SNP93	A	C	.	PASS	.	GT	1|1	1|1	1|0	1|1	0|1	0|1	1|1	1|1	1|1	1|0	0|1	1|1	1|1	1|1	1|1	0|0	1|1	1|1	0|1	1|1	1|1	1|1	1|1	1|1	1|1	1|1	1|1	1|1	1|1	0|1	0|1	0|1	1|0	1|1	1|1	1|0	1|0	0|1	1|1	1|1	1|1	1|1	1|1	0|0	1|1	1|0	1|0	1|1	1|1	1|1	1|1	1|1	1|0	1|1	1|1	1|1	0|1	1|1	1|0	1|0	1|1	0|0	0|1	1|0	1|1	1|1	1|1	1|1	1|1	0|1	0|0	1|0	0|0	1|1	1|1	0|1	1|1	0|1	1|0	1|1	1|0	1|1	1|1	1|1	1|0	0|1	1|1	1|1	0|1	1|1	0|1	1|1	1|1	1|1	1|1	1|1	0|1	1|0	1|0	1|1
1	1772086	Chr1SNP94	A	C	.	PASS	.	GT	0|0	0|0	0|0	0|0	1|0	0|0	0|0	0|0	0|0	0|0	1|0	0|0	0|0	0|0	0|0	0|0	0|0	0|0	1|0	0|0	0|0	0|0	0|0	0|0	0|0	0|0	0|0	0|0	0|0	0|0	0|0	1|0	0|1	0|0	0|0	0|1	0|1	0|0	0|0	0|0	0|0	0|0	0|0	0|0	0|0	0|1	0|1	0|0	0|0	0|0	0|0	0|0	0|1	0|0	0|0	0|0	0|0	0|0	0|1	0|1	0|0	1|1	0|0	0|1	0|0	0|0	0|0	0|0	0|0	0|0	0|0	0|1	1|1	0|0	0|0	0|0	0|0	1|0	0|1	0|0	0|1	0|0	0|0	0|0	0|1	1|0	0|0	0|0	1|0	0|0	1|0	0|0	0|0	0|0	0|0	0|0	1|0	0|0	0|0	0|0
1	1773886	Chr1SNP95	A	C	.	PASS	.	GT	0|0	0|0	0|0	0|0	0|0	0|0	0|0	0|0	0|0	0|0	1|0	0|0	0|0	0|0	0|0	0|0	0|0	0|0	1|0	0|0	0|0	0|0	0|0	0|0	0|0	0|0	0|0	0|0	0|0	0|0	0|0	0|0	0|1	0|0	0|0	0|1	0|0	0|0	0|0	0|0	0|0	0|0	0|0	0|0	0|0	0|0	0|1	0|0	0|0	0|0	0|0	0|0	0|1	0|0	0|0	0|0	0|0	0|0	0|1	0|0	0|0	0|0	0|0	0|0	0|0	0|0	0|0	0|0	0|0	0|0	0|0	0|0	0|0	0|0	0|0	0|0	0|0	1|0	0|1	0|0	0|0	0|0	0|0	0|0	0|1	1|0	0|0	0|0	1|0	0|0	1|0	0|0	0|0	0|0	0|0	0|0	1|0	0|0	0|0	0|0
1	1775686	Chr1SNP96	A	C	.	PASS	.	GT	0|0	0|0	0|1	0|0	1|0	1|0	0|0	0|0	0|0	0|1	1|0	0|0	0|0	0|0	0|0	1|1	0|0	0|0	1|0	0|0	0|0	0|0	0|0	0|0	0|0	0|0	0|0	0|0	0|0	1|0	1|0	1|0	0|1	0|0	0|0	0|1	0|1	1|0	0|0	0|0	0|0	0|0	0|0	1|1	0|0	0|1	0|1	0|0	0|0	0|0	0|0	0|0	0|1	0|0	0|0	0|0	1|0	0|0	0|1	0|1	0|0	1|1	1|0	0|1	0|0	0|0	0|0	0|0	0|0	1|0	1|1	0|1	1|1	0|0	0|0	1|0	0|0	1|0	0|1	0|0	0|1	0|0	0|0	0|0	0|1	1|0	0|0	0|0	1|0	0|0	1|0	0|0	0|0	0|0	0|0	0|0	1|0	0|1	0|1	0|0
1	1806286	Chr1SNP97	A	C	.	PASS	.	GT	0|0	0|0	0|0	0|0	0|0	0|0	0|1	0|1	0|0	0|0	0|0	1|0	0|0	0|0	0|0	0|0	0|0	0|0	0|0	1|0	0|1	1|0	0|0	0|0	1|0	0|0	0|0	0|0	0|0	0|0	0|0	0|0	0|0	1|0	0|1	1|0	0|0	0|1	0|0	0|0	1|0	0|0	0|0	0|0	0|0	0|0	0|0	0|0	1|0	0|0	0|0	1|0	0|0	0|0	0|1	0|0	0|0	0|0	0|0	0|0	0|0	0|0	0|1	0|0	0|0	0|0	1|0	0|0	0|0	0|0	0|0	0|0	0|0	1|0	0|0	0|0	0|0	0|0	0|0	0|0	0|0	0|0	0|1	0|0	1|0	0|0	0|0	1|0	0|0	0|0	0|0	0|0	0|0	0|0	0|0	0|0	0|0	1|0	0|0	0|0
1	1815286	Chr1SNP98	A	C	.	PASS	.	GT	0|1	0|0	0|0	1|1	0|1	0|1	0|0	1|0	0|1	1|1	0|1	0|1	1|1	0|1	1|0	0|1	0|0	0|0	0|0	0|0	0|0	0|1	1|1	0|0	0|1	0|0	1|0	0|0	0|0	0|0	0|1	0|0	1|0	0|0	1|0	0|0	1|0	0|0	0|0	0|1	0|1	0|1	1|0	1|0	0|1	1|0	1|0	1|0	0|0	0|0	0|1	0|0	0|0	1|1	0|0	1|0	1|0	0|1	0|0	0|0	0|0	0|0	1|0	0|0	1|0	0|1	0|0	0|0	1|1	0|0	1|1	1|0	0|0	0|0	0|0	0|0	0|0	0|1	0|0	0|0	1|0	1|0	0|0	0|1	0|0	0|1	0|0	0|0	0|0	0|1	0|0	0|1	0|1	1|0	0|0	0|0	0|0	0|1	0|1	1|0
1	1820686	Chr1SNP99	A	C	.	PASS	.	GT	0|0	0|0	0|1	0|0	1|0	1|0	0|0	0|0	0|0	0|1	1|0	0|0	0|0	0|0	0|0	1|1	0|0	0|0	1|0	0|0	0|0	0|0	0|0	0|0	0|0	0|0	0|0	0|0	0|0	1|0	1|0	1|0	0|1	0|0	0|0	0|1	0|1	1|0	0|0	0|0	0|0	0|0	0|0	1|1	0|0	0|1	0|1	0|0	0|0	0|0	0|0	0|0	0|1	0|0	0|0	0|0	1|0	0|0	0|1	0|1	0|0	1|1	1|0	0|1	0|0	0|0	0|0	0|0	0|0	1|0	1|1	0|1	1|1	0|0	0|0	1|0	0|0	1|0	0|1	0|0	0|1	0|0	0|0	0|0	0|1	1|0	0|0	0|0	1|0	0|0	1|0	0|0	0|0	0|1	0|0	0|0	1|0	0|1	0|1	0|0
1	1822486	Chr1SNP100	A	C	.	PASS	.	GT	0|1	0|0	0|0	1|1	0|1	0|1	0|0	1|0	0|1	1|0	0|1	0|1	1|1	0|1	1|0	0|0	0|0	0|0	0|0	0|0	0|0	0|1	1|1	0|0	0|1	0|0	1|0	0|0	0|0	0|0	0|1	0|0	1|0	0|0	1|0	0|0	1|0	0|0	0|0	0|1	0|1	0|1	1|0	0|0	0|1	1|0	1|0	1|0	0|0	0|0	0|1	0|0	0|0	1|1	0|0	1|0	0|0	0|1	0|0	0|0	0|0	0|0	0|0	0|0	1|0	0|1	0|0	0|0	1|1	0|0	0|0	1|0	0|0	0|0	0|0	0|0	0|0	0|1	0|0	0|0	1|0	1|0	0|0	0|1	0|0	0|1	0|0	0|0	0|0	0|1	0|0	0|1	0|1	1|0	0|0	0|0	0|0	0|0	0|0	1|0
1	1826086	Chr1SNP101	A	C	.	PASS	.	GT	1|0	1|0	0|0	0|0	0|0	0|0	1|1	0|1	1|0	0|0	0|0	1|0	0|0	1|0	0|1	0|0	1|1	1|1	0|1	1|0	1|1	1|0	0|0	1|1	1|0	1|1	0|1	0|1	1|1	0|0	0|0	0|1	0|0	1|1	0|1	1|0	0|0	0|1	1|0	0|0	1|0	0|0	0|1	0|0	1|0	0|0	0|0	0|0	1|1	0|1	1|0	1|1	1|0	0|0	1|1	0|1	0|1	0|0	1|0	1|0	0|1	0|0	0|1	1|0	0|1	1|0	1|0	0|1	0|0	0|1	0|0	0|0	0|0	1|1	0|0	0|0	1|0	0|0	1|0	0|1	0|0	0|0	1|1	0|0	1|0	0|0	1|1	1|0	0|1	1|0	0|1	1|0	0|0	0|0	0|1	1|1	0|1	1|0	0|0	0|1
1	1829686	Chr1SNP102	A	C	.	PASS	.	GT	0|0	0|1	1|0	0|0	0|0	0|0	0|0	0|0	0|0	1|0	0|0	0|0	0|0	0|0	1|0	0|0	0|0	0|0	0|0	0|1	0|0	0|0	0|0	0|0	0|0	0|0	0|0	1|0	0|0	0|1	0|0	0|0	0|0	0|0	0|0	0|0	0|0	0|0	0|1	1|0	0|0	1|0	0|0	0|0	0|0	1|0	0|0	1|1	0|0	1|0	0|0	0|0	0|0	1|0	0|0	0|0	0|0	1|0	0|0	0|0	1|0	0|0	0|0	0|0	0|0	0|0	0|1	1|0	0|0	0|0	0|0	1|0	0|0	0|0	1|1	0|1	0|1	0|0	0|0	1|0	0|0	0|1	0|0	1|0	0|0	0|0	0|0	0|1	0|0	0|0	0|0	0|0	1|0	0|0	1|0	0|0	0|0	0|0	1|0	0|0
1	1831486	Chr1SNP103	A	C	.	PASS	.	GT	1|1	1|1	1|0	1|1	0|1	0|1	1|1	1|1	1|1	1|0	0|1	1|1	1|1	1|1	1|1	0|0	1|1	1|1	0|1	1|1	1|1	1|1	1|1	1|1	1|1	1|1	1|1	1|1	1|1	0|1	0|1	0|1	1|0	1|1	1|1	1|0	1|0	0|1	1|1	1|1	1|1	1|1	1|1	0|0	1|1	1|0	1|0	1|1	1|1	1|1	1|1	1|1	1|0	1|1	1|1	1|1	0|1	1|1	1|0	1|0	1|1	0|0	0|1	1|0	1|1	1|1	1|1	1|1	1|1	0|1	0|0	1|0	0|0	1|1	1|1	0|1	1|1	0|1	1|0	1|1	1|0	1|1	1|1	1|1	1|0	0|1	1|1	1|1	0|1	1|1	0|1	1|1	1|1	1|0	1|1	1|1	0|1	1|0	1|0	1|1
1	1835086	Chr1SNP104	A	C	.	PASS	.	GT	0|0	0|0	0|1	0|0	0|0	1|0	0|0	0|0	0|0	0|1	0|0	0|0	0|0	0|0	0|0	1|1	0|0	0|0	0|0	0|0	0|0	0|0	0|0	0|0	0|0	0|0	0|0	0|0	0|0	1|0	1|0	0|0	0|0	0|0	0|0	0|0	0|0	1|0	0|0	0|0	0|0	0|0	0|0	1|1	0|0	0|0	0|0	0|0	0|0	0|0	0|0	0|0	0|0	0|0	0|0	0|0	1|0	0|0	0|0	0|0	0|0	0|0	1|0	0|0	0|0	0|0	0|0	0|0	0|0	1|0	1|1	0|0	0|0	0|0	0|0	1|0	0|0	0|0	0|0	0|0	0|0	0|0	0|0	0|0	0|0	0|0	0|0	0|0	0|0	0|0	0|0	0|0	0|0	0|1	0|0	0|0	0|0	0|1	0|1	0|0
1	1842286	Chr1SNP105	A	C	.	PASS	.	GT	0|0	0|0	0|0	0|0	1|0	0|0	0|0	0|0	0|0	0|0	1|0	0|0	0|0	0|0	0|0	0|0	0|0	0|0	1|0	0|0	0|0	0|0	0|0	0|0	0|0	0|0	0|0	0|0	0|0	0|0	0|0	1|0	0|1	0|0	0|0	0|1	0|1	0|0	0|0	0|0	0|0	0|0	0|0	0|0	0|0	0|1	0|1	0|0	0|0	0|0	0|0	0|0	0|1	0|0	0|0	0|0	0|0	0|0	0|1	0|1	0|0	1|1	0|0	0|1	0|0	0|0	0|0	0|0	0|0	0|0	0|0	0|1	1|1	0|0	0|0	0|0	0|0	1|0	0|1	0|0	0|1	0|0	0|0	0|0	0|1	1|0	0|0	0|0	1|0	0|0	1|0	0|0	0|0	0|0	0|0	0|0	1|0	0|0	0|0	0|0
1	1865686	Chr1SNP106	A	C	.	PASS	.	GT	1|0	1|0	0|0	0|0	0|0	0|0	1|0	0|0	1|0	0|0	0|0	0|0	0|0	1|0	0|1	0|0	1|0	1|1	0|1	0|0	0|0	0|0	0|0	1|1	0|0	1|0	0|0	0|0	1|0	0|0	0|0	0|1	0|0	0|1	0|0	0|0	0|0	0|0	1|0	0|0	0|0	0|0	0|0	0|0	1|0	0|0	0|0	0|0	0|1	0|0	1|0	0|1	1|0	0|0	1|0	0|0	0|1	0|0	1|0	1|0	0|0	0|0	0|0	1|0	0|1	1|0	0|0	0|1	0|0	0|1	0|0	0|0	0|0	0|1	0|0	0|0	1|0	0|0	0|0	0|1	0|0	0|0	1|0	0|0	0|0	0|0	0|1	0|0	0|1	0|0	0|0	0|0	0|0	0|0	0|0	1|1	0|1	0|0	0|0	0|1
1	1874686	Chr1SNP107	A	C	.	PASS	.	GT	0|0	0|0	0|0	0|0	0|0	0|0	0|0	0|0	0|0	0|0	0|0	0|0	0|0	0|0	0|0	0|0	0|0	0|0	0|0	0|0	0|0	0|0	0|0	0|0	0|0	0|0	0|0	1|0	0|0	0|0	0|0	0|0	0|0	0|0	0|0	0|0	0|0	0|0	0|0	1|0	0|0	0|0	0|0	0|0	0|0	0|0	0|0	0|0	0|0	1|0	0|0	0|0	0|0	0|0	0|0	0|0	0|0	1|0	0|0	0|0	1|0	0|0	0|0	0|1	0|0	0|0	0|1	1|0	0|0	0|0	0|0	0|0	0|0	1|0	0|0	0|0	0|0	0|0	0|0	0|0	0|0	0|1	0|0	0|0	0|0	0|0	0|0	0|0	0|0	0|0	0|0	0|0	0|0	0|0	0|0	0|0	0|0	0|0	0|0	0|0
1	1903485	Chr1SNP108	A	C	.	PASS	.	GT	0|0	0|0	0|1	0|0	1|0	1|0	0|0	0|0	0|0	0|1	1|0	0|0	0|0	0|0	0|0	1|1	0|0	0|0	1|0	0|0	0|0	0|0	0|0	0|0	0|0	0|0	0|0	0|0	0|0	1|0	1|0	1|0	0|1	0|0	0|0	0|1	0|1	1|0	0|0	0|0	0|0	0|0	0|0	1|1	0|0	0|1	0|1	0|0	0|0	0|0	0|0	0|0	0|1	0|0	0|0	0|0	1|0	0|0	0|1	0|1	0|0	1|1	1|0	0|1	0|0	0|0	0|0	0|0	0|0	1|0	1|1	0|1	1|1	0|0	0|0	1|0	0|0	1|0	0|1	0|0	0|1	0|0	0|0	0|0	0|1	1|0	0|0	0|0	1|0	0|0	1|0	0|0	0|0	0|1	0|0	0|0	1|0	0|1	0|1	0|0
1	1916085	Chr1SNP109	A	C	.	PASS	.	GT	0|1	0|0	0|0	1|1	0|1	0|1	0|0	1|0	0|1	1|0	0|1	0|1	1|1	0|1	1|0	0|0	0|0	0|0	0|0	0|0	0|0	0|1	1|1	0|0	0|1	0|0	1|0	0|0	0|0	0|0	0|1	0|0	1|0	0|0	1|0	0|0	1|0	0|0	0|0	0|1	0|1	0|1	1|0	0|0	0|1	1|0	1|0	1|0	0|0	0|0	0|1	0|0	0|0	1|1	0|0	1|0	0|0	0|1	0|0	0|0	0|0	0|0	0|0	0|0	1|0	0|1	0|0	0|0	1|1	0|0	0|0	1|0	0|0	0|0	0|0	0|0	0|0	0|1	0|0	0|0	1|0	1|0	0|0	0|1	0|0	0|1	0|0	0|0	0|0	0|1	0|0	0|1	0|1	1|0	0|0	0|0	0|0	0|0	0|0	1|0
1	1923285	Chr1SNP110	A	C	.	PASS	.	GT	0|0	0|1	1|0	0|0	0|0	0|0	0|0	0|0	0|0	0|0	0|0	0|0	0|0	0|0	0|0	0|0	0|0	0|0	0|0	0|1	0|0	0|0	0|0	0|0	0|0	0|0	0|0	0|0	0|0	0|1	0|0	0|0	0|0	0|0	0|0	0|0	0|0	0|0	0|1	0|0	0|0	1|0	0|0	0|0	0|0	0|0	0|0	0|1	0|0	0|0	0|0	0|0	0|0	0|0	0|0	0|0	0|0	0|0	0|0	0|0	0|0	0|0	0|0	0|0	0|0	0|0	0|0	0|0	0|0	0|0	0|0	0|0	0|0	0|0	1|1	0|1	0|1	0|0	0|0	1|0	0|0	0|0	0|0	1|0	0|0	0|0	0|0	0|1	0|0	0|0	0|0	0|0	1|0	0|0	1|0	0|0	0|0	0|0	1|0	0|0
1	1977285	Chr1SNP111	A	C	.	PASS	.	GT	0|0	1|0	0|0	0|0	0|0	0|0	0|0	0|0	0|0	0|0	0|0	0|0	0|0	0|0	0|1	0|0	0|0	1|0	0|1	0|0	0|0	0|0	0|0	0|0	0|0	0|0	0|0	0|0	0|0	0|0	0|0	0|0	0|0	0|1	0|0	0|0	0|0	0|0	0|0	0|0	0|0	0|0	0|0	0|0	0|0	0|0	0|0	0|0	0|0	0|0	0|0	0|0	0|0	0|0	1|0	0|0	0|1	0|0	0|0	1|0	0|0	0|0	0|0	0|0	0|0	1|0	0|0	0|0	0|0	0|0	0|0	0|0	0|0	0|0	0|0	0|0	1|0	0|0	0|0	0|1	0|0	0|0	0|0	0|0	0|0	0|0	0|1	0|0	0|0	0|0	0|0	0|0	0|0	0|0	0|0	0|1	0|0	0|0	0|0	0|0
1	1982685	Chr1SNP112	A	C	.	PASS	.	GT	1|1	1|0	0|0	1|1	0|1	0|1	1|1	1|1	1|1	1|0	0|1	1|1	1|1	1|1	1|1	0|0	1|1	1|1	0|1	1|0	1|1	1|1	1|1	1|1	1|1	1|1	1|1	1|1	1|1	0|0	0|1	0|1	1|0	1|1	1|1	1|0	1|0	0|1	1|0	1|1	1|1	0|1	1|1	0|0	1|1	1|0	1|0	1|0	1|1	1|1	1|1	1|1	1|0	1|1	1|1	1|1	0|1	1|1	1|0	1|0	1|1	0|0	0|1	1|0	1|1	1|1	1|1	1|1	1|1	0|1	0|0	1|0	0|0	1|1	0|0	0|0	1|0	0|1	1|0	0|1	1|0	1|1	1|1	0|1	1|0	0|1	1|1	1|0	0|1	1|1	0|1	1|1	0|1	1|0	0|1	1|1	0|1	1|0	0|0	1|1
1	2060084	Chr1SNP113	A	C	.	PASS	.	GT	1|0	1|0	0|0	0|0	0|0	0|0	1|1	0|1	1|0	0|0	0|0	1|0	0|0	1|0	0|1	0|0	1|1	1|1	0|1	1|0	1|1	1|0	0|0	1|1	1|0	1|1	0|1	1|1	1|1	0|0	0|0	0|1	0|0	1|1	0|1	1|0	0|0	0|1	1|0	1|0	1|0	0|0	0|1	0|0	1|0	0|0	0|0	0|0	1|1	1|1	1|0	1|1	1|0	0|0	1|1	0|1	0|1	1|0	1|0	1|0	1|1	0|0	0|1	1|0	0|1	1|0	1|1	1|1	0|0	0|1	0|0	0|0	0|0	1|1	0|0	0|0	1|0	0|0	1|0	0|1	0|0	0|1	1|1	0|0	1|0	0|0	1|1	1|0	0|1	1|0	0|1	1|0	0|0	0|0	0|1	1|1	0|1	1|0	0|0	0|1
1	2081684	Chr1SNP114	A	C	.	PASS	.	GT	0|0	0|0	0|0	0|0	0|0	0|0	0|0	0|0	0|0	0|0	1|0	0|0	0|0	0|0	0|0	0|0	0|0	0|0	1|0	0|0	0|0	0|0	0|0	0|0	0|0	0|0	0|0	0|0	0|0	0|0	0|0	0|0	0|1	0|0	0|0	0|1	0|0	0|0	0|0	0|0	0|0	0|0	0|0	0|0	0|0	0|0	0|1	0|0	0|0	0|0	0|0	0|0	0|0	0|0	0|0	0|0	0|0	0|0	0|0	0|0	0|0	0|0	0|0	0|0	0|0	0|0	0|0	0|0	0|0	0|0	0|0	0|0	0|0	0|0	0|0	0|0	0|0	0|0	0|0	0|0	0|0	0|0	0|0	0|0	0|0	1|0	0|0	0|0	0|0	0|0	1|0	0|0	0|0	0|0	0|0	0|0	0|0	0|0	0|0	0|0
1	2087084	Chr1SNP115	A	C	.	PASS	.	GT	1|1	1|1	1|0	1|1	0|1	0|1	1|1	1|1	1|1	1|1	0|1	1|1	1|1	1|1	1|1	0|1	1|1	1|1	0|1	1|1	1|1	1|1	1|1	1|1	1|1	1|1	1|1	1|1	1|1	0|1	0|1	0|1	1|0	1|1	1|1	1|0	1|0	0|1	1|1	1|1	1|1	1|1	1|1	1|0	1|1	1|0	1|0	1|1	1|1	1|1	1|1	1|1	1|0	1|1	1|1	1|1	1|1	1|1	1|0	1|0	1|1	0|0	1|1	1|0	1|1	1|1	1|1	1|1	1|1	0|1	1|1	1|0	0|0	1|1	1|1	0|1	1|1	0|1	1|0	1|1	1|0	1|1	1|1	1|1	1|0	0|1	1|1	1|1	0|1	1|1	0|1	1|1	1|1	1|0	1|1	1|1	0|1	1|1	1|1	1|1
1	2114084	Chr1SNP116	A	C	.	PASS	.	GT	1|1	1|1	1|0	1|1	0|1	0|1	1|1	1|1	1|1	1|1	0|1	1|1	1|1	1|1	1|1	0|1	1|1	1|1	0|1	1|1	1|1	1|1	1|1	1|1	1|1	1|1	1|1	1|1	1|1	0|1	0|1	0|1	1|0	1|1	1|1	1|0	1|0	0|1	1|1	1|1	1|1	1|1	1|1	1|0	1|1	1|0	1|0	1|1	1|1	1|1	1|1	1|1	1|0	1|1	1|1	1|1	1|1	1|1	1|0	1|0	1|1	0|0	1|1	1|0	1|1	1|1	1|1	1|1	1|1	0|1	1|1	1|0	0|0	1|1	1|1	0|1	1|1	0|1	1|0	1|1	1|0	1|1	1|1	1|1	1|0	0|1	1|1	1|1	0|1	1|1	0|1	1|1	1|1	1|0	1|1	1|1	0|1	1|1	1|1	1|1
1	2124884	Chr1SNP117	A	C	.	PASS	.	GT	0|0	0|0	0|1	0|0	0|0	1|0	0|0	0|0	0|0	0|0	0|0	0|0	0|0	0|0	0|0	1|0	0|0	0|0	0|0	0|0	0|0	0|0	0|0	0|0	0|0	0|0	0|0	0|0	0|0	1|0	1|0	0|0	0|0	0|0	0|0	0|0	0|0	1|0	0|0	0|0	0|0	0|0	0|0	0|1	0|0	0|0	0|0	0|0	0|0	0|0	0|0	0|0	0|0	0|0	0|0	0|0	0|0	0|0	0|0	0|0	0|0	0|0	0|0	0|0	0|0	0|0	0|0	0|0	0|0	1|0	0|0	0|0	0|0	0|0	0|0	1|0	0|0	0|0	0|0	0|0	0|0	0|0	0|0	0|0	0|0	0|0	0|0	0|0	0|0	0|0	0|0	0|0	0|0	0|1	0|0	0|0	0|0	0|0	0|0	0|0
1	2151883	Chr1SNP118	A	C	.	PASS	.	GT	1|1	1|0	0|0	1|1	1|1	0|1	1|1	1|1	1|1	1|1	0|1	1|1	1|1	1|1	1|1	0|1	1|1	1|1	0|1	1|0	1|1	1|1	1|1	1|1	1|1	1|1	1|1	1|1	1|1	0|0	0|1	1|1	1|0	1|1	1|1	1|0	1|1	0|1	1|0	1|1	1|1	0|1	1|1	1|0	1|1	1|1	1|0	1|0	1|1	1|1	1|1	1|1	1|0	1|1	1|1	1|1	1|1	1|1	1|0	1|1	1|1	1|1	1|1	1|1	1|1	1|1	1|1	1|1	1|1	0|1	1|1	1|1	1|1	1|1	0|0	0|0	1|0	0|1	1|0	1|1	1|1	1|1	1|1	0|1	1|0	0|1	1|1	1|0	0|1	1|1	0|1	1|1	1|1	1|0	0|1	1|1	0|1	1|1	0|1	1|1
1	2155483	Chr1SNP119	A	C	.	PASS	.	GT	0|0	0|0	0|0	0|0	0|0	0|0	0|0	0|0	0|0	0|0	1|0	0|0	0|0	0|0	0|0	0|0	0|0	0|0	1|0	0|0	0|0	0|0	0|0	0|0	0|0	0|0	0|0	0|0	0|0	0|0	0|0	0|0	0|1	0|0	0|0	0|1	0|0	0|0	0|0	0|0	0|0	0|0	0|0	0|0	0|0	0|0	0|1	0|0	0|0	0|0	0|0	0|0	0|1	0|0	0|0	0|0	0|0	0|0	0|1	0|0	0|0	0|0	0|0	0|0	0|0	0|0	0|0	0|0	0|0	0|0	0|0	0|0	0|0	0|0	0|0	0|0	0|0	1|0	0|1	0|0	0|0	0|0	0|0	0|0	0|1	1|0	0|0	0|0	1|0	0|0	1|0	0|0	0|0	0|0	0|0	0|0	1|0	0|0	0|0	0|0
1	2204083	Chr1SNP120	A	C	.	PASS	.	GT	0|0	0|1	0|0	0|0	0|0	0|0	0|0	0|0	0|0	0|0	0|0	0|0	0|0	0|0	0|0	0|0	0|0	0|0	0|0	0|1	0|0	0|0	0|0	0|0	0|0	0|0	0|0	0|0	0|0	0|0	0|0	0|0	0|0	0|0	0|0	0|0	0|0	0|0	0|1	0|0	0|0	1|0	0|0	0|0	0|0	0|0	0|0	0|1	0|0	0|0	0|0	0|0	0|0	0|0	0|0	0|0	0|0	0|0	0|0	0|0	0|0	0|0	0|0	0|0	0|0	0|0	0|0	0|0	0|0	0|0	0|0	0|0	0|0	0|0	0|1	0|1	0|1	0|0	0|0	0|0	0|0	0|0	0|0	1|0	0|0	0|0	0|0	0|1	0|0	0|0	0|0	0|0	1|0	0|0	0|0	0|0	0|0	0|0	1|0	0|0
1	2258082	Chr1SNP121	A	C	.	PASS	.	GT	0|0	0|0	0|0	0|0	0|0	0|0	0|0	0|0	0|0	0|0	0|0	0|0	0|0	0|0	0|1	0|0	0|0	1|0	0|0	0|0	0|0	0|0	0|0	0|0	0|0	0|0	0|0	0|0	0|0	0|0	0|0	0|0	0|0	0|1	0|0	0|0	0|0	0|0	0|0	0|0	0|0	0|0	0|0	0|0	0|0	0|0	0|0	0|0	0|0	0|0	0|0	0|0	0|0	0|0	1|0	0|0	0|1	0|0	0|0	0|0	0|0	0|0	0|0	0|0	0|0	1|0	0|0	0|0	0|0	0|0	0|0	0|0	0|0	0|0	0|0	0|0	1|0	0|0	0|0	0|1	0|0	0|0	0|0	0|0	0|0	0|0	0|1	0|0	0|0	0|0	0|0	0|0	0|0	0|0	0|0	0|1	0|0	0|0	0|0	0|0
1	2268882	Chr1SNP122	A	C	.	PASS	.	GT	1|0	1|0	0|0	0|0	0|0	0|0	1|1	0|1	1|0	0|0	0|0	1|0	0|0	1|0	0|1	0|0	1|1	1|1	0|0	0|0	1|1	0|0	0|0	1|1	1|0	1|1	0|1	1|1	1|1	0|0	0|0	0|1	0|0	1|1	0|1	1|0	0|0	0|1	1|0	1|0	0|0	0|0	0|1	0|0	1|0	0|0	0|0	0|0	1|1	1|1	1|0	1|1	1|0	0|0	1|1	0|1	0|1	1|0	1|0	1|0	1|1	0|0	0|1	1|0	0|1	1|0	1|1	1|1	0|0	0|1	0|0	0|0	0|0	1|1	0|0	0|0	1|0	0|0	1|0	0|1	0|0	0|1	1|1	0|0	1|0	0|0	1|1	0|0	0|1	1|0	0|1	1|0	0|0	0|0	0|1	1|1	0|1	1|0	0|0	0|1
1	2324682	Chr1SNP123	A	C	.	PASS	.	GT	0|0	0|0	0|1	0|0	0|0	1|0	0|0	0|0	0|0	0|0	1|0	0|0	0|0	0|0	0|0	1|0	0|0	0|0	1|0	1|0	0|0	1|0	0|0	0|0	0|0	0|0	0|0	0|0	0|0	1|0	1|0	0|0	0|1	0|0	0|0	0|1	0|0	1|0	0|0	0|0	1|0	0|0	0|0	0|1	0|0	0|0	0|1	0|0	0|0	0|0	0|0	0|0	0|1	0|0	0|0	0|0	0|0	0|0	0|1	0|0	0|0	0|0	0|0	0|0	0|0	0|0	0|0	0|0	0|0	1|0	0|0	0|0	0|0	0|0	0|0	1|0	0|0	1|0	0|1	0|0	0|0	0|0	0|0	0|0	0|1	1|0	0|0	1|0	1|0	0|0	1|0	0|0	0|0	0|1	0|0	0|0	1|0	0|0	0|0	0|0
1	2355282	Chr1SNP124	A	C	.	PASS	.	GT	0|0	0|0	0|1	0|0	0|0	1|0	0|0	0|0	0|0	0|0	0|0	0|0	0|0	0|0	0|0	1|0	0|0	0|0	0|0	0|0	0|0	0|0	0|0	0|0	0|0	0|0	0|0	0|0	0|0	1|0	1|0	0|0	0|0	0|0	0|0	0|0	0|0	1|0	0|0	0|0	0|0	0|0	0|0	0|1	0|0	0|0	0|0	0|0	0|0	0|0	0|0	0|0	0|0	0|0	0|0	0|0	0|0	0|0	0|0	0|0	0|0	0|0	0|0	0|0	0|0	0|0	0|0	0|0	0|0	1|0	0|0	0|0	0|0	0|0	0|0	1|0	0|0	0|0	0|0	0|0	0|0	0|0	0|0	0|0	0|0	0|0	0|0	0|0	0|0	0|0	0|0	0|0	0|0	0|1	0|0	0|0	0|0	0|0	0|0	0|0
1	2357082	Chr1SNP125	A	C	.	PASS	.	GT	0|0	0|0	0|0	0|0	1|0	0|0	0|0	0|0	0|0	0|0	0|0	0|0	0|0	0|0	0|0	0|0	0|0	0|0	0|0	0|0	0|0	0|0	0|0	0|0	0|0	0|0	0|0	0|0	0|0	0|0	0|0	1|0	0|0	0|0	0|0	0|0	0|1	0|0	0|0	0|0	0|0	0|0	0|0	0|0	0|0	0|1	0|0	0|0	0|0	0|0	0|0	0|0	0|0	0|0	0|0	0|0	0|0	0|0	0|0	0|1	0|0	1|1	0|0	0|1	0|0	0|0	0|0	0|0	0|0	0|0	0|0	0|1	1|1	0|0	0|0	0|0	0|0	0|0	0|0	0|0	0|1	0|0	0|0	0|0	0|0	0|0	0|0	0|0	0|0	0|0	0|0	0|0	0|0	0|0	0|0	0|0	0|0	0|0	0|0	0|0
1	2360682	Chr1SNP126	A	C	.	PASS	.	GT	0|0	0|0	0|0	0|0	0|0	0|0	0|0	0|0	0|0	0|0	0|0	0|0	0|0	0|0	0|0	0|0	0|1	0|0	0|0	0|0	0|0	0|0	0|0	0|0	0|0	0|0	0|0	0|0	0|0	0|0	0|0	0|0	0|0	0|0	0|0	0|0	0|0	0|0	0|0	0|0	0|0	0|0	0|1	0|0	0|0	0|0	0|0	0|0	0|0	0|1	0|0	0|0	0|0	0|0	0|0	0|1	0|0	0|0	0|0	0|0	0|0	0|0	0|0	0|0	0|0	0|0	0|0	0|0	0|0	0|0	0|0	0|0	0|0	0|0	0|0	0|0	0|0	0|0	0|0	0|0	0|0	0|0	0|0	0|0	0|0	0|0	1|0	0|0	0|0	1|0	0|0	1|0	0|0	0|0	0|0	0|0	0|0	0|0	0|0	0|0
1	2385881	Chr1SNP127	A	C	.	PASS	.	GT	0|0	0|0	0|1	0|0	0|0	1|0	0|0	0|0	0|0	0|0	0|0	0|0	0|0	0|0	0|0	1|0	0|0	0|0	0|0	0|0	0|0	0|0	0|0	0|0	0|0	0|0	0|0	0|0	0|0	1|0	1|0	0|0	0|0	0|0	0|0	0|0	0|0	1|0	0|0	0|0	0|0	0|0	0|0	0|1	0|0	0|0	0|0	0|0	0|0	0|0	0|0	0|0	0|0	0|0	0|0	0|0	0|0	0|0	0|0	0|0	0|0	0|0	0|0	0|0	0|0	0|0	0|0	0|0	0|0	1|0	0|0	0|0	0|0	0|0	0|0	1|0	0|0	0|0	0|0	0|0	0|0	0|0	0|0	0|0	0|0	0|0	0|0	0|0	0|0	0|0	0|0	0|0	0|0	0|1	0|0	0|0	0|0	0|0	0|0	0|0
1	2430881	Chr1SNP128	A	C	.	PASS	.	GT	0|0	0|1	0|0	0|0	0|0	0|0	0|0	0|0	0|0	0|0	0|0	0|0	0|0	0|0	0|0	0|0	0|0	0|0	0|0	0|1	0|0	0|0	0|0	0|0	0|0	0|0	0|0	0|0	0|0	0|0	0|0	0|0	0|0	0|0	0|0	0|0	0|0	0|0	0|0	0|0	0|0	0|0	0|0	0|0	0|0	0|0	0|0	0|1	0|0	0|0	0|0	0|0	0|0	0|0	0|0	0|0	0|0	0|0	0|0	0|0	0|0	0|0	0|0	0|0	0|0	0|0	0|0	0|0	0|0	0|0	0|0	0|0	0|0	0|0	0|1	0|0	0|1	0|0	0|0	0|0	0|0	0|0	0|0	1|0	0|0	0|0	0|0	0|1	0|0	0|0	0|0	0|0	1|0	0|0	0|0	0|0	0|0	0|0	0|0	0|0
1	2447081	Chr1SNP129	A	C	.	PASS	.	GT	0|0	0|1	1|1	0|0	0|0	1|0	0|0	0|0	0|0	0|0	1|0	0|0	0|0	0|0	0|0	1|0	0|0	0|0	1|1	1|1	0|0	1|0	0|0	0|0	0|0	0|0	0|0	0|0	0|0	1|1	1|0	0|0	0|1	0|0	0|0	0|1	0|0	1|0	0|1	0|0	1|0	1|0	0|0	0|1	0|0	0|0	0|1	0|1	0|0	0|0	0|0	0|0	0|1	0|0	0|0	0|0	0|0	0|0	0|1	0|0	0|0	0|0	0|0	0|0	0|0	0|0	0|0	0|0	0|0	1|0	0|0	0|0	0|0	0|0	1|1	1|1	0|1	1|0	0|1	0|0	0|0	0|0	0|0	1|0	0|1	1|0	0|0	1|1	1|0	0|0	1|0	0|0	1|0	0|1	1|0	0|0	1|0	0|0	1|0	0|0
1	2484881	Chr1SNP130	A	C	.	PASS	.	GT	0|0	0|0	0|1	0|0	0|0	1|0	0|0	0|0	0|0	0|0	0|0	0|0	0|0	0|0	0|0	1|0	0|0	0|0	0|0	0|0	0|0	0|0	0|0	0|0	0|0	0|0	0|0	0|0	0|0	1|0	1|0	0|0	0|0	0|0	0|0	0|0	0|0	1|0	0|0	0|0	0|0	0|0	0|0	0|1	0|0	0|0	0|0	0|0	0|0	0|0	0|0	0|0	0|0	0|0	0|0	0|0	0|0	0|0	0|0	0|0	0|0	0|0	0|0	0|0	0|0	0|0	0|0	0|0	0|0	1|0	0|0	0|0	0|0	0|0	0|0	1|0	0|0	0|0	0|0	0|0	0|0	0|0	0|0	0|0	0|0	0|0	0|0	0|0	0|0	0|0	0|0	0|0	0|0	0|1	0|0	0|0	0|0	0|0	0|0	0|0
1	2501080	Chr1SNP131	A	C	.	PASS	.	GT	0|0	0|0	0|1	0|0	0|0	1|0	0|0	0|0	0|0	0|0	0|0	0|0	0|0	0|0	0|0	1|0	0|0	0|0	0|0	0|0	0|0	0|0	0|0	0|0	0|0	0|0	0|0	0|0	0|0	1|0	1|0	0|0	0|0	0|0	0|0	0|0	0|0	1|0	0|0	0|0	0|0	0|0	0|0	0|1	0|0	0|0	0|0	0|0	0|0	0|0	0|0	0|0	0|0	0|0	0|0	0|0	0|0	0|0	0|0	0|0	0|0	0|0	0|0	0|0	0|0	0|0	0|0	0|0	0|0	1|0	0|0	0|0	0|0	0|0	0|0	1|0	0|0	0|0	0|0	0|0	0|0	0|0	0|0	0|0	0|0	0|0	0|0	0|0	0|0	0|0	0|0	0|0	0|0	0|1	0|0	0|0	0|0	0|0	0|0	0|0
1	2502880	Chr1SNP132	A	C	.	PASS	.	GT	0|0	0|1	0|0	0|0	0|0	0|0	0|0	0|0	0|0	0|0	1|0	0|0	0|0	0|0	0|0	0|0	0|0	0|0	1|1	1|1	0|0	1|0	0|0	0|0	0|0	0|0	0|0	0|0	0|0	0|0	0|0	0|0	0|1	0|0	0|0	0|1	0|0	0|0	0|1	0|0	1|0	1|0	0|0	0|0	0|0	0|0	0|1	0|1	0|0	0|0	0|0	0|0	0|1	0|0	0|0	0|0	0|0	0|0	0|1	0|0	0|0	0|0	0|0	0|0	0|0	0|0	0|0	0|0	0|0	0|0	0|0	0|0	0|0	0|0	0|1	0|1	0|1	1|0	0|1	0|0	0|0	0|0	0|0	1|0	0|1	1|0	0|0	1|1	1|0	0|0	1|0	0|0	1|0	0|0	0|0	0|0	1|0	0|0	1|0	0|0
1	2520880	Chr1SNP133	A	C	.	PASS	.	GT	0|0	0|0	0|0	0|0	0|0	0|0	0|0	0|0	0|0	0|1	0|0	0|0	0|0	0|0	0|0	0|1	0|0	0|0	0|0	0|0	0|0	0|0	0|0	0|0	0|0	0|0	0|0	0|0	0|0	0|0	0|0	0|0	0|0	0|0	0|0	0|0	0|0	0|0	0|0	0|0	0|0	0|1	0|0	1|0	0|0	0|0	0|0	0|0	0|0	0|0	0|0	0|0	0|0	0|0	0|0	0|0	1|0	0|1	0|0	0|0	0|0	0|0	1|0	0|0	0|0	0|0	0|0	0|0	0|1	0|0	1|1	0|0	0|0	0|0	0|0	0|0	0|0	0|0	0|0	0|0	0|0	0|0	0|0	0|0	0|0	0|0	0|0	0|0	0|0	0|0	0|0	0|0	0|0	0|0	0|0	0|0	0|0	0|1	0|1	0|0
1	2537080	Chr1SNP134	A	C	.	PASS	.	GT	0|1	0|0	0|0	1|0	1|1	0|1	0|0	1|0	0|1	1|1	0|1	0|1	1|1	0|1	1|0	0|1	0|0	0|0	0|0	0|0	0|0	0|1	1|1	0|0	0|1	0|0	1|0	0|0	0|0	0|0	0|1	1|0	1|0	0|0	1|0	0|0	1|1	0|0	0|0	0|1	0|1	0|1	1|0	1|0	0|1	1|1	1|0	1|0	0|0	0|0	0|1	0|0	0|0	1|1	0|0	1|0	1|0	0|1	0|0	0|1	0|0	1|1	1|0	0|1	1|0	0|1	0|0	0|0	1|1	0|0	1|1	1|1	1|1	0|0	0|0	0|0	0|0	0|1	0|0	1|0	1|1	1|0	0|0	0|1	0|0	0|0	0|0	0|0	0|0	0|0	0|0	0|1	0|1	1|0	0|0	0|0	0|0	0|1	0|1	1|0
1	2555080	Chr1SNP135	A	C	.	PASS	.	GT	0|1	0|0	0|0	1|0	1|1	0|1	0|0	1|0	0|1	1|1	0|1	0|1	1|1	0|1	1|0	0|1	0|0	0|0	0|0	0|0	0|0	0|1	1|1	0|0	0|1	0|0	1|0	0|0	0|0	0|0	0|1	1|0	1|0	0|0	1|0	0|0	1|1	0|0	0|0	0|1	0|1	0|1	1|0	1|0	0|1	1|1	1|0	1|0	0|0	0|0	0|1	0|0	0|0	1|1	0|0	1|0	1|0	0|1	0|0	0|1	0|0	1|1	1|0	0|1	1|0	0|1	0|0	0|0	1|1	0|0	1|1	1|1	1|1	0|0	0|0	0|0	0|0	0|1	0|0	1|0	1|1	1|0	0|0	0|1	0|0	0|0	0|0	0|0	0|0	0|0	0|0	0|1	0|1	1|0	0|0	0|0	0|0	0|1	0|1	1|0
1	2556880	Chr1SNP136	A	C	.	PASS	.	GT	0|0	0|0	0|0	0|0	0|0	0|0	0|0	0|0	0|0	0|0	0|0	0|0	0|0	0|0	0|0	0|0	0|1	0|0	0|0	0|0	0|0	0|0	0|0	0|0	0|0	0|0	0|0	0|0	0|0	0|0	0|0	0|0	0|0	0|0	0|0	0|0	0|0	0|0	0|0	0|0	0|0	0|0	0|1	0|0	0|0	0|0	0|0	0|0	0|0	0|1	0|0	0|0	0|0	0|0	0|0	0|1	0|0	0|0	0|0	0|0	0|0	0|0	0|0	0|0	0|0	0|0	0|0	0|0	0|0	0|0	0|0	0|0	0|0	0|0	0|0	0|0	0|0	0|0	0|0	0|0	0|0	0|0	0|0	0|0	0|0	0|0	1|0	0|0	0|0	1|0	0|0	1|0	0|0	0|0	0|0	0|0	0|0	0|0	0|0	0|0
1	2587480	Chr1SNP137	A	C	.	PASS	.	GT	1|0	0|0	0|0	0|1	0|0	0|0	1|1	0|0	1|0	0|0	0|0	1|0	0|0	1|0	0|1	0|0	1|0	1|1	0|0	0|0	0|1	0|0	0|0	1|1	1|0	1|0	0|0	0|0	1|0	0|0	0|0	0|1	0|0	0|1	0|0	0|0	0|0	0|0	1|0	0|0	0|0	0|0	0|0	0|0	1|0	0|0	0|0	0|0	1|1	0|0	1|0	1|1	1|0	0|0	1|0	0|0	0|1	0|0	1|0	0|0	0|0	0|0	0|0	1|0	0|1	1|0	1|0	0|1	0|0	0|1	0|0	0|0	0|0	0|1	0|0	0|0	1|0	0|0	0|0	0|1	0|0	0|0	1|1	0|0	1|0	0|1	0|1	0|0	0|1	0|1	0|0	0|0	0|0	0|0	0|0	1|1	0|0	1|0	0|0	0|1
1	2589280	Chr1SNP138	A	C	.	PASS	.	GT	0|0	0|0	0|0	0|0	0|0	0|0	0|0	0|0	0|0	0|0	0|0	0|0	0|0	0|0	0|0	0|0	0|1	0|0	0|0	0|0	1|0	0|0	0|0	0|0	0|0	0|1	0|1	0|1	0|1	0|0	0|0	0|0	0|0	0|0	0|0	0|0	0|0	0|0	0|0	0|0	0|0	0|0	0|1	0|0	0|0	0|0	0|0	0|0	0|0	0|1	0|0	0|0	0|0	0|0	0|0	0|1	0|0	0|0	0|0	0|0	0|1	0|0	0|0	0|0	0|0	0|0	0|0	0|0	0|0	0|0	0|0	0|0	0|0	0|0	0|0	0|0	0|0	0|0	1|0	0|0	0|0	0|0	0|0	0|0	0|0	0|0	1|0	0|0	0|0	1|0	0|1	1|0	0|0	0|0	0|1	0|0	0|0	0|0	0|0	0|0
1	2610880	Chr1SNP139	A	C	.	PASS	.	GT	0|1	0|1	0|0	1|0	1|1	0|1	0|0	1|0	0|1	1|1	0|1	0|1	1|1	0|1	1|0	0|1	0|0	0|0	0|1	0|1	0|0	0|1	1|1	0|0	0|1	0|0	1|0	0|0	0|0	0|0	0|1	1|0	1|0	0|0	1|0	0|0	1|1	0|0	0|1	0|1	0|1	1|1	1|0	1|0	0|1	1|1	1|0	1|1	0|0	0|0	0|1	0|0	0|0	1|1	0|0	1|0	1|0	0|1	0|0	0|1	0|0	1|1	1|0	0|1	1|0	0|1	0|0	0|0	1|1	0|0	1|1	1|1	1|1	0|0	0|1	0|1	0|1	0|1	0|0	1|0	1|1	1|0	0|0	1|1	0|0	0|0	0|0	0|1	0|0	0|0	0|0	0|1	1|1	1|0	0|0	0|0	0|0	0|1	1|1	1|0
1	2616280	Chr1SNP140	A	C	.	PASS	.	GT	1|0	1|0	1|0	0|1	0|0	0|0	1|1	0|1	1|0	0|0	0|0	1|0	0|0	1|0	0|1	0|0	1|1	1|1	0|0	0|0	1|1	0|0	0|0	1|1	1|0	1|1	0|1	1|1	1|1	0|1	0|0	0|1	0|0	1|1	0|1	1|0	0|0	0|1	1|0	1|0	0|0	0|0	0|1	0|0	1|0	0|0	0|0	0|0	1|1	1|1	1|0	1|1	1|0	0|0	1|1	0|1	0|1	1|0	1|0	1|0	1|1	0|0	0|1	1|0	0|1	1|0	1|1	1|1	0|0	0|1	0|0	0|0	0|0	1|1	1|0	0|0	1|0	0|0	1|0	0|1	0|0	0|1	1|1	0|0	1|0	0|1	1|1	0|0	0|1	1|1	0|1	1|0	0|0	0|0	1|1	1|1	0|1	1|0	0|0	0|1
1	2639679	Chr1SNP141	A	C	.	PASS	.	GT	1|0	1|0	1|0	0|1	0|0	0|0	1|1	0|1	1|0	0|0	0|0	1|0	0|0	1|0	0|1	0|0	1|1	1|1	0|0	0|0	1|1	0|0	0|0	1|1	1|0	1|1	0|1	1|1	1|1	0|1	0|0	0|1	0|0	1|1	0|1	1|0	0|0	0|1	1|0	1|0	0|0	0|0	0|1	0|0	1|0	0|0	0|0	0|0	1|1	1|1	1|0	1|1	1|0	0|0	1|1	0|1	0|1	1|0	1|0	1|0	1|1	0|0	0|1	1|0	0|1	1|0	1|1	1|1	0|0	0|1	0|0	0|0	0|0	1|1	1|0	0|0	1|0	0|0	1|0	0|1	0|0	0|1	1|1	0|0	1|0	0|1	1|1	0|0	0|1	1|1	0|1	1|0	0|0	0|0	1|1	1|1	0|1	1|0	0|0	0|1
1	2655879	Chr1SNP142	A	C	.	PASS	.	GT	0|0	0|0	0|0	0|0	0|0	0|0	0|0	0|0	0|0	0|0	1|0	0|0	0|0	0|0	0|0	0|0	0|0	0|0	1|0	1|0	0|0	1|0	0|0	0|0	0|0	0|0	0|0	0|0	0|0	0|0	0|0	0|0	0|1	0|0	0|0	0|1	0|0	0|0	0|0	0|0	1|0	0|0	0|0	0|0	0|0	0|0	0|1	0|0	0|0	0|0	0|0	0|0	0|1	0|0	0|0	0|0	0|0	0|0	0|1	0|0	0|0	0|0	0|0	0|0	0|0	0|0	0|0	0|0	0|0	0|0	0|0	0|0	0|0	0|0	0|0	0|0	0|0	1|0	0|1	0|0	0|0	0|0	0|0	0|0	0|1	1|0	0|0	1|0	1|0	0|0	1|0	0|0	0|0	0|0	0|0	0|0	1|0	0|0	0|0	0|0
1	2688279	Chr1SNP143	A	C	.	PASS	.	GT	1|0	0|0	0|0	0|1	1|0	0|1	1|1	1|0	1|0	1|0	0|0	1|1	0|0	1|1	1|0	0|0	1|0	0|1	0|0	0|0	0|1	0|0	1|1	1|1	1|0	1|0	0|0	0|0	1|0	0|0	0|0	1|1	0|0	0|0	1|0	0|0	0|1	0|0	1|0	0|1	0|0	0|0	0|0	0|0	1|0	1|1	1|0	1|0	1|1	0|0	1|1	1|1	1|0	1|1	0|0	1|0	0|0	0|0	1|0	0|1	0|0	1|1	0|0	1|1	0|1	0|1	1|0	0|1	1|0	0|1	0|0	1|1	1|1	0|1	0|0	0|0	0|0	0|0	0|0	1|0	0|1	0|0	1|1	0|0	1|0	0|1	0|0	0|0	0|1	0|1	0|0	0|0	0|0	1|0	0|0	1|0	0|0	1|0	0|0	0|1
1	2695479	Chr1SNP144	A	C	.	PASS	.	GT	0|0	0|0	0|1	0|0	0|0	1|0	0|0	0|0	0|0	0|0	1|0	0|0	0|0	0|0	0|0	1|0	0|0	0|0	1|0	1|0	0|0	1|0	0|0	0|0	0|0	0|0	0|0	0|0	0|0	1|0	1|0	0|0	0|1	0|0	0|0	0|1	0|0	1|0	0|0	0|0	1|0	0|0	0|0	0|1	0|0	0|0	0|1	0|0	0|0	0|0	0|0	0|0	0|1	0|0	0|0	0|0	0|0	0|0	0|1	0|0	0|0	0|0	0|0	0|0	0|0	0|0	0|0	0|0	0|0	1|0	0|0	0|0	0|0	0|0	0|0	1|0	0|0	1|0	0|1	0|0	0|0	0|0	0|0	0|0	0|1	1|0	0|0	1|0	1|0	0|0	1|0	0|0	0|0	0|1	0|0	0|0	1|0	0|0	0|0	0|0
1	2706279	Chr1SNP145	A	C	.	PASS	.	GT	0|0	0|0	0|0	0|0	0|0	0|0	0|0	0|0	0|0	0|0	0|0	0|0	0|0	0|0	0|1	0|0	0|0	0|0	0|0	0|0	0|0	0|0	0|0	0|0	0|0	0|0	0|0	0|0	0|0	0|0	0|0	0|0	0|0	0|0	0|0	0|0	0|0	0|0	0|0	0|0	0|0	0|0	0|0	0|0	0|0	0|0	0|0	0|0	0|0	0|0	0|0	0|0	0|0	0|0	0|0	0|0	0|1	0|0	0|0	0|0	0|0	0|0	0|0	0|0	0|0	1|0	0|0	0|0	0|0	0|0	0|0	0|0	0|0	0|0	0|0	0|0	1|0	0|0	0|0	0|0	0|0	0|0	0|0	0|0	0|0	0|0	0|0	0|0	0|0	0|0	0|0	0|0	0|0	0|0	0|0	0|1	0|0	0|0	0|0	0|0
1	2718879	Chr1SNP146	A	C	.	PASS	.	GT	1|0	1|0	1|1	0|1	1|0	1|1	1|0	1|1	1|0	1|0	0|0	0|1	0|0	1|1	1|1	1|0	1|1	1|1	0|0	0|0	1|0	0|0	1|1	1|1	0|0	1|1	0|1	1|1	1|1	1|1	1|0	1|1	0|0	1|1	1|1	1|0	0|1	1|1	1|0	1|1	0|0	0|0	0|1	0|1	1|0	1|1	1|0	1|0	0|1	1|1	1|1	0|1	1|0	1|1	1|1	1|1	0|1	1|0	1|0	1|1	1|1	1|1	0|1	1|1	0|1	1|1	0|1	1|1	1|0	1|1	0|0	1|1	1|1	1|1	1|0	1|0	1|0	0|0	1|0	1|1	0|1	0|1	1|0	0|0	0|0	0|1	1|1	0|0	0|1	1|1	0|1	1|0	0|0	1|1	1|1	1|1	0|1	0|0	0|0	0|1
1	2745879	Chr1SNP147	A	C	.	PASS	.	GT	0|1	0|1	0|0	1|0	0|1	0|0	0|1	0|0	0|1	0|1	0|1	1|0	1|1	0|0	0|0	0|1	0|0	0|0	0|1	0|1	0|1	0|1	0|0	0|0	1|1	0|0	1|0	0|0	0|0	0|0	0|1	0|0	1|0	0|0	0|0	0|0	1|0	0|0	0|1	0|0	0|1	1|1	1|0	1|0	0|1	0|0	0|0	0|1	1|0	0|0	0|0	1|0	0|0	0|0	0|0	0|0	1|0	0|1	0|0	0|0	0|0	0|0	1|0	0|0	1|0	0|0	1|0	0|0	0|1	0|0	1|1	0|0	0|0	0|0	0|1	0|1	0|1	0|1	0|0	0|0	1|0	1|0	0|1	1|1	1|0	0|0	0|0	0|1	0|0	0|0	0|0	0|1	1|1	0|0	0|0	0|0	0|0	1|1	1|1	1|0
1	2790878	Chr1SNP148	A	C	.	PASS	.	GT	1|0	1|0	1|1	0|1	1|0	1|1	1|0	1|1	1|0	1|0	0|0	0|1	0|0	1|1	1|1	1|0	1|1	1|1	0|0	0|0	1|0	0|0	1|1	1|1	0|0	1|1	0|1	1|1	1|1	1|1	1|0	1|1	0|1	1|1	1|1	1|0	0|1	1|1	1|0	1|1	0|0	0|0	0|1	0|1	1|0	1|1	1|0	1|0	0|1	1|1	1|1	0|1	1|0	1|1	1|1	1|1	0|1	1|0	1|0	1|1	1|1	1|1	0|1	1|1	0|1	1|1	0|1	1|1	1|0	1|1	0|0	1|1	1|1	1|1	1|0	1|0	1|0	0|0	1|0	1|1	0|1	0|1	1|0	0|0	0|0	0|1	1|1	0|0	0|1	1|1	0|1	1|0	0|0	1|1	1|1	1|1	0|1	0|0	0|0	0|1
1	2835878	Chr1SNP149	A	C	.	PASS	.	GT	0|0	0|0	0|0	0|0	0|0	0|0	0|0	0|0	0|0	0|0	0|0	0|0	0|0	0|0	0|1	0|0	0|0	1|0	0|0	0|0	0|0	0|0	0|0	0|0	0|0	0|0	0|0	0|0	0|0	0|0	0|1	0|0	0|0	0|1	0|0	0|0	0|0	0|0	0|0	0|0	0|0	0|0	0|0	0|0	0|0	0|0	0|0	0|0	0|0	0|0	0|0	0|0	0|0	0|0	1|0	0|0	0|1	0|0	0|0	0|0	0|0	0|0	0|0	0|0	0|0	1|0	0|0	0|0	0|0	0|0	0|0	0|0	0|0	0|0	0|0	0|0	1|0	0|0	0|0	0|1	0|0	0|0	0|0	0|0	0|0	0|0	0|1	0|0	0|0	0|0	0|0	0|0	0|0	0|0	0|0	0|1	0|0	0|0	0|0	0|0
1	2848478	Chr1SNP150	A	C	.	PASS	.	GT	0|1	0|0	0|0	1|0	0|1	0|0	0|1	0|0	0|1	0|0	0|1	1|0	1|1	0|0	0|0	0|0	0|0	0|0	0|0	0|0	0|1	0|1	0|0	0|0	1|1	0|0	1|0	0|0	0|0	0|0	0|0	0|0	1|0	0|0	0|0	0|0	1|0	0|0	0|0	0|0	0|1	0|0	1|0	0|0	0|1	0|0	0|0	0|0	1|0	0|0	0|0	1|0	0|0	0|0	0|0	0|0	0|0	0|0	0|0	0|0	0|0	0|0	0|0	0|1	1|0	0|0	1|0	0|0	0|0	0|0	0|0	0|0	0|0	0|0	0|0	0|0	0|0	0|1	0|0	0|0	1|0	1|0	0|1	0|1	1|0	0|0	0|0	0|0	0|0	0|0	0|0	0|1	0|1	0|0	0|0	0|0	0|0	1|0	0|0	1|0
1	2889877	Chr1SNP151	A	C	.	PASS	.	GT	0|1	0|1	0|0	1|0	0|1	0|0	0|1	0|0	0|1	0|1	1|1	1|0	1|1	0|0	0|0	0|1	0|0	0|0	1|1	1|1	0|1	1|1	0|0	0|0	1|1	0|0	1|0	0|0	0|0	0|0	0|0	0|0	1|1	0|0	0|0	0|1	1|0	0|0	0|1	0|0	1|1	1|1	1|0	1|0	0|1	0|0	0|1	0|1	1|0	0|0	0|0	1|0	0|1	0|0	0|0	0|0	1|0	0|1	0|1	0|0	0|0	0|0	1|0	0|0	1|0	0|0	1|0	0|1	0|1	0|0	1|1	0|0	0|0	0|0	0|1	0|1	0|1	1|1	0|1	0|0	1|0	1|0	0|1	1|1	1|1	1|0	0|0	1|1	1|0	0|0	1|0	0|1	1|1	0|0	0|0	0|0	1|0	1|1	1|1	1|0
1	2918677	Chr1SNP152	A	C	.	PASS	.	GT	0|0	0|0	0|1	0|0	1|0	1|0	0|0	0|0	0|0	0|0	0|0	0|0	0|0	0|0	0|0	1|0	0|0	0|0	0|0	0|0	0|0	0|0	0|0	0|0	0|0	0|0	0|0	0|0	0|0	1|0	1|0	1|0	0|0	0|0	0|0	0|0	0|1	1|0	0|0	0|0	0|0	0|0	0|0	0|1	0|0	0|1	0|0	0|0	0|0	0|0	0|0	0|0	0|0	0|0	0|0	0|0	0|0	0|0	0|0	0|1	0|0	1|1	0|0	0|0	0|0	0|0	0|0	0|0	0|0	1|0	0|0	0|1	1|1	0|0	0|0	1|0	0|0	0|0	0|0	0|0	0|1	0|0	0|0	0|0	0|0	0|0	0|0	0|0	0|0	0|0	0|0	0|0	0|0	0|1	0|0	0|0	0|0	0|0	0|0	0|0
1	2940277	Chr1SNP153	A	C	.	PASS	.	GT	1|0	0|0	0|0	0|1	0|0	0|1	1|0	1|0	1|0	1|0	0|0	0|1	0|0	1|1	1|1	0|0	1|0	1|1	0|0	0|0	0|0	0|0	1|1	1|1	0|0	1|0	0|0	0|0	1|0	0|0	0|1	0|1	0|0	0|1	1|0	0|0	0|0	0|0	1|0	0|1	0|0	0|0	0|0	0|0	1|0	1|0	1|0	1|0	0|1	0|0	1|1	0|1	1|0	1|1	1|0	1|0	0|1	0|0	1|0	0|0	0|0	0|0	0|0	1|1	0|1	1|1	0|0	0|0	1|0	0|1	0|0	1|0	0|0	0|1	0|0	0|0	1|0	0|0	0|0	1|1	0|0	0|0	1|0	0|0	0|0	0|1	0|1	0|0	0|1	0|1	0|0	0|0	0|0	1|0	0|0	1|1	0|0	0|0	0|0	0|1
1	2945677	Chr1SNP154	A	C	.	PASS	.	GT	0|0	0|0	0|0	1|0	0|0	0|0	0|0	0|0	0|1	0|0	0|1	0|0	0|0	0|0	0|0	0|0	0|0	0|0	0|0	0|0	0|0	0|0	0|0	0|0	0|0	0|0	0|0	0|0	0|0	0|0	0|0	0|0	0|0	0|0	0|0	0|0	1|0	0|0	0|0	0|0	0|0	0|0	0|0	0|0	0|0	0|0	0|0	0|0	0|0	0|0	0|0	0|0	0|0	0|0	0|0	0|0	0|0	0|0	0|0	0|0	0|0	0|0	0|0	0|0	0|0	0|0	0|0	0|0	0|0	0|0	0|0	0|0	0|0	0|0	0|0	0|0	0|0	0|0	0|0	0|0	0|0	0|0	0|0	0|0	0|0	0|0	0|0	0|0	0|0	0|0	0|0	0|1	0|0	0|0	0|0	0|0	0|0	0|0	0|0	0|0
1	2967277	Chr1SNP155	A	C	.	PASS	.	GT	0|1	0|1	0|1	1|0	1|1	1|0	0|1	0|0	0|1	0|1	1|1	1|0	1|1	0|0	0|0	1|1	0|0	0|0	1|1	1|1	0|1	1|1	0|0	0|0	1|1	0|0	1|0	0|0	0|0	1|0	1|0	1|0	1|1	0|0	0|0	0|1	1|1	1|0	0|1	0|0	1|1	1|1	1|0	1|1	0|1	0|1	0|1	0|1	1|0	0|0	0|0	1|0	0|1	0|0	0|0	0|0	1|0	0|1	0|1	0|1	0|0	1|1	1|0	0|0	1|0	0|0	1|0	0|1	0|1	1|0	1|1	0|1	1|1	0|0	0|1	1|1	0|1	1|1	0|1	0|0	1|1	1|0	0|1	1|1	1|1	1|0	0|0	1|1	1|0	0|0	1|0	0|1	1|1	0|1	0|0	0|0	1|0	1|1	1|1	1|0
1	2999677	Chr1SNP156	A	C	.	PASS	.	GT	0|1	0|0	0|0	0|0	0|1	0|0	0|1	0|0	0|0	0|0	0|0	1|0	1|1	0|0	0|0	0|0	0|0	0|0	0|0	0|0	0|1	0|1	0|0	0|0	1|1	0|0	1|0	0|0	0|0	0|0	0|0	0|0	1|0	0|0	0|0	0|0	0|0	0|0	0|0	0|0	0|1	0|0	1|0	0|0	0|1	0|0	0|0	0|0	1|0	0|0	0|0	1|0	0|0	0|0	0|0	0|0	0|0	0|0	0|0	0|0	0|0	0|0	0|0	0|0	1|0	0|0	1|0	0|1	0|0	0|0	0|0	0|0	0|0	0|0	0|0	0|0	0|0	0|1	0|0	0|0	1|0	1|0	0|1	0|1	1|0	0|0	0|0	0|0	0|0	0|0	0|0	0|0	0|1	0|0	0|0	0|0	0|0	1|0	0|0	1|0
1	3023076	Chr1SNP157	A	C	.	PASS	.	GT	0|1	0|0	0|0	1|0	0|1	0|0	0|1	0|0	0|1	0|0	0|1	1|0	1|1	0|0	0|0	0|0	0|0	0|0	0|0	0|0	0|1	0|1	0|0	0|0	1|1	0|0	1|0	0|0	0|0	0|0	0|0	0|0	1|0	0|0	0|0	0|0	1|0	0|0	0|0	0|0	0|1	0|0	1|0	0|0	0|1	0|0	0|0	0|0	1|0	0|0	0|0	1|0	0|0	0|0	0|0	0|0	0|0	0|0	0|0	0|0	0|0	0|0	0|0	0|0	1|0	0|0	1|0	0|1	0|0	0|0	0|0	0|0	0|0	0|0	0|0	0|0	0|0	0|1	0|0	0|0	1|0	1|0	0|1	0|1	1|0	0|0	0|0	0|0	0|0	0|0	0|0	0|1	0|1	0|0	0|0	0|0	0|0	1|0	0|0	1|0
1	3042876	Chr1SNP158	A	C	.	PASS	.	GT	0|0	0|0	0|0	0|0	0|0	0|0	0|0	0|0	0|0	0|0	0|0	0|0	0|0	0|0	0|0	0|0	0|1	0|0	0|0	0|0	1|0	0|0	0|0	0|0	0|0	0|0	0|1	0|1	0|1	0|0	0|0	0|0	0|0	0|0	0|0	0|0	0|0	0|0	0|0	0|0	0|0	0|0	0|1	0|0	0|0	0|0	0|0	0|0	0|0	0|1	0|0	0|0	0|0	0|0	0|0	0|1	0|0	0|0	0|0	0|0	0|1	0|0	0|0	0|0	0|0	0|0	0|0	0|0	0|0	0|0	0|0	0|0	0|0	0|0	0|0	0|0	0|0	0|0	1|0	0|0	0|0	0|0	0|0	0|0	0|0	0|0	1|0	0|0	0|0	1|0	0|1	1|0	0|0	0|0	0|0	0|0	0|0	0|0	0|0	0|0
1	3091476	Chr1SNP159	A	C	.	PASS	.	GT	0|0	1|0	1|0	0|0	0|0	0|0	0|0	0|1	0|0	0|0	0|0	0|0	0|0	0|0	0|0	0|0	0|1	0|0	0|0	0|0	1|0	0|0	0|0	0|0	0|0	0|1	0|1	1|1	0|1	0|1	0|0	0|0	0|0	1|0	0|1	1|0	0|0	0|1	0|0	1|0	0|0	0|0	0|1	0|0	0|0	0|0	0|0	0|0	0|0	1|1	0|0	0|0	0|0	0|0	0|1	0|1	0|0	1|0	0|0	1|0	1|1	0|0	0|1	0|0	0|0	0|0	0|1	1|0	0|0	0|0	0|0	0|0	0|0	1|0	1|0	0|0	0|0	0|0	1|0	0|0	0|0	0|1	0|0	0|0	0|0	0|0	1|0	0|0	0|0	1|0	0|1	1|0	0|0	0|0	1|1	0|0	0|1	0|0	0|0	0|0
1	3100476	Chr1SNP160	A	C	.	PASS	.	GT	1|0	0|0	0|0	0|1	0|0	0|1	1|0	1|0	1|0	1|0	0|0	0|1	0|0	1|1	1|1	0|0	1|0	1|1	0|0	0|0	0|0	0|0	1|1	1|1	0|0	1|0	0|0	0|0	1|0	0|0	0|1	0|1	0|0	0|1	1|0	0|0	0|0	0|0	1|0	0|1	0|0	0|0	0|0	0|0	1|0	1|0	1|0	1|0	0|1	0|0	1|1	0|1	1|0	1|1	1|0	1|0	0|1	0|0	1|0	0|0	0|0	0|0	0|0	1|1	0|1	1|1	0|0	0|0	1|0	0|1	0|0	1|0	0|0	0|1	0|0	0|0	1|0	0|0	0|0	1|1	0|0	0|0	1|0	0|0	0|0	0|1	0|1	0|0	0|1	0|1	0|0	0|0	0|0	1|0	0|0	1|1	0|0	0|0	0|0	0|1
1	3132875	Chr1SNP161	A	C	.	PASS	.	GT	1|0	1|0	1|1	0|1	1|0	1|1	1|0	1|1	1|0	1|0	0|0	0|1	0|0	1|1	1|1	1|0	1|1	1|1	0|0	0|0	1|0	0|0	1|1	1|1	0|0	1|1	0|1	1|1	1|1	1|1	1|1	1|1	0|0	1|1	1|1	1|0	0|1	1|1	1|0	1|1	0|0	0|0	0|1	0|1	1|0	1|1	1|0	1|0	0|1	1|1	1|1	0|1	1|0	1|1	1|1	1|1	0|1	1|0	1|0	1|1	1|1	1|1	0|1	1|1	0|1	1|1	0|1	1|0	1|0	1|1	0|0	1|1	1|1	1|1	1|0	1|0	1|0	0|0	1|0	1|1	0|1	0|1	1|0	0|0	0|0	0|1	1|1	0|0	0|1	1|1	0|1	1|0	0|0	1|1	1|1	1|1	0|1	0|0	0|0	0|1
1	3150875	Chr1SNP162	A	C	.	PASS	.	GT	0|0	1|0	0|0	0|0	0|0	0|0	0|0	0|1	0|0	0|0	0|0	0|0	0|0	0|0	0|0	0|0	0|0	0|0	0|0	0|0	0|0	0|0	0|0	0|0	0|0	0|0	0|0	1|0	0|0	0|0	0|0	0|0	0|0	1|0	0|1	1|0	0|0	0|1	0|0	1|0	0|0	0|0	0|0	0|0	0|0	0|0	0|0	0|0	0|0	1|0	0|0	0|0	0|0	1|0	0|1	0|0	0|0	1|0	0|0	1|0	0|0	0|0	0|1	0|0	0|0	0|0	0|1	1|0	0|0	0|0	0|0	0|0	0|0	1|0	0|0	0|0	0|0	0|0	0|0	0|0	0|0	0|1	0|0	0|0	0|0	0|0	0|0	0|0	0|0	0|0	0|0	0|0	0|0	0|0	0|0	0|0	0|1	0|0	0|0	0|0
1	3185075	Chr1SNP163	A	C	.	PASS	.	GT	0|0	0|0	0|0	0|0	0|0	0|0	0|0	0|0	0|0	0|0	0|0	0|0	0|0	0|0	0|0	0|0	0|0	0|0	0|1	0|0	0|0	0|0	0|0	0|0	0|0	0|0	0|0	0|0	0|0	0|0	0|0	0|0	0|0	0|0	0|0	0|0	0|0	0|0	0|1	0|0	0|0	1|0	0|0	0|0	0|0	0|0	0|0	0|0	0|0	0|0	0|0	0|0	0|0	0|0	0|0	0|0	0|0	0|0	0|0	0|0	0|0	0|0	0|0	0|0	0|0	0|0	0|0	0|0	0|0	0|0	0|0	0|0	0|0	0|0	0|0	0|1	0|0	0|0	0|0	0|0	0|0	0|0	0|0	0|0	0|0	0|0	0|0	0|0	0|0	0|0	0|0	0|0	0|0	0|0	0|0	0|0	0|0	0|0	1|0	0|0
1	3230075	Chr1SNP164	A	C	.	PASS	.	GT	0|0	1|0	1|0	0|0	0|0	0|0	0|0	0|1	0|0	0|0	0|0	0|0	0|0	0|0	0|0	0|0	0|1	0|0	0|0	0|0	1|0	0|0	0|0	0|0	0|0	0|1	0|1	1|1	0|1	0|1	0|0	0|0	0|0	1|0	0|1	1|0	0|0	0|1	0|0	1|0	0|0	0|0	0|1	0|0	0|0	0|0	0|0	0|0	0|0	1|1	0|0	0|0	0|0	1|0	0|1	0|1	0|0	1|0	0|0	1|0	1|1	0|0	0|1	0|0	0|0	0|0	0|1	1|0	0|0	0|0	0|0	0|0	0|0	1|0	1|0	0|0	0|0	0|0	1|0	0|0	0|0	0|1	0|0	0|0	0|0	0|0	1|0	0|0	0|0	1|0	0|1	1|0	0|0	0|0	1|1	0|0	0|1	0|0	0|0	0|0
1	3271474	Chr1SNP165	A	C	.	PASS	.	GT	0|0	0|0	0|0	0|0	0|0	0|0	0|0	0|0	0|0	0|0	0|0	0|0	0|0	0|0	0|0	0|0	0|1	0|0	0|0	0|0	1|0	0|0	0|0	0|0	0|0	0|1	0|1	0|1	0|1	0|0	0|0	0|0	0|0	0|0	0|0	0|0	0|0	0|0	0|0	0|0	0|0	0|0	0|1	0|0	0|0	0|0	0|0	0|0	0|0	0|1	0|0	0|0	0|0	0|0	0|0	0|1	0|0	0|0	0|0	0|0	0|1	0|0	0|0	0|0	0|0	0|0	0|0	0|0	0|0	0|0	0|0	0|0	0|0	0|0	0|0	0|0	0|0	0|0	1|0	0|0	0|0	0|0	0|0	0|0	0|0	0|0	1|0	0|0	0|0	1|0	0|1	1|0	0|0	0|0	0|1	0|0	0|0	0|0	0|0	0|0
1	3276874	Chr1SNP166	A	C	.	PASS	.	GT	0|0	0|0	0|0	0|0	0|0	0|1	0|0	1|0	0|0	0|0	0|0	0|1	0|0	0|0	0|0	0|0	0|0	0|0	0|0	0|0	0|0	0|0	1|0	0|0	0|0	0|0	0|0	0|0	0|0	0|0	0|0	0|0	0|0	0|0	1|0	0|0	0|0	0|0	0|0	0|1	0|0	0|0	0|0	0|0	0|0	0|0	1|0	0|0	0|0	0|0	0|0	0|0	0|0	0|0	0|0	1|0	0|0	0|0	0|0	0|0	0|0	0|0	0|0	0|0	0|0	0|1	0|0	0|0	1|0	0|0	0|0	0|0	0|0	0|0	0|0	0|0	0|0	0|0	0|0	0|0	0|0	0|0	0|0	0|0	0|0	0|0	0|0	0|0	0|0	0|0	0|0	0|0	0|0	1|0	0|0	0|0	0|0	0|0	0|0	0|0
1	3291274	Chr1SNP167	A	C	.	PASS	.	GT	0|1	0|1	0|0	1|0	0|1	0|0	0|1	0|0	0|1	0|1	1|1	1|0	1|1	0|0	0|0	0|1	0|0	0|0	1|1	1|1	0|1	1|1	0|0	0|0	1|1	0|0	1|0	0|0	0|0	0|0	0|0	0|0	1|1	0|0	0|0	0|1	1|0	0|0	0|1	0|0	1|1	1|1	1|0	1|0	0|1	0|0	0|1	0|1	1|0	0|0	0|0	1|0	0|0	0|0	0|0	0|0	1|0	0|1	0|1	0|0	0|0	0|0	1|0	0|0	1|0	0|0	1|0	0|1	0|1	0|0	1|1	0|0	0|0	0|0	0|1	0|1	0|1	1|1	0|1	0|0	1|0	1|0	0|1	1|1	1|0	1|0	0|0	1|1	1|0	0|0	1|0	0|1	1|1	0|0	0|0	0|0	1|0	1|1	1|1	1|0
1	3334474	Chr1SNP168	A	C	.	PASS	.	GT	0|1	0|1	0|1	1|0	1|1	1|0	0|1	0|0	0|1	0|1	1|1	1|0	1|1	0|0	0|0	1|1	0|0	0|0	1|1	1|1	0|1	1|1	0|0	0|0	1|1	0|0	1|0	0|0	0|0	1|0	1|0	1|0	1|1	0|0	0|0	0|1	1|1	1|0	0|1	0|0	1|1	1|1	1|0	1|1	0|1	0|1	0|1	0|1	1|0	0|0	0|0	1|0	0|1	0|0	0|0	0|0	1|0	0|1	0|1	0|1	0|0	1|1	1|0	0|0	1|0	0|0	1|0	0|1	0|1	1|0	1|1	0|1	1|1	0|0	0|1	1|1	0|1	1|1	0|1	0|0	1|1	1|0	0|1	1|1	1|1	1|0	0|0	1|1	1|0	0|0	1|0	0|1	1|1	0|1	0|0	0|0	1|0	1|1	1|1	1|0
1	3345274	Chr1SNP169	A	C	.	PASS	.	GT	1|0	1|0	1|0	0|1	0|0	0|1	1|0	1|1	1|0	1|0	0|0	0|1	0|0	1|1	1|1	0|0	1|1	1|1	0|0	0|0	1|0	0|0	1|1	1|1	0|0	1|1	0|1	1|1	1|1	0|1	0|1	0|1	0|0	1|1	1|1	1|0	0|0	0|1	1|0	1|1	0|0	0|0	0|1	0|0	1|0	1|0	1|0	1|0	0|1	1|1	1|1	0|1	1|0	1|1	1|1	1|1	0|1	1|0	1|0	1|0	1|1	0|0	0|1	1|1	0|1	1|1	0|1	1|0	1|0	0|1	0|0	1|0	0|0	1|1	1|0	0|0	1|0	0|0	1|0	1|1	0|0	0|1	1|0	0|0	0|0	0|1	1|1	0|0	0|1	1|1	0|1	1|0	0|0	1|0	1|1	1|1	0|1	0|0	0|0	0|1
1	3363274	Chr1SNP170	A	C	.	PASS	.	GT	0|0	0|0	1|0	0|0	0|0	0|0	0|0	0|0	0|0	0|0	0|0	0|0	0|0	0|0	0|0	0|0	0|0	0|0	0|0	0|0	0|0	0|0	0|0	0|0	0|0	0|0	0|0	0|0	0|0	0|1	0|0	0|0	0|0	0|0	0|0	0|0	0|0	0|0	0|0	0|0	0|0	0|0	0|0	0|0	0|0	0|0	0|0	0|0	0|0	0|0	0|0	0|0	0|0	0|0	0|0	0|0	0|0	0|0	0|0	0|0	1|0	0|0	0|0	0|0	0|0	0|0	0|0	0|0	0|0	0|0	0|0	0|0	0|0	0|0	1|0	0|0	0|0	0|0	0|0	0|0	0|0	0|0	0|0	0|0	0|0	0|0	0|0	0|0	0|0	0|0	0|0	0|0	0|0	0|0	1|0	0|0	0|0	0|0	0|0	0|0
1	3384873	Chr1SNP171	A	C	.	PASS	.	GT	0|1	0|0	0|0	0|0	0|1	0|0	0|0	0|0	0|0	0|0	0|0	0|0	1|1	0|0	0|0	0|0	0|0	0|0	0|0	0|0	0|0	0|1	0|0	0|0	0|1	0|0	1|0	0|0	0|0	0|0	0|0	0|0	1|0	0|0	0|0	0|0	0|0	0|0	0|0	0|0	0|1	0|0	1|0	0|0	0|1	0|0	0|0	0|0	0|0	0|0	0|0	0|0	0|0	0|0	0|0	0|0	0|0	0|0	0|0	0|0	0|0	0|0	0|0	0|0	1|0	0|0	0|0	0|1	0|0	0|0	0|0	0|0	0|0	0|0	0|0	0|0	0|0	0|1	0|0	0|0	1|0	1|0	0|0	0|1	0|0	0|0	0|0	0|0	0|0	0|0	0|0	0|0	0|1	0|0	0|0	0|0	0|0	0|0	0|0	1|0
1	3458673	Chr1SNP172	A	C	.	PASS	.	GT	0|0	1|0	0|0	0|0	0|0	0|0	0|0	0|1	0|0	0|0	0|0	0|0	0|0	0|0	0|0	0|0	0|0	0|0	0|0	0|0	0|0	0|0	0|0	0|0	0|0	0|0	0|0	1|0	0|0	0|0	0|0	0|0	0|0	1|0	0|1	1|0	0|0	0|1	0|0	1|0	0|0	0|0	0|0	0|0	0|0	0|0	0|0	0|0	0|0	1|0	0|0	0|0	0|0	1|0	0|1	0|0	0|0	1|0	0|0	1|0	0|0	0|0	0|1	0|0	0|0	0|0	0|1	1|0	0|0	0|0	0|0	0|0	0|0	1|0	0|0	0|0	0|0	0|0	0|0	0|0	0|0	0|1	0|0	0|0	0|0	0|0	0|0	0|0	0|0	0|0	0|0	0|0	0|0	0|0	0|0	0|0	0|1	0|0	0|0	0|0
1	3462273	Chr1SNP173	A	C	.	PASS	.	GT	0|0	0|0	0|0	0|0	0|0	0|0	0|0	0|0	0|0	0|0	0|0	0|0	0|0	0|0	0|1	0|0	0|0	1|0	0|0	0|0	0|0	0|0	0|0	0|0	0|0	0|0	0|0	0|0	1|0	0|0	0|1	0|0	0|0	0|1	0|0	0|0	0|0	0|0	0|0	0|0	0|0	0|0	0|0	0|0	0|0	0|0	0|0	0|0	0|0	0|0	0|0	0|0	0|0	0|0	1|0	0|0	0|1	0|0	0|0	0|0	0|0	0|0	0|0	0|0	0|0	1|0	0|0	0|0	0|0	0|0	0|0	0|0	0|0	0|0	0|0	0|0	1|0	0|0	0|0	0|1	0|0	0|0	0|0	0|0	0|0	0|0	0|1	0|0	0|0	0|0	0|0	0|0	0|0	0|0	0|0	0|1	0|0	0|0	0|0	0|0
1	3514472	Chr1SNP174	A	C	.	PASS	.	GT	1|0	1|0	1|0	0|1	0|0	0|1	1|0	1|1	1|0	1|0	0|0	0|1	0|0	1|1	1|1	0|0	1|1	1|1	0|0	0|0	1|0	0|0	1|1	1|1	0|0	1|1	0|1	1|1	1|1	0|1	0|1	0|1	0|0	1|1	1|1	1|0	0|0	0|1	1|0	1|1	0|0	0|0	0|1	0|0	1|0	1|0	1|0	1|0	0|1	1|1	1|1	0|1	1|0	1|1	1|1	1|1	0|1	1|0	1|0	1|0	1|1	0|0	0|1	1|1	0|1	1|1	0|1	1|0	1|0	0|1	0|0	1|0	0|0	1|1	1|0	0|0	1|0	0|0	1|0	1|1	0|0	0|1	1|0	0|0	0|0	0|1	1|1	0|0	0|1	1|1	0|1	1|0	0|0	1|0	1|1	1|1	0|1	0|0	0|0	0|1
1	3519872	Chr1SNP175	A	C	.	PASS	.	GT	1|0	0|0	0|0	0|1	0|0	0|1	1|0	1|0	1|0	1|0	0|0	0|1	0|0	1|1	1|1	0|0	1|0	1|1	0|0	0|0	0|0	0|0	1|1	1|1	0|0	1|0	0|0	0|0	1|0	0|0	0|1	0|1	0|0	0|1	1|0	0|0	0|0	0|0	1|0	0|1	0|0	0|0	0|0	0|0	1|0	1|0	1|0	1|0	0|1	0|0	1|1	0|1	1|0	0|1	1|0	1|0	0|1	0|0	1|0	0|0	0|0	0|0	0|0	1|1	0|1	1|1	0|0	0|0	1|0	0|1	0|0	1|0	0|0	0|1	0|0	0|0	1|0	0|0	0|0	1|1	0|0	0|0	1|0	0|0	0|0	0|1	0|1	0|0	0|1	0|1	0|0	0|0	0|0	1|0	0|0	1|1	0|0	0|0	0|0	0|1
1	3543272	Chr1SNP176	A	C	.	PASS	.	GT	0|0	0|0	0|0	0|0	0|0	0|0	0|0	0|0	0|0	0|0	0|0	0|0	0|0	0|0	0|0	0|0	0|1	0|0	0|0	0|0	1|0	0|0	0|0	0|0	0|0	0|1	0|1	0|1	0|1	0|0	0|0	0|0	0|0	0|0	0|0	0|0	0|0	0|0	0|0	0|0	0|0	0|0	0|1	0|0	0|0	0|0	0|0	0|0	0|0	0|1	0|0	0|0	0|0	0|0	0|0	0|1	0|0	0|0	0|0	0|0	0|1	0|0	0|0	0|0	0|0	0|0	0|0	0|0	0|0	0|0	0|0	0|0	0|0	0|0	0|0	0|0	0|0	0|0	1|0	0|0	0|0	0|0	0|0	0|0	0|0	0|0	1|0	0|0	0|0	1|0	0|1	1|0	0|0	0|0	0|1	0|0	0|0	0|0	0|0	0|0
1	3557672	Chr1SNP177	A	C	.	PASS	.	GT	1|0	0|0	0|0	0|1	0|0	0|1	1|0	1|0	1|0	1|0	0|0	0|1	0|0	1|1	1|1	0|0	1|0	1|1	0|0	0|0	0|0	0|0	1|1	1|1	0|0	1|0	0|0	0|0	1|0	0|0	0|1	0|1	0|0	0|1	1|0	0|0	0|0	0|0	1|0	0|1	0|0	0|0	0|0	0|0	1|0	1|0	1|0	1|0	0|1	0|0	1|1	0|1	1|0	0|1	1|0	1|0	0|1	0|0	1|0	0|0	0|0	0|0	0|0	1|1	0|1	1|1	0|0	0|0	1|0	0|1	0|0	1|0	0|0	0|1	0|0	0|0	1|0	0|0	0|0	1|1	0|0	0|0	1|0	0|0	0|0	0|1	0|1	0|0	0|1	0|1	0|0	0|0	0|0	1|0	0|0	1|1	0|0	0|0	0|0	0|1
1	3581072	Chr1SNP178	A	C	.	PASS	.	GT	1|0	0|0	0|0	0|1	0|0	0|1	1|0	1|0	1|0	1|0	0|0	0|1	0|0	1|1	1|1	0|0	1|0	1|1	0|0	0|0	0|0	0|0	1|1	1|1	0|0	1|0	0|0	0|0	1|0	0|0	0|1	0|1	0|0	0|1	1|0	0|0	0|0	0|0	1|0	0|1	0|0	0|0	0|0	0|0	1|0	1|0	1|0	1|0	0|1	0|0	1|1	0|1	1|0	0|1	1|0	1|0	0|1	0|0	1|0	0|0	0|0	0|0	0|0	1|1	0|1	1|1	0|0	0|0	1|0	0|1	0|0	1|0	0|0	0|1	0|0	0|0	1|0	0|0	0|0	1|1	0|0	0|0	1|0	0|0	0|0	0|1	0|1	0|0	0|1	0|1	0|0	0|0	0|0	1|0	0|0	1|1	0|0	0|0	0|0	0|1
1	3602672	Chr1SNP179	A	C	.	PASS	.	GT	0|0	0|0	1|0	0|0	0|0	0|0	0|0	0|0	0|0	0|0	0|0	0|0	0|0	0|0	0|0	0|0	0|0	0|0	0|0	0|0	0|0	0|0	0|0	0|0	0|0	0|0	0|0	0|0	0|0	0|1	0|0	0|0	0|0	0|0	0|0	0|0	0|0	0|0	0|0	0|0	0|0	0|0	0|0	0|0	0|0	0|0	0|0	0|0	0|0	0|0	0|0	0|0	0|0	0|0	0|0	0|0	0|0	0|0	0|0	0|0	1|0	0|0	0|0	0|0	0|0	0|0	0|0	0|0	0|0	0|0	0|0	0|0	0|0	0|0	1|0	0|0	0|0	0|0	0|0	0|0	0|0	0|0	0|0	0|0	0|0	0|0	0|0	0|0	0|0	0|0	0|0	0|0	0|0	0|0	1|0	0|0	0|0	0|0	0|0	0|0
1	3613472	Chr1SNP180	A	C	.	PASS	.	GT	0|0	0|0	0|0	0|0	0|0	0|1	0|0	1|0	0|0	1|0	0|0	0|1	0|0	0|1	1|0	0|0	0|0	0|0	0|0	0|0	0|0	0|0	1|1	0|0	0|0	0|0	0|0	0|0	0|0	0|0	0|0	0|0	0|0	0|0	1|0	0|0	0|0	0|0	0|0	0|1	0|0	0|0	0|0	0|0	0|0	1|0	1|0	1|0	0|0	0|0	0|1	0|0	0|0	0|1	0|0	1|0	0|0	0|0	0|0	0|0	0|0	0|0	0|0	0|1	0|0	0|1	0|0	0|0	1|0	0|0	0|0	1|0	0|0	0|0	0|0	0|0	0|0	0|0	0|0	1|0	0|0	0|0	0|0	0|0	0|0	0|0	0|0	0|0	0|0	0|0	0|0	0|0	0|0	1|0	0|0	0|0	0|0	0|0	0|0	0|0
1	3645871	Chr1SNP181	A	C	.	PASS	.	GT	0|0	0|0	0|1	0|0	1|0	1|0	0|0	0|0	0|0	0|0	0|0	0|0	0|0	0|0	0|0	1|0	0|0	0|0	0|0	0|0	0|0	0|0	0|0	0|0	0|0	0|0	0|0	0|0	0|0	1|0	1|0	1|0	0|0	0|0	0|0	0|0	0|1	1|0	0|0	0|0	0|0	0|0	0|0	0|1	0|0	0|1	0|0	0|0	0|0	0|0	0|0	0|0	0|0	0|0	0|0	0|0	0|0	0|0	0|0	0|1	0|0	1|1	0|0	0|0	0|0	0|0	0|0	0|0	0|0	1|0	0|0	0|1	1|1	0|0	0|0	1|0	0|0	0|0	0|0	0|0	0|1	0|0	0|0	0|0	0|0	0|0	0|0	0|0	0|0	0|0	0|0	0|0	0|0	0|0	0|0	0|0	0|0	0|0	0|0	0|0
1	3743071	Chr1SNP182	A	C	.	PASS	.	GT	0|0	0|0	1|0	0|0	0|0	0|0	0|0	0|0	0|0	0|0	0|0	0|0	0|0	0|0	0|0	0|0	0|0	0|0	0|0	0|0	0|0	0|0	0|0	0|0	0|0	0|0	0|0	0|0	0|0	0|1	0|0	0|0	0|0	0|0	0|0	0|0	0|0	0|0	0|0	0|0	0|0	0|0	0|0	0|0	0|0	0|0	0|0	0|0	0|0	0|0	0|0	0|0	0|0	0|0	0|0	0|0	0|0	0|0	0|0	0|0	1|0	0|0	0|0	0|0	0|0	0|0	0|0	0|0	0|0	0|0	0|0	0|0	0|0	0|0	1|0	0|0	0|0	0|0	0|0	0|0	0|0	0|0	0|0	0|0	0|0	0|0	0|0	0|0	0|0	0|0	0|0	0|0	0|0	0|0	1|0	0|0	0|0	0|0	0|0	0|0
1	3782670	Chr1SNP183	A	C	.	PASS	.	GT	0|0	0|0	0|1	0|0	1|0	1|0	0|0	0|0	0|0	0|1	0|0	0|0	0|0	0|0	0|0	1|1	0|0	0|0	0|0	0|0	0|0	0|0	0|0	0|0	0|0	0|0	0|0	0|0	0|0	1|0	1|0	1|0	0|0	0|0	0|0	0|0	0|1	1|0	0|0	0|0	0|0	0|0	0|0	1|1	0|0	0|1	0|0	0|0	0|0	0|0	0|0	0|0	0|0	0|0	0|0	0|0	1|0	0|0	0|0	0|1	0|0	1|1	1|0	0|0	0|0	0|0	0|0	0|0	0|0	1|0	1|1	0|1	1|1	0|0	0|0	1|0	0|0	0|0	0|0	0|0	0|1	0|0	0|0	0|0	0|0	0|0	0|0	0|0	0|0	0|0	0|0	0|0	0|0	0|0	0|0	0|0	0|0	0|1	0|1	0|0
1	3816870	Chr1SNP184	A	C	.	PASS	.	GT	0|0	0|0	0|1	0|0	1|0	1|0	0|0	0|0	0|0	0|1	0|0	0|0	0|0	0|0	0|0	1|1	0|0	0|0	0|0	0|0	0|0	0|0	0|0	0|0	0|0	0|0	0|0	0|0	0|0	1|0	1|0	1|0	0|0	0|0	0|0	0|0	0|1	1|0	0|0	0|0	0|0	0|0	0|0	1|1	0|0	0|1	0|0	0|0	0|0	0|0	0|0	0|0	0|0	0|0	0|0	0|0	1|0	0|0	0|0	0|1	0|0	1|1	1|0	0|0	0|0	0|0	0|0	0|0	0|0	1|0	1|1	0|1	1|1	0|0	0|0	1|0	0|0	0|0	0|0	0|0	0|1	0|0	0|0	0|0	0|0	0|0	0|0	0|0	0|0	0|0	0|0	0|0	0|0	0|0	0|0	0|0	0|0	0|1	0|1	0|0
1	3854670	Chr1SNP185	A	C	.	PASS	.	GT	0|0	0|0	0|0	0|0	0|0	0|0	0|0	0|0	0|0	1|0	0|0	0|0	0|0	0|0	1|0	0|0	0|0	0|0	0|0	0|0	0|0	0|0	0|0	0|0	0|0	0|0	0|0	0|0	0|0	0|0	0|0	0|0	0|0	0|0	0|0	0|0	0|0	0|0	0|0	0|0	0|0	0|0	0|0	0|0	0|0	1|0	0|0	1|0	0|0	0|0	0|0	0|0	0|0	0|0	0|0	0|0	0|0	0|0	0|0	0|0	0|0	0|0	0|0	0|0	0|0	0|0	0|0	0|0	0|0	0|0	0|0	1|0	0|0	0|0	0|0	0|0	0|0	0|0	0|0	0|0	0|0	0|0	0|0	0|0	0|0	0|0	0|0	0|0	0|0	0|0	0|0	0|0	0|0	0|0	0|0	0|0	0|0	0|0	0|0	0|0
1	3858270	Chr1SNP186	A	C	.	PASS	.	GT	0|0	0|0	0|0	0|0	0|0	0|0	0|0	0|0	0|0	0|0	1|0	0|0	0|0	0|0	0|0	0|0	0|0	0|0	1|0	1|0	0|0	1|0	0|0	0|0	0|0	0|0	0|0	0|0	0|0	0|0	0|0	0|0	0|1	0|0	0|0	0|1	0|0	0|0	0|0	0|0	1|0	0|0	0|0	0|0	0|0	0|0	0|1	0|0	0|0	0|0	0|0	0|0	0|1	0|0	0|0	0|0	0|0	0|0	0|1	0|0	0|0	0|0	0|0	0|0	0|0	0|0	0|0	0|0	0|0	0|0	0|0	0|0	0|0	0|0	0|0	0|0	0|0	1|0	0|1	0|0	0|0	0|0	0|0	0|0	0|1	1|0	0|0	1|0	1|0	0|0	1|0	0|0	0|0	0|0	0|0	0|0	1|0	0|0	0|0	0|0
1	3872670	Chr1SNP187	A	C	.	PASS	.	GT	0|0	0|0	1|0	0|0	0|0	0|0	0|0	0|0	0|0	0|0	0|0	0|0	0|0	0|0	0|0	0|0	0|0	0|0	0|0	0|0	0|0	0|0	0|0	0|0	0|0	0|0	0|0	0|0	0|0	0|1	0|0	0|0	0|0	0|0	0|0	0|0	0|0	0|0	0|0	0|0	0|0	0|0	0|0	0|0	0|0	0|0	0|0	0|0	0|0	0|0	0|0	0|0	0|0	0|0	0|0	0|0	0|0	0|0	0|0	0|0	1|0	0|0	0|0	0|0	0|0	0|0	0|0	0|0	0|0	0|0	0|0	0|0	0|0	0|0	1|0	0|0	0|0	0|0	0|0	0|0	0|0	0|0	0|0	0|0	0|0	0|0	0|0	0|0	0|0	0|0	0|0	0|0	0|0	0|0	1|0	0|0	0|0	0|0	0|0	0|0
1	3883469	Chr1SNP188	A	C	.	PASS	.	GT	0|0	0|0	0|0	0|0	0|0	0|0	0|0	0|0	0|0	0|0	0|0	0|0	0|0	0|0	0|0	0|0	0|1	0|0	0|0	0|0	1|0	0|0	0|0	0|0	0|0	0|0	0|1	0|1	0|1	0|0	0|0	0|0	0|0	0|0	0|0	0|0	0|0	0|0	0|0	0|0	0|0	0|0	0|1	0|0	0|0	0|0	0|0	0|0	0|0	0|1	0|0	0|0	0|0	0|0	0|0	0|1	0|0	0|0	0|0	0|0	0|1	0|0	0|0	0|0	0|0	0|0	0|0	0|0	0|0	0|0	0|0	0|0	0|0	0|0	0|0	0|0	0|0	0|0	1|0	0|0	0|0	0|0	0|0	0|0	0|0	0|0	1|0	0|0	0|0	1|0	0|1	1|0	0|0	0|0	0|0	0|0	0|0	0|0	0|0	0|0
1	3887069	Chr1SNP189	A	C	.	PASS	.	GT	0|0	0|0	1|0	0|0	0|0	0|0	0|0	0|0	0|0	0|0	0|0	0|0	0|0	0|0	0|0	0|0	0|0	0|0	0|0	0|0	0|0	0|0	0|0	0|0	0|0	0|0	0|0	0|0	0|0	0|1	0|0	0|0	0|0	0|0	0|0	0|0	0|0	0|0	0|0	0|0	0|0	0|0	0|0	0|0	0|0	0|0	0|0	0|0	0|0	0|0	0|0	0|0	0|0	0|0	0|0	0|0	0|0	0|0	0|0	0|0	1|0	0|0	0|0	0|0	0|0	0|0	0|0	0|0	0|0	0|0	0|0	0|0	0|0	0|0	1|0	0|0	0|0	0|0	0|0	0|0	0|0	0|0	0|0	0|0	0|0	0|0	0|0	0|0	0|0	0|0	0|0	0|0	0|0	0|0	1|0	0|0	0|0	0|0	0|0	0|0
1	3901469	Chr1SNP190	A	C	.	PASS	.	GT	0|0	0|0	0|0	0|0	0|0	0|0	0|0	0|0	0|0	0|0	0|0	0|0	0|0	0|0	0|0	0|0	0|0	0|0	0|0	0|0	0|0	0|0	0|0	0|0	0|0	0|0	0|0	0|0	0|0	0|0	0|0	0|0	0|0	1|0	0|1	1|0	0|0	0|1	0|0	0|0	0|0	0|0	0|0	0|0	0|0	0|0	0|0	0|0	0|0	0|0	0|0	0|0	0|0	0|0	0|0	0|0	0|0	0|0	0|0	0|0	0|0	0|0	0|1	0|0	0|0	0|0	0|0	0|0	0|0	0|0	0|0	0|0	0|0	0|0	0|0	0|0	0|0	0|0	0|0	0|0	0|0	0|0	0|0	0|0	0|0	0|0	0|0	0|0	0|0	0|0	0|0	0|0	0|0	0|0	0|0	0|0	0|1	0|0	0|0	0|0
1	3903269	Chr1SNP191	A	C	.	PASS	.	GT	0|1	0|1	0|0	1|0	0|1	0|0	0|1	0|1	0|1	0|0	1|1	1|0	1|1	0|0	0|0	0|0	0|0	0|0	1|1	1|1	0|1	1|1	0|0	0|0	1|1	0|0	1|0	0|0	0|0	0|0	0|0	0|0	1|1	0|0	0|0	0|1	1|0	0|0	0|1	0|0	1|1	1|1	1|0	0|0	0|1	0|0	0|1	0|1	1|0	0|0	0|0	1|0	0|1	1|0	0|1	0|0	0|0	0|1	0|1	0|0	0|0	0|0	0|0	0|0	1|0	0|0	1|0	0|1	0|1	0|0	0|0	0|0	0|0	0|0	0|1	0|1	0|1	1|1	0|1	0|0	1|0	1|0	0|1	1|1	1|1	1|0	0|0	1|1	1|0	0|0	1|0	0|1	1|1	0|1	0|0	0|0	1|0	1|0	1|0	1|0
1	3928469	Chr1SNP192	A	C	.	PASS	.	GT	0|0	0|0	0|0	0|0	0|0	0|0	0|0	0|0	0|0	0|0	0|0	0|0	0|0	0|0	0|1	0|0	0|0	1|0	0|0	0|0	0|0	0|0	0|0	0|0	0|0	0|0	0|0	0|0	1|0	0|0	0|1	0|0	0|0	0|1	0|0	0|0	0|0	0|0	0|0	0|0	0|0	0|0	0|0	0|0	0|0	0|0	0|0	0|0	0|0	0|0	0|0	0|0	0|0	0|0	1|0	0|0	0|1	0|0	0|0	0|0	0|0	0|0	0|0	0|0	0|0	1|0	0|0	0|0	0|0	0|0	0|0	0|0	0|0	0|0	0|0	0|0	1|0	0|0	0|0	0|1	0|0	0|0	0|0	0|0	0|0	0|0	0|1	0|0	0|0	0|0	0|0	0|0	0|0	0|0	0|0	0|1	0|0	0|0	0|0	0|0
1	3948269	Chr1SNP193	A	C	.	PASS	.	GT	0|1	0|0	0|0	1|0	0|1	0|0	0|1	0|1	0|1	0|0	1|1	1|0	1|1	0|0	0|0	0|0	0|0	0|0	1|0	1|0	0|1	1|1	0|0	0|0	1|1	0|0	1|0	0|0	0|0	0|0	0|0	0|0	1|1	0|0	0|0	0|1	1|0	0|0	0|0	0|0	1|1	0|0	1|0	0|0	0|1	0|0	0|1	0|0	1|0	0|0	0|0	1|0	0|1	1|0	0|1	0|0	0|0	0|0	0|1	0|0	0|0	0|0	0|0	0|0	1|0	0|0	1|0	0|1	0|0	0|0	0|0	0|0	0|0	0|0	0|0	0|0	0|0	1|1	0|1	0|0	1|0	1|0	0|1	0|1	1|1	1|0	0|0	1|0	1|0	0|0	1|0	0|1	0|1	0|1	0|0	0|0	1|0	1|0	0|0	1|0
1	3957269	Chr1SNP194	A	C	.	PASS	.	GT	0|1	0|1	0|1	1|0	1|1	1|0	0|1	0|1	0|1	0|1	1|1	1|0	1|1	0|0	0|0	1|1	0|0	0|0	1|1	1|1	0|1	1|1	0|0	0|0	1|1	0|0	1|0	0|0	0|0	1|0	1|0	1|0	1|1	0|0	0|0	0|1	1|1	1|0	0|1	0|0	1|1	1|1	1|0	1|1	0|1	0|1	0|1	0|1	1|0	0|0	0|0	1|0	0|1	1|0	0|1	0|0	1|0	0|1	0|1	0|1	0|0	1|1	1|0	0|0	1|0	0|0	1|0	0|1	0|1	1|0	1|1	0|1	1|1	0|0	0|1	1|1	0|1	1|1	0|1	0|0	1|1	1|0	0|1	1|1	1|1	1|0	0|0	1|1	1|0	0|0	1|0	0|1	1|1	0|1	0|0	0|0	1|0	1|1	1|1	1|0
1	3964469	Chr1SNP195	A	C	.	PASS	.	GT	1|0	0|0	0|0	0|1	0|0	0|1	1|0	1|0	1|0	1|0	0|0	0|1	0|0	1|1	1|1	0|0	1|0	1|1	0|0	0|0	0|0	0|0	1|1	1|1	0|0	1|0	0|0	0|0	1|0	0|0	0|1	0|1	0|0	0|1	1|0	0|0	0|0	0|0	1|0	0|1	0|0	0|0	0|0	0|0	1|0	1|0	1|0	1|0	0|1	0|0	1|1	0|1	1|0	0|1	1|0	1|0	0|1	0|0	1|0	0|0	0|0	0|0	0|0	1|1	0|1	1|1	0|0	0|0	1|0	0|1	0|0	1|0	0|0	0|1	0|0	0|0	1|0	0|0	0|0	1|1	0|0	0|0	1|0	0|0	0|0	0|1	0|1	0|0	0|1	0|1	0|0	0|0	0|0	1|0	0|0	1|1	0|0	0|0	0|0	0|1
1	3978869	Chr1SNP196	A	C	.	PASS	.	GT	0|0	0|0	0|0	0|0	0|0	0|1	0|0	1|0	0|0	1|0	0|0	0|1	0|0	0|1	1|0	0|0	0|0	0|0	0|0	0|0	0|0	0|0	1|1	0|0	0|0	0|0	0|0	0|0	0|0	0|0	0|0	0|0	0|0	0|0	1|0	0|0	0|0	0|0	0|0	0|1	0|0	0|0	0|0	0|0	0|0	1|0	1|0	1|0	0|0	0|0	0|1	0|0	0|0	0|1	0|0	1|0	0|0	0|0	0|0	0|0	0|0	0|0	0|0	0|1	0|0	0|1	0|0	0|0	1|0	0|0	0|0	1|0	0|0	0|0	0|0	0|0	0|0	0|0	0|0	1|0	0|0	0|0	0|0	0|0	0|0	0|0	0|0	0|0	0|0	0|0	0|0	0|0	0|0	1|0	0|0	0|0	0|0	0|0	0|0	0|0
1	4036468	Chr1SNP197	A	C	.	PASS	.	GT	0|0	0|0	0|0	0|0	0|0	0|0	0|0	0|0	0|0	0|0	0|0	0|0	0|0	0|0	0|1	0|0	0|0	1|0	0|0	0|0	0|0	0|0	0|0	0|0	0|0	0|0	0|0	0|0	1|0	0|0	0|1	0|0	0|0	0|1	0|0	0|0	0|0	0|0	0|0	0|0	0|0	0|0	0|0	0|0	0|0	0|0	0|0	0|0	0|0	0|0	0|0	0|0	0|0	0|0	1|0	0|0	0|1	0|0	0|0	0|0	0|0	0|0	0|0	0|0	0|0	1|0	0|0	0|0	0|0	0|0	0|0	0|0	0|0	0|0	0|0	0|0	1|0	1|0	0|0	0|1	0|0	0|0	0|0	0|0	0|0	0|0	0|1	0|0	0|0	0|0	0|0	0|0	0|0	0|0	0|0	0|1	1|0	0|0	0|0	0|0
1	4067068	Chr1SNP198	A	C	.	PASS	.	GT	0|1	0|1	0|0	0|0	0|1	0|0	0|1	0|1	0|0	0|0	0|0	1|0	1|1	0|0	0|0	0|0	0|0	0|0	0|1	0|1	0|1	0|1	0|0	0|0	1|1	0|0	1|0	0|0	0|0	0|0	0|0	0|0	1|0	1|0	0|1	1|0	0|0	0|1	0|1	0|0	0|1	1|1	1|0	0|0	0|1	0|0	0|0	0|1	1|0	0|0	0|0	1|0	0|0	1|0	0|1	0|0	0|0	0|1	0|0	0|0	0|0	0|0	0|1	0|0	1|0	0|0	1|0	0|1	0|1	0|0	0|0	0|0	0|0	0|0	0|1	0|1	0|1	0|1	0|0	0|0	1|0	1|0	0|1	1|1	1|0	0|0	0|0	0|1	0|0	0|0	0|0	0|0	1|1	0|1	0|0	0|0	0|1	1|0	1|0	1|0
1	4074268	Chr1SNP199	A	C	.	PASS	.	GT	0|0	0|0	0|0	0|0	0|0	0|1	0|0	1|0	0|0	1|0	0|0	0|1	0|0	0|1	1|0	0|0	0|0	0|0	0|0	0|0	0|0	0|0	1|1	0|0	0|0	0|0	0|0	0|0	0|0	0|0	0|0	0|0	0|0	0|0	1|0	0|0	0|0	0|0	0|0	0|1	0|0	0|0	0|0	0|0	0|0	1|0	1|0	1|0	0|0	0|0	0|1	0|0	0|0	0|1	0|0	1|0	0|0	0|0	0|0	0|0	0|0	0|0	0|0	0|0	0|0	0|1	0|0	0|0	1|0	0|0	0|0	1|0	0|0	0|0	0|0	0|0	0|0	0|0	0|0	0|0	0|0	0|0	0|0	0|0	0|0	0|0	0|0	0|0	0|0	0|0	0|0	0|0	0|0	1|0	0|0	0|0	0|0	0|0	0|0	0|0
1	4081468	Chr1SNP200	A	C	.	PASS	.	GT	0|0	0|0	0|0	0|0	0|0	0|0	0|0	0|0	0|0	0|0	1|0	0|0	0|0	0|0	0|0	0|0	0|0	0|0	1|0	1|0	0|0	1|0	0|0	0|0	0|0	0|0	0|0	0|0	0|0	0|0	0|0	0|0	0|1	0|0	0|0	0|1	0|0	0|0	0|0	0|0	1|0	0|0	0|0	0|0	0|0	0|0	0|1	0|0	0|0	0|0	0|0	0|0	0|1	0|0	0|0	0|0	0|0	0|0	0|1	0|0	0|0	0|0	0|0	0|0	0|0	0|0	0|0	0|0	0|0	0|0	0|0	0|0	0|0	0|0	0|0	0|0	0|0	0|0	0|1	0|0	0|0	0|0	0|0	0|0	0|1	1|0	0|0	1|0	1|0	0|0	1|0	0|0	0|0	0|0	0|0	0|0	0|0	0|0	0|0	0|0
1	4085068	Chr1SNP201	A	C	.	PASS	.	GT	0|0	1|0	1|0	0|0	0|0	0|0	0|0	0|0	0|0	0|0	0|0	0|0	0|0	0|0	0|0	0|0	0|1	0|0	0|0	0|0	1|0	0|0	0|0	0|0	0|0	0|1	0|1	1|1	0|1	0|1	0|0	0|0	0|0	0|0	0|0	0|0	0|0	0|0	0|0	1|0	0|0	0|0	0|1	0|0	0|0	0|0	0|0	0|0	0|0	1|1	0|0	0|0	0|0	0|0	0|0	0|1	0|0	1|0	0|0	1|0	1|1	0|0	0|0	0|0	0|0	0|0	0|1	1|0	0|0	0|0	0|0	0|0	0|0	1|0	1|0	0|0	0|0	0|0	1|0	0|0	0|0	0|1	0|0	0|0	0|0	0|0	1|0	0|0	0|0	1|0	0|1	1|0	0|0	0|0	1|1	0|0	0|0	0|0	0|0	0|0
1	4090468	Chr1SNP202	A	C	.	PASS	.	GT	0|1	0|1	0|0	1|0	0|1	0|0	0|1	0|1	0|1	0|0	1|1	1|0	1|1	0|0	0|0	0|0	0|0	0|0	1|1	1|1	0|1	1|1	0|0	0|0	1|1	0|0	1|0	0|0	0|0	0|0	0|0	0|0	1|1	1|0	0|1	1|1	1|0	0|1	0|1	0|0	1|1	1|1	1|0	0|0	0|1	0|0	0|1	0|1	1|0	0|0	0|0	1|0	0|1	1|0	0|1	0|0	0|0	0|1	0|1	0|0	0|0	0|0	0|1	0|0	1|0	0|0	1|0	0|1	0|1	0|0	0|0	0|0	0|0	0|0	0|1	0|1	0|1	0|1	0|1	0|0	1|0	1|0	0|1	1|1	1|1	1|0	0|0	1|1	1|0	0|0	1|0	0|1	1|1	0|1	0|0	0|0	0|1	1|0	1|0	1|0
1	4167867	Chr1SNP203	A	C	.	PASS	.	GT	0|0	1|0	0|0	0|0	0|0	0|0	0|0	0|0	0|0	0|0	0|0	0|0	0|0	0|0	0|0	0|0	0|1	0|0	0|0	0|0	1|0	0|0	0|0	0|0	0|0	0|1	0|1	1|1	0|1	0|0	0|0	0|0	0|0	0|0	0|0	0|0	0|0	0|0	0|0	1|0	0|0	0|0	0|1	0|0	0|0	0|0	0|0	0|0	0|0	1|1	0|0	0|0	0|0	0|0	0|0	0|1	0|0	1|0	0|0	1|0	0|1	0|0	0|0	0|0	0|0	0|0	0|1	1|0	0|0	0|0	0|0	0|0	0|0	0|0	0|0	0|0	0|0	0|0	1|0	0|0	0|0	0|1	0|0	0|0	0|0	0|0	1|0	0|0	0|0	1|0	0|1	1|0	0|0	0|0	0|1	0|0	0|0	0|0	0|0	0|0
1	4189467	Chr1SNP204	A	C	.	PASS	.	GT	0|0	0|0	0|0	0|0	0|1	0|0	0|0	0|0	0|0	0|0	0|0	0|0	0|0	0|0	0|0	0|0	0|0	0|0	0|0	0|0	0|0	0|1	0|0	0|0	0|0	0|0	0|0	0|0	0|0	0|0	0|0	0|0	0|0	0|0	0|0	0|0	0|0	0|0	0|0	0|0	0|0	0|0	0|0	0|0	0|0	0|0	0|0	0|0	0|0	0|0	0|0	0|0	0|0	0|0	0|0	0|0	0|0	0|0	0|0	0|0	0|0	0|0	0|0	0|0	0|0	0|0	0|0	0|0	0|0	0|0	0|0	0|0	0|0	0|0	0|0	0|0	0|0	0|0	0|0	0|0	1|0	1|0	0|0	0|0	0|0	0|0	0|0	0|0	0|0	0|0	0|0	0|0	0|0	0|0	0|0	0|0	0|0	0|0	0|0	1|0
1	4194867	Chr1SNP205	A	C	.	PASS	.	GT	0|0	0|0	0|1	0|0	1|0	1|0	0|0	0|0	0|0	0|1	0|0	0|0	0|0	0|0	0|0	1|1	0|0	0|0	0|0	0|0	0|0	0|0	0|0	0|0	0|0	0|0	0|0	0|0	0|0	1|0	1|0	1|0	0|0	0|0	0|0	0|0	0|1	1|0	0|0	0|0	0|0	0|0	0|0	1|1	0|0	0|1	0|0	0|0	0|0	0|0	0|0	0|0	0|0	0|0	0|0	0|0	1|0	0|0	0|0	0|1	0|0	1|1	1|0	0|0	0|0	0|0	0|0	0|0	0|0	1|0	1|1	0|1	1|1	0|0	0|0	1|0	0|0	0|0	0|0	0|0	0|1	0|0	0|0	0|0	0|0	0|0	0|0	0|0	0|0	0|0	0|0	0|0	0|0	0|0	0|0	0|0	0|0	0|1	0|1	0|0
1	4209267	Chr1SNP206	A	C	.	PASS	.	GT	0|1	0|0	0|0	0|0	0|1	0|0	0|0	0|0	0|0	0|0	0|0	0|0	1|1	0|0	0|0	0|0	0|0	0|0	0|0	0|0	0|0	0|1	0|0	0|0	0|1	0|0	1|0	0|0	0|0	0|0	0|0	0|0	1|0	1|0	0|1	1|0	0|0	0|1	0|0	0|0	0|1	0|0	1|0	0|0	0|1	0|0	0|0	0|0	0|0	0|0	0|0	0|0	0|0	0|0	0|0	0|0	0|0	0|0	0|0	0|0	0|0	0|0	0|1	0|0	1|0	0|0	0|0	0|1	0|0	0|0	0|0	0|0	0|0	0|0	0|0	0|0	0|0	0|1	0|0	0|0	1|0	1|0	0|0	0|1	0|0	0|0	0|0	0|0	0|0	0|0	0|0	0|0	0|1	0|1	0|0	0|0	0|1	0|0	0|0	1|0
1	4218267	Chr1SNP207	A	C	.	PASS	.	GT	1|1	0|1	0|0	1|1	0|1	0|1	1|1	1|1	1|1	1|0	1|1	1|1	1|1	1|1	1|1	0|0	1|0	1|1	1|1	1|1	0|1	1|1	1|1	1|1	1|1	1|0	1|0	0|0	1|0	0|0	0|1	0|1	1|1	1|1	1|1	1|1	1|0	0|1	1|1	0|1	1|1	1|1	1|0	0|0	1|1	1|0	1|1	1|1	1|1	0|0	1|1	1|1	1|1	1|1	1|1	1|0	0|1	0|1	1|1	0|0	0|0	0|0	0|1	1|1	1|1	1|1	1|0	0|1	1|1	0|1	0|0	1|0	0|0	0|1	0|1	0|1	1|1	1|1	0|1	1|1	1|0	1|0	1|1	1|1	1|1	1|1	0|1	1|1	1|1	0|1	1|0	0|1	1|1	1|1	0|0	1|1	1|1	1|0	1|0	1|1
1	4225467	Chr1SNP208	A	C	.	PASS	.	GT	0|0	0|1	0|0	0|0	0|0	0|0	0|0	0|0	0|0	0|0	0|0	0|0	0|0	0|0	0|0	0|0	0|0	0|0	0|0	0|1	0|0	0|0	0|0	0|0	0|0	0|0	0|0	0|0	0|0	0|0	0|0	0|0	0|0	0|0	0|0	0|0	0|0	0|0	0|0	0|0	0|0	0|0	0|0	0|0	0|0	0|0	0|0	0|1	0|0	0|0	0|0	0|0	0|0	0|0	0|0	0|0	0|0	0|0	0|0	0|0	0|0	0|0	0|0	0|0	0|0	0|0	0|0	0|0	0|0	0|0	0|0	0|0	0|0	0|0	0|1	0|0	0|1	0|0	0|0	0|0	0|0	0|0	0|0	0|0	0|0	0|0	0|0	0|1	0|0	0|0	0|0	0|0	1|0	0|0	0|0	0|0	0|0	0|0	0|0	0|0
1	4274066	Chr1SNP209	A	C	.	PASS	.	GT	0|0	0|0	0|1	0|0	1|0	1|0	0|0	0|0	0|0	0|1	0|0	0|0	0|0	0|0	0|0	1|1	0|0	0|0	0|0	0|0	0|0	0|0	0|0	0|0	0|0	0|0	0|0	0|0	0|0	1|0	1|0	1|0	0|0	0|0	0|0	0|0	0|1	1|0	0|0	0|0	0|0	0|0	0|0	1|1	0|0	0|1	0|0	0|0	0|0	0|0	0|0	0|0	0|0	0|0	0|0	0|0	1|0	0|0	0|0	0|1	0|0	1|1	1|0	0|0	0|0	0|0	0|0	0|0	0|0	1|0	1|1	0|1	1|1	0|0	0|0	1|0	0|0	0|0	0|0	0|0	0|1	0|0	0|0	0|0	0|0	0|0	0|0	0|0	0|0	0|0	0|0	0|0	0|0	0|0	0|0	0|0	0|0	0|1	0|1	0|0
1	4277666	Chr1SNP210	A	C	.	PASS	.	GT	0|0	0|0	0|0	0|0	0|0	0|0	0|0	0|0	0|0	0|0	0|0	0|0	0|0	0|0	0|0	0|0	0|1	0|0	0|0	0|0	1|0	0|0	0|0	0|0	0|0	0|1	0|1	0|1	0|1	0|0	0|0	0|0	0|0	0|0	0|0	0|0	0|0	0|0	0|0	0|0	0|0	0|0	0|1	0|0	0|0	0|0	0|0	0|0	0|0	0|1	0|0	0|0	0|0	0|0	0|0	0|1	0|0	0|0	0|0	0|0	0|1	0|0	0|0	0|0	0|0	0|0	0|0	0|0	0|0	0|0	0|0	0|0	0|0	0|0	0|0	0|0	0|0	0|0	1|0	0|0	0|0	0|0	0|0	0|0	0|0	0|0	1|0	0|0	0|0	1|0	0|1	1|0	0|0	0|0	0|1	0|0	0|0	0|0	0|0	0|0
1	4281266	Chr1SNP211	A	C	.	PASS	.	GT	0|0	0|1	0|0	0|0	0|0	0|0	0|0	0|0	0|0	0|0	0|0	0|0	0|0	0|0	0|0	0|0	0|0	0|0	0|1	0|1	0|0	0|0	0|0	0|0	0|0	0|0	0|0	0|0	0|0	0|0	0|0	0|0	0|0	0|0	0|0	0|0	0|0	0|0	0|1	0|0	0|0	1|0	0|0	0|0	0|0	0|0	0|0	0|1	0|0	0|0	0|0	0|0	0|0	0|0	0|0	0|0	0|0	0|0	0|0	0|0	0|0	0|0	0|0	0|0	0|0	0|0	0|0	0|0	0|0	0|0	0|0	0|0	0|0	0|0	0|1	0|1	0|1	0|0	0|0	0|0	0|0	0|0	0|0	0|0	0|0	0|0	0|0	0|1	0|0	0|0	0|0	0|0	1|0	0|0	0|0	0|0	0|0	0|0	1|0	0|0
1	4317266	Chr1SNP212	A	C	.	PASS	.	GT	0|0	0|0	0|0	0|0	0|0	0|0	0|0	0|0	0|0	0|0	0|0	0|0	0|0	0|0	0|0	0|0	0|0	1|0	0|0	0|0	0|0	0|0	0|0	0|0	0|0	0|0	0|0	0|0	1|0	0|0	0|0	0|0	0|0	0|1	0|0	0|0	0|0	0|0	0|0	0|0	0|0	0|0	0|0	0|0	0|0	0|0	0|0	0|0	0|0	0|0	0|0	0|0	0|0	0|0	1|0	0|0	0|0	0|0	0|0	0|0	0|0	0|0	0|0	0|0	0|0	0|0	0|0	0|0	0|0	0|0	0|0	0|0	0|0	0|0	0|0	0|0	0|0	1|0	0|0	0|1	0|0	0|0	0|0	0|0	0|0	0|0	0|1	0|0	0|0	0|0	0|0	0|0	0|0	0|0	0|0	0|0	1|0	0|0	0|0	0|0
1	4344266	Chr1SNP213	A	C	.	PASS	.	GT	1|1	0|1	0|0	1|1	0|1	0|1	1|1	1|1	1|1	1|0	1|1	1|1	1|1	1|1	1|1	0|0	1|0	1|1	1|1	1|1	0|1	1|1	1|1	1|1	1|1	1|0	1|0	0|0	1|0	0|0	0|1	0|1	1|1	1|1	1|1	1|1	1|0	0|1	1|1	0|1	1|1	1|1	1|0	0|0	1|1	1|0	1|1	1|1	1|1	0|0	1|1	1|1	1|1	1|1	1|1	1|0	0|1	0|1	1|1	0|0	0|0	0|0	0|1	1|1	1|1	1|1	1|0	0|1	1|1	0|1	0|0	1|0	0|0	0|1	0|1	0|1	1|1	1|1	0|1	1|1	1|0	1|0	1|1	1|1	1|1	1|1	0|1	1|1	1|1	0|1	1|0	0|1	1|1	1|1	0|0	1|1	1|1	1|0	1|0	1|1
1	4364066	Chr1SNP214	A	C	.	PASS	.	GT	0|0	0|0	0|0	0|0	0|0	0|0	0|0	0|0	0|0	0|0	1|0	0|0	0|0	0|0	0|0	0|0	0|0	0|0	1|0	1|0	0|0	1|0	0|0	0|0	0|0	0|0	0|0	0|0	0|0	0|0	0|0	0|0	0|1	0|0	0|0	0|1	0|0	0|0	0|0	0|0	1|0	0|0	0|0	0|0	0|0	0|0	0|1	0|0	0|0	0|0	0|0	0|0	0|1	0|0	0|0	0|0	0|0	0|0	0|1	0|0	0|0	0|0	0|0	0|0	0|0	0|0	0|0	0|0	0|0	0|0	0|0	0|0	0|0	0|0	0|0	0|0	0|0	0|0	0|1	0|0	0|0	0|0	0|0	0|0	0|1	1|0	0|0	1|0	1|0	0|0	1|0	0|0	0|0	0|0	0|0	0|0	0|0	0|0	0|0	0|0
1	4373066	Chr1SNP215	A	C	.	PASS	.	GT	1|0	0|1	0|0	1|1	0|0	0|1	1|0	1|0	1|1	1|0	1|1	0|1	0|0	1|1	1|1	0|0	1|0	1|1	1|1	1|1	0|0	1|0	1|1	1|1	0|0	1|0	0|0	0|0	1|0	0|0	0|1	0|1	0|1	0|1	1|0	0|1	1|0	0|0	1|1	0|1	1|0	1|1	0|0	0|0	1|0	1|0	1|1	1|1	0|1	0|0	1|1	0|1	1|1	0|1	1|0	1|0	0|1	0|1	1|1	0|0	0|0	0|0	0|0	1|1	0|1	1|1	0|0	0|0	1|1	0|1	0|0	1|0	0|0	0|1	0|1	0|1	1|1	1|0	0|1	1|1	0|0	0|0	1|0	1|0	0|1	1|1	0|1	1|1	1|1	0|1	1|0	0|1	1|0	1|0	0|0	1|1	1|0	0|0	1|0	0|1
1	4382065	Chr1SNP216	A	C	.	PASS	.	GT	0|0	0|0	0|0	0|0	0|0	0|0	0|0	0|0	0|0	0|0	0|0	0|0	0|0	0|0	0|0	0|0	0|1	0|0	0|0	0|0	1|0	0|0	0|0	0|0	0|0	0|0	0|1	0|1	0|1	0|0	0|0	0|0	0|0	0|0	0|0	0|0	0|0	0|0	0|0	0|0	0|0	0|0	0|1	0|0	0|0	0|0	0|0	0|0	0|0	0|1	0|0	0|0	0|0	0|0	0|0	0|1	0|0	0|0	0|0	0|0	0|1	0|0	0|0	0|0	0|0	0|0	0|0	0|0	0|0	0|0	0|0	0|0	0|0	0|0	0|0	0|0	0|0	0|0	1|0	0|0	0|0	0|0	0|0	0|0	0|0	0|0	1|0	0|0	0|0	1|0	0|1	1|0	0|0	0|0	0|0	0|0	0|0	0|0	0|0	0|0
1	4394665	Chr1SNP217	A	C	.	PASS	.	GT	0|0	0|0	0|0	0|0	0|0	0|0	0|1	0|0	0|0	0|0	0|0	1|0	0|0	0|0	0|0	0|0	0|0	0|0	0|0	0|0	0|1	0|0	0|0	0|0	1|0	0|0	0|0	0|0	0|0	0|0	0|0	0|0	0|0	0|0	0|0	0|0	0|0	0|0	0|0	0|0	0|0	0|0	0|0	0|0	0|0	0|0	0|0	0|0	1|0	0|0	0|0	1|0	0|0	0|0	0|0	0|0	0|0	0|0	0|0	0|0	0|0	0|0	0|0	0|0	0|0	0|0	1|0	0|0	0|0	0|0	0|0	0|0	0|0	0|0	0|0	0|0	0|0	0|0	0|0	0|0	0|0	0|0	0|1	0|0	1|0	0|0	0|0	0|0	0|0	0|0	0|0	0|0	0|0	0|0	0|0	0|0	0|0	1|0	0|0	0|0
1	4412665	Chr1SNP218	A	C	.	PASS	.	GT	1|0	0|1	0|0	1|1	0|0	0|1	1|0	1|0	1|1	1|0	1|1	0|1	0|0	1|1	1|1	0|0	1|0	1|1	1|1	1|1	0|0	1|0	1|1	1|1	0|0	1|0	0|0	0|0	1|0	0|0	0|1	0|1	0|1	0|1	1|0	0|1	1|0	0|0	1|1	0|1	1|0	1|1	0|0	0|0	1|0	1|0	1|1	1|1	0|1	0|0	1|1	0|1	1|1	0|1	1|0	1|0	0|1	0|1	1|1	0|0	0|0	0|0	0|0	1|1	0|1	1|1	0|0	0|0	1|1	0|1	0|0	1|0	0|0	0|1	0|1	0|1	1|1	1|0	0|1	1|1	0|0	0|0	1|0	1|0	0|1	1|1	0|1	1|1	1|1	0|1	1|0	0|1	1|0	1|0	0|0	1|1	1|0	0|0	1|0	0|1
1	4421665	Chr1SNP219	A	C	.	PASS	.	GT	0|0	0|0	0|0	0|0	0|0	0|0	0|0	0|0	0|0	0|0	0|0	0|0	0|0	0|0	0|0	0|0	0|1	0|0	0|0	0|0	1|0	0|0	0|0	0|0	0|0	0|0	0|1	0|1	0|1	0|0	0|0	0|0	0|0	0|0	0|0	0|0	0|0	0|0	0|0	0|0	0|0	0|0	0|1	0|0	0|0	0|0	0|0	0|0	0|0	0|1	0|0	0|0	0|0	0|0	0|0	0|1	0|0	0|0	0|0	0|0	0|1	0|0	0|0	0|0	0|0	0|0	0|0	0|0	0|0	0|0	0|0	0|0	0|0	0|0	0|0	0|0	0|0	0|0	1|0	0|0	0|0	0|0	0|0	0|0	0|0	0|0	1|0	0|0	0|0	1|0	0|1	1|0	0|0	0|0	0|0	0|0	0|0	0|0	0|0	0|0
1	4454065	Chr1SNP220	A	C	.	PASS	.	GT	1|0	0|1	0|0	1|1	0|0	0|1	1|0	1|0	1|1	1|0	1|1	0|1	0|0	1|1	1|1	0|0	1|0	1|1	1|1	1|1	0|0	1|0	1|1	1|1	0|0	1|0	0|0	0|0	1|0	0|0	0|1	0|1	0|1	0|1	1|0	0|1	1|0	0|0	1|1	0|1	1|0	1|1	0|0	0|0	1|0	1|0	1|1	1|1	0|1	0|0	1|1	0|1	1|1	0|1	1|0	1|0	0|1	0|1	1|1	0|0	0|0	0|0	0|0	1|1	0|1	1|1	0|0	0|0	1|1	0|1	0|0	1|0	0|0	0|1	0|1	0|1	1|1	1|0	0|1	1|1	0|0	0|0	1|0	1|0	0|1	1|1	0|1	1|1	1|1	0|1	1|0	0|1	1|0	1|0	0|0	1|1	1|0	0|0	1|0	0|1
1	4468465	Chr1SNP221	A	C	.	PASS	.	GT	0|0	0|0	0|0	0|0	0|0	0|0	0|0	0|0	0|0	0|0	0|0	0|0	0|0	0|0	0|0	0|0	0|0	0|0	0|1	0|0	0|0	0|0	0|0	0|0	0|0	0|0	0|0	0|0	0|0	0|0	0|0	0|0	0|0	0|0	0|0	0|0	0|0	0|0	0|1	0|0	0|0	1|0	0|0	0|0	0|0	0|0	0|0	0|0	0|0	0|0	0|0	0|0	0|0	0|0	0|0	0|0	0|0	0|0	0|0	0|0	0|0	0|0	0|0	0|0	0|0	0|0	0|0	0|0	0|0	0|0	0|0	0|0	0|0	0|0	0|0	0|1	0|0	0|0	0|0	0|0	0|0	0|0	0|0	0|0	0|0	0|0	0|0	0|0	0|0	0|0	0|0	0|0	0|0	0|0	0|0	0|0	0|0	0|0	1|0	0|0
1	4477465	Chr1SNP222	A	C	.	PASS	.	GT	1|0	0|1	0|0	0|1	0|0	0|1	1|0	1|0	1|0	1|0	0|0	0|1	0|0	1|1	1|1	0|0	1|0	1|1	0|1	0|1	0|0	0|0	1|1	1|1	0|0	1|0	0|0	0|0	1|0	0|0	0|1	0|1	0|0	0|1	1|0	0|0	0|0	0|0	1|1	0|1	0|0	1|1	0|0	0|0	1|0	1|0	1|0	1|1	0|1	0|0	1|1	0|1	1|0	0|1	1|0	1|0	0|1	0|1	1|0	0|0	0|0	0|0	0|0	1|1	0|1	1|1	0|0	0|0	1|1	0|1	0|0	1|0	0|0	0|1	0|1	0|1	1|1	1|0	0|0	1|1	0|0	0|0	1|0	1|0	0|0	0|1	0|1	0|1	0|1	0|1	0|0	0|0	1|0	1|0	0|0	1|1	1|0	0|0	1|0	0|1
1	4484665	Chr1SNP223	A	C	.	PASS	.	GT	1|0	0|0	0|0	0|1	0|0	0|0	1|0	0|0	1|0	0|0	0|0	0|0	0|0	1|0	0|0	0|0	1|0	0|1	0|0	0|0	0|0	0|0	0|0	1|1	0|0	1|0	0|0	0|0	0|0	0|0	0|0	0|1	0|0	0|0	0|0	0|0	0|0	0|0	1|0	0|0	0|0	0|0	0|0	0|0	1|0	0|0	0|0	0|0	0|1	0|0	1|0	0|1	1|0	0|0	0|0	0|0	0|0	0|0	1|0	0|0	0|0	0|0	0|0	1|0	0|1	0|0	0|0	0|0	0|0	0|1	0|0	0|0	0|0	0|1	0|0	0|0	0|0	0|0	0|0	0|0	0|0	0|0	1|0	0|0	0|0	0|1	0|0	0|0	0|1	0|1	0|0	0|0	0|0	0|0	0|0	1|0	0|0	0|0	0|0	0|1
1	4493665	Chr1SNP224	A	C	.	PASS	.	GT	1|0	0|1	0|0	0|1	0|0	0|1	1|0	1|0	1|0	1|0	0|0	0|1	0|0	1|1	1|1	0|0	1|0	1|1	0|1	0|1	0|0	0|0	1|1	1|1	0|0	1|0	0|0	0|0	1|0	0|0	0|1	0|1	0|0	0|1	1|0	0|0	0|0	0|0	1|1	0|1	0|0	1|1	0|0	0|0	1|0	1|0	1|0	1|1	0|1	0|0	1|1	0|1	1|0	0|1	1|0	1|0	0|1	0|1	1|0	0|0	0|0	0|0	0|0	1|1	0|1	1|1	0|0	0|0	1|1	0|1	0|0	1|0	0|0	0|1	0|1	0|1	1|1	1|0	0|0	1|1	0|0	0|0	1|0	1|0	0|0	0|1	0|1	0|1	0|1	0|1	0|0	0|0	1|0	1|0	0|0	1|1	1|0	0|0	1|0	0|1
1	4540464	Chr1SNP225	A	C	.	PASS	.	GT	0|0	0|0	0|0	0|0	0|0	0|0	0|0	0|0	0|0	0|0	0|0	0|0	0|0	0|0	0|0	0|0	0|1	0|0	0|0	0|0	1|0	0|0	0|0	0|0	0|0	0|1	0|1	0|1	0|1	0|0	0|0	0|0	0|0	0|0	0|0	0|0	0|0	0|0	0|0	0|0	0|0	0|0	0|1	0|0	0|0	0|0	0|0	0|0	0|0	0|1	0|0	0|0	0|0	0|0	0|0	0|1	0|0	0|0	0|0	0|0	0|1	0|0	0|0	0|0	0|0	0|0	0|0	0|0	0|0	0|0	0|0	0|0	0|0	0|0	0|0	0|0	0|0	0|0	1|0	0|0	0|0	0|0	0|0	0|0	0|0	0|0	1|0	0|0	0|0	1|0	0|1	1|0	0|0	0|0	0|1	0|0	0|0	0|0	0|0	0|0
1	4580064	Chr1SNP226	A	C	.	PASS	.	GT	0|0	0|0	0|0	0|0	0|0	0|1	0|0	1|0	0|0	1|0	0|0	0|1	0|0	0|1	1|0	0|0	0|0	0|0	0|0	0|0	0|0	0|0	1|1	0|0	0|0	0|0	0|0	0|0	0|0	0|0	0|0	0|0	0|0	0|0	1|0	0|0	0|0	0|0	0|0	0|1	0|0	0|0	0|0	0|0	0|0	1|0	1|0	1|0	0|0	0|0	0|1	0|0	0|0	0|1	0|0	1|0	0|0	0|0	0|0	0|0	0|0	0|0	0|0	0|1	0|0	0|1	0|0	0|0	1|0	0|0	0|0	1|0	0|0	0|0	0|0	0|0	0|0	0|0	0|0	1|0	0|0	0|0	0|0	0|0	0|0	0|0	0|0	0|0	0|0	0|0	0|0	0|0	0|0	1|0	0|0	0|0	0|0	0|0	0|0	0|0
1	4585464	Chr1SNP227	A	C	.	PASS	.	GT	0|0	0|1	0|0	0|0	0|0	0|0	0|0	0|0	0|0	0|0	0|0	0|0	0|0	0|0	0|0	0|0	0|0	0|0	0|1	0|1	0|0	0|0	0|0	0|0	0|0	0|0	0|0	0|0	0|0	0|0	0|0	0|0	0|0	0|0	0|0	0|0	0|0	0|0	0|1	0|0	0|0	1|0	0|0	0|0	0|0	0|0	0|0	0|1	0|0	0|0	0|0	0|0	0|0	0|0	0|0	0|0	0|0	0|0	0|0	0|0	0|0	0|0	0|0	0|0	0|0	0|0	0|0	0|0	0|0	0|0	0|0	0|0	0|0	0|0	0|1	0|1	0|1	0|0	0|0	0|0	0|0	0|0	0|0	0|0	0|0	0|0	0|0	0|1	0|0	0|0	0|0	0|0	1|0	0|0	0|0	0|0	0|0	0|0	1|0	0|0
1	4601664	Chr1SNP228	A	C	.	PASS	.	GT	0|1	1|0	1|1	1|0	1|1	1|0	0|1	0|1	0|1	0|1	1|1	1|0	1|1	0|0	0|0	1|1	0|1	0|0	1|0	1|0	1|1	1|1	0|0	0|0	1|1	0|1	1|1	1|1	0|1	1|1	1|0	1|0	1|1	1|0	0|1	1|1	1|1	1|1	0|0	1|0	1|1	0|0	1|1	1|1	0|1	0|1	0|1	0|0	1|0	1|1	0|0	1|0	0|1	1|0	0|1	0|1	1|0	1|0	0|1	1|1	1|1	1|1	1|1	0|0	1|0	0|0	1|1	1|1	0|0	1|0	1|1	0|1	1|1	1|0	1|0	1|0	0|0	0|1	1|1	0|0	1|1	1|1	0|1	0|1	1|1	1|0	1|0	1|0	1|0	1|0	1|1	1|1	0|1	0|1	1|1	0|0	0|1	1|1	0|1	1|0
1	4607064	Chr1SNP229	A	C	.	PASS	.	GT	0|0	0|0	0|0	1|0	0|0	0|0	0|0	0|0	0|1	0|0	0|1	0|0	0|0	0|0	0|0	0|0	0|0	0|0	0|0	0|0	0|0	0|0	0|0	0|0	0|0	0|0	0|0	0|0	0|0	0|0	0|0	0|0	0|0	0|0	0|0	0|0	1|0	0|0	0|0	0|0	0|0	0|0	0|0	0|0	0|0	0|0	0|0	0|0	0|0	0|0	0|0	0|0	0|0	0|0	0|0	0|0	0|0	0|0	0|0	0|0	0|0	0|0	0|0	0|0	0|0	0|0	0|0	0|0	0|0	0|0	0|0	0|0	0|0	0|0	0|0	0|0	0|0	0|0	0|0	0|0	0|0	0|0	0|0	0|0	0|0	0|0	0|0	0|0	0|0	0|0	0|0	0|1	0|0	0|0	0|0	0|0	0|0	0|0	0|0	0|0
1	4617864	Chr1SNP230	A	C	.	PASS	.	GT	1|0	0|1	0|0	0|1	0|0	0|1	1|0	1|0	1|0	1|0	0|0	0|1	0|0	1|1	1|1	0|0	1|0	1|1	0|1	0|1	0|0	0|0	1|1	1|1	0|0	1|0	0|0	0|0	1|0	0|0	0|1	0|1	0|0	0|1	1|0	0|0	0|0	0|0	1|1	0|1	0|0	1|1	0|0	0|0	1|0	1|0	1|0	1|1	0|1	0|0	1|1	0|1	1|0	0|1	1|0	1|0	0|1	0|1	1|0	0|0	0|0	0|0	0|0	1|1	0|1	1|1	0|0	0|0	1|1	0|1	0|0	1|0	0|0	0|1	0|1	0|1	1|1	1|0	0|0	1|1	0|0	0|0	1|0	1|0	0|0	0|1	0|1	0|1	0|1	0|1	0|0	0|0	1|0	1|0	0|0	1|1	1|0	0|0	1|0	0|1
1	4626863	Chr1SNP231	A	C	.	PASS	.	GT	0|0	0|1	0|0	0|0	0|0	0|0	0|0	0|0	0|0	0|0	0|0	0|0	0|0	0|0	0|0	0|0	0|0	0|0	0|1	0|1	0|0	0|0	0|0	0|0	0|0	0|0	0|0	0|0	0|0	0|0	0|0	0|0	0|0	0|0	0|0	0|0	0|0	0|0	0|1	0|0	0|0	1|0	0|0	0|0	0|0	0|0	0|0	0|1	0|0	0|0	0|0	0|0	0|0	0|0	0|0	0|0	0|0	0|0	0|0	0|0	0|0	0|0	0|0	0|0	0|0	0|0	0|0	0|0	0|0	0|0	0|0	0|0	0|0	0|0	0|1	0|1	0|1	0|0	0|0	0|0	0|0	0|0	0|0	0|0	0|0	0|0	0|0	0|1	0|0	0|0	0|0	0|0	1|0	0|0	0|0	0|0	0|0	0|0	1|0	0|0
1	4704263	Chr1SNP232	A	C	.	PASS	.	GT	0|0	0|0	1|0	0|0	0|0	0|0	0|0	0|0	0|0	0|0	0|0	0|0	0|0	0|0	0|0	0|0	0|0	0|0	0|0	0|0	0|0	0|0	0|0	0|0	0|0	0|0	0|0	0|0	0|0	0|1	0|0	0|0	0|0	0|0	0|0	0|0	0|0	0|0	0|0	0|0	0|0	0|0	0|0	0|0	0|0	0|0	0|0	0|0	0|0	0|0	0|0	0|0	0|0	0|0	0|0	0|0	0|0	0|0	0|0	0|0	1|0	0|0	0|0	0|0	0|0	0|0	0|0	0|0	0|0	0|0	0|0	0|0	0|0	0|0	1|0	0|0	0|0	0|0	0|0	0|0	0|0	0|0	0|0	0|0	0|0	0|0	0|0	0|0	0|0	0|0	0|0	0|0	0|0	0|0	1|0	0|0	0|0	0|0	0|0	0|0
1	4720463	Chr1SNP233	A	C	.	PASS	.	GT	0|1	1|0	1|1	1|0	1|1	1|0	0|1	0|1	0|1	0|1	1|1	1|0	1|1	0|0	0|0	1|1	0|1	1|0	1|0	1|0	1|1	1|1	0|0	0|0	1|1	0|1	1|1	1|1	1|1	1|1	1|0	1|0	1|1	1|0	0|1	1|1	1|1	1|1	0|0	1|0	1|1	0|0	1|1	1|1	0|1	0|1	0|1	0|0	1|0	1|1	0|0	1|0	0|1	1|0	1|1	0|1	1|0	1|0	0|1	1|1	1|1	1|1	1|1	0|0	1|0	0|0	1|1	1|1	0|0	1|0	1|1	0|1	1|1	1|0	1|0	1|0	0|0	1|1	1|1	0|1	1|1	1|1	0|1	0|1	1|1	1|0	1|0	1|0	1|0	1|0	1|1	1|1	0|1	0|1	1|1	0|0	1|1	1|1	0|1	1|0
1	4731263	Chr1SNP234	A	C	.	PASS	.	GT	0|0	0|0	0|0	1|0	0|0	0|0	0|0	0|0	0|1	0|0	1|1	0|0	0|0	0|0	0|0	0|0	0|0	0|0	1|0	1|0	0|0	1|0	0|0	0|0	0|0	0|0	0|0	0|0	0|0	0|0	0|0	0|0	0|1	0|0	0|0	0|1	1|0	0|0	0|0	0|0	1|0	0|0	0|0	0|0	0|0	0|0	0|1	0|0	0|0	0|0	0|0	0|0	0|1	0|0	0|0	0|0	0|0	0|0	0|1	0|0	0|0	0|0	0|0	0|0	0|0	0|0	0|0	0|0	0|0	0|0	0|0	0|0	0|0	0|0	0|0	0|0	0|0	0|0	0|1	0|0	0|0	0|0	0|0	0|0	0|1	1|0	0|0	1|0	1|0	0|0	1|0	0|0	0|0	0|0	0|0	0|0	0|0	0|0	0|0	0|0
1	4772662	Chr1SNP235	A	C	.	PASS	.	GT	1|0	0|0	0|0	0|1	0|0	0|0	1|0	0|0	1|0	0|0	0|0	0|0	0|0	1|0	0|0	0|0	1|0	0|1	0|0	0|0	0|0	0|0	0|0	1|1	0|0	1|0	0|0	0|0	0|0	0|0	0|0	0|1	0|0	0|0	0|0	0|0	0|0	0|0	1|0	0|0	0|0	0|0	0|0	0|0	1|0	0|0	0|0	0|0	0|1	0|0	1|0	0|1	1|0	0|0	0|0	0|0	0|0	0|0	1|0	0|0	0|0	0|0	0|0	1|0	0|1	0|0	0|0	0|0	0|0	0|1	0|0	0|0	0|0	0|1	0|0	0|0	0|0	0|0	0|0	0|0	0|0	0|0	1|0	0|0	0|0	0|1	0|0	0|0	0|1	0|1	0|0	0|0	0|0	0|0	0|0	1|0	0|0	0|0	0|0	0|1
1	4806862	Chr1SNP236	A	C	.	PASS	.	GT	1|0	0|0	0|0	0|0	0|0	0|0	1|0	0|0	0|0	0|0	0|0	0|0	0|0	0|0	0|0	0|0	0|0	0|0	0|0	0|0	0|0	0|0	0|0	1|0	0|0	0|0	0|0	0|0	0|0	0|0	0|0	0|0	0|0	0|0	0|0	0|0	0|0	0|0	1|0	0|0	0|0	0|0	0|0	0|0	0|0	0|0	0|0	0|0	0|0	0|0	0|0	0|0	0|0	0|0	0|0	0|0	0|0	0|0	0|0	0|0	0|0	0|0	0|0	1|0	0|0	0|0	0|0	0|0	0|0	0|0	0|0	0|0	0|0	0|0	0|0	0|0	0|0	0|0	0|0	0|0	0|0	0|0	0|0	0|0	0|0	0|0	0|0	0|0	0|0	0|0	0|0	0|0	0|0	0|0	0|0	0|0	0|0	0|0	0|0	0|0
1	4817662	Chr1SNP237	A	C	.	PASS	.	GT	1|0	0|0	0|0	0|1	0|0	0|1	1|0	1|0	1|0	1|0	0|0	0|1	0|0	1|1	1|1	0|0	1|0	0|1	0|0	0|0	0|0	0|0	1|1	1|1	0|0	1|0	0|0	0|0	0|0	0|0	0|1	0|1	0|0	0|1	1|0	0|0	0|0	0|0	1|0	0|1	0|0	0|1	0|0	0|0	1|0	1|0	1|0	1|0	0|1	0|0	1|1	0|1	1|0	0|1	0|0	1|0	0|1	0|1	1|0	0|0	0|0	0|0	0|0	1|1	0|1	1|1	0|0	0|0	1|1	0|1	0|0	1|0	0|0	0|1	0|0	0|0	1|0	0|0	0|0	1|0	0|0	0|0	1|0	1|0	0|0	0|1	0|1	0|0	0|1	0|1	0|0	0|0	0|0	1|0	0|0	1|1	0|0	0|0	0|0	0|1
1	4853662	Chr1SNP238	A	C	.	PASS	.	GT	1|0	0|0	0|0	0|1	0|0	0|1	1|0	1|0	1|0	1|0	0|0	0|1	0|0	1|1	1|1	0|0	1|0	0|1	0|0	0|0	0|0	0|0	1|1	1|1	0|0	1|0	0|0	0|0	0|0	0|0	0|1	0|1	0|0	0|1	1|0	0|0	0|0	0|0	1|0	0|1	0|0	0|1	0|0	0|0	1|0	1|0	1|0	1|0	0|1	0|0	1|1	0|1	1|0	0|1	0|0	1|0	0|1	0|1	1|0	0|0	0|0	0|0	0|0	1|1	0|1	1|1	0|0	0|0	1|1	0|1	0|0	1|0	0|0	0|1	0|0	0|0	1|0	0|0	0|0	1|0	0|0	0|0	1|0	1|0	0|0	0|1	0|1	0|0	0|1	0|1	0|0	0|0	0|0	1|0	0|0	1|1	0|0	0|0	0|0	0|1
1	4882461	Chr1SNP239	A	C	.	PASS	.	GT	1|0	0|0	0|0	0|1	0|0	0|1	1|0	1|0	1|0	1|0	0|0	0|1	0|0	1|1	1|1	0|0	1|0	0|1	0|0	0|0	0|0	0|0	1|1	1|1	0|0	1|0	0|0	0|0	0|0	0|0	0|1	0|1	0|0	0|1	1|0	0|0	0|0	0|0	1|0	0|1	0|0	0|1	0|0	0|0	1|0	1|0	1|0	1|0	0|1	0|0	1|1	0|1	1|0	0|1	0|0	1|0	0|1	0|1	1|0	0|0	0|0	0|0	0|0	1|1	0|1	1|1	0|0	0|0	1|1	0|1	0|0	1|0	0|0	0|1	0|0	0|0	1|0	0|0	0|0	1|0	0|0	0|0	1|0	1|0	0|0	0|1	0|1	0|0	0|1	0|1	0|0	0|0	0|0	1|0	0|0	1|1	0|0	0|0	0|0	0|1
1	4884261	Chr1SNP240	A	C	.	PASS	.	GT	0|0	0|0	0|0	0|0	0|0	0|0	0|0	0|0	0|0	0|0	0|0	0|0	0|0	0|0	0|0	0|0	0|0	0|0	0|0	1|0	0|0	1|0	0|0	0|0	0|0	0|0	0|0	0|0	0|0	0|0	0|0	0|0	0|0	0|0	0|0	0|0	0|0	0|0	0|0	0|0	1|0	0|0	0|0	0|0	0|0	0|0	0|0	0|0	0|0	0|0	0|0	0|0	0|0	0|0	0|0	0|0	0|0	0|0	0|0	0|0	0|0	0|0	0|0	0|0	0|0	0|0	0|0	0|0	0|0	0|0	0|0	0|0	0|0	0|0	1|0	0|0	0|0	0|0	0|0	0|0	0|0	0|0	0|0	0|0	0|0	0|0	0|0	1|0	0|0	0|0	0|0	0|0	0|0	0|0	0|0	0|0	0|0	0|0	0|0	0|0
1	4887861	Chr1SNP241	A	C	.	PASS	.	GT	1|0	0|1	0|0	0|1	0|0	0|1	1|0	1|0	1|0	1|0	0|0	0|1	0|0	1|1	1|1	0|0	1|0	0|1	0|1	0|1	0|0	0|0	1|1	1|1	0|0	1|0	0|0	0|0	0|0	0|0	0|1	0|1	0|0	0|1	1|0	0|0	0|0	0|0	1|1	0|1	0|0	1|1	0|0	0|0	1|0	1|0	1|0	1|1	0|1	0|0	1|1	0|1	1|0	0|1	0|0	1|0	0|1	0|1	1|0	0|0	0|0	0|0	0|0	1|1	0|1	1|1	0|0	0|0	1|1	0|1	0|0	1|0	0|0	0|1	0|1	0|1	1|1	0|0	0|0	1|0	0|0	0|0	1|0	1|0	0|0	0|1	0|1	0|1	0|1	0|1	0|0	0|0	1|0	1|0	0|0	1|1	0|0	0|0	1|0	0|1
1	4902261	Chr1SNP242	A	C	.	PASS	.	GT	0|0	0|0	0|1	0|0	1|0	1|0	0|0	0|0	0|0	0|1	0|0	0|0	0|0	0|0	0|0	1|1	0|0	0|0	0|0	0|0	0|0	0|0	0|0	0|0	0|0	0|0	0|0	0|0	0|0	1|0	1|0	1|0	0|0	0|0	0|0	0|0	0|1	1|0	0|0	0|0	0|0	0|0	0|0	1|1	0|0	0|1	0|0	0|0	0|0	0|0	0|0	0|0	0|0	0|0	0|0	0|0	1|0	0|0	0|0	0|1	0|0	1|1	1|0	0|0	0|0	0|0	0|0	0|0	0|0	1|0	1|1	0|1	1|1	0|0	0|0	1|0	0|0	0|0	0|0	0|0	0|1	0|0	0|0	0|0	0|0	0|0	0|0	0|0	0|0	0|0	0|0	0|0	0|0	0|0	0|0	0|0	0|0	0|1	0|1	0|0
1	4945461	Chr1SNP243	A	C	.	PASS	.	GT	0|1	1|0	1|1	1|0	1|1	1|0	0|1	0|1	0|1	0|1	1|1	1|0	1|1	0|0	0|0	1|1	0|1	1|0	1|0	1|0	1|1	1|1	0|0	0|0	1|1	0|1	1|1	1|1	1|1	1|1	1|0	1|0	1|1	1|0	0|1	1|1	1|1	1|1	0|0	1|0	1|1	0|0	1|1	1|1	0|1	0|1	0|1	0|0	1|0	1|1	0|0	1|0	0|1	1|0	1|1	0|1	1|0	1|0	0|1	1|1	1|1	1|1	1|1	0|0	1|0	0|0	1|1	1|1	0|0	1|0	1|1	0|1	1|1	1|0	1|0	1|0	0|0	1|1	1|1	0|1	1|1	1|1	0|1	0|1	1|1	1|0	1|0	1|0	1|0	1|0	1|1	1|1	0|1	0|1	1|1	0|0	1|1	1|1	0|1	1|0
1	4977861	Chr1SNP244	A	C	.	PASS	.	GT	0|1	1|0	1|1	1|0	1|1	1|0	0|1	0|1	0|1	0|1	1|1	1|0	1|1	0|0	0|0	1|1	0|1	1|0	1|0	1|0	1|1	1|1	0|0	0|0	1|1	0|1	1|1	1|1	1|1	1|1	1|0	1|0	1|1	1|0	0|1	1|1	1|1	1|1	0|0	1|0	1|1	0|0	1|1	1|1	0|1	0|1	0|1	0|0	1|0	1|1	0|0	1|0	0|1	1|0	1|1	0|1	1|0	1|0	0|1	1|1	1|1	1|1	1|1	0|0	1|0	0|0	1|1	1|1	0|0	1|0	1|1	0|1	1|1	1|0	1|0	1|0	0|0	1|1	1|1	0|1	1|1	1|1	0|1	0|1	1|1	1|0	1|0	1|0	1|0	1|0	1|1	1|1	0|1	0|1	1|1	0|0	1|1	1|1	0|1	1|0
1	5001260	Chr1SNP245	A	C	.	PASS	.	GT	0|0	0|1	0|0	0|0	0|0	0|0	0|0	0|0	0|0	0|0	0|0	0|0	0|0	0|0	0|0	0|0	0|0	0|0	0|1	0|1	0|0	0|0	0|0	0|0	0|0	0|0	0|0	0|0	0|0	0|0	0|0	0|0	0|0	0|0	0|0	0|0	0|0	0|0	0|1	0|0	0|0	1|0	0|0	0|0	0|0	0|0	0|0	0|1	0|0	0|0	0|0	0|0	0|0	0|0	0|0	0|0	0|0	0|0	0|0	0|0	0|0	0|0	0|0	0|0	0|0	0|0	0|0	0|0	0|0	0|0	0|0	0|0	0|0	0|0	0|1	0|1	0|1	0|0	0|0	0|0	0|0	0|0	0|0	0|0	0|0	0|0	0|0	0|1	0|0	0|0	0|0	0|0	1|0	0|0	0|0	0|0	0|0	0|0	1|0	0|0
1	5031860	Chr1SNP246	A	C	.	PASS	.	GT	1|0	0|0	1|0	0|1	0|0	0|1	1|0	1|0	1|0	1|0	0|0	0|1	0|0	1|1	1|1	0|0	1|0	0|1	0|0	0|0	0|0	0|0	1|1	1|1	0|0	1|0	0|0	0|0	0|0	0|1	0|1	0|1	0|0	0|1	1|0	0|0	0|0	0|0	1|0	0|1	0|0	0|1	0|0	0|0	1|0	1|0	1|0	1|0	0|1	0|0	1|1	0|1	1|0	0|1	0|0	1|0	0|1	0|1	1|0	0|0	1|0	0|0	0|0	1|1	0|1	1|1	0|0	0|0	1|1	0|1	0|0	1|0	0|0	0|1	1|0	0|0	1|0	0|0	0|0	1|0	0|0	0|0	1|0	1|0	0|0	0|1	0|1	0|0	0|1	0|1	0|0	0|0	0|0	1|0	1|0	1|1	0|0	0|0	0|0	0|1
1	5048060	Chr1SNP247	A	C	.	PASS	.	GT	0|0	0|1	0|0	0|0	0|0	0|0	0|0	0|0	0|0	0|0	0|0	0|0	0|0	0|0	0|0	0|0	0|0	0|0	0|1	0|1	0|0	0|0	0|0	0|0	0|0	0|0	0|0	0|0	0|0	0|0	0|0	0|0	0|0	0|0	0|0	0|0	0|0	0|0	0|1	0|0	0|0	1|0	0|0	0|0	0|0	0|0	0|0	0|1	0|0	0|0	0|0	0|0	0|0	0|0	0|0	0|0	0|0	0|0	0|0	0|0	0|0	0|0	0|0	0|0	0|0	0|0	0|0	0|0	0|0	0|0	0|0	0|0	0|0	0|0	0|1	0|1	0|1	0|0	0|0	0|0	0|0	0|0	0|0	0|0	0|0	0|0	0|0	0|1	0|0	0|0	0|0	0|0	1|0	0|0	0|0	0|0	0|0	0|0	1|0	0|0
1	5053460	Chr1SNP248	A	C	.	PASS	.	GT	1|1	1|0	1|1	1|1	1|1	1|1	1|1	1|1	1|1	1|1	1|1	1|1	1|1	1|1	1|1	1|1	1|1	1|1	1|0	1|0	1|1	1|1	1|1	1|1	1|1	1|1	1|1	1|1	1|1	1|1	1|1	1|1	1|1	1|1	1|1	1|1	1|1	1|1	1|0	1|1	1|1	0|1	1|1	1|1	1|1	1|1	1|1	1|0	1|1	1|1	1|1	1|1	1|1	1|1	1|1	1|1	1|1	1|1	1|1	1|1	1|1	1|1	1|1	1|1	1|1	1|1	1|1	1|1	1|1	1|1	1|1	1|1	1|1	1|1	1|0	1|0	1|0	1|1	1|1	1|1	1|1	1|1	1|1	1|1	1|1	1|1	1|1	1|0	1|1	1|1	1|1	1|1	0|1	1|1	1|1	1|1	1|1	1|1	0|1	1|1
1	5091260	Chr1SNP249	A	C	.	PASS	.	GT	0|0	0|1	0|0	0|0	0|0	0|0	0|0	0|0	0|0	0|0	0|0	0|0	0|0	0|0	0|0	0|0	0|0	0|0	0|1	0|1	0|0	0|0	0|0	0|0	0|0	0|0	0|0	0|0	0|0	0|0	0|0	0|0	0|0	0|0	0|0	0|0	0|0	0|0	0|1	0|0	0|0	1|0	0|0	0|0	0|0	0|0	0|0	0|1	0|0	0|0	0|0	0|0	0|0	0|0	0|0	0|0	0|0	0|0	0|0	0|0	0|0	0|0	0|0	0|0	0|0	0|0	0|0	0|0	0|0	0|0	0|0	0|0	0|0	0|0	0|1	0|1	0|1	0|0	0|0	0|0	0|0	0|0	0|0	0|0	0|0	0|0	0|0	0|1	0|0	0|0	0|0	0|0	1|0	0|0	0|0	0|0	0|0	0|0	1|0	0|0
1	5123660	Chr1SNP250	A	C	.	PASS	.	GT	0|0	0|0	0|0	0|0	0|0	0|1	0|0	1|0	0|0	0|0	0|0	0|1	0|0	0|0	0|0	0|0	0|0	0|0	0|0	0|0	0|0	0|0	1|0	0|0	0|0	0|0	0|0	0|0	0|0	0|0	0|0	0|0	0|0	0|0	1|0	0|0	0|0	0|0	0|0	0|1	0|0	0|0	0|0	0|0	0|0	0|0	1|0	0|0	0|0	0|0	0|0	0|0	0|0	0|0	0|0	1|0	0|0	0|0	0|0	0|0	0|0	0|0	0|0	0|0	0|0	0|1	0|0	0|0	1|0	0|0	0|0	0|0	0|0	0|0	0|0	0|0	0|0	0|0	0|0	0|0	0|0	0|0	0|0	0|0	0|0	0|0	0|0	0|0	0|0	0|0	0|0	0|0	0|0	1|0	0|0	0|0	0|0	0|0	0|0	0|0
1	5136259	Chr1SNP251	A	C	.	PASS	.	GT	0|0	0|0	0|1	0|0	1|0	1|0	0|0	0|0	0|0	0|1	0|0	0|0	0|0	0|0	0|0	1|1	0|0	0|0	0|0	0|0	0|0	0|0	0|0	0|0	0|0	0|0	0|0	0|0	0|0	1|0	1|0	1|0	0|0	0|0	0|0	0|0	0|1	1|0	0|0	0|0	0|0	0|0	0|0	1|1	0|0	0|1	0|0	0|0	0|0	0|0	0|0	0|0	0|0	0|0	0|0	0|0	1|0	0|0	0|0	0|1	0|0	1|1	1|0	0|0	0|0	0|0	0|0	0|0	0|0	1|0	1|1	0|1	1|1	0|0	0|0	1|0	0|0	0|0	0|0	0|0	0|1	0|0	0|0	0|0	0|0	0|0	0|0	0|0	0|0	0|0	0|0	0|0	0|0	0|0	0|0	0|0	0|0	0|1	0|1	0|0
1	5138059	Chr1SNP252	A	C	.	PASS	.	GT	0|0	0|0	0|0	0|0	0|0	0|0	0|0	0|0	0|0	0|0	0|0	0|0	0|0	0|0	0|0	0|0	0|0	0|0	0|0	0|0	0|0	0|0	0|0	0|0	0|0	0|0	0|0	0|0	0|0	0|0	0|0	0|0	0|0	0|0	0|0	0|0	0|1	0|0	0|0	0|0	0|0	0|0	0|0	0|0	0|0	0|1	0|0	0|0	0|0	0|0	0|0	0|0	0|0	0|0	0|0	0|0	0|0	0|0	0|0	0|1	0|0	0|0	0|0	0|0	0|0	0|0	0|0	0|0	0|0	0|0	0|0	0|0	0|1	0|0	0|0	0|0	0|0	0|0	0|0	0|0	0|1	0|0	0|0	0|0	0|0	0|0	0|0	0|0	0|0	0|0	0|0	0|0	0|0	0|0	0|0	0|0	0|0	0|0	0|0	0|0
1	5197459	Chr1SNP253	A	C	.	PASS	.	GT	0|0	0|1	0|0	0|0	0|0	0|0	0|0	0|0	0|0	0|0	0|0	0|0	0|0	0|0	0|0	0|0	0|0	0|0	0|1	0|1	0|0	0|0	0|0	0|0	0|0	0|0	0|0	0|0	0|0	0|0	0|0	0|0	0|0	0|0	0|0	0|0	0|0	0|0	0|1	0|0	0|0	1|0	0|0	0|0	0|0	0|0	0|0	0|1	0|0	0|0	0|0	0|0	0|0	0|0	0|0	0|0	0|0	0|0	0|0	0|0	0|0	0|0	0|0	0|0	0|0	0|0	0|0	0|0	0|0	0|0	0|0	0|0	0|0	0|0	0|1	0|1	0|1	0|0	0|0	0|0	0|0	0|0	0|0	0|0	0|0	0|0	0|0	0|1	0|0	0|0	0|0	0|0	1|0	0|0	0|0	0|0	0|0	0|0	1|0	0|0
1	5210059	Chr1SNP254	A	C	.	PASS	.	GT	0|0	0|1	0|0	0|0	0|0	0|0	0|0	0|0	0|0	0|0	0|0	0|0	0|0	0|0	0|0	0|0	0|0	0|0	0|1	0|1	0|0	0|0	0|0	0|0	0|0	0|0	0|0	0|0	0|0	0|0	0|0	0|0	0|0	0|0	0|0	0|0	0|0	0|0	0|1	0|0	0|0	1|0	0|0	0|0	0|0	0|0	0|0	0|1	0|0	0|0	0|0	0|0	0|0	0|0	0|0	0|0	0|0	0|0	0|0	0|0	0|0	0|0	0|0	0|0	0|0	0|0	0|0	0|0	0|0	0|0	0|0	0|0	0|0	0|0	0|1	0|1	0|1	0|0	0|0	0|0	0|0	0|0	0|0	0|0	0|0	0|0	0|0	0|1	0|0	0|0	0|0	0|0	1|0	0|0	0|0	0|0	0|0	0|0	1|0	0|0
1	5222659	Chr1SNP255	A	C	.	PASS	.	GT	1|0	0|0	1|0	0|1	0|0	0|1	1|0	1|0	1|0	1|0	0|0	0|1	0|0	1|1	1|1	0|0	1|0	0|1	0|0	0|0	0|0	0|0	1|1	1|1	0|0	1|0	0|0	0|0	0|0	0|1	0|1	0|1	0|0	0|1	1|0	0|0	0|0	0|0	1|0	0|1	0|0	0|1	0|0	0|0	1|0	1|0	1|0	1|0	0|1	0|0	1|1	0|1	1|0	0|1	0|0	1|0	0|1	0|1	1|0	0|0	1|0	0|0	0|0	1|1	0|1	1|1	0|0	0|0	1|1	0|1	0|0	1|0	0|0	0|1	1|0	0|0	1|0	0|0	0|0	1|0	0|0	0|0	1|0	1|0	0|0	0|1	0|1	0|0	0|1	0|1	0|0	0|0	0|0	1|0	1|0	1|1	0|0	0|0	0|0	0|1
1	5228059	Chr1SNP256	A	C	.	PASS	.	GT	1|1	1|0	1|1	1|1	1|1	1|1	1|1	1|1	1|1	1|1	1|1	1|1	1|1	1|1	1|1	1|1	1|1	1|1	1|0	1|0	1|1	1|1	1|1	1|1	1|1	1|1	1|1	1|1	1|1	1|1	1|1	1|1	1|1	1|1	1|1	1|1	1|1	1|1	1|0	1|1	1|1	0|1	1|1	1|1	1|1	1|1	1|1	1|0	1|1	1|1	1|1	1|1	1|1	1|1	1|1	1|1	1|1	1|1	1|1	1|1	1|1	1|1	1|1	1|1	1|1	1|1	1|1	1|1	1|1	1|1	1|1	1|1	1|1	1|1	1|0	1|0	1|0	1|1	1|1	1|1	1|1	1|1	1|1	1|1	1|1	1|1	1|1	1|0	1|1	1|1	1|1	1|1	0|1	1|1	1|1	1|1	1|1	1|1	0|1	1|1
1	5240659	Chr1SNP257	A	C	.	PASS	.	GT	1|0	0|0	1|0	0|1	0|0	0|1	1|0	1|0	1|0	1|0	0|0	0|1	0|0	1|1	1|1	0|0	1|0	0|1	0|0	0|0	0|0	0|0	1|1	1|1	0|0	1|0	0|0	0|0	0|0	0|1	0|1	0|1	0|0	0|1	1|0	0|0	0|0	0|0	1|0	0|1	0|0	0|1	0|0	0|0	1|0	1|0	1|0	1|0	0|1	0|0	1|1	0|1	1|0	0|1	0|0	1|0	0|1	0|1	1|0	0|0	1|0	0|0	1|0	1|1	0|1	1|1	0|0	0|0	1|1	0|1	0|0	1|0	0|0	0|1	1|0	0|0	1|0	0|0	0|0	1|0	0|0	0|0	1|0	1|0	0|0	0|1	0|1	0|0	0|1	0|1	0|0	0|0	0|0	1|0	1|0	1|1	0|0	0|0	0|0	0|1
1	5244259	Chr1SNP258	A	C	.	PASS	.	GT	0|0	0|1	0|0	0|0	0|0	0|0	0|0	0|0	0|0	0|0	0|0	0|0	0|0	0|0	0|0	0|0	0|0	0|0	0|1	0|1	0|0	0|0	0|0	0|0	0|0	0|0	0|0	0|0	0|0	0|0	0|0	0|0	0|0	0|0	0|0	0|0	0|0	0|0	0|1	0|0	0|0	1|0	0|0	0|0	0|0	0|0	0|0	0|1	0|0	0|0	0|0	0|0	0|0	0|0	0|0	0|0	0|0	0|0	0|0	0|0	0|0	0|0	0|0	0|0	0|0	0|0	0|0	0|0	0|0	0|0	0|0	0|0	0|0	0|0	0|1	0|1	0|1	0|0	0|0	0|0	0|0	0|0	0|0	0|0	0|0	0|0	0|0	0|1	0|0	0|0	0|0	0|0	1|0	0|0	0|0	0|0	0|0	0|0	1|0	0|0
1	5251458	Chr1SNP259	A	C	.	PASS	.	GT	1|1	1|0	1|0	1|1	0|1	0|1	1|1	1|1	1|1	1|0	1|1	1|1	1|1	1|1	1|1	0|0	1|0	0|1	1|0	1|0	0|1	1|1	1|1	1|1	1|1	1|0	1|0	1|0	0|0	0|1	0|1	0|1	1|1	1|1	1|1	1|1	1|0	0|1	1|0	1|1	1|1	0|1	1|0	0|0	1|1	1|0	1|1	1|0	1|1	1|0	1|1	1|1	1|1	1|1	0|1	1|0	0|1	1|1	1|1	1|0	1|0	0|0	0|1	1|1	1|1	1|1	1|1	1|1	1|1	0|1	0|0	1|0	0|0	1|1	1|0	0|0	1|0	0|1	0|1	1|0	1|0	1|1	1|1	1|1	1|1	1|1	0|1	1|0	1|1	0|1	1|0	0|1	0|1	1|1	1|0	1|1	0|1	1|0	0|0	1|1
1	5273058	Chr1SNP260	A	C	.	PASS	.	GT	0|0	0|1	0|0	0|0	0|0	0|0	0|0	0|0	0|0	0|0	0|0	0|0	0|0	0|0	0|0	0|0	0|0	0|0	0|1	0|1	0|0	0|0	0|0	0|0	0|0	0|0	0|0	0|0	0|0	0|0	0|0	0|0	0|0	0|0	0|0	0|0	0|0	0|0	0|1	0|0	0|0	1|0	0|0	0|0	0|0	0|0	0|0	0|1	0|0	0|0	0|0	0|0	0|0	0|0	0|0	0|0	0|0	0|0	0|0	0|0	0|0	0|0	0|0	0|0	0|0	0|0	0|0	0|0	0|0	0|0	0|0	0|0	0|0	0|0	0|1	0|1	0|1	0|0	0|0	0|0	0|0	0|0	0|0	0|0	0|0	0|0	0|0	0|1	0|0	0|0	0|0	0|0	1|0	0|0	0|0	0|0	0|0	0|0	1|0	0|0
1	5301858	Chr1SNP261	A	C	.	PASS	.	GT	0|1	1|0	0|0	1|0	0|1	0|0	0|1	0|1	0|1	0|0	1|1	1|0	1|1	0|0	0|0	0|0	0|0	0|0	1|0	1|0	0|1	1|1	0|0	0|0	1|1	0|0	1|0	1|0	0|0	0|0	0|0	0|0	1|1	1|0	0|1	1|1	1|0	0|1	0|0	1|0	1|1	0|0	1|0	0|0	0|1	0|0	0|1	0|0	1|0	1|0	0|0	1|0	0|1	1|0	0|1	0|0	0|0	1|0	0|1	1|0	0|0	0|0	0|1	0|0	1|0	0|0	1|1	1|1	0|0	0|0	0|0	0|0	0|0	1|0	0|0	0|0	0|0	0|1	0|1	0|0	1|0	1|1	0|1	0|1	1|1	1|0	0|0	1|0	1|0	0|0	1|0	0|1	0|1	0|1	0|0	0|0	0|1	1|0	0|0	1|0
1	5305458	Chr1SNP262	A	C	.	PASS	.	GT	0|0	0|0	0|0	0|0	0|0	0|0	0|1	0|1	0|0	0|0	0|0	1|0	0|0	0|0	0|0	0|0	0|0	0|0	0|0	0|0	0|1	0|0	0|0	0|0	1|0	0|0	0|0	0|0	0|0	0|0	0|0	0|0	0|0	0|0	0|0	0|0	0|0	0|0	0|0	0|0	0|0	0|0	0|0	0|0	0|0	0|0	0|0	0|0	1|0	0|0	0|0	1|0	0|0	1|0	0|1	0|0	0|0	0|0	0|0	0|0	0|0	0|0	0|0	0|0	0|0	0|0	1|0	0|0	0|0	0|0	0|0	0|0	0|0	0|0	0|0	0|0	0|0	0|0	0|0	0|0	0|0	0|0	0|1	0|0	1|0	0|0	0|0	0|0	0|0	0|0	0|0	0|0	0|0	0|0	0|0	0|0	0|0	1|0	0|0	0|0
1	5321658	Chr1SNP263	A	C	.	PASS	.	GT	0|0	0|0	0|0	0|0	0|0	0|0	0|0	0|0	0|0	0|0	0|0	0|0	0|0	0|0	0|0	0|0	0|0	0|0	0|0	1|0	0|0	1|0	0|0	0|0	0|0	0|0	0|0	0|0	0|0	0|0	0|0	0|0	0|0	0|0	0|0	0|0	0|0	0|0	0|0	0|0	1|0	0|0	0|0	0|0	0|0	0|0	0|0	0|0	0|0	0|0	0|0	0|0	0|1	0|0	0|0	0|0	0|0	0|0	0|1	0|0	0|0	0|0	0|0	0|0	0|0	0|0	0|0	0|0	0|0	0|0	0|0	0|0	0|0	0|0	0|0	0|0	0|0	0|0	0|1	0|0	0|0	0|0	0|0	0|0	0|1	0|0	0|0	1|0	1|0	0|0	0|0	0|0	0|0	0|0	0|0	0|0	0|0	0|0	0|0	0|0
1	5337858	Chr1SNP264	A	C	.	PASS	.	GT	1|0	0|0	1|0	0|1	0|0	0|1	1|0	1|0	1|0	1|0	0|0	0|1	0|0	1|1	1|1	0|0	1|0	0|1	0|0	0|0	0|0	0|0	1|1	1|1	0|0	1|0	0|0	0|0	0|0	0|1	0|1	0|1	0|0	0|1	1|0	0|0	0|0	0|0	1|0	0|1	0|0	0|1	0|0	0|0	1|0	1|0	1|0	1|0	0|1	0|0	1|1	0|1	1|0	0|1	0|0	1|0	0|1	0|1	1|0	0|0	1|0	0|0	0|0	1|1	0|1	1|1	0|0	0|0	1|1	0|1	0|0	1|0	0|0	0|1	1|0	0|0	1|0	0|0	0|0	1|0	0|0	0|0	1|0	1|0	0|0	0|1	0|1	0|0	0|1	0|1	0|0	0|0	0|0	1|0	1|0	1|1	0|0	0|0	0|0	0|1
1	5377457	Chr1SNP265	A	C	.	PASS	.	GT	1|1	1|0	1|1	1|1	1|1	1|1	1|1	1|1	1|1	1|1	1|1	1|1	1|1	1|1	1|1	1|1	1|1	1|1	1|0	1|0	1|1	1|1	1|1	1|1	1|1	1|1	1|1	1|1	1|1	1|1	1|1	1|1	1|1	1|1	1|1	1|1	1|1	1|1	1|0	1|1	1|1	0|1	1|1	1|1	1|1	1|1	1|1	1|0	1|1	1|1	1|1	1|1	1|1	1|1	1|0	1|1	1|1	1|1	1|1	1|1	1|1	1|1	1|1	1|1	1|1	1|1	1|1	1|1	1|1	1|1	1|1	1|1	1|1	1|1	1|0	1|0	1|0	1|1	1|1	1|1	1|1	1|1	1|1	1|1	1|1	1|1	1|1	1|0	1|1	1|1	1|1	1|1	0|1	1|1	1|1	1|1	1|1	1|1	0|1	1|1
1	5384657	Chr1SNP266	A	C	.	PASS	.	GT	0|0	0|1	0|0	0|0	0|0	0|0	0|0	0|0	0|0	0|0	0|0	0|0	0|0	0|0	0|0	0|0	0|0	0|0	0|1	0|1	0|0	0|0	0|0	0|0	0|0	0|0	0|0	0|0	0|0	0|0	0|0	0|0	0|0	0|0	0|0	0|0	0|0	0|0	0|1	0|0	0|0	1|0	0|0	0|0	0|0	0|0	0|0	0|1	0|0	0|0	0|0	0|0	0|0	0|0	0|1	0|0	0|0	0|0	0|0	0|0	0|0	0|0	0|0	0|0	0|0	0|0	0|0	0|0	0|0	0|0	0|0	0|0	0|0	0|0	0|1	0|1	0|1	0|0	0|0	0|0	0|0	0|0	0|0	0|0	0|0	0|0	0|0	0|1	0|0	0|0	0|0	0|0	1|0	0|0	0|0	0|0	0|0	0|0	1|0	0|0
1	5409857	Chr1SNP267	A	C	.	PASS	.	GT	0|0	0|1	0|0	0|0	0|0	0|0	0|0	0|0	0|0	0|0	0|0	0|0	0|0	0|0	0|0	0|1	0|0	0|0	0|1	0|1	0|0	0|0	0|0	0|0	0|0	0|1	0|0	0|0	0|0	0|0	0|0	0|0	0|0	0|0	0|0	0|0	0|0	0|0	0|1	0|0	0|0	1|0	0|0	0|0	0|0	0|0	0|0	0|1	0|0	0|0	0|0	0|0	0|0	0|0	0|1	0|0	0|0	0|0	0|0	0|0	0|0	0|0	0|0	0|0	0|0	0|0	0|0	0|0	0|0	0|0	0|0	0|0	0|0	0|0	0|1	0|1	0|1	0|0	0|0	0|0	0|0	0|0	0|0	0|0	0|0	0|0	0|0	0|1	0|0	0|0	0|0	0|0	1|0	0|0	0|1	0|0	0|0	0|0	1|0	0|0
1	5476457	Chr1SNP268	A	C	.	PASS	.	GT	0|0	0|0	0|0	0|0	0|0	0|0	0|0	0|0	0|0	0|0	0|0	0|0	0|0	0|0	0|0	0|0	0|1	1|0	0|0	0|0	1|0	0|0	0|0	0|0	0|0	0|0	0|1	0|1	1|1	0|0	0|0	0|0	0|0	0|0	0|0	0|0	0|0	0|0	0|0	0|0	0|0	0|0	0|1	0|0	0|0	0|0	0|0	0|0	0|0	0|1	0|0	0|0	0|0	0|0	1|0	0|1	0|0	0|0	0|0	0|0	0|1	0|0	0|0	0|0	0|0	0|0	0|0	0|0	0|0	0|0	0|0	0|0	0|0	0|0	0|0	0|0	0|0	1|0	1|0	0|1	0|0	0|0	0|0	0|0	0|0	0|0	1|0	0|0	0|0	1|0	0|1	1|0	0|0	0|0	0|0	0|0	1|0	0|0	0|0	0|0
1	5481857	Chr1SNP269	A	C	.	PASS	.	GT	0|0	0|1	0|0	0|0	0|0	0|0	0|0	0|0	0|0	0|0	0|0	0|0	0|0	0|0	0|0	0|0	0|0	0|0	0|1	0|1	0|0	0|0	0|0	0|0	0|0	0|0	0|0	0|0	0|0	0|0	0|0	0|0	0|0	0|0	0|0	0|0	0|0	0|0	0|1	0|0	0|0	1|0	0|0	0|0	0|0	0|0	0|0	0|1	0|0	0|0	0|0	0|0	0|0	0|0	0|1	0|0	0|0	0|0	0|0	0|0	0|0	0|0	0|0	0|0	0|0	0|0	0|0	0|0	0|0	0|0	0|0	0|0	0|0	0|0	0|1	0|1	0|1	0|0	0|0	0|0	0|0	0|0	0|0	0|0	0|0	0|0	0|0	0|1	0|0	0|0	0|0	0|0	1|0	0|0	0|0	0|0	0|0	0|0	1|0	0|0
1	5489057	Chr1SNP270	A	C	.	PASS	.	GT	0|0	0|0	1|0	0|0	0|0	0|0	0|0	0|0	0|0	0|0	0|0	0|0	0|0	0|0	0|1	0|0	0|0	0|0	0|0	0|0	0|0	0|0	0|0	0|0	0|0	0|0	0|0	0|0	0|0	0|1	0|1	0|0	0|0	0|0	0|0	0|0	0|0	0|0	0|0	0|0	0|0	0|0	0|0	0|0	0|0	0|0	0|0	0|0	0|0	0|0	0|0	0|0	0|0	0|0	0|0	0|0	0|1	0|0	0|0	0|0	1|0	0|0	0|0	0|0	0|0	1|0	0|0	0|0	0|0	0|0	0|0	0|0	0|0	0|0	1|0	0|0	1|0	0|0	0|0	0|0	0|0	0|0	0|0	0|0	0|0	0|0	0|0	0|0	0|0	0|0	0|0	0|0	0|0	0|0	1|0	0|1	0|0	0|0	0|0	0|0
1	5499857	Chr1SNP271	A	C	.	PASS	.	GT	0|0	0|0	0|1	0|0	1|0	1|0	0|0	0|0	0|0	0|1	0|0	0|0	0|0	0|0	0|0	1|1	0|0	0|0	0|0	0|0	0|0	0|0	0|0	0|0	0|0	0|0	0|0	0|0	0|0	1|0	1|0	1|0	0|0	0|0	0|0	0|0	0|1	1|0	0|0	0|0	0|0	0|0	0|0	1|1	0|0	0|1	0|0	0|0	0|0	0|0	0|0	0|0	0|0	0|0	0|0	0|0	1|0	0|0	0|0	0|1	0|0	1|1	1|0	0|0	0|0	0|0	0|0	0|0	0|0	1|0	1|1	0|1	1|1	0|0	0|0	1|0	0|0	0|0	0|0	0|0	0|1	0|0	0|0	0|0	0|0	0|0	0|0	0|0	0|0	0|0	0|0	0|0	0|0	0|0	0|0	0|0	0|0	0|1	0|1	0|0
1	5564656	Chr1SNP272	A	C	.	PASS	.	GT	0|1	0|0	0|0	0|0	0|1	0|0	0|1	0|1	0|0	0|0	0|0	1|0	1|1	0|0	0|0	0|0	0|0	0|0	0|0	0|0	0|1	0|1	0|1	0|0	1|1	0|0	1|0	0|0	0|0	0|0	0|0	0|0	1|0	1|0	0|1	1|0	0|0	0|1	0|0	0|0	0|1	0|0	1|0	0|0	0|1	0|0	0|0	0|0	1|0	0|0	0|1	1|0	0|0	1|1	0|0	0|0	0|0	0|0	0|0	0|0	0|0	0|0	0|1	0|0	1|0	0|0	1|0	0|1	0|0	0|0	0|0	0|0	0|0	0|0	0|0	0|0	0|0	0|1	0|0	0|0	1|0	1|0	0|1	0|0	1|0	0|0	0|0	0|0	0|0	0|0	0|0	0|1	0|0	0|1	0|0	0|0	0|1	1|0	0|0	1|0
1	5570056	Chr1SNP273	A	C	.	PASS	.	GT	0|0	1|0	0|0	0|0	0|0	0|0	0|0	0|0	0|0	0|0	0|0	0|0	0|0	0|0	0|0	0|0	0|0	0|0	0|0	0|0	0|0	0|0	0|0	0|0	0|0	0|0	0|0	1|0	0|0	0|0	0|0	0|0	0|0	0|0	0|0	0|0	0|0	0|0	0|0	1|0	0|0	0|0	0|0	0|0	0|0	0|0	0|0	0|0	0|0	1|0	0|0	0|0	0|0	0|0	0|0	0|0	0|0	1|0	0|0	1|0	0|0	0|0	0|0	0|0	0|0	0|0	0|1	1|0	0|0	0|0	0|0	0|0	0|0	1|0	0|0	0|0	0|0	0|0	0|0	0|0	0|0	0|1	0|0	0|0	0|0	0|0	0|0	0|0	0|0	0|0	0|0	0|0	0|0	0|0	0|0	0|0	0|0	0|0	0|0	0|0
1	5589856	Chr1SNP274	A	C	.	PASS	.	GT	0|0	0|0	0|0	0|0	0|0	0|0	0|0	0|0	0|0	0|0	0|0	0|0	0|0	0|0	0|0	0|0	0|0	0|0	0|0	0|0	0|0	0|0	0|0	0|0	0|0	0|0	0|0	0|0	0|0	0|0	0|0	0|0	0|0	1|0	0|1	1|0	0|0	0|1	0|0	0|0	0|0	0|0	0|0	0|0	0|0	0|0	0|0	0|0	0|0	0|0	0|0	0|0	0|0	0|0	0|0	0|0	0|0	0|0	0|0	0|0	0|0	0|0	0|1	0|0	0|0	0|0	0|0	0|0	0|0	0|0	0|0	0|0	0|0	0|0	0|0	0|0	0|0	0|0	0|0	0|0	0|0	0|0	0|0	0|0	0|0	0|0	0|0	0|0	0|0	0|0	0|0	0|0	0|0	0|0	0|0	0|0	0|1	0|0	0|0	0|0
1	5688855	Chr1SNP275	A	C	.	PASS	.	GT	1|1	0|0	0|0	0|0	0|1	0|0	1|1	0|1	1|0	0|0	0|0	1|0	1|1	0|0	0|0	0|0	0|0	0|0	0|0	0|0	0|1	0|1	0|1	1|1	1|1	0|0	1|0	0|0	0|0	0|0	0|0	0|0	1|0	1|0	0|1	1|0	0|0	0|1	1|0	0|0	0|1	0|0	1|0	0|0	0|1	0|0	0|0	0|0	1|0	0|0	1|1	1|1	1|0	1|1	0|0	0|0	0|0	0|0	0|0	0|0	0|0	0|0	0|1	1|0	1|0	0|0	1|0	0|1	0|0	0|1	0|0	0|0	0|0	0|1	0|0	0|0	0|0	0|1	0|0	0|0	1|0	1|0	0|1	0|0	1|0	0|0	0|0	0|0	0|1	0|0	0|0	0|1	0|0	0|1	0|0	1|0	0|1	1|0	0|0	1|0
1	5706855	Chr1SNP276	A	C	.	PASS	.	GT	0|0	0|0	1|0	0|1	0|0	0|1	0|0	1|0	0|0	1|0	0|0	0|1	0|0	1|1	1|1	0|0	1|0	0|1	0|0	0|0	0|0	0|0	1|0	0|0	0|0	1|0	0|0	0|0	0|0	0|1	0|1	0|1	0|0	0|1	1|0	0|0	0|0	0|0	0|0	0|1	0|0	0|1	0|0	0|0	1|0	1|0	1|0	1|0	0|1	0|0	0|0	0|0	0|0	0|0	0|0	1|0	0|1	0|1	1|0	0|0	1|0	0|0	0|0	0|1	0|1	1|1	0|0	0|0	1|1	0|0	0|0	1|0	0|0	0|0	1|0	0|0	1|0	0|0	0|0	1|0	0|0	0|0	1|0	1|0	0|0	0|1	0|1	0|0	0|0	0|1	0|0	0|0	0|0	1|0	1|0	0|1	0|0	0|0	0|0	0|1
1	5715855	Chr1SNP277	A	C	.	PASS	.	GT	0|0	0|0	0|0	0|0	0|0	0|0	0|0	0|0	0|0	0|0	0|0	0|0	0|0	0|0	0|1	0|0	0|0	0|0	0|0	0|0	0|0	0|0	0|0	0|0	0|0	0|0	0|0	0|0	0|0	0|0	0|0	0|0	0|0	0|0	0|0	0|0	0|0	0|0	0|0	0|0	0|0	0|1	0|0	0|0	0|0	0|0	0|0	0|0	0|0	0|0	0|0	0|0	0|0	0|0	0|0	0|0	0|0	0|1	0|0	0|0	0|0	0|0	0|0	0|1	0|0	0|0	0|0	0|0	0|1	0|0	0|0	0|0	0|0	0|0	0|0	0|0	1|0	0|0	0|0	0|0	0|0	0|0	0|0	1|0	0|0	0|0	0|0	0|0	0|0	0|0	0|0	0|0	0|0	0|0	0|0	0|1	0|0	0|0	0|0	0|0
1	5744655	Chr1SNP278	A	C	.	PASS	.	GT	0|0	0|0	0|0	0|0	0|0	0|0	0|0	0|0	0|0	0|1	0|0	0|0	0|0	0|0	0|0	0|1	0|0	0|0	0|0	0|0	0|0	0|0	0|0	0|0	0|0	0|0	0|0	0|0	0|0	0|0	0|0	0|0	0|0	0|0	0|0	0|0	0|0	0|0	0|0	0|0	0|0	0|0	0|0	1|0	0|0	0|0	0|0	0|0	0|0	0|0	0|0	0|0	0|0	0|0	0|0	0|0	0|0	0|0	0|0	0|0	0|0	0|0	1|0	0|0	0|0	0|0	0|0	0|0	0|0	0|0	0|1	0|0	0|0	0|0	0|0	0|0	0|0	0|0	0|0	0|0	0|0	0|0	0|0	0|0	0|0	0|0	0|0	0|0	0|0	0|0	0|0	0|0	0|0	0|0	0|0	0|0	0|0	0|1	0|1	0|0
1	5818454	Chr1SNP279	A	C	.	PASS	.	GT	0|0	0|1	0|1	0|0	1|0	1|0	0|0	0|0	0|0	0|1	0|0	0|0	0|0	0|0	0|0	1|1	0|1	1|0	0|1	0|1	1|0	0|0	0|0	0|0	0|0	0|1	0|1	0|1	1|1	1|0	1|0	1|0	0|0	0|0	0|0	0|0	0|1	1|0	0|1	0|0	0|0	1|0	0|1	1|1	0|0	0|1	0|0	0|1	0|0	0|1	0|0	0|0	0|0	0|0	1|1	0|1	1|0	0|0	0|0	0|1	0|1	1|1	1|0	0|0	0|0	0|0	0|0	0|0	0|0	1|0	1|1	0|1	1|1	0|0	0|1	1|1	0|1	1|0	1|0	0|1	0|1	0|0	0|0	0|0	0|0	0|0	1|0	0|1	0|0	1|0	0|1	1|0	1|0	0|0	0|1	0|0	1|0	0|1	1|1	0|0
1	5856254	Chr1SNP280	A	C	.	PASS	.	GT	0|0	0|1	0|1	0|0	1|0	1|0	0|0	0|0	0|0	0|1	0|0	0|0	0|0	0|0	0|0	1|1	0|1	1|0	0|1	0|1	1|0	0|0	0|0	0|0	0|0	0|0	0|1	0|1	1|1	1|0	1|0	1|0	0|0	0|0	0|0	0|0	0|1	1|0	0|1	0|0	0|0	1|0	0|1	1|1	0|0	0|1	0|0	0|1	0|0	0|1	0|0	0|0	0|0	0|0	1|1	0|1	1|0	0|0	0|0	0|1	0|1	1|1	1|0	0|0	0|0	0|0	0|0	0|0	0|0	1|0	1|1	0|1	1|1	0|0	0|1	1|1	0|1	1|0	1|0	0|1	0|1	0|0	0|0	0|0	0|0	0|0	1|0	0|1	0|0	1|0	0|1	1|0	1|0	0|0	0|0	0|0	1|0	0|1	1|1	0|0
1	5859854	Chr1SNP281	A	C	.	PASS	.	GT	0|0	0|0	0|0	0|0	0|0	0|0	0|0	0|0	0|0	0|0	0|0	0|0	0|0	0|0	0|0	0|0	0|0	0|0	0|1	0|0	0|0	0|0	0|0	0|0	0|0	0|0	0|0	0|0	0|0	0|0	0|0	0|0	0|0	0|0	0|0	0|0	0|0	0|0	0|1	0|0	0|0	1|0	0|0	0|0	0|0	0|0	0|0	0|0	0|0	0|0	0|0	0|0	0|0	0|0	0|0	0|0	0|0	0|0	0|0	0|0	0|0	0|0	0|0	0|0	0|0	0|0	0|0	0|0	0|0	0|0	0|0	0|0	0|0	0|0	0|0	0|1	0|0	0|0	0|0	0|0	0|0	0|0	0|0	0|0	0|0	0|0	0|0	0|0	0|0	0|0	0|0	0|0	0|0	0|0	0|0	0|0	0|0	0|0	1|0	0|0
1	5888653	Chr1SNP282	A	C	.	PASS	.	GT	1|1	1|0	1|0	1|1	0|1	0|1	1|1	1|1	1|1	1|0	1|1	1|1	1|1	1|1	1|1	0|0	1|0	0|1	1|0	1|0	0|1	1|1	1|1	1|1	1|1	1|0	1|0	1|0	0|0	0|1	0|1	0|1	1|1	1|1	1|1	1|1	1|0	0|1	1|0	1|1	1|1	0|1	1|0	0|0	1|1	1|0	1|1	1|0	1|1	1|0	1|1	1|1	1|1	1|1	0|0	1|0	0|1	1|1	1|1	1|0	1|0	0|0	0|1	1|1	1|1	1|1	1|1	1|1	1|1	0|1	0|0	1|0	0|0	1|1	1|0	0|0	1|0	0|1	0|1	1|0	1|0	1|1	1|1	1|1	1|1	1|1	0|1	1|0	1|1	0|1	1|1	0|1	0|1	1|1	1|0	1|1	0|1	1|0	0|0	1|1
1	5895853	Chr1SNP283	A	C	.	PASS	.	GT	1|1	1|0	1|0	1|1	0|1	0|1	1|1	1|1	1|1	1|0	1|1	1|1	1|1	1|1	1|1	0|0	1|0	0|1	1|0	1|0	0|1	1|1	1|1	1|1	1|1	1|0	1|0	1|0	0|0	0|1	0|1	0|1	1|1	1|1	1|1	1|1	1|0	0|1	1|0	1|1	1|1	0|1	1|0	0|0	1|1	1|0	1|1	1|0	1|1	1|0	1|1	1|1	1|1	1|1	0|0	1|0	0|1	1|1	1|1	1|0	1|0	0|0	0|1	1|1	1|1	1|1	1|1	1|1	1|1	0|1	0|0	1|0	0|0	1|1	1|0	0|0	1|0	0|1	0|1	1|0	1|0	1|1	1|1	1|1	1|1	1|1	0|1	1|0	1|1	0|1	1|1	0|1	0|1	1|1	1|0	1|1	0|1	1|0	0|0	1|1
1	5899453	Chr1SNP284	A	C	.	PASS	.	GT	0|0	0|0	0|0	0|1	0|0	0|1	0|0	1|0	0|0	1|0	0|0	0|1	0|0	0|1	1|0	0|0	0|0	0|0	0|0	0|0	0|0	0|0	1|0	0|0	0|0	0|0	0|0	0|0	0|0	0|0	0|0	0|0	0|0	0|1	1|0	0|0	0|0	0|0	0|0	0|1	0|0	0|0	0|0	0|0	0|0	1|0	1|0	1|0	0|0	0|0	0|0	0|0	0|0	0|0	0|0	1|0	0|0	0|0	0|0	0|0	0|0	0|0	0|0	0|0	0|0	0|1	0|0	0|0	1|0	0|0	0|0	1|0	0|0	0|0	0|0	0|0	0|0	0|0	0|0	0|0	0|0	0|0	0|0	0|0	0|0	0|1	0|1	0|0	0|0	0|1	0|0	0|0	0|0	1|0	0|0	0|0	0|0	0|0	0|0	0|0
1	5984053	Chr1SNP285	A	C	.	PASS	.	GT	0|0	0|1	0|0	0|0	0|0	0|0	0|0	0|0	0|0	0|0	0|0	0|0	0|0	0|0	0|0	0|0	0|1	1|0	0|1	0|1	1|0	0|0	0|0	0|0	0|0	0|0	0|1	0|1	1|1	0|0	0|0	0|0	0|0	0|0	0|0	0|0	0|0	0|0	0|1	0|0	0|0	1|0	0|1	0|0	0|0	0|0	0|0	0|1	0|0	0|1	0|0	0|0	0|0	0|0	1|1	0|1	0|0	0|0	0|0	0|0	0|1	0|0	0|0	0|0	0|0	0|0	0|0	0|0	0|0	0|0	0|0	0|0	0|0	0|0	0|1	0|1	0|1	1|0	1|0	0|1	0|0	0|0	0|0	0|0	0|0	0|0	1|0	0|1	0|0	1|0	0|0	1|0	1|0	0|0	0|0	0|0	1|0	0|0	1|0	0|0
1	5991253	Chr1SNP286	A	C	.	PASS	.	GT	0|0	0|0	1|0	0|1	0|0	0|1	0|0	1|0	0|0	1|0	0|0	0|1	0|0	1|1	1|1	0|0	1|0	0|1	0|0	0|0	0|0	0|0	1|0	0|0	0|0	1|0	0|0	0|0	0|0	0|1	0|1	0|1	0|0	0|1	1|0	0|0	0|0	0|0	0|0	0|1	0|0	0|1	0|0	0|0	1|0	1|0	1|0	1|0	0|1	0|0	0|0	0|0	0|0	0|0	0|0	1|0	0|1	0|1	1|0	0|0	1|0	0|0	0|0	0|1	0|1	1|1	0|0	0|0	1|1	0|0	0|0	1|0	0|0	0|0	1|0	0|0	1|0	0|0	0|0	1|0	0|0	0|0	1|0	1|0	0|0	0|1	0|1	0|0	0|0	0|1	0|0	0|0	0|0	1|0	1|0	0|1	0|0	0|0	0|0	0|1
1	6014652	Chr1SNP287	A	C	.	PASS	.	GT	0|1	1|0	0|0	0|0	0|0	0|0	0|0	0|0	0|0	0|0	0|0	0|0	0|1	0|0	0|0	0|0	0|0	0|0	0|0	0|0	0|0	0|0	0|0	0|0	0|1	0|0	0|0	1|0	0|0	0|0	0|0	0|0	1|0	0|0	0|0	0|0	0|0	0|0	0|0	1|0	0|1	0|0	1|0	0|0	0|1	0|0	0|0	0|0	0|1	1|0	0|0	0|0	0|0	0|0	0|0	0|0	0|0	1|0	1|0	1|0	0|0	0|0	0|0	0|0	0|0	0|0	0|1	1|1	0|0	0|0	0|0	0|0	0|0	1|0	0|0	0|0	0|0	0|1	0|0	0|0	0|0	0|1	0|0	0|0	0|0	0|0	0|0	0|0	0|0	0|0	0|0	0|0	0|0	0|1	0|0	0|0	0|0	0|0	0|0	0|1
1	6047052	Chr1SNP288	A	C	.	PASS	.	GT	0|0	0|1	0|1	0|0	1|0	1|0	0|0	0|0	0|0	0|1	0|0	0|0	0|0	0|0	0|0	1|1	0|1	1|0	0|1	0|1	1|0	0|0	0|0	0|0	0|0	0|1	0|1	0|1	1|1	1|0	1|0	1|0	0|0	0|0	0|0	0|0	0|1	1|0	0|1	0|0	0|0	1|0	0|1	1|1	0|0	0|1	0|0	0|1	0|0	0|1	0|0	0|0	0|0	0|0	1|1	0|1	1|0	0|0	0|0	0|1	0|1	1|1	1|0	0|0	0|0	0|0	0|0	0|0	0|0	1|0	1|1	0|1	1|1	0|0	0|1	1|1	0|1	1|0	1|0	0|1	0|1	0|0	0|0	0|0	0|0	0|0	1|0	0|1	0|0	1|0	0|0	1|0	1|0	0|0	0|1	0|0	1|0	0|1	1|1	0|0
1	6079452	Chr1SNP289	A	C	.	PASS	.	GT	0|0	0|1	0|1	0|0	1|0	1|0	0|0	0|0	0|0	0|1	0|0	0|0	0|0	0|0	0|0	1|1	0|1	1|0	0|1	0|1	1|0	0|0	0|0	0|0	0|0	0|0	0|1	0|1	1|1	1|0	1|0	1|0	0|0	0|0	0|0	0|0	0|1	1|0	0|1	0|0	0|0	1|0	0|1	1|1	0|0	0|1	0|0	0|1	0|0	0|1	0|0	0|0	0|0	0|0	1|1	0|1	1|0	0|0	0|0	0|1	0|1	1|1	1|0	0|0	0|0	0|0	0|0	0|0	0|0	1|0	1|1	0|1	1|1	0|0	0|1	1|1	0|1	1|0	1|0	0|1	0|1	0|0	0|0	0|0	0|0	0|0	1|0	0|1	0|0	1|0	0|0	1|0	1|0	0|0	0|0	0|0	1|0	0|1	1|1	0|0
1	6083052	Chr1SNP290	A	C	.	PASS	.	GT	0|0	0|0	0|0	0|0	0|0	0|0	0|0	0|0	0|0	1|0	0|0	0|0	0|0	0|0	1|0	0|0	0|0	0|0	0|0	0|0	0|0	0|0	0|0	0|0	0|0	0|0	0|0	0|0	0|0	0|0	0|0	0|0	0|0	0|0	0|0	0|0	0|0	0|0	0|0	0|0	0|0	0|0	0|0	0|0	0|0	1|0	0|0	1|0	0|0	0|0	0|0	0|0	0|0	0|0	0|0	0|0	0|0	0|0	0|0	0|0	0|0	0|0	0|0	0|0	0|0	0|0	0|0	0|0	0|0	0|0	0|0	1|0	0|0	0|0	0|0	0|0	0|0	0|0	0|0	0|0	0|0	0|0	0|0	0|0	0|0	0|0	0|0	0|0	0|0	0|0	0|0	0|0	0|0	0|0	0|0	0|0	0|0	0|0	0|0	0|0
1	6088452	Chr1SNP291	A	C	.	PASS	.	GT	0|0	0|0	0|1	0|0	1|0	1|0	0|0	0|0	0|0	0|1	0|0	0|0	0|0	0|0	0|0	1|1	0|0	0|0	0|0	0|0	0|0	0|0	0|0	0|0	0|0	0|0	0|0	0|0	0|0	1|0	1|0	1|0	0|0	0|0	0|0	0|0	0|1	1|0	0|0	0|0	0|0	0|0	0|0	1|1	0|0	0|1	0|0	0|0	0|0	0|0	0|0	0|0	0|0	0|0	0|0	0|0	1|0	0|0	0|0	0|1	0|0	1|1	1|0	0|0	0|0	0|0	0|0	0|0	0|0	1|0	1|1	0|1	1|1	0|0	0|0	1|0	0|0	0|0	0|0	0|0	0|1	0|0	0|0	0|0	0|0	0|0	0|0	0|0	0|0	0|0	0|0	0|0	0|0	0|0	0|0	0|0	0|0	0|1	0|1	0|0
1	6095652	Chr1SNP292	A	C	.	PASS	.	GT	0|0	0|1	0|1	0|0	1|0	1|0	0|0	0|0	0|0	0|1	0|0	0|0	0|0	0|0	0|0	1|1	0|1	1|0	0|1	0|1	1|0	0|0	0|0	0|0	0|0	0|0	0|1	0|1	1|1	1|0	1|0	1|0	0|0	0|0	0|0	0|0	0|1	1|0	0|1	0|0	0|0	1|0	0|1	1|1	0|0	0|1	0|0	0|1	0|0	0|1	0|0	0|0	0|0	0|0	1|1	0|1	1|0	0|0	0|0	0|1	0|1	1|1	1|0	0|0	0|0	0|0	0|0	0|0	0|0	1|0	1|1	0|1	1|1	0|0	0|1	1|1	0|1	1|0	1|0	0|1	0|1	0|0	0|0	0|0	0|0	0|0	1|0	0|1	0|0	1|0	0|0	1|0	1|0	0|0	0|0	0|0	1|0	0|1	1|1	0|0
1	6153251	Chr1SNP293	A	C	.	PASS	.	GT	0|0	0|0	0|1	0|0	1|0	1|0	0|0	0|0	0|0	0|1	0|0	0|0	0|0	0|0	0|0	1|1	0|0	0|0	0|0	0|0	0|0	0|0	0|0	0|0	0|0	0|0	0|0	0|0	0|0	1|0	1|0	1|0	0|0	1|0	0|1	1|0	0|1	1|1	0|0	0|0	0|0	0|0	0|0	1|1	0|0	0|1	0|0	0|0	0|0	0|0	0|0	0|0	0|0	0|0	0|0	0|0	1|0	0|0	0|0	0|1	0|0	1|1	1|1	0|0	0|0	0|0	0|0	0|0	0|0	1|0	1|1	0|1	1|1	0|0	0|0	1|0	0|0	0|0	0|0	0|0	0|1	0|0	0|0	0|0	0|0	0|0	0|0	0|0	0|0	0|0	0|0	0|0	0|0	0|0	0|0	0|0	0|1	0|1	0|1	0|0
1	6205451	Chr1SNP294	A	C	.	PASS	.	GT	0|0	0|0	0|0	0|0	0|0	0|0	0|0	0|0	0|0	0|0	0|0	0|0	0|0	1|0	0|0	0|0	1|0	0|1	0|0	0|0	0|0	0|0	0|0	0|0	0|0	1|0	0|0	0|0	0|0	0|0	0|0	0|1	0|0	0|0	0|0	0|0	0|0	0|0	0|0	0|0	0|0	0|0	0|0	0|0	1|0	0|0	0|0	0|0	0|1	0|0	0|0	0|0	0|0	0|0	0|0	0|0	0|0	0|0	1|0	0|0	0|0	0|0	0|0	0|0	0|1	0|0	0|0	0|0	0|0	0|0	0|0	0|0	0|0	0|0	0|0	0|0	0|0	0|0	0|0	0|0	0|0	0|0	1|0	0|0	0|0	0|0	0|0	0|0	0|0	0|0	0|0	0|0	0|0	0|0	0|0	0|0	0|0	0|0	0|0	0|1
1	6252250	Chr1SNP295	A	C	.	PASS	.	GT	1|1	1|0	0|0	1|1	0|1	0|1	1|1	1|1	1|1	1|0	1|1	1|1	1|1	1|1	1|1	0|0	1|0	0|1	1|0	1|0	0|1	1|1	1|1	1|1	1|1	1|1	1|0	1|0	0|0	0|0	0|1	0|1	1|1	0|1	1|0	0|1	1|0	0|0	1|0	1|1	1|1	0|1	1|0	0|0	1|1	1|0	1|1	1|0	1|1	1|0	1|1	1|1	1|1	1|1	0|0	1|0	0|1	1|1	1|1	1|0	0|0	0|0	0|0	1|1	1|1	1|1	1|1	1|1	1|1	0|1	0|0	1|0	0|0	1|1	0|0	0|0	1|0	0|1	0|1	1|0	1|0	1|1	1|1	1|1	1|1	1|1	0|1	1|0	1|1	0|1	1|1	0|1	0|1	1|1	0|1	1|1	0|0	1|0	0|0	1|1
1	6299050	Chr1SNP296	A	C	.	PASS	.	GT	1|1	1|0	0|0	1|1	0|1	0|1	1|1	1|1	1|1	1|0	1|1	1|1	1|1	1|1	1|1	0|0	1|0	0|1	1|0	1|0	0|1	1|1	1|1	1|1	1|1	1|1	1|0	1|0	0|0	0|0	0|1	0|1	1|1	0|1	1|0	0|1	1|0	0|0	1|0	1|1	1|1	0|1	1|0	0|0	1|1	1|0	1|1	1|0	1|1	1|0	1|1	1|1	1|1	1|1	0|0	1|0	0|1	1|1	1|1	1|0	0|0	0|0	0|0	1|1	1|1	1|1	1|1	1|1	1|1	0|1	0|0	1|0	0|0	1|1	0|0	0|0	1|0	0|1	0|1	1|0	1|0	1|1	1|1	1|1	1|1	1|1	0|1	1|0	1|1	0|1	1|1	0|1	0|1	1|1	0|1	1|1	0|0	1|0	0|0	1|1
1	6302650	Chr1SNP297	A	C	.	PASS	.	GT	1|0	0|0	0|0	0|0	0|1	0|0	1|1	0|1	1|0	0|0	0|0	1|0	1|0	0|0	0|0	0|0	0|0	0|0	0|0	0|0	0|1	0|1	0|1	1|1	1|0	0|0	1|0	0|0	0|0	0|0	0|0	0|0	0|0	0|0	0|0	0|0	0|0	0|0	1|0	0|0	0|0	0|0	0|0	0|0	0|0	0|0	0|0	0|0	1|0	0|0	1|1	1|1	1|0	1|1	0|0	0|0	0|0	0|0	0|0	0|0	0|0	0|0	0|0	1|0	1|0	0|0	1|0	0|0	0|0	0|1	0|0	0|0	0|0	0|1	0|0	0|0	0|0	0|0	0|0	0|0	1|0	1|0	0|1	0|0	1|0	0|0	0|0	0|0	0|1	0|0	0|0	0|1	0|0	0|0	0|0	1|0	0|0	1|0	0|0	1|0
1	6309850	Chr1SNP298	A	C	.	PASS	.	GT	0|1	1|0	0|0	1|0	0|0	0|0	0|0	0|0	0|1	0|0	1|1	0|0	0|1	0|0	0|0	0|0	0|0	0|0	1|0	0|0	0|0	0|0	0|0	0|0	0|1	0|0	0|0	1|0	0|0	0|0	0|0	0|0	1|1	0|0	0|0	0|1	1|0	0|0	0|0	1|0	0|1	0|0	1|0	0|0	0|1	0|0	0|1	0|0	0|0	1|0	0|0	0|0	0|0	0|0	0|0	0|0	0|0	1|0	0|0	1|0	0|0	0|0	0|0	0|0	0|0	0|0	0|1	1|1	0|0	0|0	0|0	0|0	0|0	1|0	0|0	0|0	0|0	0|1	0|0	0|0	0|0	0|1	0|0	0|1	0|0	1|0	0|0	0|0	0|0	0|0	1|1	0|0	0|1	0|1	0|0	0|0	0|0	0|0	0|0	0|0
1	6327850	Chr1SNP299	A	C	.	PASS	.	GT	0|0	0|0	0|0	0|0	0|0	0|1	0|0	0|0	0|0	0|0	0|0	0|0	0|0	1|0	0|0	0|0	1|0	0|1	0|0	0|0	0|0	0|0	0|0	0|0	0|0	1|0	0|0	0|0	0|0	0|0	0|0	0|1	0|0	0|0	0|0	0|0	0|0	0|0	0|0	0|0	0|0	0|0	0|0	0|0	1|0	0|0	0|0	0|0	0|1	0|0	0|0	0|0	0|0	0|0	0|0	0|0	0|0	0|0	1|0	0|0	0|0	0|0	0|0	0|0	0|1	0|0	0|0	0|0	0|0	0|0	0|0	0|0	0|0	0|0	0|0	0|0	0|0	0|0	0|0	0|0	0|0	0|0	1|0	0|0	0|0	0|0	0|0	0|0	0|0	0|0	0|0	0|0	0|0	0|0	0|0	0|0	0|0	0|0	0|0	0|1
1	6437649	Chr1SNP300	A	C	.	PASS	.	GT	0|0	0|0	1|1	0|0	1|0	1|0	0|0	0|0	0|0	0|1	0|0	0|0	0|0	0|0	0|0	1|1	0|0	0|0	0|0	0|0	0|0	0|0	0|0	0|0	0|0	0|0	0|0	0|0	0|0	1|1	1|0	1|0	0|0	1|0	0|1	1|0	0|1	1|1	0|0	0|0	0|0	0|0	0|0	1|1	0|0	0|1	0|0	0|0	0|0	0|0	0|0	0|0	0|0	0|0	0|0	0|0	1|0	0|0	0|0	0|1	1|0	1|1	1|1	0|0	0|0	0|0	0|0	0|0	0|0	1|0	1|1	0|1	1|1	0|0	1|0	1|0	0|0	0|0	0|0	0|0	0|1	0|0	0|0	0|0	0|0	0|0	0|0	0|0	0|0	0|0	0|0	0|0	0|0	0|0	1|0	0|0	0|1	0|1	0|1	0|0
1	6495249	Chr1SNP301	A	C	.	PASS	.	GT	1|0	0|0	0|0	0|0	0|1	0|0	1|1	0|1	1|0	0|0	0|0	1|0	1|0	0|0	0|0	0|0	0|0	0|0	0|0	0|0	0|1	0|1	0|1	1|1	1|0	0|0	1|0	0|0	0|0	0|0	0|0	0|0	0|0	0|0	0|0	0|0	0|0	0|0	1|0	0|0	0|0	0|0	0|0	0|0	0|0	0|0	0|0	0|0	1|0	0|0	1|1	1|1	1|0	1|1	0|0	0|0	0|0	0|0	0|0	0|0	0|0	0|0	0|0	1|0	1|0	0|0	1|0	0|0	0|0	0|1	0|0	0|0	0|0	0|1	0|0	0|0	0|0	0|0	0|0	0|0	1|0	1|0	0|1	0|0	1|0	0|0	0|0	0|0	0|1	0|0	0|0	0|1	0|0	0|0	0|0	1|0	0|0	1|0	0|0	1|0
1	6520448	Chr1SNP302	A	C	.	PASS	.	GT	1|1	1|0	0|0	0|0	0|1	0|0	1|1	0|1	1|0	0|0	0|0	1|0	1|1	0|0	0|0	0|0	0|0	0|0	0|0	1|0	0|1	1|1	0|1	1|1	1|1	0|0	1|0	1|0	0|0	0|0	0|0	0|0	0|0	0|0	0|0	0|0	0|0	0|0	1|0	1|0	1|1	0|0	0|0	0|0	0|1	0|0	0|0	0|0	1|0	1|0	1|1	1|1	1|1	1|1	0|0	0|0	0|0	1|0	0|1	1|0	0|0	0|0	0|0	1|0	1|0	0|0	1|1	1|1	0|0	0|1	0|0	0|0	0|0	1|1	0|0	0|0	0|0	0|1	0|1	0|0	1|0	1|1	0|1	0|0	1|1	0|0	0|0	1|0	1|1	0|0	0|0	0|1	0|0	0|1	0|0	1|0	0|0	1|0	0|0	1|0
1	6567248	Chr1SNP303	A	C	.	PASS	.	GT	1|1	1|1	0|0	0|1	0|1	0|1	1|1	1|1	1|0	1|0	0|0	1|1	1|1	1|1	1|1	0|0	1|1	1|1	0|1	1|1	1|1	1|1	1|1	1|1	1|1	1|1	1|1	1|1	1|1	0|0	0|1	0|1	0|0	0|1	1|0	0|0	0|0	0|0	1|1	1|1	1|1	1|1	0|1	0|0	1|1	1|0	1|0	1|1	1|1	1|1	1|1	1|1	1|1	1|1	1|1	1|1	0|1	1|1	1|1	1|0	0|1	0|0	0|0	1|1	1|1	1|1	1|1	1|1	1|1	0|1	0|0	1|0	0|0	1|1	0|1	0|1	1|1	1|1	1|1	1|1	1|0	1|1	1|1	1|0	1|1	0|1	1|1	1|1	1|1	1|1	0|0	1|1	1|0	1|1	0|1	1|1	1|0	1|0	1|0	1|1
1	6585248	Chr1SNP304	A	C	.	PASS	.	GT	0|0	0|0	1|1	0|0	1|0	1|0	0|0	0|0	0|0	0|1	0|0	0|0	0|0	0|0	0|0	1|1	0|0	0|0	0|0	0|0	0|0	0|0	0|0	0|0	0|0	0|0	0|0	0|0	0|0	1|1	1|0	1|0	0|0	1|0	0|1	1|0	0|1	1|1	0|0	0|0	0|0	0|0	0|0	1|1	0|0	0|1	0|0	0|0	0|0	0|0	0|0	0|0	0|0	0|0	0|0	0|0	1|0	0|0	0|0	0|1	1|0	1|1	1|1	0|0	0|0	0|0	0|0	0|0	0|0	1|0	1|1	0|1	1|1	0|0	1|0	1|0	0|0	0|0	0|0	0|0	0|1	0|0	0|0	0|0	0|0	0|0	0|0	0|0	0|0	0|0	0|0	0|0	0|0	0|0	1|0	0|0	0|1	0|1	0|1	0|0
1	6601448	Chr1SNP305	A	C	.	PASS	.	GT	0|0	0|0	0|0	0|0	0|0	0|0	0|0	0|0	0|0	1|0	0|0	0|0	0|0	0|0	1|0	0|0	0|0	0|0	0|0	0|0	0|0	0|0	0|0	0|0	0|0	0|0	0|0	0|0	0|0	0|0	0|0	0|0	0|0	0|0	0|0	0|0	0|0	0|0	0|0	0|0	0|0	0|0	0|0	0|0	0|0	1|0	0|0	1|0	0|0	0|0	0|0	0|0	0|0	0|0	0|0	0|0	0|0	0|0	0|0	0|0	0|0	0|0	0|0	0|0	0|0	0|0	0|0	0|0	0|0	0|0	0|0	1|0	0|0	0|0	0|0	0|0	0|0	0|0	0|0	0|0	0|0	0|0	0|0	0|0	0|0	0|0	0|0	0|0	0|0	0|0	0|0	0|0	0|0	0|0	0|0	0|0	0|0	0|0	0|0	0|0
1	6624848	Chr1SNP306	A	C	.	PASS	.	GT	0|1	0|0	0|0	0|0	0|0	0|0	0|0	0|0	0|0	0|0	0|0	0|0	0|1	0|0	0|0	0|0	0|0	0|0	0|0	0|0	0|0	0|0	0|0	0|0	0|1	0|0	0|0	0|0	0|0	0|0	0|0	0|0	0|0	0|0	0|0	0|0	0|0	0|0	0|0	0|0	0|1	0|0	0|0	0|0	0|1	0|0	0|0	0|0	0|0	0|0	0|0	0|0	0|0	0|0	0|0	0|0	0|0	0|0	0|0	0|0	0|0	0|0	0|0	0|0	0|0	0|0	0|0	0|1	0|0	0|0	0|0	0|0	0|0	1|0	0|0	0|0	0|0	0|1	0|0	0|0	0|0	0|0	0|0	0|0	0|0	0|0	0|0	0|0	0|0	0|0	0|0	0|0	0|0	0|1	0|0	0|0	0|0	0|0	0|0	0|0
1	6732847	Chr1SNP307	A	C	.	PASS	.	GT	0|0	0|0	0|0	1|0	0|0	0|0	0|0	0|0	0|1	0|0	1|1	0|0	0|0	0|0	0|0	0|0	0|0	0|0	1|1	0|0	0|0	0|0	0|0	0|0	0|0	0|1	0|0	0|0	0|0	0|0	0|0	0|0	1|1	0|0	0|0	0|1	1|0	0|0	0|1	0|0	0|0	1|0	1|0	0|0	0|0	0|0	0|1	0|0	0|0	0|0	0|0	0|0	0|0	0|0	0|0	0|0	0|0	0|0	0|0	0|0	0|0	0|0	0|0	0|0	0|0	0|0	0|0	0|0	0|0	0|0	0|0	0|0	0|0	0|0	0|0	0|1	0|0	0|0	0|0	0|0	0|0	0|0	0|0	0|1	0|0	1|0	0|0	0|0	0|0	0|0	1|1	0|0	0|1	0|0	0|1	0|0	0|0	0|0	1|0	0|0
1	6758046	Chr1SNP308	A	C	.	PASS	.	GT	0|0	0|0	1|1	0|0	1|0	1|0	0|0	0|0	0|0	0|1	0|0	0|0	0|0	0|0	0|0	1|1	0|0	0|0	0|0	0|0	0|0	0|0	0|0	0|0	0|0	0|0	0|0	0|0	0|0	1|1	1|0	1|0	0|0	1|0	0|1	1|0	0|1	1|1	0|0	0|0	0|0	0|0	0|0	1|1	0|0	0|1	0|0	0|0	0|0	0|0	0|0	0|0	0|0	0|0	0|0	0|0	1|0	0|0	0|0	0|1	1|0	1|1	1|1	0|0	0|0	0|0	0|0	0|0	0|0	1|0	1|1	0|1	1|1	0|0	1|0	1|0	0|0	0|0	0|0	0|0	0|1	0|0	0|0	0|0	0|0	0|0	0|0	0|0	0|0	0|0	0|0	0|0	0|0	0|0	1|0	0|0	0|1	0|1	0|1	0|0
1	6759846	Chr1SNP309	A	C	.	PASS	.	GT	0|0	0|0	1|1	0|0	1|0	1|0	0|0	0|0	0|0	0|1	0|0	0|0	0|0	0|0	0|0	1|1	0|0	0|0	0|0	0|0	0|0	0|0	0|0	0|0	0|0	0|0	0|0	0|0	0|0	1|1	1|0	1|0	0|0	1|0	0|1	1|0	0|1	1|1	0|0	0|0	0|0	0|0	0|0	1|1	0|0	0|1	0|0	0|0	0|0	0|0	0|0	0|0	0|0	0|0	0|0	0|0	1|0	0|0	0|0	0|1	1|0	1|1	1|1	0|0	0|0	0|0	0|0	0|0	0|0	1|0	1|1	0|1	1|1	0|0	1|0	1|0	0|0	0|0	0|0	0|0	0|1	0|0	0|0	0|0	0|0	0|0	0|0	0|0	0|0	0|0	0|0	0|0	0|0	0|0	1|0	0|0	0|1	0|1	0|1	0|0
1	6776046	Chr1SNP310	A	C	.	PASS	.	GT	1|1	1|0	0|0	1|0	0|1	0|0	1|1	0|1	1|1	0|0	1|1	1|0	1|1	0|0	0|0	0|0	0|0	0|0	1|0	1|0	0|1	1|1	0|1	1|1	1|1	0|1	1|0	1|0	0|0	0|0	0|0	0|0	1|1	0|0	0|0	0|1	1|0	0|0	1|0	1|0	1|1	0|0	1|0	0|0	0|1	0|0	0|1	0|0	1|0	1|0	1|1	1|1	1|1	1|1	0|0	0|0	0|0	1|0	0|1	1|0	0|0	0|0	0|0	1|0	1|0	0|0	1|1	1|1	0|0	0|1	0|0	0|0	0|0	1|1	0|0	0|0	0|0	0|1	0|1	0|0	1|0	1|1	0|1	0|1	1|1	1|0	0|0	1|0	1|1	0|0	1|1	0|1	0|1	0|1	0|1	1|0	0|0	1|0	0|0	1|0
1	6806646	Chr1SNP311	A	C	.	PASS	.	GT	1|1	1|1	0|0	1|1	0|1	0|1	1|1	1|1	1|1	1|0	1|1	1|1	1|1	1|1	1|1	0|0	1|1	1|1	1|1	1|1	1|1	1|1	1|1	1|1	1|1	1|1	1|1	1|1	1|1	0|0	0|1	0|1	1|1	0|1	1|0	0|1	1|0	0|0	1|1	1|1	1|1	1|1	1|1	0|0	1|1	1|0	1|1	1|1	1|1	1|1	1|1	1|1	1|1	1|1	1|1	1|1	0|1	1|1	1|1	1|0	0|1	0|0	0|0	1|1	1|1	1|1	1|1	1|1	1|1	0|1	0|0	1|0	0|0	1|1	0|1	0|1	1|1	1|1	1|1	1|1	1|0	1|1	1|1	1|1	1|1	1|1	1|1	1|1	1|1	1|1	1|1	1|1	1|1	1|1	0|1	1|1	1|0	1|0	1|0	1|1
1	6857046	Chr1SNP312	A	C	.	PASS	.	GT	0|0	0|0	1|1	0|0	1|0	1|0	0|0	0|0	0|0	0|1	0|0	0|0	0|0	0|0	0|0	1|1	0|0	0|0	0|0	0|0	0|0	0|0	0|0	0|0	0|0	0|0	0|0	0|0	0|0	1|1	1|0	1|0	0|0	1|0	0|1	1|0	0|1	1|1	0|0	0|0	0|0	0|0	0|0	1|1	0|0	0|1	0|0	0|0	0|0	0|0	0|0	0|0	0|0	0|0	0|0	0|0	1|0	0|0	0|0	0|1	1|0	1|1	1|1	0|0	0|0	0|0	0|0	0|0	0|0	1|0	1|1	0|1	1|1	0|0	1|0	1|0	0|0	0|0	0|0	0|0	0|1	0|0	0|0	0|0	0|0	0|0	0|0	0|0	0|0	0|0	0|0	0|0	0|0	0|0	1|0	0|0	0|1	0|1	0|1	0|0
1	6887645	Chr1SNP313	A	C	.	PASS	.	GT	1|1	1|1	0|0	1|1	0|1	0|1	1|1	1|1	1|1	1|0	1|1	1|1	1|1	1|1	1|1	0|0	1|1	1|1	1|1	1|1	1|0	1|1	1|1	1|1	1|1	1|1	1|1	1|1	1|1	0|0	0|1	0|1	1|1	0|1	1|0	0|1	1|0	0|0	1|1	1|1	1|1	1|1	1|1	0|0	1|1	1|0	1|1	1|1	1|1	1|1	1|1	1|1	1|1	1|1	1|1	1|1	0|1	1|1	1|1	1|0	0|1	0|0	0|0	1|1	1|1	1|1	1|1	1|1	1|1	0|1	0|0	1|0	0|0	1|1	0|1	0|1	1|1	1|1	1|1	1|1	1|0	1|1	1|1	1|1	1|1	1|1	1|1	1|1	1|1	1|1	1|1	1|1	1|1	1|1	0|1	1|1	1|0	1|0	1|0	1|1
1	6894845	Chr1SNP314	A	C	.	PASS	.	GT	0|0	0|0	1|1	0|0	1|0	1|0	0|0	0|0	0|0	0|1	0|0	0|0	0|0	0|0	0|0	1|1	0|0	0|0	0|0	0|0	0|1	0|0	0|0	0|0	0|0	0|0	0|0	0|0	0|0	1|1	1|0	1|0	0|0	1|0	0|1	1|0	0|1	1|1	0|0	0|0	0|0	0|0	0|0	1|1	0|0	0|1	0|0	0|0	0|0	0|0	0|0	0|0	0|0	0|0	0|0	0|0	1|0	0|0	0|0	0|1	1|0	1|1	1|1	0|0	0|0	0|0	0|0	0|0	0|0	1|0	1|1	0|1	1|1	0|0	1|0	1|0	0|0	0|0	0|0	0|0	0|1	0|0	0|0	0|0	0|0	0|0	0|0	0|0	0|0	0|0	0|0	0|0	0|0	0|0	1|0	0|0	0|1	0|1	0|1	0|0
1	6956045	Chr1SNP315	A	C	.	PASS	.	GT	1|1	1|1	0|0	1|1	0|1	0|1	1|1	1|1	1|1	1|0	1|1	1|1	1|1	1|1	1|1	0|0	1|1	1|1	1|1	1|1	1|0	1|1	1|1	1|1	1|1	1|1	1|1	1|1	1|1	0|0	0|1	0|1	1|1	0|1	1|0	0|1	1|0	0|0	1|1	1|1	1|1	1|1	1|1	0|0	1|1	1|0	1|1	1|1	1|1	1|1	1|1	1|1	1|1	1|1	1|1	1|1	0|1	1|1	1|1	1|0	0|1	0|0	0|0	1|1	1|1	1|1	1|1	1|1	1|1	0|1	0|0	1|0	0|0	1|1	0|1	0|1	1|1	1|1	1|1	1|1	1|0	1|1	1|1	1|1	1|1	1|1	1|1	1|1	1|1	1|1	1|1	1|1	1|1	1|1	0|1	1|1	1|0	1|0	1|0	1|1
1	6974045	Chr1SNP316	A	C	.	PASS	.	GT	0|0	0|1	0|0	0|0	0|0	0|0	0|0	0|0	0|0	0|0	0|0	0|0	0|0	0|0	0|0	0|0	0|0	0|0	0|1	0|1	0|0	0|0	0|0	0|0	0|0	0|0	0|0	0|0	0|0	0|0	0|0	0|0	0|0	0|0	0|0	0|0	0|0	0|0	0|1	0|0	0|0	1|0	0|0	0|0	0|0	0|0	0|0	0|1	0|0	0|0	0|0	0|0	0|0	0|0	0|1	0|0	0|0	0|0	0|0	0|0	0|0	0|0	0|0	0|0	0|0	0|0	0|0	0|0	0|0	0|0	0|0	0|0	0|0	0|0	0|1	0|1	0|1	0|0	0|0	0|0	0|0	0|0	0|0	0|0	0|0	0|0	0|0	0|1	0|0	0|0	0|0	0|0	1|0	0|0	0|0	0|0	0|0	0|0	1|0	0|0
1	6992045	Chr1SNP317	A	C	.	PASS	.	GT	1|1	1|1	0|0	1|1	0|1	0|1	1|1	1|1	1|1	1|0	1|1	1|1	1|1	1|1	1|1	0|0	1|1	1|1	1|1	1|1	1|0	1|1	1|1	1|1	1|1	1|1	1|1	1|1	1|1	0|0	0|1	0|1	1|1	0|1	1|0	0|1	1|0	0|0	1|1	1|1	1|1	1|1	1|1	0|0	1|1	1|0	1|1	1|1	1|1	1|1	1|1	1|1	1|1	1|1	1|1	1|1	0|1	1|1	1|1	1|0	0|1	0|0	0|0	1|1	1|1	1|1	1|1	1|1	1|1	0|1	0|0	1|0	0|0	1|1	0|1	0|1	1|1	1|1	1|1	1|1	1|0	1|1	1|1	1|1	1|1	1|1	1|1	1|1	1|1	1|1	1|1	1|1	1|1	1|1	0|1	1|1	1|0	1|0	1|0	1|1
1	7037044	Chr1SNP318	A	C	.	PASS	.	GT	0|0	0|0	1|1	0|0	1|0	1|0	0|0	0|0	0|0	0|1	0|0	0|0	0|0	0|0	0|0	1|1	0|0	0|0	0|0	0|0	0|1	0|0	0|0	0|0	0|0	0|0	0|0	0|0	0|0	1|1	1|0	1|0	0|0	1|0	0|1	1|0	0|1	1|1	0|0	0|0	0|0	0|0	0|0	1|1	0|0	0|1	0|0	0|0	0|0	0|0	0|0	0|0	0|0	0|0	0|0	0|0	1|0	0|0	0|0	0|1	1|0	1|1	1|1	0|0	0|0	0|0	0|0	0|0	0|0	1|0	1|1	0|1	1|1	0|0	1|0	1|0	0|0	0|0	0|0	0|0	0|1	0|0	0|0	0|0	0|0	0|0	0|0	0|0	0|0	0|0	0|0	0|0	0|0	0|0	1|0	0|0	0|1	0|1	0|1	0|0
1	7042444	Chr1SNP319	A	C	.	PASS	.	GT	0|1	1|0	0|0	0|0	0|0	0|0	0|0	0|0	0|0	0|0	0|0	0|0	0|1	0|0	0|0	0|0	0|0	0|0	0|0	1|0	0|0	1|0	0|0	0|0	0|0	0|0	0|0	1|0	0|0	0|0	0|0	0|0	0|0	0|0	0|0	0|0	0|0	0|0	0|0	1|0	1|0	0|0	0|0	0|0	0|1	0|0	0|0	0|0	0|0	1|0	0|0	0|0	0|1	0|0	0|0	0|0	0|0	1|0	0|1	1|0	0|0	0|0	0|0	0|0	0|0	0|0	0|1	1|1	0|0	0|0	0|0	0|0	0|0	1|0	0|0	0|0	0|0	0|0	0|1	0|0	0|0	0|1	0|0	0|0	0|1	0|0	0|0	1|0	1|0	0|0	0|0	0|0	0|0	0|1	0|0	0|0	0|0	0|0	0|0	0|0
1	7046044	Chr1SNP320	A	C	.	PASS	.	GT	0|0	0|0	1|1	0|0	1|0	1|0	0|0	0|0	0|0	0|1	0|0	0|0	0|0	0|0	0|0	1|1	0|0	0|0	0|0	0|0	0|1	0|0	0|0	0|0	0|0	0|0	0|0	0|0	0|0	1|1	1|0	1|0	0|0	1|0	0|1	1|0	0|1	1|1	0|0	0|0	0|0	0|0	0|0	1|1	0|0	0|1	0|0	0|0	0|0	0|0	0|0	0|0	0|0	0|0	0|0	0|0	1|0	0|0	0|0	0|1	1|0	1|1	1|1	0|0	0|0	0|0	0|0	0|0	0|0	1|0	1|1	0|1	1|1	0|0	1|0	1|0	0|0	0|0	0|0	0|0	0|1	0|0	0|0	0|0	0|0	0|0	0|0	0|0	0|0	0|0	0|0	0|0	0|0	0|0	1|0	0|0	0|1	0|1	0|1	0|0
1	7056844	Chr1SNP321	A	C	.	PASS	.	GT	1|1	1|1	0|0	1|1	0|1	0|1	1|1	1|1	1|1	1|0	1|1	1|1	1|1	1|1	1|1	0|0	1|1	1|1	1|1	1|1	1|0	1|1	1|1	1|1	1|1	1|1	1|1	1|1	1|1	0|0	0|1	0|1	1|1	0|1	1|0	0|1	1|0	0|0	1|1	1|1	1|1	1|1	1|1	0|0	1|1	1|0	1|1	1|1	1|1	1|1	1|1	1|1	1|1	1|1	1|1	1|1	0|1	1|1	1|1	1|0	0|1	0|0	0|0	1|1	1|1	1|1	1|1	1|1	1|1	0|1	0|0	1|0	0|0	1|1	0|1	0|1	1|1	1|1	1|1	1|1	1|0	1|1	1|1	1|1	1|1	1|1	1|1	1|1	1|1	1|1	1|1	1|1	1|1	1|1	0|1	1|1	1|0	1|0	1|0	1|1
1	7082044	Chr1SNP322	A	C	.	PASS	.	GT	0|0	0|0	1|1	0|0	1|0	1|0	0|0	0|0	0|0	0|1	0|0	0|0	0|0	0|0	0|0	1|1	0|0	0|0	0|0	0|0	0|1	0|0	0|0	0|0	0|0	0|0	0|0	0|0	0|0	1|1	1|0	1|0	0|0	1|0	0|1	1|0	0|1	1|1	0|0	0|0	0|0	0|0	0|0	1|1	0|0	0|1	0|0	0|0	0|0	0|0	0|0	0|0	0|0	0|0	0|0	0|0	1|0	0|0	0|0	0|1	1|0	1|1	1|1	0|0	0|0	0|0	0|0	0|0	0|0	1|0	1|1	0|1	1|1	0|0	1|0	1|0	0|0	0|0	0|0	0|0	0|1	0|0	0|0	0|0	0|0	0|0	0|0	0|0	0|0	0|0	0|0	0|0	0|0	0|0	1|0	0|0	0|1	0|1	0|1	0|0
1	7096444	Chr1SNP323	A	C	.	PASS	.	GT	0|0	0|0	0|0	0|0	0|0	0|0	0|0	0|0	0|0	0|0	0|0	0|0	0|0	0|0	0|0	0|0	0|0	0|0	0|1	0|0	0|0	0|0	0|0	0|0	0|0	0|0	0|0	0|0	0|0	0|0	0|0	0|0	0|0	0|0	0|0	0|0	0|0	0|0	0|1	0|0	0|0	1|0	0|0	0|0	0|0	0|0	0|0	0|0	0|0	0|0	0|0	0|0	0|0	0|0	0|1	0|0	0|0	0|0	0|0	0|0	0|0	0|0	0|0	0|0	0|0	0|0	0|0	0|0	0|0	0|0	0|0	0|0	0|0	0|0	0|0	0|1	0|0	0|0	0|0	0|0	0|0	0|0	0|0	0|0	0|0	0|0	0|0	0|0	0|0	0|0	0|0	0|0	0|0	0|0	0|0	0|0	0|0	0|0	1|0	0|0
1	7107244	Chr1SNP324	A	C	.	PASS	.	GT	0|0	0|0	0|0	0|0	1|0	0|0	0|0	0|0	0|0	0|0	0|0	0|0	0|0	0|0	0|0	0|0	0|0	0|0	0|0	0|0	0|0	0|0	0|0	0|0	0|0	0|0	0|0	0|0	0|0	0|0	0|0	1|0	0|0	0|0	0|0	0|0	0|1	0|0	0|0	0|0	0|0	0|0	0|0	0|0	0|0	0|1	0|0	0|0	0|0	0|0	0|0	0|0	0|0	0|0	0|0	0|0	0|0	0|0	0|0	0|1	0|0	1|1	0|0	0|0	0|0	0|0	0|0	0|0	0|0	0|0	0|0	0|1	1|1	0|0	0|0	0|0	0|0	0|0	0|0	0|0	0|1	0|0	0|0	0|0	0|0	0|0	0|0	0|0	0|0	0|0	0|0	0|0	0|0	0|0	0|0	0|0	0|0	0|0	0|0	0|0
1	7161243	Chr1SNP325	A	C	.	PASS	.	GT	0|0	0|0	1|1	0|0	1|0	1|0	0|0	0|0	0|0	0|1	0|0	0|0	0|0	0|0	0|0	1|1	0|0	0|0	0|0	0|0	0|1	0|0	0|0	0|0	0|0	0|0	0|0	0|0	0|0	1|1	1|0	1|0	0|0	1|0	0|1	1|0	0|1	1|1	0|0	0|0	0|0	0|0	0|0	1|1	0|0	0|1	0|0	0|0	0|0	0|0	0|0	0|0	0|0	0|0	0|0	0|0	1|0	0|0	0|0	0|1	1|0	1|1	1|1	0|0	0|0	0|0	0|0	0|0	0|0	1|0	1|1	0|1	1|1	0|0	1|0	1|0	0|0	0|0	0|0	0|0	0|1	0|0	0|0	0|0	0|0	0|0	0|0	0|0	0|0	0|0	0|0	0|0	0|0	0|0	1|0	0|0	0|1	0|1	0|1	0|0
1	7186443	Chr1SNP326	A	C	.	PASS	.	GT	0|1	0|0	0|0	0|0	0|0	0|0	0|0	0|0	0|0	0|0	0|0	0|0	0|1	0|0	0|0	0|0	0|0	0|0	0|0	0|0	0|0	0|0	0|0	0|0	0|0	0|0	0|0	0|0	0|0	0|0	0|0	0|0	0|0	0|0	0|0	0|0	0|0	0|0	0|0	0|0	0|0	0|0	0|0	0|0	0|1	0|0	0|0	0|0	0|0	0|0	0|0	0|0	0|0	0|0	0|0	0|0	0|0	0|0	0|0	0|0	0|0	0|0	0|0	0|0	0|0	0|0	0|0	0|1	0|0	0|0	0|0	0|0	0|0	0|0	0|0	0|0	0|0	0|0	0|0	0|0	0|0	0|0	0|0	0|0	0|0	0|0	0|0	0|0	0|0	0|0	0|0	0|0	0|0	0|1	0|0	0|0	0|0	0|0	0|0	0|0
1	7199043	Chr1SNP327	A	C	.	PASS	.	GT	1|0	0|1	0|0	1|1	0|1	0|1	1|1	1|1	1|1	1|0	1|1	1|1	1|0	1|1	1|1	0|0	1|1	1|1	1|1	1|1	1|0	1|1	1|1	1|1	1|1	1|1	1|1	0|1	1|1	0|0	0|1	0|1	1|1	0|1	1|0	0|1	1|0	0|0	1|1	0|1	1|1	1|1	1|1	0|0	1|0	1|0	1|1	1|1	1|1	0|1	1|1	1|1	1|1	1|1	1|1	1|1	0|1	0|1	1|1	0|0	0|1	0|0	0|0	1|1	1|1	1|1	1|0	0|0	1|1	0|1	0|0	1|0	0|0	0|1	0|1	0|1	1|1	1|1	1|1	1|1	1|0	1|0	1|1	1|1	1|1	1|1	1|1	1|1	1|1	1|1	1|1	1|1	1|1	1|0	0|1	1|1	1|0	1|0	1|0	1|1
1	7208043	Chr1SNP328	A	C	.	PASS	.	GT	0|0	0|1	0|0	0|1	0|0	0|1	0|1	1|0	0|0	1|0	0|0	1|1	0|0	1|1	1|1	0|0	1|1	1|1	0|1	0|1	1|0	0|0	1|0	0|0	1|0	1|0	0|1	0|1	1|1	0|0	0|1	0|1	0|0	0|1	1|0	0|0	0|0	0|0	0|1	0|1	0|0	1|1	0|1	0|0	1|0	1|0	1|0	1|1	1|1	0|1	0|0	1|0	0|0	0|0	1|1	1|1	0|1	0|1	1|0	0|0	0|1	0|0	0|0	0|1	0|1	1|1	1|0	0|0	1|1	0|0	0|0	1|0	0|0	0|0	0|1	0|1	1|1	1|0	1|0	0|1	0|0	0|0	1|1	1|0	1|0	0|1	1|1	0|1	0|0	1|1	0|0	1|0	1|0	1|0	0|0	0|1	1|0	1|0	1|0	0|1
1	7267442	Chr1SNP329	A	C	.	PASS	.	GT	0|0	0|0	1|1	0|0	1|0	1|0	0|0	0|0	0|0	0|1	0|0	0|0	0|0	0|0	0|1	1|1	0|0	0|0	0|0	0|0	0|1	0|0	0|0	0|0	0|0	0|0	0|0	0|0	0|0	1|1	1|0	1|0	0|0	1|0	0|1	1|0	0|1	1|1	0|0	0|0	0|0	0|1	0|0	1|1	0|0	0|1	0|0	0|0	0|0	0|0	0|0	0|0	0|0	0|0	0|0	0|0	1|0	0|1	0|0	0|1	1|0	1|1	1|1	0|0	0|0	0|0	0|0	0|0	0|1	1|0	1|1	0|1	1|1	0|0	1|0	1|0	1|0	0|0	0|0	0|0	0|1	0|0	0|0	1|0	0|0	0|0	0|0	0|0	0|0	0|0	0|0	0|0	0|0	0|0	1|0	0|1	0|1	0|1	0|1	0|0
1	7281842	Chr1SNP330	A	C	.	PASS	.	GT	1|1	1|1	0|0	0|1	0|1	0|1	1|1	1|1	1|0	1|0	0|0	1|1	1|1	1|1	1|0	0|0	1|1	1|1	0|1	1|1	1|0	1|1	1|1	1|1	1|1	1|1	1|1	1|1	1|1	0|0	0|1	0|1	0|0	0|1	1|0	0|0	0|0	0|0	1|1	1|1	1|1	1|0	0|1	0|0	1|1	1|0	1|0	1|1	1|1	1|1	1|1	1|1	1|1	1|1	1|1	1|1	0|1	1|0	1|1	1|0	0|1	0|0	0|0	1|1	1|1	1|1	1|1	1|1	1|0	0|1	0|0	1|0	0|0	1|1	0|1	0|1	0|1	1|1	1|1	0|1	1|0	1|1	1|1	0|0	1|1	0|1	1|1	1|1	1|1	1|1	0|0	1|1	1|0	1|1	0|1	1|0	1|0	1|0	1|0	1|1
1	7285442	Chr1SNP331	A	C	.	PASS	.	GT	0|0	0|0	0|0	0|0	0|0	0|0	0|0	0|0	0|0	0|0	0|0	0|0	0|0	1|0	0|0	0|0	0|0	0|0	0|0	0|0	0|0	0|0	0|0	0|0	0|0	1|0	0|0	0|0	0|0	0|0	0|0	0|0	0|0	0|0	0|0	0|0	0|0	0|0	0|0	0|0	0|0	0|0	0|0	0|0	1|0	0|0	0|0	0|0	0|1	0|0	0|0	0|0	0|0	0|0	0|0	0|0	0|0	0|0	1|0	0|0	0|0	0|0	0|0	0|0	0|0	0|0	0|0	0|0	0|0	0|0	0|0	0|0	0|0	0|0	0|0	0|0	0|0	0|0	0|0	0|0	0|0	0|0	1|0	0|0	0|0	0|0	0|0	0|0	0|0	0|0	0|0	0|0	0|0	0|0	0|0	0|0	0|0	0|0	0|0	0|1
1	7370042	Chr1SNP332	A	C	.	PASS	.	GT	1|1	1|1	0|0	0|1	0|1	0|1	1|1	1|1	1|0	1|0	0|0	1|1	1|1	1|1	1|0	0|0	1|1	1|1	0|1	1|1	1|0	1|1	1|1	1|1	1|1	1|1	1|1	1|1	1|1	0|0	0|1	0|1	0|0	0|1	1|0	0|0	0|0	0|0	1|1	1|1	1|1	1|0	0|1	0|0	1|1	1|0	1|0	1|1	1|1	1|1	1|1	1|1	1|1	1|1	1|1	1|1	0|1	1|0	1|1	1|0	0|1	0|0	0|0	1|1	1|1	1|1	1|1	1|1	1|0	0|1	0|0	1|0	0|0	1|1	0|1	0|1	0|1	1|1	1|1	0|1	1|0	1|1	1|1	0|0	1|1	0|1	1|1	1|1	1|1	1|1	0|0	1|1	1|0	1|1	0|1	1|0	1|0	1|0	1|0	1|1
1	7377241	Chr1SNP333	A	C	.	PASS	.	GT	0|0	0|0	1|1	1|0	1|0	1|0	0|0	0|0	0|1	0|1	1|1	0|0	0|0	0|0	0|0	1|1	0|0	0|0	1|0	0|0	0|1	0|0	0|0	0|0	0|0	0|0	0|0	0|0	0|0	1|1	1|0	1|0	1|1	1|0	0|1	1|1	1|1	1|1	0|0	0|0	0|0	0|0	1|0	1|1	0|0	0|1	0|1	0|0	0|0	0|0	0|0	0|0	0|0	0|0	0|0	0|0	1|0	0|0	0|0	0|1	1|0	1|1	1|1	0|0	0|0	0|0	0|0	0|0	0|0	1|0	1|1	0|1	1|1	0|0	1|0	1|0	0|0	0|0	0|0	1|0	0|1	0|0	0|0	0|1	0|0	1|0	0|0	0|0	0|0	0|0	1|1	0|0	0|1	0|0	1|0	0|0	0|1	0|1	0|1	0|0
1	7391641	Chr1SNP334	A	C	.	PASS	.	GT	0|1	1|0	0|0	0|0	0|0	0|0	0|0	0|0	0|0	0|0	0|0	0|0	0|1	0|0	0|0	0|0	0|0	0|0	0|0	0|0	0|0	0|0	0|0	0|0	0|0	0|0	0|0	1|0	0|0	0|0	0|0	0|0	0|0	0|0	0|0	0|0	0|0	0|0	0|0	1|0	0|0	0|0	0|0	0|0	0|1	0|0	0|0	0|0	0|0	1|0	0|0	0|0	0|0	0|0	0|0	0|0	0|0	1|0	0|0	1|0	0|0	0|0	0|0	0|0	0|0	0|0	0|1	1|1	0|0	0|0	0|0	0|0	0|0	1|0	0|0	0|0	0|0	0|0	0|0	0|0	0|0	0|1	0|0	0|0	0|0	0|0	0|0	0|0	0|0	0|0	0|0	0|0	0|0	0|1	0|0	0|0	0|0	0|0	0|0	0|0
1	7407841	Chr1SNP335	A	C	.	PASS	.	GT	0|0	0|0	0|0	0|0	0|0	0|0	0|0	0|0	0|0	0|0	0|0	0|0	0|0	1|0	0|0	0|0	1|0	0|1	0|0	0|0	0|0	0|0	0|0	0|0	0|0	1|0	0|0	0|0	0|0	0|0	0|0	0|1	0|0	0|0	0|0	0|0	0|0	0|0	0|0	0|0	0|0	0|0	0|0	0|0	1|0	0|0	0|0	0|0	0|1	0|0	0|0	0|0	0|0	0|0	0|0	0|0	0|0	0|0	1|0	0|0	0|0	0|0	0|0	0|0	0|1	0|0	0|0	0|0	0|0	0|0	0|0	0|0	0|0	0|0	0|0	0|0	0|0	0|0	0|0	0|0	0|0	0|0	1|0	0|0	0|0	0|0	0|0	0|0	0|0	0|0	0|0	0|0	0|0	0|0	0|0	0|0	0|0	0|0	0|0	0|1
1	7458241	Chr1SNP336	A	C	.	PASS	.	GT	0|0	0|0	1|1	0|0	1|0	1|0	0|0	0|0	0|0	0|1	1|0	0|0	0|0	0|0	0|1	1|1	0|0	0|0	1|0	0|0	0|1	0|0	0|0	0|0	0|0	0|0	0|0	0|0	0|0	1|1	1|0	1|0	1|1	1|0	0|1	1|1	0|1	1|1	0|0	0|0	0|0	0|1	1|0	1|1	0|0	0|1	0|1	0|0	0|0	0|0	0|0	0|0	0|0	0|0	0|0	0|0	1|0	0|1	0|0	0|1	1|0	1|1	1|1	0|0	0|0	0|0	0|0	0|0	0|1	1|0	1|1	0|1	1|1	0|0	1|0	1|0	1|0	0|0	0|0	1|0	0|1	0|0	0|0	1|1	0|0	1|0	0|0	0|0	0|0	0|0	1|0	0|0	0|1	0|0	1|0	0|1	0|1	0|1	0|1	0|0
1	7460041	Chr1SNP337	A	C	.	PASS	.	GT	0|0	0|0	0|0	0|0	0|0	0|1	0|1	0|0	0|0	0|0	0|0	1|0	0|0	0|0	0|0	0|0	0|0	0|0	0|0	0|0	0|0	0|0	0|0	0|0	1|0	0|0	0|0	0|0	0|0	0|0	0|0	0|0	0|0	0|0	0|0	0|0	0|0	0|0	0|0	0|0	0|0	0|0	0|0	0|0	0|0	0|0	0|0	0|0	1|0	0|0	0|0	1|0	0|0	0|0	0|0	0|0	0|0	0|0	0|0	0|0	0|0	0|0	0|0	0|0	0|0	0|0	1|0	0|0	0|0	0|0	0|0	0|0	0|0	0|0	0|0	0|0	0|0	0|0	0|0	0|0	0|0	0|0	0|1	0|0	0|0	0|0	0|0	0|0	0|0	0|0	0|0	0|0	0|0	0|0	0|0	0|0	0|0	1|0	0|0	0|0
1	7478041	Chr1SNP338	A	C	.	PASS	.	GT	0|0	0|0	0|0	0|0	0|0	0|0	0|0	0|0	0|0	0|0	0|0	0|0	0|0	0|0	0|0	0|0	0|0	0|0	0|0	1|0	0|0	1|0	0|0	0|0	0|0	0|0	0|0	0|0	0|0	0|0	0|0	0|0	0|0	0|0	0|0	0|0	0|0	0|0	0|0	0|0	1|0	0|0	0|0	0|0	0|0	0|0	0|0	0|0	0|0	0|0	0|0	0|0	0|1	0|0	0|0	0|0	0|0	0|0	0|1	0|0	0|0	0|0	0|0	0|0	0|0	0|0	0|0	0|0	0|0	0|0	0|0	0|0	0|0	0|0	0|0	0|0	0|0	0|0	0|1	0|0	0|0	0|0	0|0	0|0	0|1	0|0	0|0	1|0	1|0	0|0	0|0	0|0	0|0	0|0	0|0	0|0	0|0	0|0	0|0	0|0
1	7488841	Chr1SNP339	A	C	.	PASS	.	GT	0|0	0|1	0|0	0|1	0|0	0|1	0|1	1|0	0|0	1|0	0|0	1|1	0|0	1|1	1|0	0|0	1|1	1|1	0|1	0|1	1|0	0|0	1|0	0|0	1|0	1|0	0|1	0|1	1|1	0|0	0|1	0|1	0|0	0|1	1|0	0|0	0|0	0|0	0|1	0|1	0|0	1|0	0|1	0|0	1|0	1|0	1|0	1|1	1|1	0|1	0|0	1|0	0|0	0|0	1|1	1|1	0|1	0|0	1|0	0|0	0|1	0|0	0|0	0|1	0|1	1|1	1|0	0|0	1|0	0|0	0|0	1|0	0|0	0|0	0|1	0|1	0|1	1|0	1|0	0|1	0|0	0|0	1|1	0|0	1|0	0|1	1|1	0|1	0|0	1|1	0|0	1|0	1|0	1|0	0|0	0|0	1|0	1|0	1|0	0|1
1	7492441	Chr1SNP340	A	C	.	PASS	.	GT	0|0	0|0	0|0	0|0	1|0	0|0	0|0	0|0	0|0	0|0	0|0	0|0	0|0	0|0	0|0	0|0	0|0	0|0	0|0	0|0	0|0	0|0	0|0	0|0	0|0	0|0	0|0	0|0	0|0	0|0	0|0	1|0	0|0	0|0	0|0	0|0	0|1	0|0	0|0	0|0	0|0	0|0	0|0	0|0	0|0	0|1	0|0	0|0	0|0	0|0	0|0	0|0	0|0	0|0	0|0	0|0	0|0	0|0	0|0	0|1	0|0	1|1	0|0	0|0	0|0	0|0	0|0	0|0	0|0	0|0	0|0	0|1	0|1	0|0	0|0	0|0	0|0	0|0	0|0	0|0	0|1	0|0	0|0	0|0	0|0	0|0	0|0	0|0	0|0	0|0	0|0	0|0	0|0	0|0	0|0	0|0	0|0	0|0	0|0	0|0
1	7530240	Chr1SNP341	A	C	.	PASS	.	GT	0|0	0|0	1|1	0|0	1|0	1|0	0|0	0|0	0|0	0|1	1|0	0|0	0|0	0|0	0|1	1|1	0|0	0|0	1|0	0|0	0|1	0|0	0|0	0|0	0|0	0|0	0|0	0|0	0|0	1|1	1|0	1|0	1|1	1|0	0|1	1|1	0|1	1|1	0|0	0|0	0|0	0|1	1|0	1|1	0|0	0|1	0|1	0|0	0|0	0|0	0|0	0|0	0|0	0|0	0|0	0|0	1|0	0|1	0|0	0|1	1|0	1|1	1|1	0|0	0|0	0|0	0|0	0|0	0|1	1|0	1|1	0|1	1|1	0|0	1|0	1|0	1|0	0|0	0|0	1|0	0|1	0|0	0|0	1|1	0|0	1|0	0|0	0|0	0|0	0|0	1|0	0|0	0|1	0|0	1|0	0|1	0|1	0|1	0|1	0|0
1	7555440	Chr1SNP342	A	C	.	PASS	.	GT	1|0	0|0	0|0	1|0	0|1	0|0	1|0	0|1	1|1	0|0	0|1	0|0	1|0	0|0	0|0	0|0	0|0	0|0	0|0	0|0	0|0	0|0	0|1	1|1	0|1	0|0	1|0	0|0	0|0	0|0	0|0	0|0	0|0	0|0	0|0	0|0	1|0	0|0	1|0	0|0	0|1	0|0	0|0	0|0	0|0	0|0	0|0	0|0	0|0	0|0	1|1	0|1	1|0	1|1	0|0	0|0	0|0	0|0	0|0	0|0	0|0	0|0	0|0	1|0	1|0	0|0	0|0	0|0	0|0	0|1	0|0	0|0	0|0	0|1	0|0	0|0	0|0	0|1	0|0	0|0	1|0	1|0	0|0	0|0	0|0	0|0	0|0	0|0	0|1	0|0	0|1	0|1	0|0	0|0	0|0	1|0	0|0	0|0	0|0	1|0
1	7559040	Chr1SNP343	A	C	.	PASS	.	GT	0|0	0|0	0|0	0|0	0|1	0|0	0|0	0|0	0|0	0|0	0|0	0|0	1|0	0|0	0|0	0|0	0|0	0|0	0|0	0|0	0|0	0|0	0|1	0|0	0|0	0|0	1|0	0|0	0|0	0|0	0|0	0|0	0|0	0|0	0|0	0|0	0|0	0|0	0|0	0|0	0|0	0|0	0|0	0|0	0|0	0|0	0|0	0|0	0|0	0|0	0|1	0|0	0|0	0|1	0|0	0|0	0|0	0|0	0|0	0|0	0|0	0|0	0|0	0|0	1|0	0|0	0|0	0|0	0|0	0|0	0|0	0|0	0|0	0|0	0|0	0|0	0|0	0|0	0|0	0|0	1|0	1|0	0|0	0|0	0|0	0|0	0|0	0|0	0|0	0|0	0|0	0|1	0|0	0|0	0|0	0|0	0|0	0|0	0|0	1|0
1	7569840	Chr1SNP344	A	C	.	PASS	.	GT	0|0	0|0	1|1	0|0	1|0	1|0	0|0	0|0	0|0	0|1	1|0	0|0	0|0	0|0	0|1	1|1	0|0	0|0	1|0	0|0	0|1	0|1	0|0	0|0	0|0	0|0	0|0	0|0	0|0	1|1	1|0	1|0	1|1	1|0	0|1	1|1	0|1	1|1	0|0	0|0	0|0	0|1	1|0	1|1	0|0	0|1	0|1	0|0	0|0	0|0	0|0	0|0	0|0	0|0	0|0	0|0	1|0	0|1	0|0	0|1	1|0	1|1	1|1	0|0	0|0	0|0	0|0	0|0	0|1	1|0	1|1	0|1	1|1	0|0	1|0	1|0	1|0	0|0	0|0	1|0	0|1	0|0	0|0	1|1	0|0	1|0	0|0	0|0	0|0	0|0	1|0	0|0	0|1	0|0	1|0	0|1	0|1	0|1	0|1	0|0
1	7586040	Chr1SNP345	A	C	.	PASS	.	GT	1|1	1|1	0|0	1|1	0|1	0|1	1|1	1|1	1|1	1|0	0|1	1|1	1|1	1|1	1|0	0|0	1|1	1|1	0|1	1|1	1|0	1|0	1|1	1|1	1|1	1|1	1|1	1|1	1|1	0|0	0|1	0|1	0|0	0|1	1|0	0|0	1|0	0|0	1|1	1|1	1|1	1|0	0|1	0|0	1|1	1|0	1|0	1|1	1|1	1|1	1|1	1|1	1|1	1|1	1|1	1|1	0|1	1|0	1|1	1|0	0|1	0|0	0|0	1|1	1|1	1|1	1|1	1|1	1|0	0|1	0|0	1|0	0|0	1|1	0|1	0|1	0|1	1|1	1|1	0|1	1|0	1|1	1|1	0|0	1|1	0|1	1|1	1|1	1|1	1|1	0|1	1|1	1|0	1|1	0|1	1|0	1|0	1|0	1|0	1|1
1	7616640	Chr1SNP346	A	C	.	PASS	.	GT	0|0	0|1	0|0	0|1	0|0	0|1	0|1	1|0	0|0	1|0	0|0	1|1	0|0	1|1	1|0	0|0	1|1	1|1	0|1	0|1	1|0	0|0	1|0	0|0	1|0	1|0	0|1	0|1	1|1	0|0	0|1	0|1	0|0	0|1	1|0	0|0	0|0	0|0	0|1	0|1	0|0	1|0	0|1	0|0	1|0	1|0	1|0	1|1	1|1	0|1	0|0	1|0	0|0	0|0	1|1	1|1	0|1	0|0	1|0	0|0	0|1	0|0	0|0	0|1	0|1	1|1	1|0	0|0	1|0	0|0	0|0	1|0	0|0	0|0	0|1	0|1	0|1	1|0	1|0	0|1	0|0	0|0	1|1	0|0	1|0	0|1	1|1	0|1	0|0	1|1	0|0	1|0	1|0	1|0	0|0	0|0	1|0	1|0	1|0	0|1
1	7640039	Chr1SNP347	A	C	.	PASS	.	GT	0|0	0|0	1|1	0|0	1|0	1|0	0|0	0|0	0|0	0|1	1|0	0|0	0|0	0|0	0|0	1|1	0|0	0|0	1|0	0|0	0|1	0|0	0|0	0|0	0|0	0|0	0|0	0|0	0|0	1|1	1|0	1|0	1|1	1|0	0|1	1|1	0|1	1|1	0|0	0|0	0|0	0|0	1|0	1|1	0|0	0|1	0|1	0|0	0|0	0|0	0|0	0|0	0|0	0|0	0|0	0|0	1|0	0|0	0|0	0|1	1|0	1|1	1|1	0|0	0|0	0|0	0|0	0|0	0|0	1|0	1|1	0|1	1|1	0|0	1|0	1|0	0|0	0|0	0|0	1|0	0|1	0|0	0|0	0|1	0|0	1|0	0|0	0|0	0|0	0|0	1|0	0|0	0|1	0|0	1|0	0|0	0|1	0|1	0|1	0|0
1	7656239	Chr1SNP348	A	C	.	PASS	.	GT	0|1	1|0	0|0	0|0	0|0	0|0	0|0	0|0	0|0	0|0	0|0	0|0	0|1	0|0	0|0	0|0	0|0	0|0	0|0	0|0	0|0	0|0	0|0	0|0	0|0	0|1	0|0	1|0	0|0	0|0	0|0	0|0	0|0	0|0	0|0	0|0	0|0	0|0	0|0	1|0	0|0	0|0	0|0	0|0	0|1	0|0	0|0	0|0	0|0	1|0	0|0	0|0	0|0	0|0	0|0	0|0	0|0	1|0	0|0	1|0	0|0	0|0	0|0	0|0	0|0	0|0	0|1	1|1	0|0	0|0	0|0	0|0	0|0	1|0	0|0	0|0	0|0	0|0	0|0	0|0	0|0	0|1	0|0	0|0	0|0	0|0	0|0	0|0	0|0	0|0	0|0	0|0	0|0	0|1	0|1	0|0	0|0	0|0	0|0	0|0
1	7676039	Chr1SNP349	A	C	.	PASS	.	GT	1|1	1|1	0|0	1|1	0|1	0|1	1|1	1|1	1|1	1|0	0|1	1|1	1|1	1|1	1|0	0|0	1|1	1|1	0|1	1|1	1|0	1|0	1|0	1|1	1|1	1|1	1|1	1|1	1|1	0|0	0|1	0|1	0|0	0|1	1|0	0|0	1|0	0|0	1|1	1|1	1|1	1|0	0|1	0|0	1|1	1|0	1|0	1|1	1|1	1|1	1|0	1|1	1|1	1|0	1|1	1|1	0|1	1|0	1|1	1|0	0|1	0|0	0|0	1|1	1|1	1|1	1|1	1|1	1|0	0|1	0|0	1|0	0|0	1|1	0|1	0|1	0|1	1|1	1|1	0|1	1|0	1|1	1|1	0|0	1|1	0|1	1|1	1|1	1|1	1|1	0|1	1|0	1|0	1|1	0|1	1|0	1|0	1|0	1|0	1|1
1	7704839	Chr1SNP350	A	C	.	PASS	.	GT	0|0	0|0	1|1	0|0	1|0	1|0	0|0	0|0	0|0	0|1	1|0	0|0	0|0	0|0	0|1	1|1	0|0	0|0	1|0	0|0	0|1	0|1	0|0	0|0	0|0	0|0	0|0	0|0	0|0	1|1	1|0	1|0	1|1	1|0	0|1	1|1	0|1	1|1	0|0	0|0	0|0	0|1	1|0	1|1	0|0	0|1	0|1	0|0	0|0	0|0	0|0	0|0	0|0	0|0	0|0	0|0	1|0	0|1	0|0	0|1	1|0	1|1	1|1	0|0	0|0	0|0	0|0	0|0	0|1	1|0	1|1	0|1	1|1	0|0	1|0	1|0	1|0	0|0	0|0	1|0	0|1	0|0	0|0	1|1	0|0	1|0	0|0	0|0	0|0	0|0	1|0	0|0	0|1	0|0	1|0	0|1	0|1	0|1	0|1	0|0
1	7721039	Chr1SNP351	A	C	.	PASS	.	GT	0|0	0|0	0|0	0|0	1|0	0|0	0|0	0|0	0|0	0|0	0|0	0|0	0|0	0|0	0|0	0|0	0|0	0|0	0|0	0|0	0|0	0|0	0|0	0|0	0|0	0|0	0|0	0|0	0|0	0|0	0|0	1|0	0|0	0|0	0|0	0|0	0|1	0|0	0|0	0|0	0|0	0|0	0|0	0|0	0|0	0|1	0|0	0|0	0|0	0|0	0|0	0|0	0|0	0|0	0|0	0|0	0|0	0|0	0|0	0|1	0|0	1|1	0|0	0|0	0|0	0|0	0|0	0|0	0|0	0|0	0|0	0|1	0|1	0|0	0|0	0|0	0|0	0|0	0|0	0|0	0|1	0|0	0|0	0|0	0|0	0|0	0|0	0|0	0|0	0|0	0|0	0|0	0|0	0|0	0|0	0|0	0|0	0|0	0|0	0|0
1	7724639	Chr1SNP352	A	C	.	PASS	.	GT	1|1	1|1	0|0	1|1	0|1	0|1	1|1	1|1	1|1	1|0	0|1	1|1	1|1	1|1	1|0	0|0	1|1	1|1	0|1	1|1	1|0	1|0	1|1	1|1	1|1	1|1	1|1	1|1	1|1	0|0	0|1	0|1	0|0	0|1	1|0	0|0	1|0	0|0	1|1	1|1	1|1	1|0	0|1	0|0	1|1	1|0	1|0	1|1	1|1	1|1	1|1	1|1	1|1	1|1	1|1	1|1	0|1	1|0	1|1	1|0	0|1	0|0	0|0	1|1	1|1	1|1	1|1	1|1	1|0	0|1	0|0	1|0	0|0	1|1	0|1	0|1	0|1	1|1	1|1	0|1	1|0	1|1	1|1	0|0	1|1	0|1	1|1	1|1	1|1	1|1	0|1	1|1	1|0	1|1	0|1	1|0	1|0	1|0	1|0	1|1
1	7730039	Chr1SNP353	A	C	.	PASS	.	GT	0|0	0|1	0|0	0|1	0|0	0|1	0|1	1|0	0|0	1|0	0|0	1|1	0|0	1|1	1|0	0|0	1|1	1|1	0|1	0|1	1|0	0|0	1|0	0|0	1|0	1|0	0|1	0|1	1|1	0|0	0|1	0|1	0|0	0|1	1|0	0|0	0|0	0|0	0|1	0|1	0|0	1|0	0|1	0|0	1|0	1|0	1|0	1|1	1|1	0|1	0|0	1|0	0|0	0|0	1|1	1|1	0|1	0|0	1|0	0|0	0|1	0|0	0|0	0|1	0|1	1|1	1|0	0|0	1|0	0|0	0|0	1|0	0|0	0|0	0|1	0|1	0|1	1|0	1|0	0|1	0|0	0|0	1|1	0|0	1|0	0|1	1|1	0|1	0|0	1|1	0|0	1|0	1|0	1|0	0|0	0|0	1|0	1|0	1|0	0|1
1	7785838	Chr1SNP354	A	C	.	PASS	.	GT	0|0	0|0	1|1	0|0	1|0	1|0	0|0	0|0	0|0	0|1	1|0	0|0	0|0	0|0	0|1	1|1	0|0	0|0	1|0	0|0	0|1	0|1	0|0	0|0	0|0	0|0	0|0	0|0	0|0	1|1	1|0	1|0	1|1	1|0	0|1	1|1	0|1	1|1	0|0	0|0	0|0	0|1	1|0	1|1	0|0	0|1	0|1	0|0	0|0	0|0	0|0	0|0	0|0	0|0	0|0	0|0	1|0	0|1	0|0	0|1	1|0	1|1	1|1	0|0	0|0	0|0	0|0	0|0	0|1	1|0	1|1	0|1	1|1	0|0	1|0	1|0	1|0	0|0	0|0	1|0	0|1	0|0	0|0	1|1	0|0	1|0	0|0	0|0	0|0	0|0	1|0	0|0	0|1	0|0	1|0	0|1	0|1	0|1	0|1	0|0
1	7796638	Chr1SNP355	A	C	.	PASS	.	GT	0|0	0|0	0|0	0|0	0|0	0|0	0|0	0|0	0|0	0|0	0|0	0|0	0|0	0|0	0|1	0|0	0|0	0|0	0|0	0|0	0|0	0|1	0|0	0|0	0|0	0|0	0|0	0|0	0|0	0|0	0|0	0|0	0|0	0|0	0|0	0|0	0|0	0|0	0|0	0|0	0|0	0|1	0|0	0|0	0|0	0|0	0|0	0|0	0|0	0|0	0|0	0|0	0|0	0|0	0|0	0|0	0|0	0|1	0|0	0|0	0|0	0|0	0|0	0|0	0|0	0|0	0|0	0|0	0|1	0|0	0|0	0|0	0|0	0|0	0|0	0|0	1|0	0|0	0|0	0|0	0|0	0|0	0|0	1|0	0|0	0|0	0|0	0|0	0|0	0|0	0|0	0|0	0|0	0|0	0|0	0|1	0|0	0|0	0|0	0|0
1	7802038	Chr1SNP356	A	C	.	PASS	.	GT	0|0	0|0	1|0	0|0	0|0	0|0	0|0	0|0	0|0	0|0	0|0	0|0	0|0	0|0	0|0	0|0	0|0	0|0	0|0	0|0	0|0	0|0	0|0	0|0	0|0	0|0	0|0	0|0	0|0	0|1	0|0	0|0	0|0	0|0	0|0	0|0	0|0	0|0	0|0	0|0	0|0	0|0	0|0	0|0	0|0	0|0	0|0	0|0	0|0	0|0	0|0	0|0	0|0	0|0	0|0	0|0	0|0	0|0	0|0	0|0	1|0	0|0	0|0	0|0	0|0	0|0	0|0	0|0	0|0	0|0	0|0	0|0	0|0	0|0	1|0	0|0	0|0	0|0	0|0	0|0	0|0	0|0	0|0	0|0	0|0	0|0	0|0	0|0	0|0	0|0	0|0	0|0	0|0	0|0	1|0	0|0	0|0	0|0	0|0	0|0
1	7881237	Chr1SNP357	A	C	.	PASS	.	GT	0|0	0|0	0|0	0|1	0|0	0|0	0|0	1|0	0|0	1|0	0|0	0|1	0|0	0|1	1|0	0|0	0|0	0|0	0|0	0|0	0|0	0|0	1|0	0|0	0|0	0|0	0|0	0|0	0|0	0|0	0|0	0|0	0|0	0|1	1|0	0|0	0|0	0|0	0|0	0|1	0|0	0|0	0|0	0|0	0|0	1|0	1|0	1|0	0|0	0|0	0|0	0|0	0|0	0|0	0|0	1|0	0|0	0|0	0|0	0|0	0|0	0|0	0|0	0|0	0|0	0|1	0|0	0|0	1|0	0|0	0|0	1|0	0|0	0|0	0|0	0|0	0|0	0|0	0|0	0|0	0|0	0|0	0|0	0|0	1|0	0|1	0|1	0|0	0|0	0|1	0|0	0|0	0|0	1|0	0|0	0|0	0|0	0|0	0|0	0|0
1	7884837	Chr1SNP358	A	C	.	PASS	.	GT	1|1	1|1	0|0	1|1	0|1	0|1	1|1	1|1	1|1	1|0	0|1	1|1	1|1	1|1	1|0	0|0	1|1	1|1	0|1	1|1	1|0	1|0	1|1	1|1	1|1	1|1	1|1	1|1	1|1	0|0	0|1	0|1	0|0	0|1	1|0	0|0	1|0	0|0	1|1	1|1	1|1	1|0	0|1	0|0	1|1	1|0	1|0	1|1	1|1	1|1	1|1	1|1	1|1	1|1	1|1	1|1	0|1	1|0	1|1	1|0	0|1	0|0	0|0	1|1	1|1	1|1	1|1	1|1	1|0	0|1	0|0	1|0	0|0	1|1	0|1	0|1	0|1	1|1	1|1	0|1	1|0	1|1	1|1	0|0	1|1	0|1	1|1	1|1	1|1	1|1	0|1	1|1	1|0	1|1	0|1	1|0	1|0	1|0	1|0	1|1
1	7895637	Chr1SNP359	A	C	.	PASS	.	GT	0|0	0|0	0|1	0|0	0|0	1|0	0|0	0|0	0|0	0|0	0|0	0|0	0|0	0|0	0|0	1|0	0|0	0|0	0|0	0|0	0|0	0|0	0|0	0|0	0|0	0|0	0|0	0|0	0|0	1|0	1|0	0|0	0|0	0|0	0|0	0|0	0|0	1|0	0|0	0|0	0|0	0|0	0|0	0|1	0|0	0|0	0|0	0|0	0|0	0|0	0|0	0|0	0|0	0|0	0|0	0|0	0|0	0|0	0|0	0|0	0|0	0|0	0|0	0|0	0|0	0|0	0|0	0|0	0|0	1|0	0|0	0|0	1|0	0|0	0|0	1|0	0|0	0|0	0|0	0|0	0|0	0|0	0|0	0|0	0|0	0|0	0|0	0|0	0|0	0|0	0|0	0|0	0|0	0|0	0|0	0|0	0|1	0|0	0|0	0|0
1	7919037	Chr1SNP360	A	C	.	PASS	.	GT	1|1	1|1	0|0	1|1	0|1	0|1	1|1	1|1	1|1	1|0	0|1	1|1	1|1	1|1	1|0	0|0	1|1	1|1	0|1	1|1	1|0	1|0	1|1	1|1	1|1	1|1	1|1	1|1	1|1	0|0	0|1	0|1	0|0	0|1	1|0	0|0	1|0	0|0	1|1	1|1	1|1	1|0	0|1	0|0	1|1	1|0	1|0	1|1	1|1	1|1	1|1	1|1	1|1	1|1	1|1	1|1	0|1	1|0	1|1	1|0	0|1	0|0	0|0	1|1	1|1	1|1	1|1	1|1	1|0	0|1	0|0	1|0	0|0	1|1	0|1	0|1	0|1	1|1	1|1	0|1	1|0	1|1	1|1	0|0	1|1	0|1	1|1	1|1	1|1	1|1	0|1	1|1	1|0	1|1	0|1	1|0	1|0	1|0	1|0	1|1
1	7933437	Chr1SNP361	A	C	.	PASS	.	GT	0|0	0|0	1|1	0|0	1|0	1|0	0|0	0|0	0|0	0|1	1|0	0|0	0|0	0|0	0|1	1|1	0|0	0|0	1|0	0|0	0|1	0|1	0|0	0|0	0|0	0|0	0|0	0|0	0|0	1|1	1|0	1|0	1|1	1|0	0|1	1|1	0|1	1|1	0|0	0|0	0|0	0|1	1|0	1|1	0|0	0|1	0|1	0|0	0|0	0|0	0|0	0|0	0|0	0|0	0|0	0|0	1|0	0|1	0|0	0|1	1|0	1|1	1|1	0|0	0|0	0|0	0|0	0|0	0|1	1|0	1|1	0|1	1|1	0|0	1|0	1|0	1|0	0|0	0|0	1|0	0|1	0|0	0|0	1|1	0|0	1|0	0|0	0|0	0|0	0|0	1|0	0|0	0|1	0|0	1|0	0|1	0|1	0|1	0|1	0|0
1	7974837	Chr1SNP362	A	C	.	PASS	.	GT	0|0	0|1	0|0	0|1	0|0	0|1	0|1	1|0	0|0	1|0	0|0	1|1	0|0	1|1	1|0	0|0	1|1	1|1	0|1	0|1	1|0	0|0	1|0	0|0	1|0	1|0	0|1	0|1	1|1	0|0	0|1	0|1	0|0	0|1	1|0	0|0	0|0	0|0	0|1	0|1	0|0	1|0	0|0	0|0	1|0	1|0	1|0	1|1	1|1	0|1	0|0	1|0	0|0	0|0	1|1	1|0	0|1	0|0	1|0	0|0	0|1	0|0	0|0	0|1	0|1	1|1	1|0	0|0	1|0	0|0	0|0	1|0	0|0	0|0	0|1	0|1	0|1	1|0	1|0	0|1	0|0	0|0	1|1	0|0	1|0	0|1	1|1	0|1	0|0	1|1	0|0	1|0	1|0	1|0	0|0	0|0	1|0	1|0	1|0	0|1
1	7982037	Chr1SNP363	A	C	.	PASS	.	GT	0|0	0|0	0|0	0|0	0|0	0|0	0|0	0|0	0|0	0|0	0|0	0|0	0|0	0|0	0|0	0|0	0|0	0|0	0|0	1|0	0|0	1|0	0|0	0|0	0|0	0|0	0|0	0|0	0|0	0|0	0|0	0|0	0|0	0|0	0|0	0|0	0|0	0|0	0|0	0|0	1|0	0|0	0|0	0|0	0|0	0|0	0|0	0|0	0|0	0|0	0|0	0|0	0|1	0|0	0|0	0|0	0|0	0|0	0|1	0|0	0|0	0|0	0|0	0|0	0|0	0|0	0|0	0|0	0|0	0|0	0|0	0|0	0|0	0|0	0|0	0|0	0|0	0|0	0|1	0|0	0|0	0|0	0|0	0|0	0|1	0|0	0|0	1|0	1|0	0|0	0|0	0|0	0|0	0|0	0|0	0|0	0|0	0|0	0|0	0|0
1	8023436	Chr1SNP364	A	C	.	PASS	.	GT	0|0	0|0	0|0	0|0	0|0	0|0	0|0	0|0	0|0	0|0	1|0	0|0	0|0	0|0	0|0	0|0	0|0	0|0	1|0	0|0	0|0	0|0	0|0	0|0	0|0	0|0	0|0	0|0	0|0	0|0	0|0	0|0	1|1	0|0	0|1	0|1	0|0	0|0	0|0	0|0	0|0	0|0	1|0	0|0	0|0	0|0	0|1	0|0	0|0	0|0	0|0	0|0	0|0	0|0	0|0	0|0	0|0	0|0	0|0	0|0	0|0	0|0	0|0	0|0	0|0	0|0	0|0	0|0	0|0	0|0	0|0	0|0	0|0	0|0	0|0	0|0	0|0	0|0	0|0	1|0	0|0	0|0	0|0	0|1	0|0	1|0	0|0	0|0	0|0	0|0	1|0	0|0	0|1	0|0	0|0	0|0	0|0	0|0	0|0	0|0
1	8027036	Chr1SNP365	A	C	.	PASS	.	GT	0|0	0|1	0|0	0|1	0|0	0|1	0|1	1|0	0|0	1|0	0|0	1|1	0|0	1|1	1|0	0|0	1|1	1|1	0|1	0|1	1|0	1|0	1|0	0|0	1|0	1|0	0|1	0|1	1|1	0|0	0|1	0|1	0|0	0|1	1|0	0|0	0|0	0|0	0|1	0|1	0|0	1|0	0|0	0|0	1|0	1|0	1|0	1|1	1|1	0|1	0|0	1|0	0|0	0|0	1|1	1|0	0|1	0|0	1|0	0|0	0|1	0|0	0|0	0|1	0|1	1|1	1|0	0|0	1|0	0|0	0|0	1|0	0|0	0|0	0|1	0|1	0|1	1|0	1|0	0|1	0|0	0|0	1|1	0|0	1|0	0|1	1|1	0|1	0|0	1|1	0|0	1|0	1|0	1|0	0|0	0|0	1|0	1|0	1|0	0|1
1	8055836	Chr1SNP366	A	C	.	PASS	.	GT	0|0	0|0	0|0	0|0	0|0	0|0	0|0	0|0	0|0	0|0	0|0	0|0	0|0	0|0	0|0	0|0	0|0	0|0	0|0	0|0	0|0	0|0	0|0	0|0	0|0	0|0	0|0	0|0	0|0	0|0	0|0	0|0	0|0	0|0	0|0	0|0	0|1	0|0	0|0	0|0	0|0	0|0	0|0	0|0	0|0	0|1	0|0	0|0	0|0	0|0	0|0	0|0	0|0	0|0	0|0	0|0	0|0	0|0	0|0	0|1	0|0	0|0	0|0	0|0	0|0	0|0	0|0	0|0	0|0	0|0	0|0	0|0	0|1	0|0	0|0	0|0	0|0	0|0	0|0	0|0	0|1	0|0	0|0	0|0	0|0	0|0	0|0	0|0	0|0	0|0	0|0	0|0	0|0	0|0	0|0	0|0	0|0	0|0	0|0	0|0
1	8081036	Chr1SNP367	A	C	.	PASS	.	GT	0|0	0|0	0|0	0|1	0|0	0|1	0|1	1|0	0|0	1|0	0|0	1|1	0|0	0|0	1|0	0|0	0|0	0|0	0|0	0|0	0|0	0|0	1|0	0|0	1|0	0|0	0|0	0|0	0|0	0|0	0|0	0|0	0|0	0|1	1|0	0|0	0|0	0|0	0|0	0|1	0|0	0|0	0|0	0|0	0|0	1|0	1|0	1|0	1|0	0|0	0|0	1|0	0|0	0|0	0|0	1|0	0|0	0|0	0|0	0|0	0|0	0|0	0|0	0|0	0|0	0|1	1|0	0|0	1|0	0|0	0|0	1|0	0|0	0|0	0|0	0|0	0|0	0|0	0|0	0|0	0|0	0|0	0|1	0|0	1|0	0|1	0|1	0|0	0|0	0|1	0|0	0|0	0|0	1|0	0|0	0|0	0|0	1|0	0|0	0|0
1	8093636	Chr1SNP368	A	C	.	PASS	.	GT	0|0	0|0	0|0	0|0	0|0	0|0	0|0	0|0	0|0	1|0	0|0	0|0	0|0	0|0	1|0	0|0	0|0	0|0	0|0	0|0	0|0	0|0	0|0	0|0	0|0	0|0	0|0	0|0	0|0	0|0	0|0	0|0	0|0	0|0	0|0	0|0	0|0	0|0	0|0	0|0	0|0	0|0	0|0	0|0	0|0	1|0	0|0	1|0	0|0	0|0	0|0	0|0	0|0	0|0	0|0	0|0	0|0	0|0	0|0	0|0	0|0	0|0	0|0	0|0	0|0	0|0	0|0	0|0	0|0	0|0	0|0	1|0	0|0	0|0	0|0	0|0	0|0	0|0	0|0	0|0	0|0	0|0	0|0	0|0	0|0	0|0	0|0	0|0	0|0	0|0	0|0	0|0	0|0	0|0	0|0	0|0	0|0	0|0	0|0	0|0
1	8250234	Chr1SNP369	A	C	.	PASS	.	GT	0|0	0|0	0|0	0|1	0|0	0|1	0|1	1|0	0|0	1|0	0|0	1|1	0|0	0|0	1|0	0|0	0|0	0|0	0|0	0|0	0|0	0|0	1|0	0|0	1|0	0|0	0|0	0|0	0|0	0|0	0|0	0|0	0|0	0|1	1|0	0|0	0|0	0|0	0|0	0|1	0|0	0|0	0|0	0|0	0|0	1|0	1|0	1|0	1|0	0|0	0|0	1|0	0|0	0|0	0|0	1|0	0|0	0|0	0|0	0|0	0|0	0|0	0|0	0|0	0|0	0|1	1|0	0|0	1|0	0|0	0|0	1|0	0|0	0|0	0|0	0|0	0|0	0|0	0|0	0|0	0|0	0|0	0|1	0|0	1|0	0|1	0|1	0|0	0|0	0|1	0|0	0|0	0|0	1|0	0|0	0|0	0|0	1|0	0|0	0|0
1	8268234	Chr1SNP370	A	C	.	PASS	.	GT	0|0	0|0	0|1	0|0	1|0	1|0	0|0	0|0	0|0	0|1	0|0	0|0	0|0	0|0	0|0	1|1	0|0	0|0	0|0	1|0	0|0	0|0	0|0	0|0	0|0	0|0	0|0	0|0	0|0	1|0	1|0	1|0	0|0	0|0	0|0	0|0	0|1	1|0	0|0	0|0	1|0	0|0	0|0	1|1	0|0	0|1	0|0	0|0	0|0	0|0	0|0	0|0	0|1	0|0	0|0	0|0	1|0	0|0	0|1	0|1	0|0	1|1	1|0	0|0	0|0	0|0	0|0	0|0	0|0	1|0	1|1	0|1	1|1	0|0	0|0	1|0	0|0	0|0	0|1	0|0	0|1	0|0	0|0	0|0	0|1	0|0	0|0	1|0	1|0	0|0	0|0	0|0	0|0	0|0	0|0	0|0	0|1	0|1	0|1	0|0
1	8288034	Chr1SNP371	A	C	.	PASS	.	GT	0|0	0|0	0|0	0|0	0|0	0|0	0|0	0|0	0|0	0|0	0|0	0|0	0|0	0|0	0|1	0|0	0|0	0|0	0|0	0|0	0|0	0|1	0|0	0|0	0|0	0|0	0|0	0|0	0|0	0|0	0|0	0|0	0|0	0|0	0|0	0|0	0|0	0|0	0|0	0|0	0|0	0|1	0|0	0|0	0|0	0|0	0|0	0|0	0|0	0|0	0|0	0|0	0|0	0|0	0|0	0|0	0|0	0|1	0|0	0|0	0|0	0|0	0|0	0|0	0|0	0|0	0|0	0|0	0|1	0|0	0|0	0|0	0|0	0|0	0|0	0|0	1|0	0|0	0|0	0|0	0|0	0|0	0|0	1|0	0|0	0|0	0|0	0|0	0|0	0|0	0|0	0|0	0|0	0|0	0|0	0|1	0|0	0|0	0|0	0|0
1	8289834	Chr1SNP372	A	C	.	PASS	.	GT	0|0	0|0	0|1	0|0	0|0	1|0	0|0	0|0	0|0	0|1	0|0	0|0	0|0	0|0	0|0	1|1	0|0	0|0	0|0	0|0	0|0	0|0	0|0	0|0	0|0	0|0	0|0	0|0	0|0	1|0	1|0	0|0	0|0	0|0	0|0	0|0	0|0	1|0	0|0	0|0	0|0	0|0	0|0	1|1	0|0	0|0	0|0	0|0	0|0	0|0	0|0	0|0	0|0	0|0	0|0	0|0	1|0	0|0	0|0	0|0	0|0	0|0	1|0	0|0	0|0	0|0	0|0	0|0	0|0	1|0	1|1	0|0	1|0	0|0	0|0	1|0	0|0	0|0	0|0	0|0	0|0	0|0	0|0	0|0	0|0	0|0	0|0	0|0	0|0	0|0	0|0	0|0	0|0	0|0	0|0	0|0	0|1	0|1	0|1	0|0
1	8318634	Chr1SNP373	A	C	.	PASS	.	GT	0|1	0|0	0|0	0|0	0|0	0|0	0|0	0|0	0|0	0|0	0|0	0|0	0|1	0|0	0|0	0|0	0|0	0|0	0|0	0|0	0|0	0|0	0|0	0|0	0|0	0|0	0|0	0|0	0|0	0|0	0|0	0|0	0|0	0|0	0|0	0|0	0|0	0|0	0|0	0|0	0|0	0|0	0|0	0|0	0|1	0|0	0|0	0|0	0|0	0|0	0|0	0|0	0|0	0|0	0|0	0|0	0|0	0|0	0|0	0|0	0|0	0|0	0|0	0|0	0|0	0|0	0|0	0|1	0|0	0|0	0|0	0|0	0|0	1|0	0|0	0|0	0|0	0|0	0|0	0|0	0|0	0|0	0|0	0|0	0|0	0|0	0|0	0|0	0|0	0|0	0|0	0|0	0|0	0|1	0|0	0|0	0|0	0|0	0|0	0|0
1	8370834	Chr1SNP374	A	C	.	PASS	.	GT	0|1	0|1	0|0	0|1	0|0	0|1	0|1	1|0	0|0	1|0	0|0	1|1	0|1	1|1	1|0	0|0	1|1	1|1	0|1	0|1	1|0	1|0	1|0	0|0	1|0	1|0	0|1	0|1	1|1	0|0	0|1	0|1	0|0	0|1	1|0	0|0	0|0	0|0	0|1	0|1	0|0	1|0	0|0	0|0	1|1	1|0	1|0	1|1	1|1	0|1	0|0	1|0	0|0	0|0	1|1	1|0	0|1	0|0	1|0	0|0	0|1	0|0	0|0	0|1	0|1	1|1	1|0	0|1	1|0	0|0	0|0	1|0	0|0	1|0	0|1	0|1	0|1	1|0	1|0	0|1	0|0	0|0	1|1	0|0	1|0	0|1	1|1	0|1	0|0	1|1	0|0	1|0	1|0	1|1	0|0	0|0	1|0	1|0	1|0	0|1
1	8466233	Chr1SNP375	A	C	.	PASS	.	GT	0|0	0|0	0|0	0|0	0|0	0|0	0|0	0|0	0|0	0|0	0|0	0|0	0|0	0|0	0|0	0|0	0|1	1|0	0|0	0|0	1|0	1|0	0|0	0|0	0|0	0|0	0|1	0|1	1|1	0|0	0|0	0|0	0|0	0|0	0|0	0|0	0|0	0|0	0|0	0|0	0|0	0|0	0|0	0|0	0|0	0|0	0|0	0|0	0|0	0|1	0|0	0|0	0|0	0|0	1|0	0|0	0|0	0|0	0|0	0|0	0|1	0|0	0|0	0|0	0|0	0|0	0|0	0|0	0|0	0|0	0|0	0|0	0|0	0|0	0|0	0|0	0|0	1|0	1|0	0|1	0|0	0|0	0|0	0|0	0|0	0|0	1|0	0|0	0|0	1|0	0|0	1|0	0|0	0|0	0|0	0|0	1|0	0|0	0|0	0|0
1	8495033	Chr1SNP376	A	C	.	PASS	.	GT	0|1	0|1	0|0	0|1	0|0	0|1	0|1	1|0	0|0	1|0	0|0	1|1	0|1	1|1	1|0	0|0	1|1	1|1	0|1	0|1	1|0	1|0	1|0	0|0	1|0	1|0	0|1	0|1	1|1	0|0	0|1	0|1	0|0	0|1	1|0	0|0	0|0	0|0	0|1	0|1	0|0	1|0	0|0	0|0	1|1	1|0	1|0	1|1	1|1	0|1	0|0	1|0	0|0	0|0	1|1	1|0	0|1	0|0	1|0	0|0	0|1	0|0	0|0	0|1	0|1	1|1	1|0	0|1	1|0	0|0	0|0	1|0	0|0	1|0	0|1	0|1	0|1	1|0	1|0	0|1	0|0	0|0	1|1	0|0	1|0	0|1	1|1	0|1	0|0	1|1	0|0	1|0	1|0	1|1	0|0	0|0	1|0	1|0	1|0	0|1
1	8507632	Chr1SNP377	A	C	.	PASS	.	GT	0|0	0|0	1|1	0|0	1|0	1|0	0|0	0|0	0|0	0|1	1|0	0|0	0|0	0|0	0|0	1|1	0|0	0|0	1|0	1|0	0|0	0|0	0|0	0|0	0|0	0|1	0|0	0|0	0|0	1|1	1|0	1|0	1|1	0|0	0|1	0|1	0|1	1|0	0|0	0|0	1|0	0|0	1|0	1|1	0|0	0|1	0|1	0|0	0|0	0|0	0|0	0|0	0|1	0|0	0|0	0|0	1|0	0|0	0|1	0|1	1|0	1|1	1|0	0|0	0|0	0|0	0|0	0|0	0|0	1|0	1|1	0|1	1|1	0|0	1|0	1|0	0|0	0|0	0|1	1|0	0|1	0|0	0|0	0|1	0|1	1|0	0|0	1|0	1|0	0|0	1|0	0|0	0|1	0|0	1|1	0|0	0|1	0|1	0|1	0|0
1	8689431	Chr1SNP378	A	C	.	PASS	.	GT	0|0	0|1	0|0	0|1	0|0	0|1	0|1	1|0	0|0	1|0	0|0	1|1	0|0	1|1	1|0	0|0	1|1	1|1	0|1	0|1	1|0	1|0	1|0	0|0	1|0	1|0	0|1	0|1	1|1	0|0	0|1	0|1	0|0	0|1	1|0	0|0	0|0	0|0	0|1	0|1	0|0	1|0	0|0	0|0	1|0	1|0	1|0	1|1	1|1	0|1	0|0	1|0	0|0	0|0	1|1	1|0	0|1	0|0	1|0	0|0	0|1	0|0	0|0	0|1	0|1	1|1	1|0	0|0	1|0	0|0	0|0	1|0	0|0	0|0	0|1	0|1	0|1	1|0	1|0	0|1	0|0	0|0	1|1	0|0	1|0	0|1	1|1	0|1	0|0	1|1	0|0	1|0	1|0	1|0	0|0	0|0	1|0	1|0	1|0	0|1
1	8709231	Chr1SNP379	A	C	.	PASS	.	GT	0|0	0|0	1|1	0|0	1|0	1|0	0|0	0|0	0|0	0|1	1|0	0|0	0|0	0|0	0|0	1|1	0|0	0|0	1|0	1|0	0|0	0|0	0|0	0|0	0|0	0|1	0|0	0|0	0|0	1|1	1|0	1|0	1|1	0|0	0|1	0|1	0|1	1|0	0|0	0|0	1|0	0|0	1|0	1|1	0|0	0|1	0|1	0|0	0|0	0|0	0|0	0|0	0|1	0|0	0|0	0|0	1|0	0|0	0|1	0|1	1|0	1|1	1|0	0|0	0|0	0|0	0|0	0|0	0|0	1|0	1|1	0|1	1|1	0|0	1|0	1|0	0|0	0|0	0|1	1|0	0|1	0|0	0|0	0|1	0|1	1|0	0|0	1|0	1|0	0|0	1|0	0|0	0|1	0|0	1|1	0|0	0|1	0|1	0|1	0|0
1	8714631	Chr1SNP380	A	C	.	PASS	.	GT	0|0	0|0	0|1	0|0	0|0	1|0	0|0	0|0	0|0	0|0	0|0	0|0	0|0	0|0	0|0	1|0	0|0	0|0	0|0	0|0	0|0	0|0	0|0	0|0	0|0	0|0	0|0	0|0	0|0	1|0	1|0	0|0	0|0	0|0	0|0	0|0	0|0	1|0	0|0	0|0	0|0	0|0	0|0	0|1	0|0	0|0	0|0	0|0	0|0	0|0	0|0	0|0	0|0	0|0	0|0	0|0	0|0	0|0	0|0	0|0	0|0	0|0	0|0	0|0	0|0	0|0	0|0	0|0	0|0	1|0	0|0	0|0	1|0	0|0	0|0	1|0	0|0	0|0	0|0	0|0	0|0	0|0	0|0	0|0	0|0	0|0	0|0	0|0	0|0	0|0	0|0	0|0	0|0	0|0	0|0	0|0	0|1	0|0	0|0	0|0
1	8748831	Chr1SNP381	A	C	.	PASS	.	GT	0|0	0|0	0|0	0|0	0|0	0|0	0|0	0|0	0|0	0|0	0|0	0|0	0|0	0|0	0|0	0|0	0|0	0|0	0|0	0|0	0|1	0|0	0|0	0|0	0|0	0|0	0|0	0|0	0|0	0|0	0|0	0|0	0|0	1|0	0|0	1|0	0|0	0|1	0|0	0|0	0|0	0|0	0|0	0|0	0|0	0|0	0|0	0|0	0|0	0|0	0|0	0|0	0|0	0|0	0|0	0|0	0|0	0|0	0|0	0|0	0|0	0|0	0|1	0|0	0|0	0|0	0|0	0|0	0|0	0|0	0|0	0|0	0|0	0|0	0|0	0|0	0|0	0|0	0|0	0|0	0|0	0|0	0|0	0|0	0|0	0|0	0|0	0|0	0|0	0|0	0|0	0|0	0|0	0|0	0|0	0|0	0|0	0|0	0|0	0|0
1	8752430	Chr1SNP382	A	C	.	PASS	.	GT	0|0	0|1	0|0	0|0	0|0	0|0	0|0	0|0	0|0	0|0	0|0	0|0	0|0	0|1	0|0	0|0	0|1	1|0	0|1	0|1	1|0	1|0	0|0	0|0	0|0	0|0	0|1	0|1	1|1	0|0	0|1	0|0	0|0	0|0	0|0	0|0	0|0	0|0	0|1	0|0	0|0	1|0	0|0	0|0	0|0	0|0	0|0	0|1	0|0	0|1	0|0	0|0	0|0	0|0	1|1	0|0	0|1	0|0	0|0	0|0	0|1	0|0	0|0	0|1	0|0	1|0	0|0	0|0	0|0	0|0	0|0	0|0	0|0	0|0	0|1	0|1	0|1	1|0	1|0	0|1	0|0	0|0	0|0	0|0	0|0	0|0	1|0	0|1	0|0	1|0	0|0	1|0	1|0	0|0	0|0	0|0	1|0	0|0	1|0	0|0
1	8810030	Chr1SNP383	A	C	.	PASS	.	GT	0|0	0|0	0|0	0|0	0|0	0|0	0|0	0|0	0|0	0|0	0|0	0|0	0|0	1|0	0|0	0|0	1|0	0|1	0|0	0|0	0|0	0|0	0|0	0|0	0|0	1|0	0|0	0|0	0|0	0|0	0|0	0|1	0|0	0|0	0|0	0|0	0|0	0|0	0|0	0|0	0|0	0|0	0|0	0|0	1|0	0|0	0|0	0|0	0|1	0|0	0|0	0|0	0|0	0|0	0|0	0|0	0|0	0|0	1|0	0|0	0|0	0|0	0|0	0|0	0|1	0|0	0|0	0|0	0|0	0|0	0|0	0|0	0|0	0|0	0|0	0|0	0|0	0|0	0|0	0|0	0|0	0|0	1|0	0|0	0|0	0|0	0|0	0|0	0|0	0|0	0|0	0|0	0|0	0|0	0|0	0|0	0|0	0|0	0|0	0|1
1	9031428	Chr1SNP384	A	C	.	PASS	.	GT	0|0	0|0	1|1	0|0	1|0	1|0	0|0	0|0	0|0	0|1	0|0	0|0	0|0	0|0	0|0	1|1	0|0	0|0	0|0	1|0	0|0	0|0	0|0	0|0	0|0	0|0	0|0	0|0	0|0	1|1	1|0	1|0	0|0	0|0	0|0	0|0	0|1	1|0	0|0	0|0	1|0	0|0	0|0	1|1	0|0	1|1	0|0	0|0	0|0	0|0	0|0	0|0	0|1	0|0	0|0	0|0	1|0	0|0	0|1	0|1	1|0	1|1	1|0	0|0	0|0	0|0	0|0	0|0	0|0	1|0	1|1	0|1	1|1	0|0	1|0	1|0	0|0	0|0	0|1	0|0	0|1	0|0	0|0	0|0	0|1	0|0	0|0	1|0	1|0	0|0	0|0	0|0	0|0	0|0	1|1	0|0	0|1	0|1	0|1	0|0
1	9058428	Chr1SNP385	A	C	.	PASS	.	GT	0|1	0|0	0|0	0|0	0|0	0|0	0|0	0|0	0|0	0|0	0|0	0|0	0|1	0|0	0|0	0|0	0|0	0|0	0|0	0|0	0|0	0|0	0|0	0|0	0|0	0|0	0|0	0|0	0|0	0|0	0|0	0|0	0|0	0|0	0|0	0|0	0|0	0|0	0|0	0|0	0|0	0|0	0|0	0|0	0|1	0|0	0|0	0|0	0|0	0|0	0|0	0|0	0|0	0|0	0|0	0|0	0|0	0|0	0|0	0|0	0|0	0|0	0|0	0|0	0|0	0|0	0|0	0|1	0|0	0|0	0|0	0|0	0|0	1|0	0|0	0|0	0|0	0|0	0|0	0|0	0|0	0|0	0|0	0|0	0|0	0|0	0|0	0|0	0|0	0|0	0|0	0|0	0|0	0|1	0|0	0|0	0|0	0|0	0|0	0|0
1	9123228	Chr1SNP386	A	C	.	PASS	.	GT	0|0	0|0	0|1	0|0	1|0	1|0	0|0	0|0	0|0	0|1	0|0	0|0	0|0	0|0	0|0	1|1	0|0	0|0	0|0	0|0	0|0	0|0	0|0	0|0	0|0	0|0	0|0	0|0	0|0	1|0	1|0	1|0	0|0	0|0	0|0	0|0	0|1	1|0	0|0	0|0	0|0	0|0	0|0	1|1	0|0	0|1	0|0	0|0	0|0	0|0	0|0	0|0	0|0	0|0	0|0	0|0	1|0	0|0	0|0	0|1	0|0	1|1	1|0	0|0	0|0	0|0	0|0	0|0	0|0	1|0	1|1	0|1	1|1	0|0	0|0	1|0	0|0	0|0	0|0	0|0	0|1	0|0	0|0	0|0	0|0	0|0	0|0	0|0	0|0	0|0	0|0	0|0	0|0	0|0	0|0	0|0	0|1	0|1	0|1	0|0
1	9159227	Chr1SNP387	A	C	.	PASS	.	GT	0|1	0|1	1|1	0|0	1|0	1|0	0|0	0|0	0|0	0|1	1|0	0|0	0|1	1|1	0|1	1|1	1|1	1|1	1|1	1|1	1|0	1|1	0|0	0|0	0|0	1|0	0|1	0|1	1|1	1|1	1|1	1|1	1|1	0|0	0|1	0|1	0|1	1|0	0|1	0|0	1|0	1|1	1|0	1|1	1|1	0|1	0|1	0|1	0|1	0|1	0|0	0|0	0|1	0|0	1|1	0|0	1|1	0|1	1|1	0|1	1|1	1|1	1|0	0|1	0|1	1|0	0|0	0|1	0|1	1|0	1|1	0|1	1|1	1|0	1|1	1|1	1|1	1|0	1|1	1|1	0|1	0|0	1|0	1|1	0|1	1|0	1|0	1|1	1|0	1|0	1|0	1|0	1|1	0|1	1|1	0|1	1|1	0|1	1|1	0|1
1	9197027	Chr1SNP388	A	C	.	PASS	.	GT	0|0	0|0	0|0	0|0	0|0	0|0	0|0	0|0	0|0	0|0	0|0	0|0	0|0	0|1	0|0	0|0	0|0	1|0	0|0	0|0	0|0	0|0	0|0	0|0	0|0	0|0	0|0	0|0	1|0	0|0	0|0	0|0	0|0	0|0	0|0	0|0	0|0	0|0	0|0	0|0	0|0	0|0	0|0	0|0	0|0	0|0	0|0	0|0	0|0	0|0	0|0	0|0	0|0	0|0	1|0	0|0	0|0	0|0	0|0	0|0	0|0	0|0	0|0	0|0	0|0	0|0	0|0	0|0	0|0	0|0	0|0	0|0	0|0	0|0	0|0	0|0	0|0	1|0	0|0	0|1	0|0	0|0	0|0	0|0	0|0	0|0	0|0	0|0	0|0	0|0	0|0	0|0	0|0	0|0	0|0	0|0	1|0	0|0	0|0	0|0
1	9198827	Chr1SNP389	A	C	.	PASS	.	GT	0|1	0|0	0|0	0|0	0|0	0|0	0|0	0|0	0|0	0|0	0|0	0|0	0|1	0|0	0|0	0|0	0|0	0|0	0|0	0|0	0|0	0|0	0|0	0|0	0|0	0|0	0|0	0|0	0|0	0|0	0|0	0|0	0|0	0|0	0|0	0|0	0|0	0|0	0|0	0|0	0|0	0|0	0|0	0|0	0|1	0|0	0|0	0|0	0|0	0|0	0|0	0|0	0|0	0|0	0|0	0|0	0|0	0|0	0|0	0|0	0|0	0|0	0|0	0|0	0|0	0|0	0|0	0|1	0|0	0|0	0|0	0|0	0|0	0|0	0|0	0|0	0|0	0|0	0|0	0|0	0|0	0|0	0|0	0|0	0|0	0|0	0|0	0|0	0|0	0|0	0|0	0|0	0|0	0|1	0|0	0|0	0|0	0|0	0|0	0|0
1	9274426	Chr1SNP390	A	C	.	PASS	.	GT	0|1	0|1	1|1	0|0	1|0	1|0	0|0	0|0	0|0	0|1	1|0	0|0	0|1	1|1	0|1	1|1	1|1	1|1	1|1	1|1	1|0	1|1	0|0	0|0	0|0	1|0	0|1	0|1	1|1	1|1	1|1	1|1	1|1	0|0	0|1	0|1	0|1	1|0	0|1	0|0	1|0	1|1	1|0	1|1	1|1	0|1	0|1	0|1	0|1	0|1	0|0	0|0	0|1	0|0	1|1	0|0	1|1	0|1	1|1	0|1	1|1	1|1	1|0	0|1	0|1	1|0	0|0	0|1	0|1	1|0	1|1	0|1	1|1	1|0	1|1	1|1	1|1	1|0	1|1	1|1	0|1	0|0	1|0	1|1	0|1	1|0	1|0	1|1	1|0	1|0	1|0	1|0	1|1	0|1	1|1	0|1	1|1	0|1	1|1	0|1
1	9301426	Chr1SNP391	A	C	.	PASS	.	GT	0|0	0|0	0|0	0|1	0|0	0|0	0|0	1|0	0|0	1|0	0|0	0|1	0|0	0|0	1|0	0|0	0|0	0|0	0|0	0|0	0|0	0|0	1|0	0|0	0|0	0|1	0|0	0|0	0|0	0|0	0|0	0|0	0|0	0|1	1|0	0|0	0|0	0|0	0|0	0|1	0|0	0|0	0|0	0|0	0|0	1|0	1|0	1|0	0|0	0|0	0|0	0|0	0|0	0|0	0|0	1|0	0|0	0|0	0|0	0|0	0|0	0|0	0|0	0|0	0|0	0|1	0|0	0|0	1|0	0|0	0|0	1|0	0|0	0|0	0|0	0|0	0|0	0|0	0|0	0|0	0|0	0|0	0|0	0|0	1|0	0|1	0|1	0|0	0|0	0|1	0|0	0|0	0|0	1|0	0|0	0|0	0|0	0|0	0|0	0|0
1	9314026	Chr1SNP392	A	C	.	PASS	.	GT	0|1	0|0	0|0	0|0	0|0	0|0	0|0	0|0	0|0	0|0	0|0	0|0	0|1	0|0	0|0	0|0	0|0	0|0	0|0	0|0	0|0	0|0	0|0	0|0	0|0	0|0	0|0	0|0	0|0	0|0	0|0	0|0	0|0	0|0	0|0	0|0	0|0	0|0	0|0	0|0	0|0	0|0	0|0	0|0	0|1	0|0	0|0	0|0	0|0	0|0	0|0	0|0	0|0	0|0	0|0	0|0	0|0	0|0	0|0	0|0	0|0	0|0	0|0	0|0	0|0	0|0	0|0	0|1	0|0	0|0	0|0	0|0	0|0	1|0	0|0	0|0	0|0	0|0	0|0	0|0	0|0	0|0	0|0	0|0	0|0	0|0	0|0	0|0	0|0	0|0	0|0	0|0	0|0	0|1	0|0	0|0	0|0	0|0	0|0	0|0
1	9333826	Chr1SNP393	A	C	.	PASS	.	GT	0|1	0|1	1|1	0|0	1|0	1|0	0|0	0|0	0|0	0|1	1|0	0|0	0|1	1|1	0|1	1|1	1|1	1|1	1|1	1|1	1|0	1|1	0|0	0|0	0|0	1|0	0|1	0|1	1|1	1|1	1|1	1|1	1|1	0|0	0|1	0|1	0|1	1|0	0|1	0|0	1|0	1|1	1|0	1|1	1|1	1|1	0|1	0|1	0|1	0|1	0|0	0|0	0|1	0|0	1|1	0|0	1|1	0|1	1|1	0|1	1|1	1|1	1|0	0|1	0|1	1|0	0|0	0|1	0|1	1|0	1|1	0|1	1|1	1|0	1|1	1|1	1|1	1|0	1|1	1|1	0|1	0|0	1|0	1|1	0|1	1|0	1|0	1|1	1|0	1|0	1|0	1|0	1|1	0|1	1|1	0|1	1|1	0|1	1|1	0|1
1	9449025	Chr1SNP394	A	C	.	PASS	.	GT	0|0	0|0	1|1	0|0	1|0	1|0	0|0	0|0	0|0	0|1	1|0	0|0	0|0	0|0	0|0	1|1	0|0	0|0	1|0	1|0	0|0	0|0	0|0	0|0	0|0	0|0	0|0	0|0	0|0	1|1	1|0	1|0	1|1	0|0	0|1	0|1	0|1	1|0	0|0	0|0	1|0	0|0	0|0	1|1	0|0	0|1	0|1	0|0	0|0	0|0	0|0	0|0	0|1	0|0	0|0	0|0	1|0	0|0	0|1	0|1	1|0	1|1	1|0	0|0	0|0	0|0	0|0	0|0	0|0	1|0	1|1	0|1	1|1	0|0	1|0	1|0	0|0	0|0	0|1	1|0	0|1	0|0	0|0	0|1	0|1	1|0	0|0	1|0	1|0	0|0	1|0	0|0	0|1	0|0	1|1	0|0	0|1	0|1	0|1	0|0
1	9463425	Chr1SNP395	A	C	.	PASS	.	GT	0|0	0|0	1|1	0|0	1|0	1|0	0|0	0|0	0|0	0|1	0|0	0|0	0|0	0|0	0|0	1|1	0|0	0|0	0|0	1|0	0|0	0|0	0|0	0|0	0|0	0|0	0|0	0|0	0|0	1|1	1|0	1|0	0|0	0|0	0|0	0|0	0|1	1|0	0|0	0|0	1|0	0|0	0|0	1|1	0|0	0|1	0|0	0|0	0|0	0|0	0|0	0|0	0|1	0|0	0|0	0|0	1|0	0|0	0|1	0|1	1|0	1|1	1|0	0|0	0|0	0|0	0|0	0|0	0|0	1|0	1|1	0|1	1|1	0|0	1|0	1|0	0|0	0|0	0|1	0|0	0|1	0|0	0|0	0|0	0|1	0|0	0|0	1|0	1|0	0|0	0|0	0|0	0|0	0|0	1|1	0|0	0|1	0|1	0|1	0|0
1	9501224	Chr1SNP396	A	C	.	PASS	.	GT	1|1	1|1	0|0	1|1	0|1	0|1	1|1	1|1	1|1	1|0	1|1	1|1	1|1	1|1	1|1	0|0	1|1	1|1	1|1	0|1	1|1	1|1	1|1	1|1	1|1	1|1	1|1	1|1	1|1	0|0	0|1	0|1	1|1	1|1	1|1	1|1	1|0	0|1	1|1	1|1	0|1	1|1	1|1	0|0	1|1	1|0	1|1	1|1	1|1	1|1	1|1	1|1	1|0	1|1	1|1	1|1	0|1	1|1	1|0	1|0	0|1	0|0	0|1	1|1	1|1	1|1	1|1	1|1	1|1	0|1	0|0	1|0	0|0	1|1	0|1	0|1	1|1	1|1	1|0	1|1	1|0	1|1	1|1	1|1	1|0	1|1	1|1	0|1	0|1	1|1	1|1	1|1	1|1	1|1	0|0	1|1	1|0	1|0	1|0	1|1
1	9549824	Chr1SNP397	A	C	.	PASS	.	GT	0|0	0|0	1|1	0|0	1|0	1|0	0|0	0|0	0|0	0|1	0|0	0|0	0|0	0|0	0|0	1|1	0|0	0|0	0|0	1|0	0|0	0|0	0|0	0|0	0|0	0|0	0|0	0|0	0|0	1|1	1|0	1|0	0|0	0|0	0|0	0|0	0|1	1|0	0|0	0|0	1|0	0|0	0|0	1|1	0|0	0|1	0|0	0|0	0|0	0|0	0|0	0|0	0|1	0|0	0|0	0|0	1|0	0|0	0|1	0|1	1|0	1|1	1|0	0|0	0|0	0|0	0|0	0|0	0|0	1|0	1|1	0|1	1|1	0|0	1|0	1|0	0|0	0|0	0|1	0|0	0|1	0|0	0|0	0|0	0|1	0|0	0|0	1|0	1|0	0|0	0|0	0|0	0|0	0|0	1|1	0|0	0|1	0|1	0|1	0|0
1	9553424	Chr1SNP398	A	C	.	PASS	.	GT	1|1	1|1	0|0	1|1	0|1	0|1	1|1	1|1	1|1	1|0	1|1	1|1	1|1	1|1	1|1	0|0	1|1	1|1	1|1	0|1	1|1	1|1	1|1	1|1	1|1	1|1	1|1	1|1	1|1	0|0	0|1	0|1	1|1	1|1	1|1	1|1	1|0	0|1	1|1	1|1	0|1	1|1	1|1	0|0	1|1	1|0	1|1	1|1	1|1	1|1	1|1	1|1	1|0	1|1	1|1	1|1	0|1	1|1	1|0	1|0	0|1	0|0	0|1	1|1	1|1	1|1	1|1	1|1	1|1	0|1	0|0	1|0	0|0	1|1	0|1	0|1	1|1	1|1	1|0	1|1	1|0	1|1	1|1	1|1	1|0	1|1	1|1	0|1	0|1	1|1	1|1	1|1	1|1	1|1	0|0	1|1	1|0	1|0	1|0	1|1
1	9584024	Chr1SNP399	A	C	.	PASS	.	GT	0|0	0|0	0|0	0|1	0|0	0|0	0|0	1|0	0|0	0|0	0|0	0|1	0|0	0|0	0|0	0|0	0|0	0|0	0|0	0|0	0|0	0|0	1|0	0|0	0|0	0|0	0|0	0|0	0|0	0|0	0|0	0|0	0|0	0|0	1|0	0|0	0|0	0|0	0|0	0|1	0|0	0|0	0|0	0|0	0|0	0|0	1|0	0|0	0|0	0|0	0|0	0|0	0|0	0|0	0|0	1|0	0|0	0|0	0|0	0|0	0|0	0|0	0|0	0|0	0|0	0|1	0|0	0|0	1|0	0|0	0|0	0|0	0|0	0|0	0|0	0|0	0|0	0|0	0|0	0|0	0|0	0|0	0|0	0|0	0|0	0|1	0|0	0|0	0|0	0|1	0|0	0|0	0|0	1|0	0|0	0|0	0|0	0|0	0|0	0|0
1	9602024	Chr1SNP400	A	C	.	PASS	.	GT	0|0	0|0	0|1	0|0	0|0	1|0	0|0	0|0	0|0	0|0	0|0	0|0	0|0	0|0	0|0	1|0	0|0	0|0	0|0	0|0	0|0	0|0	0|0	0|0	0|0	0|0	0|0	0|0	0|0	1|0	1|0	0|0	0|0	0|0	0|0	0|0	0|0	1|0	0|0	0|0	0|0	0|0	0|0	0|1	0|0	0|0	0|0	0|0	0|0	0|0	0|0	0|0	0|0	0|0	0|0	0|0	0|0	0|0	0|0	0|0	0|0	0|0	0|0	0|0	0|0	0|0	0|0	0|0	0|0	1|0	0|0	0|0	1|0	0|0	0|0	1|0	0|0	0|0	0|0	0|0	0|0	0|0	0|0	0|0	0|0	0|0	0|0	0|0	0|0	0|0	0|0	0|0	0|0	0|0	0|0	0|0	0|1	0|0	0|0	0|0
1	9616424	Chr1SNP401	A	C	.	PASS	.	GT	0|0	0|0	0|0	0|0	0|0	0|0	0|0	0|0	0|0	0|0	0|0	0|0	0|0	1|0	0|0	0|0	1|0	0|1	0|0	0|0	0|0	0|0	0|0	0|0	0|0	1|0	0|0	0|0	0|0	0|0	0|0	0|1	0|0	0|0	0|0	0|0	0|0	0|0	0|0	0|0	0|0	0|0	1|0	0|0	1|0	0|0	0|0	0|0	0|1	0|0	0|0	0|0	0|0	0|0	0|0	0|0	0|0	0|0	1|0	0|0	0|0	0|0	0|0	0|0	0|1	0|0	0|0	0|0	0|0	0|0	0|0	0|0	0|0	0|0	0|0	0|0	0|0	0|0	0|0	0|0	0|0	0|0	1|0	0|0	0|0	0|0	0|0	0|0	0|0	0|0	0|0	0|0	0|0	0|0	0|0	0|0	0|0	0|0	0|0	0|1
1	9623624	Chr1SNP402	A	C	.	PASS	.	GT	0|0	0|0	1|0	0|0	0|0	0|0	0|0	0|0	0|0	0|0	0|0	0|0	0|0	0|0	0|0	0|0	0|0	0|0	0|0	0|0	0|0	0|0	0|0	0|0	0|0	0|0	0|0	0|0	0|0	0|1	0|0	0|0	0|0	0|0	0|0	0|0	0|0	0|0	0|0	0|0	0|0	0|0	0|0	0|0	0|0	0|0	0|0	0|0	0|0	0|0	0|0	0|0	0|0	0|0	0|0	0|0	0|0	0|0	0|0	0|0	1|0	0|0	0|0	0|0	0|0	0|0	0|0	0|0	0|0	0|0	0|0	0|0	0|0	0|0	1|0	0|0	0|0	0|0	0|0	0|0	0|0	0|0	0|0	0|0	0|0	0|0	0|0	0|0	0|0	0|0	0|0	0|0	0|0	0|0	1|0	0|0	0|0	0|0	0|0	0|0
1	9650623	Chr1SNP403	A	C	.	PASS	.	GT	1|0	0|0	0|0	1|0	0|0	0|0	1|0	0|1	1|1	0|0	0|1	0|0	0|0	0|0	0|0	0|0	0|0	0|0	0|0	0|0	0|0	0|0	0|0	1|1	0|1	0|0	0|0	0|0	0|0	0|0	0|0	0|0	0|0	0|0	0|0	0|0	1|0	0|0	1|0	0|0	0|1	0|0	0|0	0|0	0|0	0|0	0|0	0|0	0|0	0|0	1|0	0|1	1|0	1|0	0|0	0|0	0|0	0|0	0|0	0|0	0|0	0|0	0|0	1|0	0|0	0|0	0|0	0|0	0|0	0|1	0|0	0|0	0|0	0|1	0|0	0|0	0|0	0|1	0|0	0|0	0|0	0|0	0|0	0|0	0|0	0|0	0|0	0|0	0|1	0|0	0|1	0|0	0|0	0|0	0|0	1|0	0|0	0|0	0|0	0|0
1	9656023	Chr1SNP404	A	C	.	PASS	.	GT	1|1	1|1	0|0	1|0	0|1	0|0	1|0	0|1	1|1	0|0	1|1	0|0	1|0	0|0	0|0	0|0	0|0	0|0	1|0	0|1	0|1	0|0	0|1	1|1	0|1	0|0	1|0	1|0	0|0	0|0	0|0	0|0	1|1	1|0	0|1	1|1	1|0	0|1	1|0	1|0	0|1	0|1	0|1	0|0	0|1	0|0	0|1	0|1	0|0	1|0	1|1	0|1	1|0	1|1	0|0	0|1	0|0	1|0	0|0	1|0	0|0	0|0	0|1	1|0	1|0	0|0	0|1	1|0	0|0	0|1	0|0	0|0	0|0	1|1	0|1	0|0	0|1	0|1	0|0	1|0	1|0	1|1	0|0	0|1	0|0	1|0	0|0	0|1	0|1	0|0	1|1	0|1	1|1	0|0	0|0	1|0	0|0	0|0	0|0	1|0
1	9659623	Chr1SNP405	A	C	.	PASS	.	GT	0|0	0|0	0|0	0|0	0|0	0|0	0|0	0|0	0|0	0|0	0|0	0|0	0|0	0|0	0|0	0|0	0|0	0|0	0|0	0|0	0|0	0|0	0|0	0|0	0|0	0|0	0|0	0|0	0|0	0|0	0|0	0|0	0|0	0|0	0|0	0|1	0|0	0|0	0|0	0|0	0|0	0|0	0|0	0|0	0|0	0|0	0|1	0|0	0|0	0|0	0|0	0|1	0|0	0|0	0|0	0|0	0|0	0|0	0|0	0|0	0|0	0|0	0|0	0|0	0|0	0|0	0|0	0|0	0|0	0|0	0|0	0|0	0|0	0|1	0|0	0|0	0|0	0|0	0|0	0|0	0|0	0|0	0|0	0|1	0|0	0|0	0|0	0|0	0|1	0|0	0|0	0|0	0|1	0|0	0|0	1|0	0|0	0|0	0|0	0|0
1	9710023	Chr1SNP406	A	C	.	PASS	.	GT	1|1	1|1	0|0	1|1	0|1	1|1	1|1	1|1	1|1	1|0	1|1	1|1	1|1	1|1	1|1	0|0	1|1	1|1	1|1	0|1	1|1	1|1	1|1	1|1	1|1	1|1	1|1	1|1	1|1	0|0	0|1	0|1	1|1	1|1	1|1	1|1	1|0	0|1	1|1	1|1	0|1	1|1	1|1	0|0	1|1	1|0	1|1	1|1	1|1	1|1	1|1	1|1	1|0	1|1	1|1	1|1	0|1	1|1	1|0	1|0	0|1	0|0	0|1	1|1	1|1	1|1	1|1	1|1	1|1	0|1	0|0	1|0	0|0	1|1	0|1	0|1	1|1	1|1	1|0	1|1	1|0	1|1	1|1	1|1	1|0	1|1	1|1	0|1	0|1	1|1	1|1	1|1	1|1	1|1	0|0	1|1	1|0	1|0	1|0	1|1
1	9720823	Chr1SNP407	A	C	.	PASS	.	GT	0|0	0|0	1|1	0|0	1|0	0|0	0|0	0|0	0|0	0|1	0|0	0|0	0|0	0|0	0|0	1|1	0|0	0|0	0|0	1|0	0|0	0|0	0|0	0|0	0|0	0|0	0|0	0|0	0|0	1|1	1|0	1|0	0|0	0|0	0|0	0|0	0|1	1|0	0|0	0|0	1|0	0|0	0|0	1|1	0|0	0|1	0|0	0|0	0|0	0|0	0|0	0|0	0|1	0|0	0|0	0|0	1|0	0|0	0|1	0|1	1|0	1|1	1|0	0|0	0|0	0|0	0|0	0|0	0|0	1|0	1|1	0|1	1|1	0|0	1|0	1|0	0|0	0|0	0|1	0|0	0|1	0|0	0|0	0|0	0|1	0|0	0|0	1|0	1|0	0|0	0|0	0|0	0|0	0|0	1|1	0|0	0|1	0|1	0|1	0|0
1	9731623	Chr1SNP408	A	C	.	PASS	.	GT	0|0	0|0	0|1	0|0	1|0	0|0	0|0	0|0	0|0	0|1	0|0	0|0	0|0	0|0	0|0	1|1	0|0	0|0	0|0	0|0	0|0	0|0	0|0	0|0	0|0	0|0	0|0	0|0	0|0	1|0	1|0	1|0	0|0	0|0	0|0	0|0	0|1	1|0	0|0	0|0	0|0	0|0	0|0	1|1	0|0	0|1	0|0	0|0	0|0	0|0	0|0	0|0	0|0	0|0	0|0	0|0	1|0	0|0	0|0	0|1	0|0	1|1	1|0	0|0	0|0	0|0	0|0	0|0	0|0	1|0	1|1	0|1	1|1	0|0	0|0	1|0	0|0	0|0	0|0	0|0	0|1	0|0	0|0	0|0	0|0	0|0	0|0	0|0	0|0	0|0	0|0	0|0	0|0	0|0	0|0	0|0	0|1	0|1	0|1	0|0
1	9746023	Chr1SNP409	A	C	.	PASS	.	GT	1|1	1|1	0|0	1|1	0|1	1|1	1|1	1|1	1|1	1|0	1|1	1|1	1|1	1|1	1|1	0|0	1|1	1|1	1|1	0|1	1|1	1|1	1|1	1|1	1|1	1|1	1|1	1|1	1|1	0|0	0|1	0|1	1|1	1|1	1|1	1|1	1|0	0|1	1|1	1|1	0|1	1|1	1|1	0|0	1|1	1|0	1|1	1|1	1|1	1|1	1|1	1|1	1|0	1|1	1|1	1|1	0|1	1|1	1|0	1|0	0|1	0|0	0|1	1|1	1|1	1|1	1|1	1|1	1|1	0|1	0|0	1|0	0|0	1|1	0|1	0|1	1|1	1|1	1|0	1|1	1|0	1|1	1|1	1|1	1|0	1|1	1|1	0|1	0|1	1|1	1|1	1|1	1|1	1|1	0|0	1|1	1|0	1|0	1|0	1|1
1	9749623	Chr1SNP410	A	C	.	PASS	.	GT	0|0	0|0	1|0	0|0	0|0	0|0	0|0	0|0	0|0	0|0	0|0	0|0	0|0	0|0	0|0	0|0	0|0	0|0	0|0	0|0	0|0	0|0	0|0	0|0	0|0	0|0	0|0	0|0	0|0	0|1	0|0	0|0	0|0	0|0	0|0	0|0	0|0	0|0	0|0	0|0	0|0	0|0	0|0	0|0	0|0	0|0	0|0	0|0	0|0	0|0	0|0	0|0	0|0	0|0	0|0	0|0	0|0	0|0	0|0	0|0	1|0	0|0	0|0	0|0	0|0	0|0	0|0	0|0	0|0	0|0	0|0	0|0	0|0	0|0	1|0	0|0	0|0	0|0	0|0	0|0	0|0	0|0	0|0	0|0	0|0	0|0	0|0	0|0	0|0	0|0	0|0	0|0	0|0	0|0	1|1	0|0	0|0	0|0	0|0	0|0
1	9810822	Chr1SNP411	A	C	.	PASS	.	GT	1|0	1|0	0|0	0|0	0|1	1|0	1|0	0|1	1|0	0|0	0|0	0|0	1|0	0|0	0|0	0|0	0|0	0|0	0|0	0|0	0|1	0|0	0|1	1|1	0|1	0|0	1|0	1|0	0|0	0|0	0|0	0|0	0|0	1|0	0|0	1|0	0|0	0|1	1|0	1|0	0|1	0|0	0|1	0|0	0|0	0|0	0|0	0|0	0|0	1|0	1|1	0|1	1|0	1|1	0|0	0|1	0|0	1|0	0|0	1|0	0|0	0|0	0|1	1|0	1|0	0|0	0|1	1|0	0|0	0|1	0|0	0|0	0|0	0|1	0|0	0|0	0|0	0|1	0|0	0|0	1|0	1|1	0|0	0|0	0|0	0|0	0|0	0|0	0|1	0|0	0|0	0|1	0|0	0|0	0|0	1|0	0|0	0|0	0|0	1|0
1	9821622	Chr1SNP412	A	C	.	PASS	.	GT	1|1	1|1	0|1	0|1	0|1	1|1	1|1	1|1	1|0	1|0	1|0	1|1	1|1	1|1	1|1	1|0	1|1	1|1	1|1	0|1	1|1	1|1	1|1	1|1	1|1	1|1	1|1	1|1	1|1	1|0	1|1	0|1	1|1	1|1	1|1	1|1	0|0	1|1	1|1	1|1	0|1	1|1	1|1	0|1	1|1	1|0	1|1	1|1	1|1	1|1	1|1	1|1	1|0	1|1	1|1	1|1	0|1	1|1	1|0	1|0	0|1	0|0	0|1	1|1	1|1	1|1	1|1	1|1	1|1	1|1	0|0	1|0	1|0	1|1	0|1	1|1	1|1	1|1	1|0	1|1	1|0	1|1	1|1	1|1	1|0	1|1	1|1	0|1	0|1	1|1	1|0	1|1	1|1	1|1	0|0	1|1	1|1	1|0	1|0	1|1
1	9827022	Chr1SNP413	A	C	.	PASS	.	GT	0|1	0|1	0|0	0|0	0|0	0|0	0|0	0|0	0|0	0|0	0|0	0|0	0|0	0|0	0|0	0|0	0|0	0|0	0|0	0|1	0|0	0|0	0|0	0|0	0|0	0|0	0|0	0|0	0|0	0|0	0|0	0|0	0|0	0|0	0|0	0|0	0|0	0|0	0|0	0|0	0|0	0|0	0|0	0|0	0|1	0|0	0|0	0|1	0|0	0|0	0|0	0|0	0|0	0|0	0|0	0|0	0|0	0|0	0|0	0|0	0|0	0|0	0|0	0|0	0|0	0|0	0|0	0|0	0|0	0|0	0|0	0|0	0|0	1|0	0|1	0|0	0|1	0|0	0|0	0|0	0|0	0|0	0|0	0|0	0|0	0|0	0|0	0|1	0|0	0|0	0|0	0|0	1|0	0|0	0|0	0|0	0|0	0|0	0|0	0|0
1	9918821	Chr1SNP414	A	C	.	PASS	.	GT	0|0	0|0	1|0	1|0	1|0	0|0	0|0	0|0	0|1	1|1	0|1	0|0	0|0	0|0	1|0	0|1	0|0	0|0	0|0	1|0	0|0	0|0	0|0	0|0	0|0	0|0	0|0	0|0	0|0	0|1	0|0	1|0	0|0	0|0	0|0	0|0	1|1	0|0	0|0	0|0	1|0	0|0	0|0	1|0	0|0	1|1	0|0	1|0	0|0	0|0	0|0	0|0	0|1	0|0	0|0	0|0	1|0	0|0	0|1	0|1	1|0	1|1	1|0	0|0	0|0	0|0	0|0	0|0	0|0	0|0	1|1	1|1	0|1	0|0	1|0	0|0	0|0	0|0	0|1	0|0	0|1	0|0	0|0	0|0	0|1	0|0	0|0	1|0	1|0	0|0	0|1	0|0	0|0	0|0	1|1	0|0	0|0	0|1	0|1	0|0
1	9953021	Chr1SNP415	A	C	.	PASS	.	GT	0|0	0|0	0|1	0|1	0|0	0|1	0|1	1|0	0|0	0|0	0|0	1|1	0|0	0|0	0|0	1|0	0|0	0|0	0|0	0|0	0|0	0|0	1|0	0|0	1|0	0|1	0|0	0|0	0|0	1|0	1|0	0|0	0|0	0|1	1|0	0|0	0|0	1|0	0|0	0|1	0|0	0|0	0|0	0|1	0|0	0|0	1|0	0|0	1|0	0|0	0|0	1|0	0|0	0|0	0|0	1|0	0|0	0|0	0|0	0|0	0|0	0|0	0|0	0|0	0|0	0|1	1|0	0|0	1|0	1|0	0|0	0|0	1|0	0|0	0|0	1|0	0|0	0|0	0|0	0|0	0|0	0|0	0|1	0|0	1|0	0|1	0|1	0|0	0|0	0|1	0|0	0|0	0|0	1|0	0|0	0|0	0|1	1|0	0|0	0|0
1	9989021	Chr1SNP416	A	C	.	PASS	.	GT	1|1	1|1	1|0	1|0	1|1	1|0	1|0	0|1	1|1	1|1	1|1	0|0	1|1	1|1	1|1	0|1	1|1	1|1	1|1	1|1	1|1	1|1	0|1	1|1	0|1	1|0	1|1	1|1	1|1	0|1	0|1	1|1	1|1	1|0	0|1	1|1	1|1	0|1	1|1	1|0	1|1	1|1	1|1	1|0	1|1	1|1	0|1	1|1	0|1	1|1	1|1	0|1	1|1	1|1	1|1	0|1	1|1	1|1	1|1	1|1	1|1	1|1	1|1	1|1	1|1	1|0	0|1	1|1	0|1	0|1	1|1	1|1	0|1	1|1	1|1	0|1	1|1	1|1	1|1	1|1	1|1	1|1	1|0	1|1	0|1	1|0	1|0	1|1	1|1	1|0	1|1	1|1	1|1	0|1	1|1	1|1	1|0	0|1	1|1	1|1
1	10025020	Chr1SNP417	A	C	.	PASS	.	GT	0|0	0|0	1|0	1|0	1|0	0|0	0|0	0|0	0|1	1|1	1|1	0|0	0|1	1|1	1|1	0|1	1|1	1|1	1|1	1|0	1|0	1|1	0|0	0|0	0|0	1|0	0|1	0|1	1|1	0|1	0|1	1|1	1|1	0|0	0|1	0|1	1|1	0|0	0|1	0|0	1|0	1|1	1|0	1|0	1|0	1|1	0|1	1|0	0|1	0|1	0|0	0|0	0|1	0|0	1|1	0|0	1|1	0|1	1|1	0|1	1|1	1|1	1|0	0|1	0|1	1|0	0|0	0|1	0|1	0|0	1|1	1|1	0|1	0|0	1|0	0|1	1|0	1|0	1|1	1|1	0|1	0|0	1|0	1|1	0|1	1|0	1|0	1|0	1|0	1|0	1|1	1|0	0|1	0|1	1|1	0|1	1|0	0|1	1|1	0|1
1	10037620	Chr1SNP418	A	C	.	PASS	.	GT	0|0	0|0	0|1	0|0	0|0	0|0	0|0	0|0	0|0	0|0	0|0	0|0	0|0	0|0	0|0	1|0	0|0	0|0	0|0	0|0	0|0	0|0	0|0	0|0	0|0	0|0	0|0	0|0	0|0	1|0	1|0	0|0	0|0	0|0	0|0	0|0	0|0	1|0	0|0	0|0	0|0	0|0	0|0	0|1	0|0	0|0	0|0	0|0	0|0	0|0	0|0	0|0	0|0	0|0	0|0	0|0	0|0	0|0	0|0	0|0	0|0	0|0	0|0	0|0	0|0	0|0	0|0	0|0	0|0	1|0	0|0	0|0	1|0	0|0	0|0	1|0	0|0	0|0	0|0	0|0	0|0	0|0	0|0	0|0	0|0	0|0	0|0	0|0	0|0	0|0	0|0	0|0	0|0	0|0	0|0	0|0	0|1	0|0	0|0	0|0
1	10041220	Chr1SNP419	A	C	.	PASS	.	GT	1|1	1|1	0|0	0|1	0|1	1|0	1|0	1|1	1|0	0|0	0|0	0|1	1|0	0|0	0|0	0|0	0|0	0|0	0|0	0|1	0|1	0|0	1|1	1|1	0|1	0|1	1|0	1|0	0|0	0|0	0|0	0|0	0|0	1|1	1|0	1|0	0|0	0|1	1|0	1|1	0|1	0|0	0|1	0|0	0|1	0|0	1|0	0|1	0|0	1|0	1|1	0|1	1|0	1|1	0|0	1|1	0|0	1|0	0|0	1|0	0|0	0|0	0|1	1|0	1|0	0|1	0|1	1|0	1|0	0|1	0|0	0|0	0|0	1|1	0|1	0|0	0|1	0|1	0|0	0|0	1|0	1|1	0|0	0|0	0|0	0|1	0|1	0|1	0|1	0|1	0|0	0|1	1|0	1|0	0|0	1|0	0|0	0|0	0|0	1|0
1	10071820	Chr1SNP420	A	C	.	PASS	.	GT	0|0	0|0	0|0	0|0	0|0	0|0	0|0	0|0	0|0	0|0	1|0	0|0	0|1	1|1	0|1	0|0	1|1	1|1	1|1	0|0	1|0	1|1	0|0	0|0	0|0	1|0	0|1	0|1	1|1	0|0	0|1	0|1	1|1	0|0	0|1	0|1	0|0	0|0	0|1	0|0	0|0	1|1	1|0	0|0	1|0	0|0	0|1	0|0	0|1	0|1	0|0	0|0	0|0	0|0	1|1	0|0	0|1	0|1	1|0	0|0	0|1	0|0	0|0	0|1	0|1	1|0	0|0	0|1	0|1	0|0	0|0	0|0	0|0	0|0	0|0	0|1	1|0	1|0	1|0	1|1	0|0	0|0	1|0	1|1	0|0	1|0	1|0	0|0	0|0	1|0	1|0	1|0	0|1	0|1	0|0	0|1	1|0	0|0	1|0	0|1
1	10089820	Chr1SNP421	A	C	.	PASS	.	GT	0|0	0|0	0|0	0|1	0|0	0|0	0|0	1|0	0|0	0|0	0|0	0|1	0|0	0|0	0|0	0|0	0|0	0|0	0|0	0|0	0|0	0|0	1|0	0|0	0|0	0|1	0|0	0|0	0|0	0|0	0|0	0|0	0|0	0|1	1|0	0|0	0|0	0|0	0|0	0|1	0|0	0|0	0|0	0|0	0|0	0|0	1|0	0|0	0|0	0|0	0|0	0|0	0|0	0|0	0|0	1|0	0|0	0|0	0|0	0|0	0|0	0|0	0|0	0|0	0|0	0|1	0|0	0|0	1|0	0|0	0|0	0|0	0|0	0|0	0|0	0|0	0|0	0|0	0|0	0|0	0|0	0|0	0|0	0|0	1|0	0|1	0|1	0|0	0|0	0|1	0|0	0|0	0|0	1|0	0|0	0|0	0|0	0|0	0|0	0|0
1	10098820	Chr1SNP422	A	C	.	PASS	.	GT	0|0	0|0	0|0	0|0	0|0	0|0	0|0	0|0	0|0	0|0	0|0	0|0	0|0	0|0	0|0	0|0	0|0	0|0	0|0	0|0	0|1	0|0	0|0	0|0	0|0	0|0	0|0	0|0	0|0	0|0	0|0	0|0	0|0	1|0	0|0	1|0	0|0	0|1	0|0	0|0	0|0	0|0	0|0	0|0	0|0	0|0	0|0	0|0	0|0	0|0	0|0	0|0	0|0	0|0	0|0	0|0	0|0	0|0	0|0	0|0	0|0	0|0	0|1	0|0	0|0	0|0	0|0	0|0	0|0	0|0	0|0	0|0	0|0	0|0	0|0	0|0	0|0	0|0	0|0	0|0	0|0	0|0	0|0	0|0	0|0	0|0	0|0	0|0	0|0	0|0	0|0	0|0	0|0	0|0	0|0	0|0	0|0	0|0	0|0	0|0
1	10102420	Chr1SNP423	A	C	.	PASS	.	GT	0|0	0|0	0|1	0|0	0|0	0|0	0|0	0|0	0|0	0|0	0|0	0|0	0|0	0|0	0|0	1|0	0|0	0|0	0|0	0|0	0|0	0|0	0|0	0|0	0|0	0|0	0|0	0|0	0|0	1|0	1|0	0|0	0|0	0|0	0|0	0|0	0|0	1|0	0|0	0|0	0|0	0|0	0|0	0|1	0|0	0|0	0|0	0|0	0|0	0|0	0|0	0|0	0|0	0|0	0|0	0|0	0|0	0|0	0|0	0|0	0|0	0|0	0|0	0|0	0|0	0|0	0|0	0|0	0|0	1|0	0|0	0|0	1|0	0|0	0|0	1|0	0|0	0|0	0|0	0|0	0|0	0|0	0|0	0|0	0|0	0|0	0|0	0|0	0|0	0|0	0|0	0|0	0|0	0|0	0|0	0|0	0|1	0|0	0|0	0|0
1	10113220	Chr1SNP424	A	C	.	PASS	.	GT	0|0	0|0	0|0	1|0	1|0	0|0	0|0	0|0	0|1	0|1	0|1	0|0	0|0	0|0	0|0	0|1	0|0	0|0	0|0	1|0	0|0	0|0	0|0	0|0	0|0	0|0	0|0	0|0	0|0	0|0	0|0	1|0	0|0	0|0	0|0	0|0	1|1	0|0	0|0	0|0	1|0	0|0	0|0	1|0	0|0	0|1	0|0	0|0	0|0	0|0	0|0	0|0	0|1	0|0	0|0	0|0	1|0	0|0	0|1	0|1	0|0	1|1	1|0	0|0	0|0	0|0	0|0	0|0	0|0	0|0	1|1	0|1	0|1	0|0	0|0	0|0	0|0	0|0	0|1	0|0	0|1	0|0	0|0	0|0	0|1	0|0	0|0	1|0	1|0	0|0	0|1	0|0	0|0	0|0	0|0	0|0	0|0	0|1	0|1	0|0
1	10138419	Chr1SNP425	A	C	.	PASS	.	GT	1|0	1|0	0|0	0|0	0|1	1|0	1|0	0|1	1|0	0|0	0|0	0|0	1|0	0|0	0|0	0|0	0|0	0|0	0|0	0|0	0|1	0|0	0|1	1|1	0|1	0|0	1|0	1|0	0|0	0|0	0|0	0|0	0|0	1|0	0|0	1|0	0|0	0|1	1|0	1|0	0|1	0|0	0|1	0|0	0|0	0|0	0|0	0|0	0|0	1|0	1|1	0|1	1|0	1|1	0|0	0|1	0|0	1|0	0|0	1|0	0|0	0|0	0|1	1|0	1|0	0|0	0|1	1|0	0|0	0|1	0|0	0|0	0|0	0|1	0|0	0|0	0|0	0|1	0|0	0|0	1|0	1|1	0|0	0|0	0|0	0|0	0|0	0|0	0|1	0|0	0|0	0|1	0|0	0|0	0|0	1|0	0|0	0|0	0|0	1|0
1	10147419	Chr1SNP426	A	C	.	PASS	.	GT	0|0	0|0	0|1	0|0	0|0	0|0	0|0	0|0	0|0	0|0	0|0	0|0	0|0	0|0	0|0	1|0	0|0	0|0	0|0	0|0	0|0	0|0	0|0	0|0	0|0	0|0	0|0	0|0	0|0	1|0	1|0	0|0	0|0	0|0	0|0	0|0	0|0	1|0	0|0	0|0	0|0	0|0	0|0	0|1	0|0	0|0	0|0	0|0	0|0	0|0	0|0	0|0	0|0	0|0	0|0	0|0	0|0	0|0	0|0	0|0	0|0	0|0	0|0	0|0	0|0	0|0	0|0	0|0	0|0	1|0	0|0	0|0	1|0	0|0	0|0	1|0	0|0	0|0	0|0	0|0	0|0	0|0	0|0	0|0	0|0	0|0	0|0	0|0	0|0	0|0	0|0	0|0	0|0	0|0	0|0	0|0	0|1	0|0	0|0	0|0
1	10156419	Chr1SNP427	A	C	.	PASS	.	GT	0|0	0|0	0|0	0|0	0|0	0|0	0|0	0|0	0|0	0|0	0|0	0|0	0|1	0|0	0|0	0|0	0|1	0|0	0|1	0|0	1|0	1|0	0|0	0|0	0|0	0|0	0|1	0|1	0|1	0|0	0|0	0|0	0|0	0|0	0|0	0|0	0|0	0|0	0|0	0|0	0|0	1|0	0|0	0|0	0|0	0|0	0|0	0|0	0|0	0|1	0|0	0|0	0|0	0|0	0|1	0|0	0|0	0|0	0|0	0|0	0|1	0|0	0|0	0|0	0|0	0|0	0|0	0|1	0|0	0|0	0|0	0|0	0|0	0|0	0|0	0|1	0|0	0|0	1|0	0|0	0|0	0|0	0|0	0|0	0|0	0|0	1|0	0|0	0|0	1|0	0|0	1|0	0|0	0|1	0|0	0|0	0|0	0|0	0|0	0|0
1	10187019	Chr1SNP428	A	C	.	PASS	.	GT	0|0	0|0	0|0	0|0	0|0	0|0	0|0	0|0	0|0	0|0	1|0	0|0	0|1	1|1	0|1	0|0	1|1	1|1	1|1	0|0	1|0	1|1	0|0	0|0	0|0	1|0	0|1	0|1	1|1	0|0	0|1	0|1	1|1	0|0	0|1	0|1	0|0	0|0	0|1	0|0	0|0	1|1	1|0	0|0	1|0	0|0	0|1	0|0	0|1	0|1	0|0	0|0	0|0	0|0	1|1	0|0	0|1	0|1	1|0	0|0	0|1	0|0	0|0	0|1	0|1	1|0	0|0	0|1	0|1	0|0	0|0	0|0	0|0	0|0	0|0	0|1	1|0	1|0	1|0	1|1	0|0	0|0	1|0	1|1	0|0	1|0	1|0	0|0	0|0	1|0	1|0	1|0	0|1	0|1	0|0	0|1	1|0	0|0	1|0	0|1
1	10217619	Chr1SNP429	A	C	.	PASS	.	GT	1|1	1|1	0|1	0|1	0|1	1|1	1|1	1|1	1|0	0|0	0|0	1|1	1|0	0|0	0|0	1|0	0|0	0|0	0|0	0|1	0|1	0|0	1|1	1|1	1|1	0|1	1|0	1|0	0|0	1|0	1|0	0|0	0|0	1|1	1|0	1|0	0|0	1|1	1|0	1|1	0|1	0|0	0|1	0|1	0|1	0|0	1|0	0|1	1|0	1|0	1|1	1|1	1|0	1|1	0|0	1|1	0|0	1|0	0|0	1|0	0|0	0|0	0|1	1|0	1|0	0|1	1|1	1|0	1|0	1|1	0|0	0|0	1|0	1|1	0|1	1|0	0|1	0|1	0|0	0|0	1|0	1|1	0|1	0|0	1|0	0|1	0|1	0|1	0|1	0|1	0|0	0|1	1|0	1|0	0|0	1|0	0|1	1|0	0|0	1|0
1	10298618	Chr1SNP430	A	C	.	PASS	.	GT	0|0	0|0	0|0	0|0	0|0	0|0	0|0	0|0	0|0	0|0	0|0	0|0	0|0	1|0	0|1	0|0	1|0	0|1	0|0	0|0	0|0	0|1	0|0	0|0	0|0	1|0	0|0	0|0	0|0	0|0	0|0	0|1	0|0	0|0	0|0	0|0	0|0	0|0	0|0	0|0	0|0	0|0	1|0	0|0	1|0	0|0	0|0	0|0	0|1	0|0	0|0	0|0	0|0	0|0	0|0	0|0	0|0	0|1	1|0	0|0	0|0	0|0	0|0	0|0	0|1	0|0	0|0	0|0	0|1	0|0	0|0	0|0	0|0	0|0	0|0	0|0	1|0	0|0	0|0	0|0	0|0	0|0	1|0	1|0	0|0	0|0	0|0	0|0	0|0	0|0	0|0	0|0	0|0	0|0	0|0	0|1	0|0	0|0	0|0	0|1
1	10340018	Chr1SNP431	A	C	.	PASS	.	GT	1|0	1|0	0|0	0|0	0|1	1|0	1|0	0|1	1|0	0|0	0|0	0|0	1|0	0|0	0|0	0|0	0|0	0|0	0|0	0|0	0|1	0|0	0|1	1|1	0|1	0|0	1|0	1|0	0|0	0|0	0|0	0|0	0|0	1|0	0|0	1|0	0|0	0|1	1|0	1|0	0|1	0|0	0|1	0|0	0|0	0|0	0|0	0|0	0|0	1|0	1|1	0|1	1|0	1|1	0|0	0|1	0|0	1|0	0|0	1|0	0|0	0|0	0|1	1|0	1|0	0|0	0|1	1|0	0|0	0|1	0|0	0|0	0|0	0|1	0|0	0|0	0|0	0|1	0|0	0|0	1|0	1|1	0|0	0|0	0|0	0|0	0|0	0|0	0|1	0|0	0|0	0|1	0|0	0|0	0|0	1|0	0|0	0|0	0|0	1|0
1	10343618	Chr1SNP432	A	C	.	PASS	.	GT	0|0	0|0	0|0	0|0	0|0	0|0	0|0	0|0	0|0	0|0	1|0	0|0	0|1	1|1	0|1	0|0	1|1	1|1	1|1	0|0	1|0	1|1	0|0	0|0	0|0	1|0	0|1	0|1	1|1	0|0	0|1	0|1	1|1	0|0	0|1	0|1	0|0	0|0	0|1	0|0	0|0	1|1	1|0	0|0	1|0	0|0	0|1	0|0	0|1	0|1	0|0	0|0	0|0	0|0	1|1	0|0	0|1	0|1	1|0	0|0	0|1	0|0	0|0	0|1	0|1	1|0	0|0	0|1	0|1	0|0	0|0	0|0	0|0	0|0	0|0	0|1	1|0	1|0	1|0	1|1	0|0	0|0	1|0	1|1	0|0	1|0	1|0	0|0	0|0	1|0	1|0	1|0	0|1	0|1	0|0	0|1	1|0	0|0	1|0	0|1
1	10352618	Chr1SNP433	A	C	.	PASS	.	GT	0|0	0|1	0|0	0|0	0|0	0|0	0|0	0|0	0|0	0|0	0|0	0|0	0|0	0|0	0|0	0|0	0|0	0|0	0|0	0|1	0|0	0|0	0|0	0|0	0|0	0|0	0|0	0|0	0|0	0|0	0|0	0|0	0|0	0|0	0|0	0|0	0|0	0|0	0|0	0|0	0|0	0|0	0|0	0|0	0|0	0|0	0|0	0|1	0|0	0|0	0|0	0|0	0|0	0|0	0|0	0|0	0|0	0|0	0|0	0|0	0|0	0|0	0|0	0|0	0|0	0|0	0|0	0|0	0|0	0|0	0|0	0|0	0|0	0|0	0|1	0|0	0|1	0|0	0|0	0|0	0|0	0|0	0|0	0|0	0|0	0|0	0|0	0|1	0|0	0|0	0|0	0|0	1|0	0|0	0|0	0|0	0|0	0|0	0|0	0|0
1	10358018	Chr1SNP434	A	C	.	PASS	.	GT	0|0	0|0	0|1	0|0	0|0	0|0	0|0	0|0	0|0	0|0	0|0	0|0	0|0	0|0	0|0	1|0	0|0	0|0	0|0	0|0	0|0	0|0	0|0	0|0	0|0	0|0	0|0	0|0	0|0	1|0	1|0	0|0	0|0	0|0	0|0	0|0	0|0	1|0	0|0	0|0	0|0	0|0	0|0	0|1	0|0	0|0	0|0	0|0	0|0	0|0	0|0	0|0	0|0	0|0	0|0	0|0	0|0	0|0	0|0	0|0	0|0	0|0	0|0	0|0	0|0	0|0	0|0	0|0	0|0	1|0	0|0	0|0	1|0	0|0	0|0	1|0	0|0	0|0	0|0	0|0	0|0	0|0	0|0	0|0	0|0	0|0	0|0	0|0	0|0	0|0	0|0	0|0	0|0	0|0	0|0	0|0	0|1	0|0	0|0	0|0
1	10435417	Chr1SNP435	A	C	.	PASS	.	GT	0|0	0|0	0|0	0|0	0|0	0|0	0|0	0|0	0|0	0|0	0|0	0|0	0|0	0|1	0|0	0|0	0|0	1|0	0|0	0|0	0|0	0|0	0|0	0|0	0|0	0|0	0|0	0|0	1|0	0|0	0|0	0|0	0|0	0|0	0|0	0|0	0|0	0|0	0|1	0|0	0|0	0|0	0|0	0|0	0|0	0|0	0|0	0|0	0|0	0|0	0|0	0|0	0|0	0|0	1|0	0|0	0|0	0|0	0|0	0|0	0|0	0|0	0|0	0|0	0|0	0|0	0|0	0|0	0|0	0|0	0|0	0|0	0|0	0|0	0|0	0|0	0|0	1|0	0|0	0|1	0|0	0|0	0|0	0|0	0|0	0|0	0|0	0|0	0|0	0|0	0|0	0|0	0|0	0|0	0|0	0|0	1|0	0|0	1|0	0|0
1	10592016	Chr1SNP436	A	C	.	PASS	.	GT	1|1	1|1	0|1	0|1	0|1	1|1	1|1	1|1	1|0	0|0	1|0	1|1	1|0	1|0	0|0	1|0	0|0	0|0	1|0	0|1	0|1	0|0	1|1	1|1	1|1	1|1	1|0	1|0	0|0	1|0	1|0	0|0	1|1	1|1	1|1	1|1	0|0	1|1	1|0	1|1	0|1	0|0	1|1	0|1	1|1	0|0	1|1	0|1	1|1	1|0	1|1	0|1	1|0	1|1	0|0	1|1	0|0	1|0	1|0	1|0	0|0	0|0	0|1	1|0	1|0	0|1	0|1	1|0	1|0	1|1	0|0	0|0	1|0	1|1	0|1	1|0	0|1	0|1	0|0	1|0	1|0	1|1	1|0	0|1	1|0	0|1	0|1	0|1	0|1	0|1	0|0	0|1	1|1	1|0	0|0	1|0	0|1	1|0	0|0	1|1
1	10608216	Chr1SNP437	A	C	.	PASS	.	GT	1|1	1|1	0|1	0|1	0|1	1|1	1|1	1|1	1|0	0|0	1|0	1|1	1|0	1|0	0|0	1|0	0|0	0|0	1|0	0|1	0|1	0|0	1|1	1|1	1|1	1|1	1|0	1|0	0|0	1|0	1|0	0|0	1|1	1|1	1|1	1|1	0|0	1|1	1|0	1|1	0|1	0|0	1|1	0|1	1|1	0|0	1|1	0|1	1|1	1|0	1|1	0|1	1|0	1|1	0|0	1|1	0|0	1|0	1|0	1|0	0|0	0|0	0|1	1|0	1|0	0|1	0|1	1|0	1|0	1|1	0|0	0|0	1|0	1|1	0|1	1|0	0|1	0|1	0|0	1|0	1|0	1|1	1|0	0|1	1|0	0|1	0|1	0|1	0|1	0|1	0|0	0|1	1|1	1|0	0|0	1|0	0|1	1|0	0|0	1|1
1	10635215	Chr1SNP438	A	C	.	PASS	.	GT	0|0	0|0	0|0	0|0	0|0	0|0	0|0	0|0	0|0	0|0	0|0	0|0	0|0	0|1	0|0	0|0	0|0	1|0	0|0	0|0	0|0	0|0	0|0	0|0	0|0	0|0	0|0	0|0	1|0	0|0	0|1	0|0	0|0	0|0	0|0	0|0	0|0	0|0	0|1	0|0	0|0	0|0	0|0	0|0	0|0	0|0	0|0	0|0	0|0	0|0	0|0	1|0	0|0	0|0	1|0	0|0	0|1	0|0	0|0	0|0	0|0	0|0	0|0	0|1	0|0	1|0	1|0	0|0	0|0	0|0	0|0	0|0	0|0	0|0	0|0	0|0	0|0	1|0	0|0	0|1	0|0	0|0	0|1	0|0	0|0	1|0	0|0	0|0	0|0	0|0	1|0	0|0	0|0	0|0	0|0	0|0	1|0	0|0	1|0	0|0
1	10638815	Chr1SNP439	A	C	.	PASS	.	GT	0|0	1|0	0|0	0|0	0|0	1|0	0|0	0|0	0|0	0|0	0|0	0|0	0|0	0|0	0|0	0|0	0|0	0|0	0|0	0|0	0|0	0|0	0|0	0|0	0|0	0|0	0|0	1|0	0|0	0|0	0|0	0|0	0|0	0|0	0|0	0|0	0|0	0|0	0|0	1|0	0|0	0|0	0|1	0|0	0|0	0|0	0|0	0|0	0|0	1|0	0|0	0|0	0|0	0|0	0|0	0|1	0|0	1|0	0|0	1|0	0|0	0|0	0|0	0|0	0|0	0|0	0|1	1|0	0|0	0|0	0|0	0|0	0|0	0|0	0|0	0|0	0|0	0|0	0|0	0|0	0|0	0|1	0|0	0|0	0|0	0|0	0|0	0|0	0|0	0|0	0|0	0|0	0|0	0|0	0|0	0|0	0|0	0|0	0|0	0|0
1	10647815	Chr1SNP440	A	C	.	PASS	.	GT	0|0	0|0	0|1	0|0	0|0	0|0	0|0	0|0	0|0	0|0	0|0	0|0	0|0	0|0	0|0	1|0	0|0	0|0	0|0	0|0	0|0	0|0	0|0	0|0	0|0	0|0	0|0	0|0	0|0	1|0	1|0	0|0	0|0	0|0	0|0	0|0	0|0	1|0	0|0	0|0	0|0	0|0	0|0	0|1	0|0	0|0	0|0	0|0	0|0	0|0	0|0	0|0	0|0	0|0	0|0	0|0	0|0	0|0	0|0	0|0	0|0	0|0	0|0	0|0	0|0	0|0	0|0	0|0	0|0	1|0	0|0	0|0	1|0	0|0	0|0	1|0	0|0	0|0	0|0	0|0	0|0	0|0	0|0	0|0	0|0	0|0	0|0	0|0	0|0	0|0	0|0	0|0	0|0	0|0	0|0	0|0	0|1	0|0	0|0	0|0
1	10766614	Chr1SNP441	A	C	.	PASS	.	GT	0|0	0|0	0|0	0|0	0|0	0|0	0|0	0|0	0|0	0|0	0|0	0|0	0|0	0|0	0|1	0|0	1|0	0|1	0|0	0|0	0|0	0|0	0|0	0|0	0|0	0|0	0|0	0|0	0|0	0|0	0|0	0|1	0|0	0|0	0|0	0|0	0|0	0|0	0|0	0|0	0|0	0|1	0|0	0|0	0|0	0|0	0|0	0|0	0|0	0|0	0|0	0|0	0|0	0|0	0|0	0|0	0|0	0|1	0|0	0|0	0|0	0|0	0|0	0|0	0|1	0|0	0|0	0|0	0|1	0|0	0|0	0|0	0|0	0|0	0|0	0|0	1|0	0|0	0|0	0|0	0|0	0|0	0|0	1|0	0|0	0|0	0|0	0|0	0|0	0|0	0|0	0|0	0|0	0|0	0|0	0|1	0|0	0|0	0|0	0|0
1	10808014	Chr1SNP442	A	C	.	PASS	.	GT	0|1	0|1	0|0	0|0	0|0	0|0	0|0	0|0	0|0	0|0	1|0	0|0	0|0	1|0	0|0	0|0	0|0	1|0	1|0	0|1	0|0	0|0	0|0	0|0	0|0	1|0	0|0	0|0	1|0	0|0	0|0	0|0	1|1	0|0	0|1	0|1	0|0	0|0	0|1	0|0	0|0	0|0	1|0	0|0	1|1	0|0	0|1	0|1	0|1	0|0	0|0	0|0	0|0	0|0	1|0	0|0	0|0	0|0	1|0	0|0	0|0	0|0	0|0	0|0	0|0	0|0	0|0	0|0	0|0	0|0	0|0	0|0	0|0	1|0	0|1	0|0	0|1	1|0	0|0	1|1	0|0	0|0	1|0	0|1	0|0	1|0	0|0	0|1	0|0	0|0	1|0	0|0	1|1	0|0	0|0	0|0	1|0	0|0	1|0	0|1
1	10815214	Chr1SNP443	A	C	.	PASS	.	GT	1|0	1|0	0|0	0|0	0|1	1|0	1|0	0|1	1|0	0|0	0|0	0|0	1|0	0|0	0|0	0|0	0|0	0|0	0|0	0|0	0|1	0|0	0|1	1|1	0|1	0|0	1|0	1|0	0|0	0|0	0|0	0|0	0|0	1|0	0|0	1|0	0|0	0|1	1|0	1|0	0|1	0|0	0|1	0|0	0|0	0|0	0|0	0|0	0|0	1|0	1|1	0|1	1|0	1|1	0|0	0|1	0|0	1|0	0|0	1|0	0|0	0|0	0|1	1|0	1|0	0|0	0|1	1|0	0|0	0|1	0|0	0|0	0|0	0|1	0|0	0|0	0|0	0|1	0|0	0|0	1|0	1|1	0|0	0|0	0|0	0|0	0|0	0|0	0|1	0|0	0|0	0|1	0|0	0|0	0|0	1|0	0|0	0|0	0|0	1|0
1	10835014	Chr1SNP444	A	C	.	PASS	.	GT	0|0	0|0	0|0	0|0	0|0	0|0	0|0	0|0	0|0	0|0	0|0	0|0	0|0	0|0	0|1	0|0	1|0	0|1	0|0	0|0	0|0	0|0	0|0	0|0	0|0	0|0	0|0	0|0	0|0	0|0	0|0	0|1	0|0	0|0	0|0	0|0	0|0	0|0	0|0	0|0	0|0	0|1	0|0	0|0	0|0	0|0	0|0	0|0	0|0	0|0	0|0	0|0	0|0	0|0	0|0	0|0	0|0	0|1	0|0	0|0	0|0	0|0	0|0	0|0	0|1	0|0	0|0	0|0	0|1	0|0	0|0	0|0	0|0	0|0	0|0	0|0	1|0	0|0	0|0	0|0	0|0	0|0	0|0	1|0	0|0	0|0	0|0	0|0	0|0	0|0	0|0	0|0	0|0	0|0	0|0	0|1	0|0	0|0	0|0	0|0
1	10921413	Chr1SNP445	A	C	.	PASS	.	GT	0|0	0|0	0|0	0|1	1|0	0|0	0|0	1|0	0|0	0|0	0|0	0|1	0|0	0|0	0|0	0|0	0|0	0|0	0|0	0|0	0|0	0|0	1|0	0|0	0|0	0|1	0|0	0|0	0|0	0|0	0|0	1|0	0|0	0|1	1|0	0|0	0|1	0|0	0|0	0|1	0|0	0|0	0|0	0|0	0|0	0|1	1|0	0|0	0|0	0|0	0|0	0|0	0|0	0|0	0|0	1|0	0|0	0|0	0|0	0|1	0|0	1|1	0|0	0|0	0|0	0|1	0|0	0|0	1|0	0|0	0|0	0|1	0|1	0|0	0|0	0|0	0|0	0|0	0|0	0|0	0|1	0|0	0|0	0|0	0|0	0|1	0|1	0|0	0|0	0|1	0|0	0|0	0|0	1|0	0|0	0|0	0|0	0|0	0|0	0|0
1	10928613	Chr1SNP446	A	C	.	PASS	.	GT	1|0	0|0	1|0	1|1	1|0	0|0	1|0	1|1	1|1	1|1	0|1	0|1	0|1	0|1	1|1	0|1	1|1	1|1	0|1	1|0	1|0	1|1	1|0	1|1	0|1	0|1	0|1	0|1	1|1	0|1	0|1	1|1	0|0	0|1	1|0	0|0	1|1	0|0	1|1	0|1	1|1	1|1	0|0	1|0	0|0	1|1	1|0	1|0	0|0	0|1	1|0	1|1	1|1	1|0	1|1	1|0	1|1	0|1	0|1	0|1	1|1	1|1	1|0	1|1	0|1	1|1	1|0	0|1	1|1	0|1	1|1	1|1	0|1	0|1	1|0	0|1	1|0	1|1	1|1	0|1	0|1	0|0	0|1	1|0	1|1	1|1	1|1	1|0	1|1	1|1	1|1	1|0	0|0	1|1	1|1	1|1	1|0	0|1	1|1	0|0
1	10968213	Chr1SNP447	A	C	.	PASS	.	GT	0|0	0|0	0|0	0|0	0|0	0|0	0|0	0|0	0|0	1|0	0|0	0|0	0|0	0|0	1|1	0|0	0|0	0|0	0|0	0|0	0|0	0|0	0|0	0|0	0|0	0|0	0|0	0|0	0|0	0|0	0|0	0|0	0|0	0|0	0|0	0|0	0|0	0|0	0|0	0|0	0|0	0|0	0|0	0|0	0|0	1|0	0|0	1|0	0|0	0|0	0|0	0|0	0|0	0|0	0|0	0|0	0|0	0|1	0|0	0|0	0|0	0|0	0|0	0|0	0|0	0|0	0|0	0|0	0|1	0|0	0|0	1|0	0|0	0|0	0|0	0|0	1|0	0|0	0|0	0|0	0|0	0|0	0|0	1|0	0|0	0|0	0|0	0|0	0|0	0|0	0|0	0|0	0|0	0|0	0|0	0|1	0|0	0|0	0|0	0|0
1	11011412	Chr1SNP448	A	C	.	PASS	.	GT	0|1	1|1	0|1	0|1	0|1	1|1	0|1	1|0	0|0	0|0	1|0	1|1	1|0	1|0	0|0	1|0	0|0	0|0	1|0	0|1	0|1	0|0	1|1	0|0	1|0	1|0	1|0	1|0	0|0	1|0	1|0	0|0	1|1	1|0	1|1	1|1	0|0	1|1	0|0	1|1	0|0	0|0	1|1	0|1	1|1	0|0	1|1	0|1	1|0	1|0	0|1	0|0	0|0	0|1	0|0	1|1	0|0	1|0	0|0	1|0	0|0	0|0	0|1	0|0	1|0	0|1	0|1	1|0	1|0	1|0	0|0	0|0	1|0	1|0	0|1	1|0	0|1	0|0	0|0	1|0	1|0	1|1	1|0	0|1	0|0	0|1	0|0	0|1	0|0	0|1	0|0	0|1	1|1	1|0	0|0	0|0	0|1	1|0	0|0	1|0
1	11022212	Chr1SNP449	A	C	.	PASS	.	GT	0|0	0|0	0|0	0|0	0|0	0|0	0|0	0|0	0|0	0|0	0|0	0|0	0|0	0|0	0|0	0|0	0|0	0|0	0|0	0|0	0|1	0|0	0|0	0|0	0|0	0|0	0|0	0|0	0|0	0|0	0|0	0|0	0|0	1|0	0|0	1|0	0|0	0|1	0|0	0|0	0|0	0|0	0|0	0|0	0|0	0|0	0|0	0|0	0|0	0|0	0|0	0|0	0|0	0|0	0|0	0|0	0|0	0|0	0|0	0|0	0|0	0|0	0|1	0|0	0|0	0|0	0|0	0|0	0|0	0|0	0|0	0|0	0|0	0|0	0|0	0|0	0|0	0|0	0|0	0|0	0|0	0|0	0|0	0|0	0|0	0|0	0|0	0|0	0|0	0|0	0|0	0|0	0|0	0|0	0|0	0|0	0|0	0|0	0|0	0|0
1	11031212	Chr1SNP450	A	C	.	PASS	.	GT	0|0	0|0	0|1	0|0	0|0	0|0	0|0	0|0	0|0	0|0	0|0	0|0	0|0	0|0	0|0	1|0	0|0	0|0	0|0	0|0	0|0	0|0	0|0	0|0	0|0	0|0	0|0	0|0	0|0	1|0	1|0	0|0	0|0	0|0	0|0	0|0	0|0	1|0	0|0	0|0	0|0	0|0	0|0	0|1	0|0	0|0	0|0	0|0	0|0	0|0	0|0	0|0	0|0	0|0	0|0	0|0	0|0	0|0	0|0	0|0	0|0	0|0	0|0	0|0	0|0	0|0	0|0	0|0	0|0	1|0	0|0	0|0	1|0	0|0	0|0	1|0	0|0	0|0	0|0	0|0	0|0	0|0	0|0	0|0	0|0	0|0	0|0	0|0	0|0	0|0	0|0	0|0	0|0	0|0	0|0	0|0	0|1	0|0	0|0	0|0
1	11061812	Chr1SNP451	A	C	.	PASS	.	GT	1|0	0|0	1|0	1|0	1|0	0|0	1|0	0|1	1|1	1|1	0|1	0|0	0|1	0|1	1|1	0|1	1|1	1|1	0|1	1|0	1|0	1|1	0|0	1|1	0|1	0|1	0|1	0|1	1|1	0|1	0|1	1|1	0|0	0|1	0|0	0|0	1|1	0|0	1|1	0|0	1|1	1|1	0|0	1|0	0|0	1|1	0|0	1|0	0|1	0|1	1|0	1|1	1|1	1|0	1|1	0|0	1|1	0|1	1|1	0|1	1|1	1|1	1|0	1|1	0|1	1|0	1|0	0|1	0|1	0|1	1|1	1|1	0|1	0|1	1|0	0|1	1|0	1|1	1|1	0|1	0|1	0|0	0|1	1|0	1|1	1|0	1|1	1|0	1|1	1|0	1|1	1|0	0|0	0|1	1|1	1|1	1|0	0|1	1|1	0|1
1	11079812	Chr1SNP452	A	C	.	PASS	.	GT	0|1	1|1	0|1	0|1	0|1	1|1	0|1	1|0	0|0	0|0	1|0	1|1	1|0	1|0	0|0	1|0	0|0	0|0	1|0	0|1	0|1	0|0	1|1	0|0	1|0	1|0	1|0	1|0	0|0	1|0	1|0	0|0	1|1	1|0	1|1	1|1	0|0	1|1	0|0	1|1	0|0	0|0	1|1	0|1	1|1	0|0	1|1	0|1	1|0	1|0	0|1	0|0	0|0	0|1	0|0	1|1	0|0	1|0	0|0	1|0	0|0	0|0	0|1	0|0	1|0	0|1	0|1	1|0	1|0	1|0	0|0	0|0	1|0	1|0	0|1	1|0	0|1	0|0	0|0	1|0	1|0	1|1	1|0	0|1	0|0	0|1	0|0	0|1	0|0	0|1	0|0	0|1	1|1	1|0	0|0	0|0	0|1	1|0	0|0	1|0
1	11106812	Chr1SNP453	A	C	.	PASS	.	GT	0|0	0|0	1|0	1|0	1|0	0|0	0|0	0|1	0|1	1|1	0|1	0|0	0|1	0|1	1|1	0|1	1|1	1|1	0|1	1|0	1|0	1|1	0|0	0|0	0|0	0|1	0|1	0|1	1|1	0|1	0|1	1|1	0|0	0|1	0|0	0|0	1|1	0|0	0|1	0|0	1|0	1|1	0|0	1|0	0|0	1|1	0|0	1|0	0|1	0|1	0|0	1|0	0|1	1|0	1|1	0|0	1|1	0|1	1|1	0|1	1|1	1|1	1|0	0|1	0|1	1|0	1|0	0|1	0|1	0|0	1|1	1|1	0|1	0|0	1|0	0|1	1|0	1|0	1|1	0|1	0|1	0|0	0|1	1|0	1|1	1|0	1|1	1|0	1|0	1|0	1|1	1|0	0|0	0|1	1|1	0|1	1|0	0|1	1|1	0|1
1	11117612	Chr1SNP454	A	C	.	PASS	.	GT	1|1	1|1	0|1	0|1	0|1	1|1	1|1	1|0	1|0	0|0	1|0	1|1	1|0	1|0	0|0	1|0	0|0	0|0	1|0	0|1	0|1	0|0	1|1	1|1	1|1	1|0	1|0	1|0	0|0	1|0	1|0	0|0	1|1	1|0	1|1	1|1	0|0	1|1	1|0	1|1	0|1	0|0	1|1	0|1	1|1	0|0	1|1	0|1	1|0	1|0	1|1	0|1	1|0	0|1	0|0	1|1	0|0	1|0	0|0	1|0	0|0	0|0	0|1	1|0	1|0	0|1	0|1	1|0	1|0	1|1	0|0	0|0	1|0	1|1	0|1	1|0	0|1	0|1	0|0	1|0	1|0	1|1	1|0	0|1	0|0	0|1	0|0	0|1	0|1	0|1	0|0	0|1	1|1	1|0	0|0	1|0	0|1	1|0	0|0	1|0
1	11135611	Chr1SNP455	A	C	.	PASS	.	GT	0|0	0|0	1|0	1|0	1|0	0|0	0|0	0|1	0|1	1|1	0|1	0|0	0|1	0|1	1|1	0|1	1|1	1|1	0|1	1|0	1|0	1|1	0|0	0|0	0|0	0|1	0|1	0|1	1|1	0|1	0|1	1|1	0|0	0|1	0|0	0|0	1|1	0|0	0|1	0|0	1|0	1|1	0|0	1|0	0|0	1|1	0|0	1|0	0|1	0|1	0|0	1|0	0|1	1|0	1|1	0|0	1|1	0|1	1|1	0|1	1|1	1|1	1|0	0|1	0|1	1|0	1|0	0|1	0|1	0|0	1|1	1|1	0|1	0|0	1|0	0|1	1|0	1|0	1|1	0|1	0|1	0|0	0|1	1|0	1|1	1|0	1|1	1|0	1|0	1|0	1|1	1|0	0|0	0|1	1|1	0|1	1|0	0|1	1|1	0|1
1	11175211	Chr1SNP456	A	C	.	PASS	.	GT	0|0	1|0	0|0	0|1	0|1	1|0	0|0	1|0	0|0	0|0	0|0	0|1	1|0	0|0	0|0	0|0	0|0	0|0	0|0	0|0	0|0	0|0	1|1	0|0	0|0	0|0	1|0	1|0	0|0	0|0	0|0	0|0	0|0	0|0	1|0	0|0	0|0	0|0	0|0	1|1	0|0	0|0	0|1	0|0	0|0	0|0	1|0	0|0	0|0	1|0	0|1	0|0	0|0	0|1	0|0	1|1	0|0	1|0	0|0	1|0	0|0	0|0	0|0	0|0	1|0	0|1	0|1	1|0	1|0	0|0	0|0	0|0	0|0	0|0	0|0	0|0	0|0	0|0	0|0	0|0	1|0	1|1	0|0	0|0	0|0	0|1	0|0	0|0	0|0	0|1	0|0	0|1	0|0	1|0	0|0	0|0	0|0	0|0	0|0	1|0
1	11178811	Chr1SNP457	A	C	.	PASS	.	GT	0|0	0|0	1|0	1|0	1|0	0|0	0|0	0|1	0|1	1|1	0|1	0|0	0|1	0|1	1|1	0|1	1|1	1|1	0|1	1|0	1|0	1|1	0|0	0|0	0|0	0|1	0|1	0|1	1|1	0|1	0|1	1|1	0|0	0|1	0|0	0|0	1|1	0|0	0|1	0|0	1|0	1|1	0|0	1|0	0|0	1|1	0|0	1|0	0|1	0|1	0|0	1|0	0|1	1|0	1|1	0|0	1|1	0|1	1|1	0|1	1|1	1|1	1|0	0|1	0|1	1|0	1|0	0|1	0|1	0|0	1|1	1|1	0|1	0|0	1|0	0|1	1|0	1|0	1|1	0|1	0|1	0|0	0|1	1|0	1|1	1|0	1|1	1|0	1|0	1|0	1|1	1|0	0|0	0|1	1|1	0|1	1|0	0|1	1|1	0|1
1	11184211	Chr1SNP458	A	C	.	PASS	.	GT	0|0	0|0	0|0	0|0	0|0	0|0	0|0	0|0	0|0	0|1	0|0	0|0	0|0	0|0	0|0	0|1	0|0	0|0	0|0	0|0	0|0	0|1	0|0	0|0	0|0	0|0	0|0	0|0	0|0	0|0	0|0	0|0	0|0	0|0	0|0	0|0	0|0	0|0	0|0	0|0	0|0	0|0	0|0	1|0	0|0	0|0	0|0	0|0	0|0	0|0	0|0	0|0	0|0	0|0	0|0	0|0	1|0	0|0	0|0	0|0	0|0	0|0	1|0	0|0	0|0	0|0	0|0	0|0	0|0	0|0	1|1	0|0	0|0	0|0	0|0	0|0	0|0	0|0	0|0	0|0	0|0	0|0	0|0	0|0	0|0	0|0	0|0	0|0	0|0	0|0	0|0	0|0	0|0	0|0	0|0	0|0	0|0	0|1	0|1	0|0
1	11227411	Chr1SNP459	A	C	.	PASS	.	GT	0|0	0|1	0|0	0|0	0|0	0|0	0|0	0|0	0|0	0|0	0|0	0|0	0|0	0|0	0|0	0|0	0|0	0|0	0|0	0|1	0|0	0|0	0|0	0|0	0|0	0|0	0|0	0|0	0|0	0|0	0|0	0|0	0|0	0|0	0|0	0|0	0|0	0|0	0|0	0|0	0|0	0|0	0|0	0|0	0|0	0|0	0|0	0|1	0|0	0|0	0|0	0|0	0|0	0|0	0|0	0|0	0|0	0|0	0|0	0|0	0|0	0|0	0|0	0|0	0|0	0|0	0|0	0|0	0|0	0|0	0|0	0|0	0|0	0|0	0|1	0|0	0|1	0|0	0|0	0|0	0|0	0|0	0|0	0|0	0|0	0|0	0|0	0|1	0|0	0|0	0|0	0|0	1|0	0|0	0|0	0|0	0|0	0|0	0|0	0|0
1	11247211	Chr1SNP460	A	C	.	PASS	.	GT	1|1	1|1	0|1	0|1	0|1	1|1	1|1	1|0	1|0	0|0	1|0	1|1	1|0	1|0	0|0	1|0	0|0	0|0	1|0	0|1	0|1	0|0	1|1	1|1	1|1	1|0	1|0	1|0	0|0	1|0	1|0	0|0	1|1	1|0	1|1	1|1	0|0	1|1	1|0	1|1	0|1	0|0	1|1	0|1	1|1	0|0	1|1	0|1	1|0	1|0	1|1	0|1	1|0	0|1	0|0	1|1	0|0	1|0	0|0	1|0	0|0	0|0	0|1	1|0	1|0	0|1	0|1	1|0	1|0	1|1	0|0	0|0	1|0	1|1	0|1	1|0	0|1	0|1	0|0	1|0	1|0	1|1	1|0	0|1	0|0	0|1	0|0	0|1	0|1	0|1	0|0	0|1	1|1	1|0	0|0	1|0	0|1	1|0	0|0	1|0
1	11319210	Chr1SNP461	A	C	.	PASS	.	GT	0|0	0|0	1|0	1|0	1|0	0|0	0|0	0|1	0|1	1|1	0|1	0|0	0|1	0|1	1|1	0|1	1|1	1|1	0|1	1|0	1|0	1|1	0|0	0|0	0|0	0|1	0|1	0|1	1|1	0|1	0|1	1|1	0|0	0|1	0|0	0|0	1|1	0|0	0|1	0|0	1|0	1|1	0|0	1|0	0|0	1|1	0|0	1|0	0|1	0|1	0|0	1|0	0|1	1|0	1|1	0|0	1|1	0|1	1|1	0|1	1|1	1|1	1|0	0|1	0|1	1|0	1|0	0|1	0|1	0|0	1|1	1|1	0|1	0|0	1|0	0|1	1|0	1|0	1|1	0|1	1|1	0|0	0|1	1|0	1|1	1|0	1|1	1|0	1|0	1|0	1|1	1|0	0|0	0|1	1|1	0|1	1|0	0|1	1|1	0|1
1	11355210	Chr1SNP462	A	C	.	PASS	.	GT	1|1	1|1	0|1	0|1	0|1	1|1	1|1	0|0	1|0	0|0	1|0	1|1	1|0	1|0	0|0	1|0	0|0	0|0	1|0	0|1	0|1	0|0	1|1	1|1	1|1	1|0	1|0	1|0	0|0	1|0	1|0	0|0	1|1	0|0	1|1	1|1	0|0	1|1	1|0	1|1	0|1	0|0	1|1	0|1	1|1	0|0	1|1	0|1	1|0	1|0	1|1	0|1	1|0	0|1	0|0	1|1	0|0	1|0	0|0	1|0	0|0	0|0	0|1	1|0	1|0	0|1	0|1	1|0	1|0	1|1	0|0	0|0	1|0	1|1	0|1	1|0	0|1	0|1	0|0	1|0	0|0	1|1	1|0	0|1	0|0	0|1	0|0	0|1	0|1	0|1	0|0	0|1	1|1	1|0	0|0	1|0	0|1	1|0	0|0	1|0
1	11385809	Chr1SNP463	A	C	.	PASS	.	GT	0|1	0|0	0|0	0|0	0|0	0|0	0|0	0|0	0|0	0|0	0|0	0|0	0|0	1|0	0|0	0|0	0|0	0|0	0|0	0|0	0|0	0|0	0|0	0|0	0|0	1|0	0|0	0|0	0|0	0|0	0|0	0|0	0|0	0|0	0|0	0|0	0|0	0|0	0|0	0|0	0|0	0|0	1|0	0|0	1|1	0|0	0|0	0|0	0|0	0|0	0|0	0|0	0|0	0|0	0|0	0|0	0|0	0|0	0|0	0|0	0|0	0|0	0|0	0|0	0|0	0|0	0|0	0|0	0|0	0|0	0|0	0|0	0|0	1|0	0|0	0|0	0|0	0|0	0|0	0|0	0|0	0|0	1|0	0|0	0|0	0|0	0|0	0|0	0|0	0|0	0|0	0|0	0|0	0|0	0|0	0|0	0|0	0|0	0|0	0|0
1	11389409	Chr1SNP464	A	C	.	PASS	.	GT	0|0	0|0	0|0	0|0	0|0	0|0	0|0	0|0	0|0	1|0	0|0	0|0	0|0	0|0	1|0	0|0	0|0	0|0	0|0	0|0	0|0	0|0	0|0	0|0	0|0	0|0	0|0	0|0	0|0	0|0	0|0	0|0	0|0	0|0	0|0	0|0	0|0	0|0	0|0	0|0	0|0	0|0	0|0	0|0	0|0	1|0	0|0	1|0	0|0	0|0	0|0	0|0	0|0	0|0	0|0	0|0	0|0	0|0	0|0	0|0	0|0	0|0	0|0	0|0	0|0	0|0	0|0	0|0	0|0	0|0	0|0	1|0	0|0	0|0	0|0	0|0	0|0	0|0	0|0	0|0	0|0	0|0	0|0	0|0	0|0	0|0	0|0	0|0	0|0	0|0	0|0	0|0	0|0	0|0	0|0	0|0	0|0	0|0	0|0	0|0
1	11398409	Chr1SNP465	A	C	.	PASS	.	GT	0|0	0|0	1|1	1|0	1|0	0|0	0|0	1|1	0|1	1|1	0|1	0|0	0|1	0|1	1|1	1|1	1|1	1|1	0|1	1|0	1|0	1|1	0|0	0|0	0|0	0|1	0|1	0|1	1|1	1|1	1|1	1|1	0|0	1|1	0|0	0|0	1|1	1|0	0|1	0|0	1|0	1|1	0|0	1|1	0|0	1|1	0|0	1|0	0|1	0|1	0|0	1|0	0|1	1|0	1|1	0|0	1|1	0|1	1|1	0|1	1|1	1|1	1|0	0|1	0|1	1|0	1|0	0|1	0|1	1|0	1|1	1|1	1|1	0|0	1|0	1|1	1|0	1|0	1|1	0|1	1|1	0|0	0|1	1|0	1|1	1|0	1|1	1|0	1|0	1|0	1|1	1|0	0|0	0|1	1|1	0|1	1|1	0|1	1|1	0|1
1	11403809	Chr1SNP466	A	C	.	PASS	.	GT	0|0	0|0	1|1	1|0	1|0	0|0	0|0	1|1	0|1	1|1	0|1	0|0	0|1	0|1	1|1	1|1	1|1	1|1	0|1	1|0	1|0	1|1	0|0	0|0	0|0	0|1	0|1	0|1	1|1	1|1	1|1	1|1	0|0	1|1	0|0	0|0	1|1	1|0	0|1	0|0	1|0	1|1	0|0	1|1	0|0	1|1	0|0	1|0	0|1	0|1	0|0	1|0	0|1	1|0	1|1	0|0	1|1	0|1	1|1	0|1	1|1	1|1	1|0	0|1	0|1	1|0	1|0	0|1	0|1	1|0	1|1	1|1	1|1	0|0	1|0	1|1	1|0	1|0	1|1	0|1	1|1	0|0	0|1	1|0	1|1	1|0	1|1	1|0	1|0	1|0	1|1	1|0	0|0	0|1	1|1	0|1	1|1	0|1	1|1	0|1
1	11463209	Chr1SNP467	A	C	.	PASS	.	GT	0|1	0|1	1|1	1|0	1|0	0|0	0|0	1|1	0|1	1|1	0|1	0|0	0|1	1|1	1|1	1|1	1|1	1|1	0|1	1|1	1|0	1|1	0|0	0|0	0|0	1|1	0|1	0|1	1|1	1|1	1|1	1|1	0|0	1|1	0|0	0|0	1|1	1|0	0|1	0|0	1|0	1|1	1|0	1|1	1|1	1|1	0|0	1|1	0|1	0|1	0|0	1|0	0|1	1|0	1|1	0|0	1|1	0|1	1|1	0|1	1|1	1|1	1|0	0|1	0|1	1|0	1|0	0|1	0|1	1|0	1|1	1|1	1|1	1|0	1|1	1|1	1|1	1|0	1|1	0|1	1|1	0|0	1|1	1|0	1|1	1|0	1|1	1|1	1|0	1|0	1|1	1|0	1|0	0|1	1|1	0|1	1|1	0|1	1|1	0|1
1	11475809	Chr1SNP468	A	C	.	PASS	.	GT	1|0	1|0	0|0	0|1	0|1	1|1	1|1	0|0	1|0	0|0	1|0	1|1	1|0	0|0	0|0	0|0	0|0	0|0	1|0	0|0	0|0	0|0	1|1	1|1	1|1	0|0	1|0	1|0	0|0	0|0	0|0	0|0	1|1	0|0	1|1	1|1	0|0	0|1	1|0	1|1	0|1	0|0	0|1	0|0	0|0	0|0	1|1	0|0	1|0	1|0	1|1	0|1	1|0	0|1	0|0	1|1	0|0	1|0	0|0	1|0	0|0	0|0	0|1	1|0	1|0	0|1	0|1	1|0	1|0	0|1	0|0	0|0	0|0	0|1	0|0	0|0	0|0	0|1	0|0	1|0	0|0	1|1	0|0	0|1	0|0	0|1	0|0	0|0	0|1	0|1	0|0	0|1	0|1	1|0	0|0	1|0	0|0	1|0	0|0	1|0
1	11492009	Chr1SNP469	A	C	.	PASS	.	GT	0|1	0|1	1|1	1|0	1|0	0|0	0|0	1|1	0|1	1|1	0|1	0|0	0|1	1|1	1|1	1|1	1|1	1|1	0|1	1|1	1|1	1|1	0|0	0|0	0|0	1|1	0|1	0|1	1|1	1|1	1|1	1|1	0|0	1|1	0|0	0|0	1|1	1|0	0|1	0|0	1|0	1|1	1|0	1|1	1|1	1|1	0|0	1|1	0|1	0|1	0|0	1|0	0|1	1|0	1|1	0|0	1|1	0|1	1|1	0|1	1|1	1|1	1|0	0|1	0|1	1|0	1|0	0|1	0|1	1|0	1|1	1|1	1|1	1|0	1|1	1|1	1|1	1|0	1|1	0|1	1|1	0|0	1|1	1|0	1|1	1|0	1|1	1|1	1|0	1|0	1|1	1|0	1|0	0|1	1|1	0|1	1|1	0|1	1|1	0|1
1	11502808	Chr1SNP470	A	C	.	PASS	.	GT	0|1	0|1	1|1	1|0	1|0	0|0	0|0	1|1	0|1	1|1	0|1	0|0	0|1	1|1	1|1	1|1	1|1	1|1	0|1	1|1	1|1	1|1	0|0	0|0	0|0	1|1	0|1	0|1	1|1	1|1	1|1	1|1	0|0	1|1	0|0	0|0	1|1	1|0	0|1	0|0	1|0	1|1	1|0	1|1	1|1	1|1	0|0	1|1	0|1	0|1	0|0	1|0	0|1	1|0	1|1	0|0	1|1	0|1	1|1	0|1	1|1	1|1	1|0	0|1	0|1	1|0	1|0	0|1	0|1	1|0	1|1	1|1	1|1	1|0	1|1	1|1	1|1	1|0	1|1	0|1	1|1	0|0	1|1	1|0	1|1	1|0	1|1	1|1	1|0	1|0	1|1	1|0	1|0	0|1	1|1	0|1	1|1	0|1	1|1	0|1
1	11510008	Chr1SNP471	A	C	.	PASS	.	GT	0|0	0|0	0|0	0|0	0|0	0|0	0|0	0|0	0|0	0|0	1|0	0|0	0|0	0|0	0|0	0|0	0|0	0|0	1|0	0|0	0|0	0|0	0|0	0|0	0|0	0|0	0|0	0|0	0|0	0|0	0|0	0|0	1|1	0|0	0|1	0|1	0|0	0|0	0|0	0|0	0|0	0|0	0|0	0|0	0|0	0|0	0|1	0|0	0|0	0|0	0|0	0|0	0|0	0|0	0|0	0|0	0|0	0|0	0|0	0|0	0|0	0|0	0|0	0|0	0|0	0|0	0|0	0|0	0|0	0|0	0|0	0|0	0|0	0|0	0|0	0|0	0|0	0|0	0|0	1|0	0|0	0|0	0|0	0|1	0|0	0|0	0|0	0|0	0|0	0|0	0|0	0|0	0|1	0|0	0|0	0|0	0|0	0|0	0|0	0|0
1	11529808	Chr1SNP472	A	C	.	PASS	.	GT	0|0	0|0	0|0	0|0	0|0	0|0	0|1	0|0	0|0	0|0	0|0	1|0	0|0	0|0	0|0	0|0	0|0	0|0	0|0	0|0	0|0	0|0	0|0	0|0	1|0	0|0	0|0	0|0	0|0	0|0	0|0	0|0	0|0	0|0	0|0	0|0	0|0	0|0	0|0	0|0	0|0	0|0	0|0	0|0	0|0	0|0	0|0	0|0	1|0	0|0	0|0	0|0	0|0	0|0	0|0	0|0	0|0	0|0	0|0	0|0	0|0	0|0	0|0	0|0	0|0	0|0	0|0	0|0	0|0	0|0	0|0	0|0	0|0	0|0	0|0	0|0	0|0	0|0	0|0	0|0	0|0	0|0	0|0	0|0	0|0	0|0	0|0	0|0	0|0	0|0	0|0	0|0	0|0	0|0	0|0	0|0	0|0	1|0	0|0	0|0
1	11553208	Chr1SNP473	A	C	.	PASS	.	GT	0|0	0|1	0|0	0|0	0|0	0|0	0|0	0|0	0|0	0|0	0|0	0|0	0|0	0|0	0|0	0|0	0|0	0|0	0|0	0|1	0|0	0|0	0|0	0|0	0|0	0|0	0|0	0|0	0|0	0|0	0|0	0|0	0|0	0|0	0|0	0|0	0|0	0|0	0|0	0|0	0|0	0|0	0|0	0|0	0|0	0|0	0|0	0|1	0|0	0|0	0|0	0|0	0|0	0|0	0|0	0|0	0|0	0|0	0|0	0|0	0|0	0|0	0|0	0|0	0|0	0|0	0|0	0|0	0|0	0|0	0|0	0|0	0|0	0|0	0|1	0|0	0|1	0|0	0|0	0|0	0|0	0|0	0|0	0|0	0|0	0|0	0|0	0|1	0|0	0|0	0|0	0|0	1|0	0|0	0|0	0|0	0|0	0|0	0|0	0|0
1	11583808	Chr1SNP474	A	C	.	PASS	.	GT	0|1	0|1	1|1	1|0	1|0	0|0	0|0	1|1	0|1	1|1	0|1	0|0	0|1	1|1	1|1	1|1	1|1	1|1	0|1	1|1	1|1	1|1	0|0	0|0	0|0	1|1	0|1	0|1	1|1	1|1	1|1	1|1	0|0	1|1	0|0	0|0	1|1	1|0	0|1	0|0	1|0	1|1	1|0	1|1	1|1	1|1	0|0	1|1	0|1	0|1	0|0	1|0	0|1	1|0	1|1	0|0	1|1	0|1	1|1	0|1	1|1	1|1	1|0	0|1	0|1	1|0	1|0	0|1	0|1	1|0	1|1	1|1	1|1	1|0	1|1	1|1	1|1	1|0	1|1	0|1	1|1	0|0	1|1	1|0	1|1	1|0	1|1	1|1	1|0	1|0	1|1	1|0	1|0	0|1	1|1	0|1	1|1	0|1	1|1	0|1
1	11589208	Chr1SNP475	A	C	.	PASS	.	GT	1|0	1|0	0|0	0|1	0|1	1|1	1|1	0|0	1|0	0|0	1|0	1|1	1|0	0|0	0|0	0|0	0|0	0|0	1|0	0|0	0|0	0|0	1|1	1|1	1|1	0|0	1|0	1|0	0|0	0|0	0|0	0|0	1|1	0|0	1|1	1|1	0|0	0|1	1|0	1|1	0|1	0|0	0|1	0|0	0|0	0|0	1|1	0|0	1|0	1|0	1|1	0|1	1|0	0|1	0|0	1|1	0|0	1|0	0|0	1|0	0|0	0|0	0|1	1|0	1|0	0|1	0|1	1|0	1|0	0|1	0|0	0|0	0|0	0|1	0|0	0|0	0|0	0|1	0|0	1|0	0|0	1|1	0|0	0|1	0|0	0|1	0|0	0|0	0|1	0|1	0|0	0|1	0|1	1|0	0|0	1|0	0|0	1|0	0|0	1|0
1	11596408	Chr1SNP476	A	C	.	PASS	.	GT	1|0	1|0	0|0	0|1	0|1	1|1	1|1	0|0	1|0	0|0	1|0	1|1	1|0	0|0	0|0	0|0	0|0	0|0	1|0	0|0	0|0	0|0	1|1	1|1	1|1	0|0	1|0	1|0	0|0	0|0	0|0	0|0	1|1	0|0	1|1	1|1	0|0	0|1	1|0	1|1	0|1	0|0	0|1	0|0	0|0	0|0	1|1	0|0	1|0	1|0	1|1	0|1	1|0	0|1	0|0	1|1	0|0	1|0	0|0	1|0	0|0	0|0	0|1	1|0	1|0	0|1	0|1	1|0	1|0	0|1	0|0	0|0	0|0	0|1	0|0	0|0	0|0	0|1	0|0	1|0	0|0	1|1	0|0	0|1	0|0	0|1	0|0	0|0	0|1	0|1	0|0	0|1	0|1	1|0	0|0	1|0	0|0	1|0	0|0	1|0
1	11598208	Chr1SNP477	A	C	.	PASS	.	GT	0|0	0|0	0|0	0|0	0|0	0|0	0|0	0|0	0|0	0|0	1|0	0|0	0|0	0|0	0|0	0|0	0|0	0|0	1|0	0|0	0|0	0|0	0|0	0|0	0|0	0|0	0|0	0|0	0|0	0|0	0|0	0|0	1|1	0|0	0|1	0|1	0|0	0|0	0|0	0|0	0|0	0|0	0|0	0|0	0|0	0|0	0|1	0|0	0|0	0|0	0|0	0|0	0|0	0|0	0|0	0|0	0|0	0|0	0|0	0|0	0|0	0|0	0|0	0|0	0|0	0|0	0|0	0|0	0|0	0|0	0|0	0|0	0|0	0|0	0|0	0|0	0|0	0|0	0|0	1|0	0|0	0|0	0|0	0|1	0|0	0|0	0|0	0|0	0|0	0|0	0|0	0|0	0|1	0|0	0|0	0|0	0|0	0|0	0|0	0|0
1	11648607	Chr1SNP478	A	C	.	PASS	.	GT	1|0	0|0	0|0	0|0	0|0	0|0	1|0	0|0	1|0	0|0	0|0	0|0	0|0	0|0	0|0	0|0	0|0	0|0	0|0	0|0	0|0	0|0	0|0	1|1	0|1	0|0	0|0	0|0	0|0	0|0	0|0	0|0	0|0	0|0	0|0	0|0	0|0	0|0	1|0	0|0	0|1	0|0	0|0	0|0	0|0	0|0	0|0	0|0	0|0	0|0	1|0	0|1	1|0	0|0	0|0	0|0	0|0	0|0	0|0	0|0	0|0	0|0	0|0	1|0	0|0	0|0	0|0	0|0	0|0	0|1	0|0	0|0	0|0	0|1	0|0	0|0	0|0	0|1	0|0	0|0	0|0	0|0	0|0	0|0	0|0	0|0	0|0	0|0	0|1	0|0	0|0	0|0	0|0	0|0	0|0	1|0	0|0	0|0	0|0	0|0
1	11650407	Chr1SNP479	A	C	.	PASS	.	GT	0|0	0|0	0|1	0|0	0|0	0|0	0|0	0|0	0|0	0|0	0|0	0|0	0|0	0|0	0|0	1|0	0|0	0|0	0|0	0|0	0|0	0|0	0|0	0|0	0|0	0|0	0|0	0|0	0|0	1|0	1|0	0|0	0|0	0|0	0|0	0|0	0|0	1|0	0|0	0|0	0|0	0|0	0|0	0|1	0|0	0|0	0|0	0|0	0|0	0|0	0|0	0|0	0|0	0|0	0|0	0|0	0|0	0|0	0|0	0|0	0|0	0|0	0|0	0|0	0|0	0|0	0|0	0|0	0|0	1|0	0|0	0|0	1|0	0|0	0|0	1|0	0|0	0|0	0|0	0|0	0|0	0|0	0|0	0|0	0|0	0|0	0|0	0|0	0|0	0|0	0|0	0|0	0|0	0|0	0|0	0|0	0|1	0|0	0|0	0|0
1	11679207	Chr1SNP480	A	C	.	PASS	.	GT	0|0	0|1	0|0	0|0	0|0	0|0	0|0	0|0	0|0	0|0	0|0	0|0	0|0	0|0	0|0	0|0	0|0	0|0	0|0	0|1	0|0	0|0	0|0	0|0	0|0	0|0	0|0	0|0	0|0	0|0	0|0	0|0	0|0	0|0	0|0	0|0	0|0	0|0	0|0	0|0	0|0	0|0	0|0	0|0	0|0	0|0	0|0	0|1	0|0	0|0	0|0	0|0	0|0	0|0	0|0	0|0	0|0	0|0	0|0	0|0	0|0	0|0	0|0	0|0	0|0	0|0	0|0	0|0	0|0	0|0	0|0	0|0	0|0	0|0	0|1	0|0	0|1	0|0	0|0	0|0	0|0	0|0	0|0	0|0	0|0	0|0	0|0	0|1	0|0	0|0	0|0	0|0	1|0	0|0	0|0	0|0	0|0	0|0	0|0	0|0
1	11758406	Chr1SNP481	A	C	.	PASS	.	GT	1|0	1|0	0|0	0|0	0|1	1|1	1|1	0|0	1|0	0|0	1|0	1|0	1|0	0|0	0|0	0|0	0|0	0|0	1|0	0|0	0|0	0|0	0|1	1|1	1|1	0|0	1|0	1|0	0|0	0|0	0|0	0|0	1|1	0|0	0|1	1|1	0|0	0|1	1|0	1|0	0|1	0|0	0|1	0|0	0|0	0|0	0|1	0|0	1|0	1|0	1|1	0|1	1|0	0|1	0|0	0|1	0|0	1|0	0|0	1|0	0|0	0|0	0|1	1|0	1|0	0|0	0|1	1|0	0|0	0|1	0|0	0|0	0|0	0|1	0|0	0|0	0|0	0|1	0|0	1|0	0|0	1|1	0|0	0|1	0|0	0|0	0|0	0|0	0|1	0|0	0|0	0|1	0|1	0|0	0|0	1|0	0|0	1|0	0|0	1|0
1	11781806	Chr1SNP482	A	C	.	PASS	.	GT	1|0	1|0	0|0	0|0	0|1	1|1	1|1	0|0	1|0	0|0	1|0	1|0	1|0	0|0	0|0	0|0	0|0	0|0	1|0	0|0	0|0	0|0	0|1	1|1	1|1	0|0	1|0	1|0	0|0	0|0	0|0	0|0	1|1	0|0	0|1	1|1	0|0	0|1	1|0	1|0	0|1	0|0	0|1	0|0	0|0	0|0	0|1	0|0	1|0	1|0	1|1	0|1	1|0	0|1	0|0	0|1	0|0	1|0	0|0	1|0	0|0	0|0	0|1	1|0	1|0	0|0	0|1	1|0	0|0	0|1	0|0	0|0	0|0	0|1	0|0	0|0	0|0	0|1	0|0	1|0	0|0	1|1	0|0	0|1	0|0	0|0	0|0	0|0	0|1	0|0	0|0	0|1	0|1	0|0	0|0	1|0	0|0	1|0	0|0	1|0
1	11794406	Chr1SNP483	A	C	.	PASS	.	GT	0|1	0|1	1|1	1|1	1|0	0|0	0|0	1|1	0|1	1|1	0|1	0|1	0|1	1|1	1|1	1|1	1|1	1|1	0|1	1|1	1|1	1|1	1|0	0|0	0|0	1|1	0|1	0|1	1|1	1|1	1|1	1|1	0|0	1|1	1|0	0|0	1|1	1|0	0|1	0|1	1|0	1|1	1|0	1|1	1|1	1|1	1|0	1|1	0|1	0|1	0|0	1|0	0|1	1|0	1|1	1|0	1|1	0|1	1|1	0|1	1|1	1|1	1|0	0|1	0|1	1|1	1|0	0|1	1|1	1|0	1|1	1|1	1|1	1|0	1|1	1|1	1|1	1|0	1|1	0|1	1|1	0|0	1|1	1|0	1|1	1|1	1|1	1|1	1|0	1|1	1|1	1|0	1|0	1|1	1|1	0|1	1|1	0|1	1|1	0|1
1	11817806	Chr1SNP484	A	C	.	PASS	.	GT	0|0	0|0	0|0	0|0	0|0	0|0	0|0	0|0	0|0	1|0	0|0	0|0	0|0	0|0	1|0	0|0	0|0	0|0	0|0	0|0	0|0	0|0	0|0	0|0	0|0	0|0	0|0	0|0	0|0	0|0	0|0	0|0	0|0	0|0	0|0	0|0	0|0	0|0	0|0	0|0	0|0	0|0	0|0	0|0	0|0	1|0	0|0	1|0	0|0	0|0	0|0	0|0	0|0	0|0	0|0	0|0	0|0	0|0	0|0	0|0	0|0	0|0	0|0	0|0	0|0	0|0	0|0	0|0	0|0	0|0	0|0	1|0	0|0	0|0	0|0	0|0	0|0	0|0	0|0	0|0	0|0	0|0	0|0	0|0	0|0	0|0	0|0	0|0	0|0	0|0	0|0	0|0	0|0	0|0	0|0	0|0	0|0	0|0	0|0	0|0
1	11825006	Chr1SNP485	A	C	.	PASS	.	GT	0|1	0|1	1|1	1|1	1|0	0|0	0|0	1|1	0|1	1|1	0|1	0|1	0|1	1|1	1|1	1|1	1|1	1|1	0|1	1|1	1|1	1|1	1|0	0|0	0|0	1|1	0|1	0|1	1|1	1|1	1|1	1|1	0|0	1|1	1|0	0|0	1|1	1|0	0|1	0|1	1|0	1|1	1|0	1|1	1|1	1|1	1|0	1|1	0|1	0|1	0|0	1|0	0|1	1|0	1|1	1|0	1|1	0|1	1|1	0|1	1|1	1|1	1|0	0|1	0|1	1|1	1|0	0|1	1|1	1|0	1|1	1|1	1|1	1|0	1|1	1|1	1|1	1|0	1|1	0|1	1|1	0|0	1|1	1|0	1|1	1|1	1|1	1|1	1|0	1|1	1|1	1|0	1|0	1|1	1|1	0|1	1|1	0|1	1|1	0|1
1	11864606	Chr1SNP486	A	C	.	PASS	.	GT	1|0	1|0	0|0	0|0	0|1	1|1	1|1	0|0	1|0	0|0	1|0	1|0	1|0	0|0	0|0	0|0	0|0	1|0	1|0	0|0	0|0	0|0	0|1	1|1	1|1	0|0	1|0	1|0	1|0	0|0	0|0	0|0	1|1	0|0	0|1	1|1	0|0	0|1	1|1	1|0	0|1	0|0	0|1	0|0	0|0	0|0	0|1	0|0	1|0	1|0	1|1	0|1	1|0	0|1	1|0	0|1	0|0	1|0	0|0	1|0	0|0	0|0	0|1	1|0	1|0	0|0	0|1	1|0	0|0	0|1	0|0	0|0	0|0	0|1	0|0	0|1	0|0	0|1	0|0	1|1	0|0	1|1	0|0	0|1	0|0	0|0	0|0	0|0	0|1	0|0	0|0	0|1	0|1	0|0	0|0	1|0	0|0	1|0	0|0	1|0
1	11900605	Chr1SNP487	A	C	.	PASS	.	GT	1|0	1|0	0|0	0|0	0|1	1|1	1|1	0|0	1|0	0|0	1|0	1|0	1|0	0|0	0|0	0|0	0|0	1|0	1|0	0|0	0|0	0|0	0|1	1|1	1|1	0|0	1|0	1|0	1|0	0|0	0|0	0|0	1|1	0|0	0|1	1|1	0|0	0|1	1|1	1|0	0|1	0|0	0|1	0|0	0|0	0|0	0|1	0|0	1|0	1|0	1|1	0|1	1|0	0|1	1|0	0|1	0|0	1|0	0|0	1|0	0|0	0|0	0|1	1|0	1|0	0|0	0|1	1|0	0|0	0|1	0|0	0|0	0|0	0|1	0|0	0|1	0|0	0|1	0|0	1|1	0|0	1|1	0|0	0|1	0|0	0|0	0|0	0|0	0|1	0|0	0|0	0|1	0|1	0|0	0|0	1|0	0|0	1|0	0|0	1|0
1	11916805	Chr1SNP488	A	C	.	PASS	.	GT	0|0	0|0	0|0	0|0	0|0	0|0	0|0	0|0	0|0	0|0	0|0	0|0	0|0	1|0	0|0	0|0	0|0	0|0	0|0	0|0	0|0	0|0	0|0	0|0	0|0	1|0	0|0	0|0	0|0	0|0	0|0	0|0	0|0	0|0	0|0	0|0	0|0	0|0	0|0	0|0	0|0	0|0	1|0	0|0	1|0	0|0	0|0	0|0	0|0	0|0	0|0	0|0	0|0	0|0	0|0	0|0	0|0	0|0	0|0	0|0	0|0	0|0	0|0	0|0	0|0	0|0	0|0	0|0	0|0	0|0	0|0	0|0	0|0	0|0	0|0	0|0	0|0	0|0	0|0	0|0	0|0	0|0	1|0	0|0	0|0	0|0	0|0	0|0	0|0	0|0	0|0	0|0	0|0	0|0	0|0	0|0	0|0	0|0	0|0	0|0
1	11942005	Chr1SNP489	A	C	.	PASS	.	GT	0|0	0|0	0|0	0|0	0|0	0|0	0|0	0|0	0|0	0|0	0|0	0|0	0|0	0|0	0|0	0|0	0|1	0|0	0|0	0|0	1|0	1|0	0|0	0|0	0|0	0|0	0|1	0|1	0|1	0|0	0|0	0|0	0|0	0|0	0|0	0|0	0|0	0|0	0|0	0|0	0|0	0|0	0|0	0|0	0|0	0|0	0|0	0|0	0|0	0|1	0|0	0|0	0|0	0|0	0|0	0|0	0|0	0|0	0|0	0|0	0|1	0|0	0|0	0|0	0|0	0|0	0|0	0|0	0|0	0|0	0|0	0|0	0|0	0|0	0|0	0|0	0|0	0|0	1|0	0|0	0|0	0|0	0|0	0|0	0|0	0|0	1|0	0|0	0|0	1|0	0|0	1|0	0|0	0|0	0|0	0|0	0|0	0|0	0|0	0|0
1	11961805	Chr1SNP490	A	C	.	PASS	.	GT	0|0	0|0	1|0	0|0	0|0	0|0	0|0	1|0	0|0	1|0	0|0	0|0	0|0	0|0	1|0	0|0	0|0	0|0	0|0	0|0	0|0	0|0	0|0	0|0	0|0	0|0	0|0	0|0	0|0	0|1	0|0	0|0	0|0	0|0	0|0	0|0	0|0	0|0	0|0	0|0	0|0	0|0	0|0	0|0	0|0	1|0	0|0	1|0	0|0	0|0	0|0	0|0	0|0	0|0	0|0	0|0	0|0	0|0	0|0	0|0	1|0	0|0	0|0	0|0	0|0	0|0	0|0	0|0	0|0	0|0	0|0	1|0	0|0	0|0	1|0	0|0	0|0	0|0	0|0	0|0	1|0	0|0	0|0	0|0	0|0	0|0	0|0	0|0	0|0	0|0	0|0	0|0	0|0	0|0	1|1	0|0	0|0	0|0	0|0	0|0
1	12024804	Chr1SNP491	A	C	.	PASS	.	GT	0|0	0|0	1|0	0|0	0|0	0|0	0|0	1|0	0|0	1|0	0|0	0|0	0|0	0|0	1|0	0|0	0|0	0|0	0|0	0|0	0|0	0|0	0|0	0|0	0|0	0|0	0|0	0|0	0|0	0|1	0|0	0|0	0|0	0|0	0|0	0|0	0|0	0|0	0|0	0|0	0|0	0|0	0|0	0|0	0|0	1|0	0|0	1|0	0|0	0|0	0|0	0|0	0|0	0|0	0|0	0|0	0|0	0|0	0|0	0|0	1|0	0|0	0|0	0|0	0|0	0|0	0|0	0|0	0|0	0|0	0|0	1|0	0|0	0|0	1|0	0|0	0|0	0|0	0|0	0|0	1|0	0|0	0|0	0|0	0|0	0|0	0|0	0|0	0|0	0|0	0|0	0|0	0|0	0|0	1|1	0|0	0|0	0|0	0|0	0|0
1	12073404	Chr1SNP492	A	C	.	PASS	.	GT	0|1	0|1	1|1	1|1	1|0	0|0	0|0	1|1	0|1	1|1	0|1	0|1	0|1	1|1	1|1	1|1	1|1	0|1	0|1	1|1	1|1	1|1	1|0	0|0	0|0	1|1	0|1	0|1	0|1	1|1	1|1	1|1	0|0	1|1	1|0	0|0	1|1	1|0	0|0	0|1	1|0	1|1	1|0	1|1	1|1	1|1	1|0	1|1	0|1	0|1	0|0	1|0	0|1	1|0	0|1	1|0	1|1	0|1	1|1	0|1	1|1	1|1	1|0	0|1	0|1	1|1	1|0	0|1	1|1	1|0	1|1	1|1	1|1	1|0	1|1	1|0	1|1	1|0	1|1	0|0	1|1	0|0	1|1	1|0	1|1	1|1	1|1	1|1	1|0	1|1	1|1	1|0	1|0	1|1	1|1	0|1	1|1	0|1	1|1	0|1
1	12111204	Chr1SNP493	A	C	.	PASS	.	GT	1|0	1|0	0|0	0|0	0|1	1|1	1|1	0|0	1|0	0|0	1|0	1|0	1|0	0|0	0|0	0|0	0|0	1|0	1|0	0|0	0|0	0|0	0|1	1|1	1|1	0|0	1|0	1|0	1|0	0|0	0|0	0|0	1|1	0|0	0|1	1|1	0|0	0|1	1|1	1|0	0|1	0|1	0|1	0|0	0|0	0|0	0|1	0|0	1|1	1|0	1|1	0|1	1|0	0|1	1|0	0|1	0|0	1|0	1|0	1|0	0|0	0|0	0|1	1|0	1|0	0|0	0|1	1|0	0|0	0|1	0|0	0|0	0|0	0|1	0|0	0|1	0|0	0|1	0|0	1|1	0|0	1|1	0|0	0|1	0|0	0|0	0|0	0|0	0|1	0|0	0|0	0|1	0|1	0|0	0|0	1|0	0|0	1|0	0|0	1|1
1	12246203	Chr1SNP494	A	C	.	PASS	.	GT	0|0	1|0	0|0	0|0	0|1	1|1	0|1	0|0	0|0	0|0	0|0	1|0	1|0	0|0	0|0	0|0	0|0	1|0	0|0	0|0	0|0	0|0	0|1	0|0	1|0	0|0	1|0	1|0	1|0	0|0	0|0	0|0	0|0	0|0	0|0	1|0	0|0	0|1	0|1	1|0	0|0	0|0	0|1	0|0	0|0	0|0	0|0	0|0	1|0	1|0	0|1	0|0	0|0	0|1	1|0	0|1	0|0	1|0	0|0	1|0	0|0	0|0	0|1	0|0	1|0	0|0	0|1	1|0	0|0	0|0	0|0	0|0	0|0	0|0	0|0	0|1	0|0	0|0	0|0	0|1	0|0	1|1	0|0	0|0	0|0	0|0	0|0	0|0	0|0	0|0	0|0	0|1	0|0	0|0	0|0	0|0	0|0	1|0	0|0	1|0
1	12253402	Chr1SNP495	A	C	.	PASS	.	GT	0|0	1|0	0|0	0|0	0|1	1|0	0|0	0|0	0|0	0|0	0|0	0|0	1|0	0|0	0|0	0|0	0|0	0|0	0|0	0|0	0|0	0|0	0|1	0|0	0|0	0|0	1|0	1|0	0|0	0|0	0|0	0|0	0|0	0|0	0|0	1|0	0|0	0|1	0|0	1|0	0|0	0|0	0|1	0|0	0|0	0|0	0|0	0|0	0|0	1|0	0|1	0|0	0|0	0|1	0|0	0|1	0|0	1|0	0|0	1|0	0|0	0|0	0|1	0|0	1|0	0|0	0|1	1|0	0|0	0|0	0|0	0|0	0|0	0|0	0|0	0|0	0|0	0|0	0|0	0|0	0|0	1|1	0|0	0|0	0|0	0|0	0|0	0|0	0|0	0|0	0|0	0|1	0|0	0|0	0|0	0|0	0|0	0|0	0|0	1|0
1	12325402	Chr1SNP496	A	C	.	PASS	.	GT	0|1	0|1	1|1	1|1	1|0	0|0	0|0	1|1	0|1	1|1	0|1	0|1	0|1	1|1	1|1	1|1	1|1	0|1	0|1	1|1	1|1	1|1	1|0	0|0	0|0	1|1	0|1	0|1	0|1	1|1	1|1	1|1	0|0	1|1	1|0	0|0	1|1	1|0	0|0	0|1	1|0	1|1	1|0	1|1	1|1	1|1	1|0	1|1	0|1	0|1	0|0	1|0	0|1	1|0	0|1	1|0	1|1	0|1	1|1	0|1	1|1	1|1	1|0	0|1	0|1	1|1	1|0	0|1	1|1	1|0	1|1	1|1	1|1	1|0	1|1	1|0	1|1	1|0	1|1	0|0	1|1	0|0	1|1	1|0	1|1	1|1	1|1	1|1	1|0	1|1	1|1	1|0	1|0	1|1	1|1	0|1	1|1	0|1	1|1	0|1
1	12327202	Chr1SNP497	A	C	.	PASS	.	GT	0|0	0|0	0|0	0|0	0|0	0|0	0|0	0|0	0|0	0|0	1|0	0|0	0|0	0|0	0|0	0|0	0|0	0|0	1|0	0|0	0|0	0|0	0|0	0|0	0|0	0|0	0|0	0|0	0|0	0|0	0|0	0|0	1|1	0|0	0|1	0|1	0|0	0|0	0|0	0|0	0|0	0|0	0|0	0|0	0|0	0|0	0|1	0|0	0|0	0|0	0|0	0|0	0|0	0|0	0|0	0|0	0|0	0|0	0|0	0|0	0|0	0|0	0|0	0|0	0|0	0|0	0|0	0|0	0|0	0|0	0|0	0|0	0|0	0|0	0|0	0|0	0|0	0|0	0|0	1|0	0|0	0|0	0|0	0|1	0|0	0|0	0|0	0|0	0|0	0|0	0|0	0|0	0|1	0|0	0|0	0|0	0|0	0|0	0|0	0|0
1	12359602	Chr1SNP498	A	C	.	PASS	.	GT	1|0	1|0	0|0	0|0	0|1	1|1	1|1	0|0	1|0	0|0	1|0	1|0	1|0	0|0	0|0	0|0	0|0	1|0	1|0	0|0	0|0	0|0	0|1	1|1	1|1	0|0	1|0	1|0	1|0	0|0	0|0	0|0	1|1	0|0	0|1	1|1	0|0	0|1	1|1	1|0	0|1	0|0	0|1	0|0	0|0	0|0	0|1	0|0	1|0	1|0	1|1	0|1	1|0	0|1	1|0	0|1	0|0	1|0	0|0	1|0	0|0	0|0	0|1	1|0	1|0	0|0	0|1	1|0	0|0	0|1	0|0	0|0	0|0	0|1	0|0	0|1	0|0	0|1	0|0	1|1	0|0	1|1	0|0	0|1	0|0	0|0	0|0	0|0	0|1	0|0	0|0	0|1	0|1	0|0	0|0	1|0	0|0	1|0	0|0	1|0
1	12363202	Chr1SNP499	A	C	.	PASS	.	GT	0|1	0|1	1|1	1|1	1|0	0|0	0|0	1|1	0|1	1|1	0|1	0|1	0|1	1|1	1|1	1|1	1|1	0|1	0|1	1|1	1|1	1|1	1|0	0|0	0|0	1|1	0|1	0|1	0|1	1|1	1|1	1|1	0|0	1|1	1|0	0|0	1|1	1|0	0|0	0|1	1|0	1|1	1|0	1|1	1|1	1|1	1|0	1|1	0|1	0|1	0|0	1|0	0|1	1|0	0|1	1|0	1|1	0|1	1|1	0|1	1|1	1|1	1|0	0|1	0|1	1|1	1|0	0|1	1|1	1|0	1|1	1|1	1|1	1|0	1|1	1|0	1|1	1|0	1|1	0|0	1|1	0|0	1|1	1|0	1|1	1|1	1|1	1|1	1|0	1|1	1|1	1|0	1|0	1|1	1|1	0|1	1|1	0|1	1|1	0|1
1	12366802	Chr1SNP500	A	C	.	PASS	.	GT	0|0	0|0	0|0	0|0	0|0	0|0	0|0	0|0	0|0	0|0	0|0	0|0	0|0	0|0	0|0	0|0	0|0	0|0	0|0	1|0	0|0	0|0	0|0	0|0	0|0	0|0	0|0	0|0	0|0	0|0	0|0	0|0	0|0	0|0	0|0	0|0	0|0	0|0	0|0	0|0	1|0	0|0	0|0	0|0	0|0	0|0	0|0	0|0	0|0	0|0	0|0	0|0	0|1	0|0	0|0	0|0	0|0	0|0	0|1	0|0	0|0	0|0	0|0	0|0	0|0	0|0	0|0	0|0	0|0	0|0	0|0	0|0	0|0	0|0	0|0	0|0	0|0	0|0	0|1	0|0	0|0	0|0	0|0	0|0	0|1	0|0	0|0	1|0	1|0	0|0	0|0	0|0	0|0	0|0	0|0	0|0	0|0	0|0	0|0	0|0
1	12393801	Chr1SNP501	A	C	.	PASS	.	GT	0|0	0|0	0|0	0|0	0|0	0|1	0|1	0|0	0|0	0|0	0|0	1|0	0|0	0|0	0|0	0|0	0|0	0|0	0|0	0|0	0|0	0|0	0|0	0|0	1|0	0|0	0|0	0|0	0|0	0|0	0|0	0|0	0|0	0|0	0|0	0|0	0|0	0|0	0|0	0|0	0|0	0|0	0|0	0|0	0|0	0|0	0|0	0|0	1|0	0|0	0|0	0|0	0|0	0|0	0|0	0|0	0|0	0|0	0|0	0|0	0|0	0|0	0|0	0|0	0|0	0|0	0|0	0|0	0|0	0|0	0|0	0|0	0|0	0|0	0|0	0|0	0|0	0|0	0|0	0|0	0|0	0|0	0|0	0|0	0|0	0|0	0|0	0|0	0|0	0|0	0|0	0|0	0|0	0|0	0|0	0|0	0|0	1|0	0|0	0|0
1	12401001	Chr1SNP502	A	C	.	PASS	.	GT	0|0	0|0	1|0	0|0	0|0	0|0	0|0	1|0	0|0	0|0	0|0	0|0	0|0	0|0	0|0	0|0	0|0	0|0	0|0	0|0	0|0	0|0	0|0	0|0	0|0	0|0	0|0	0|0	0|0	0|1	0|0	0|0	0|0	0|0	0|0	0|0	0|0	0|0	0|0	0|0	0|0	0|0	0|0	0|0	0|0	0|0	0|0	0|0	0|0	0|0	0|0	0|0	0|0	0|0	0|0	0|0	0|0	0|0	0|0	0|0	1|0	0|0	0|0	0|0	0|0	0|0	0|0	0|0	0|0	0|0	0|0	0|0	0|0	0|0	1|0	0|0	0|0	0|0	0|0	0|0	1|0	0|0	0|0	0|0	0|0	0|0	0|0	0|0	0|0	0|0	0|0	0|0	0|0	0|0	1|0	0|0	0|0	0|0	0|0	0|0
1	12417201	Chr1SNP503	A	C	.	PASS	.	GT	0|0	0|0	0|0	0|0	0|0	0|0	0|0	0|1	0|0	0|0	0|0	0|0	0|1	0|0	0|0	0|0	0|0	0|0	0|1	0|0	0|0	0|0	0|0	0|0	0|0	0|0	0|0	0|0	0|0	0|0	0|0	0|0	0|0	0|0	0|0	0|0	0|0	0|0	0|0	0|0	0|0	1|0	0|0	0|0	0|0	0|0	0|0	0|0	0|0	0|0	0|0	0|0	0|0	1|0	0|1	0|0	0|0	0|0	0|0	0|0	0|0	0|0	0|0	0|0	0|0	0|0	0|0	0|1	0|0	0|0	0|0	0|0	0|0	0|0	0|0	0|0	0|0	0|0	0|0	0|0	0|0	0|0	0|0	0|0	0|0	0|0	0|0	0|0	0|0	0|0	0|0	0|0	0|0	0|1	0|0	0|0	0|0	0|0	0|0	0|0
1	12444201	Chr1SNP504	A	C	.	PASS	.	GT	0|1	0|1	1|1	1|1	1|0	0|0	0|0	1|1	0|1	1|1	0|1	0|1	0|1	1|1	1|1	1|1	1|1	0|1	0|1	1|1	1|1	1|1	1|0	0|0	0|0	1|1	0|1	0|1	0|1	1|1	1|1	1|1	0|0	1|1	1|0	0|0	1|1	1|0	0|0	0|1	1|0	1|1	1|0	1|1	1|1	1|1	1|0	1|1	0|1	0|1	0|0	1|0	0|1	1|0	0|1	1|0	1|1	0|1	1|1	0|1	1|1	1|1	1|0	0|1	0|1	1|1	1|0	0|1	1|1	1|0	1|1	1|1	1|1	1|0	1|1	1|0	1|1	1|0	1|1	0|0	1|1	0|0	1|1	1|0	1|1	1|1	1|1	1|1	1|0	1|1	1|1	1|0	1|0	1|1	1|1	0|1	1|1	0|1	1|1	0|1
1	12453201	Chr1SNP505	A	C	.	PASS	.	GT	0|0	0|0	1|1	1|1	1|0	0|0	0|0	1|1	0|1	1|1	0|1	0|1	0|1	0|1	1|0	1|1	1|1	0|1	0|1	1|0	1|1	1|1	1|0	0|0	0|0	0|1	0|1	0|1	0|1	1|1	1|1	1|1	0|0	0|1	1|0	0|0	1|1	1|0	0|0	0|1	1|0	1|1	0|0	1|1	0|0	1|1	1|0	1|0	0|1	0|1	0|0	1|0	0|1	1|0	0|1	1|0	1|1	0|0	1|1	0|1	1|1	1|1	1|0	0|1	0|1	1|1	1|0	0|1	1|0	1|0	1|1	1|1	1|1	0|0	1|0	1|0	1|0	1|0	1|1	0|0	1|1	0|0	0|1	0|0	0|1	1|1	1|1	1|0	1|0	1|1	1|1	1|0	0|0	1|1	1|1	0|0	1|1	0|1	1|1	0|1
1	12489201	Chr1SNP506	A	C	.	PASS	.	GT	0|0	0|0	0|0	0|0	0|0	0|0	0|0	0|0	0|0	0|1	0|0	0|0	0|0	0|0	0|0	0|1	0|0	0|0	0|0	0|0	0|0	0|1	0|0	0|0	0|0	0|0	0|0	0|0	0|0	0|0	0|0	0|0	0|0	0|0	0|0	0|0	0|0	0|0	0|0	0|0	0|0	0|0	0|0	1|0	0|0	0|0	0|0	0|0	0|0	0|0	0|0	0|0	0|0	0|0	0|0	0|0	0|0	0|0	0|0	0|0	0|0	0|0	1|0	0|0	0|0	0|0	0|0	0|0	0|0	0|0	0|1	0|0	0|0	0|0	0|0	0|0	1|0	0|0	0|0	0|0	0|0	0|0	0|0	0|0	0|0	0|0	0|0	0|0	0|0	0|0	0|0	0|0	0|0	0|0	0|0	0|0	0|0	0|1	0|1	0|0
1	12573800	Chr1SNP507	A	C	.	PASS	.	GT	0|0	0|0	0|0	0|0	0|0	0|0	0|0	0|0	0|0	0|0	0|0	0|0	0|0	0|0	0|1	0|0	0|0	0|0	0|0	0|0	0|0	0|0	0|0	0|0	0|0	0|0	0|0	0|0	0|0	0|0	0|0	0|0	0|0	1|0	0|0	0|0	0|0	0|0	0|0	0|0	0|0	0|0	0|0	0|0	0|0	0|0	0|0	0|0	0|0	0|0	0|0	0|0	0|0	0|0	0|0	0|0	0|0	0|1	0|0	0|0	0|0	0|0	0|0	0|0	0|0	0|0	0|0	0|0	0|1	0|0	0|0	0|0	0|0	0|0	0|0	0|0	0|0	0|0	0|0	0|0	0|0	0|0	0|0	1|0	1|0	0|0	0|0	0|0	0|0	0|0	0|0	0|0	0|0	0|0	0|0	0|1	0|0	0|0	0|0	0|0
1	12591800	Chr1SNP508	A	C	.	PASS	.	GT	1|0	0|0	0|0	0|0	0|0	0|0	1|0	0|0	1|0	0|0	1|0	0|0	0|0	0|0	0|0	0|0	0|0	0|0	1|0	0|0	0|0	0|0	0|0	1|1	0|1	0|0	0|0	0|0	0|0	0|0	0|0	0|0	1|1	0|0	0|1	0|1	0|0	0|0	1|0	0|0	0|1	0|0	0|0	0|0	0|0	0|0	0|1	0|0	0|0	0|0	1|0	0|1	1|0	0|0	0|0	0|0	0|0	0|0	0|0	0|0	0|0	0|0	0|0	1|0	0|0	0|0	0|0	0|0	0|0	0|1	0|0	0|0	0|0	0|1	0|0	0|0	0|0	0|1	0|0	1|0	0|0	0|0	0|0	0|1	0|0	0|0	0|0	0|0	0|1	0|0	0|0	0|0	0|1	0|0	0|0	1|0	0|0	0|0	0|0	0|0
1	12685399	Chr1SNP509	A	C	.	PASS	.	GT	0|0	0|0	0|0	1|1	1|0	0|0	0|0	0|0	0|1	0|1	0|1	0|1	0|0	0|0	0|0	0|1	0|0	0|0	0|0	1|0	0|0	0|1	1|0	0|0	0|0	0|1	0|0	0|0	0|0	0|0	0|0	1|0	0|0	0|1	1|0	0|0	1|1	0|0	0|0	0|1	1|0	0|0	0|0	1|0	0|0	0|1	1|0	0|0	0|0	0|0	0|0	0|0	0|1	0|0	0|0	1|0	1|0	0|0	0|1	0|1	0|0	1|1	1|0	0|1	0|0	0|1	0|0	0|0	1|0	0|0	1|1	0|1	0|1	0|0	0|0	0|0	1|0	0|0	0|1	0|0	0|1	0|0	0|0	0|0	0|1	0|1	0|1	1|0	1|0	0|1	0|1	0|0	0|0	1|0	0|0	0|0	0|0	0|1	0|1	0|0
1	12696199	Chr1SNP510	A	C	.	PASS	.	GT	0|0	0|0	0|0	0|0	0|0	0|0	0|0	0|0	0|0	0|0	0|0	0|0	0|0	0|0	0|1	0|0	0|0	0|0	0|0	0|0	0|0	0|0	0|0	0|0	0|0	0|0	0|0	0|0	0|0	0|0	0|0	0|0	0|0	1|0	0|0	0|0	0|0	0|0	0|0	0|0	0|0	0|0	0|0	0|0	0|0	0|0	0|0	0|0	0|0	0|0	0|0	0|0	0|0	0|0	0|0	0|0	0|0	0|1	0|0	0|0	0|0	0|0	0|0	0|0	0|0	0|0	0|0	0|0	0|1	0|0	0|0	0|0	0|0	0|0	0|0	0|0	0|0	0|0	0|0	0|0	0|0	0|0	0|0	1|0	1|0	0|0	0|0	0|0	0|0	0|0	0|0	0|0	0|0	0|0	0|0	0|1	0|0	0|0	0|0	0|0
1	12712399	Chr1SNP511	A	C	.	PASS	.	GT	0|0	0|0	0|0	0|0	0|0	0|0	0|0	0|0	0|0	0|0	0|0	0|0	0|0	0|0	0|1	0|0	0|0	0|0	0|0	0|0	0|0	0|0	0|0	0|0	0|0	0|0	0|0	0|0	0|0	0|0	0|0	0|0	0|0	1|0	0|0	0|0	0|0	0|0	0|0	0|0	0|0	0|0	0|0	0|0	0|0	0|0	0|0	0|0	0|0	0|0	0|0	0|0	0|0	0|0	0|0	0|0	0|0	0|1	0|0	0|0	0|0	0|0	0|0	0|0	0|0	0|0	0|0	0|0	0|1	0|0	0|0	0|0	0|0	0|0	0|0	0|0	0|0	0|0	0|0	0|0	0|0	0|0	0|0	1|0	1|0	0|0	0|0	0|0	0|0	0|0	0|0	0|0	0|0	0|0	0|0	0|1	0|0	0|0	0|0	0|0
1	12715999	Chr1SNP512	A	C	.	PASS	.	GT	1|0	0|0	0|0	0|0	0|0	0|0	1|0	0|0	1|0	0|0	1|0	0|0	0|0	0|0	0|0	0|0	0|0	0|0	1|0	0|0	0|0	0|0	0|0	1|1	0|1	0|0	0|0	0|0	0|0	0|0	0|0	0|0	1|1	0|0	0|1	0|1	0|0	0|0	1|0	0|0	0|1	0|0	0|0	0|0	0|0	0|0	0|1	0|0	0|0	0|0	1|0	0|1	1|0	0|0	0|0	0|0	0|0	0|0	0|0	0|0	0|0	0|0	0|0	1|0	0|0	0|0	0|0	0|0	0|0	0|1	0|0	0|0	0|0	0|1	0|0	0|0	0|0	0|1	0|0	1|0	0|0	0|0	0|0	0|1	0|0	0|0	0|0	0|0	0|1	0|0	0|0	0|0	0|1	0|0	0|0	1|0	0|0	0|0	0|0	0|0
1	12728599	Chr1SNP513	A	C	.	PASS	.	GT	0|0	0|0	1|1	1|1	1|0	0|0	0|0	1|1	0|1	1|1	0|1	0|1	0|1	0|1	1|0	1|1	1|1	0|1	0|1	1|1	1|1	1|1	1|0	0|0	0|0	1|1	0|1	0|1	0|1	1|1	1|1	1|1	0|0	0|1	1|0	0|0	1|1	1|0	0|0	0|1	1|0	1|1	0|0	1|1	0|0	1|1	1|0	1|1	0|1	0|1	0|0	1|0	0|1	1|0	0|1	1|0	1|1	0|0	1|1	0|1	1|1	1|1	1|0	0|1	0|1	1|1	1|0	0|1	1|0	1|0	1|1	1|1	1|1	0|0	1|0	1|0	1|1	1|0	1|1	0|0	1|1	0|0	1|1	0|0	0|1	1|1	1|1	1|1	1|0	1|1	1|1	1|0	0|0	1|1	1|1	0|0	1|1	0|1	1|1	0|1
1	12757398	Chr1SNP514	A	C	.	PASS	.	GT	0|0	0|0	1|0	1|1	1|0	0|0	0|0	1|1	0|1	1|1	0|1	0|1	0|1	0|1	1|0	0|1	1|1	0|1	0|1	1|1	1|1	1|1	1|0	0|0	0|0	1|1	0|1	0|1	0|1	0|0	0|1	1|1	0|0	0|1	1|0	0|0	1|1	0|0	0|0	0|1	1|0	1|1	0|0	1|0	0|0	1|1	1|0	1|1	0|1	0|1	0|0	1|0	0|1	1|0	0|1	1|0	1|1	0|0	1|1	0|1	1|1	1|1	1|0	0|1	0|1	1|1	1|0	0|1	1|0	0|0	1|1	1|1	0|1	0|0	1|0	0|0	1|1	1|0	1|1	0|0	1|1	0|0	1|1	0|0	0|1	1|1	1|1	1|1	1|0	1|1	1|1	1|0	0|0	1|1	1|1	0|0	1|0	0|1	1|1	0|1
1	12764598	Chr1SNP515	A	C	.	PASS	.	GT	0|1	1|1	1|1	1|1	1|1	1|1	0|1	1|1	0|1	1|1	0|1	1|1	1|1	1|1	1|0	1|1	1|1	1|1	0|1	1|1	1|1	1|1	1|1	0|0	1|0	1|1	1|1	1|1	1|1	1|1	1|1	1|1	0|0	0|1	1|0	1|0	1|1	1|1	0|1	1|1	1|0	1|1	1|1	1|1	1|1	1|1	1|0	1|1	1|1	1|1	0|1	1|0	0|1	1|1	1|1	1|1	1|1	1|0	1|1	1|1	1|1	1|1	1|1	0|1	1|1	1|1	1|1	1|1	1|0	1|0	1|1	1|1	1|1	1|0	1|1	1|1	1|1	1|0	1|1	0|1	1|1	1|1	1|1	0|0	0|1	1|1	1|1	1|1	1|0	1|1	1|1	1|1	1|0	1|1	1|1	0|0	1|1	1|1	1|1	1|1
1	12773598	Chr1SNP516	A	C	.	PASS	.	GT	0|1	1|1	1|1	1|1	1|1	1|1	0|1	1|1	0|1	1|1	0|1	1|1	1|1	1|1	1|1	1|1	1|1	1|1	0|1	1|1	1|1	1|1	1|1	0|0	1|0	1|1	1|1	1|1	1|1	1|1	1|1	1|1	0|0	1|1	1|0	1|0	1|1	1|1	0|1	1|1	1|0	1|1	1|1	1|1	1|1	1|1	1|0	1|1	1|1	1|1	0|1	1|0	0|1	1|1	1|1	1|1	1|1	1|1	1|1	1|1	1|1	1|1	1|1	0|1	1|1	1|1	1|1	1|1	1|1	1|0	1|1	1|1	1|1	1|0	1|1	1|1	1|1	1|0	1|1	0|1	1|1	1|1	1|1	1|0	1|1	1|1	1|1	1|1	1|0	1|1	1|1	1|1	1|0	1|1	1|1	0|1	1|1	1|1	1|1	1|1
1	12789798	Chr1SNP517	A	C	.	PASS	.	GT	1|0	0|0	0|0	0|0	0|0	0|0	1|0	0|0	1|0	0|0	1|0	0|0	0|0	0|0	0|0	0|0	0|0	0|0	1|0	0|0	0|0	0|0	0|0	1|1	0|1	0|0	0|0	0|0	0|0	0|0	0|0	0|0	1|1	0|0	0|1	0|1	0|0	0|0	1|0	0|0	0|1	0|0	0|0	0|0	0|0	0|0	0|1	0|0	0|0	0|0	1|0	0|1	1|0	0|0	0|0	0|0	0|0	0|0	0|0	0|0	0|0	0|0	0|0	1|0	0|0	0|0	0|0	0|0	0|0	0|1	0|0	0|0	0|0	0|1	0|0	0|0	0|0	0|1	0|0	1|0	0|0	0|0	0|0	0|1	0|0	0|0	0|0	0|0	0|1	0|0	0|0	0|0	0|1	0|0	0|0	1|0	0|0	0|0	0|0	0|0
1	12823998	Chr1SNP518	A	C	.	PASS	.	GT	0|1	1|1	1|1	1|1	1|1	1|1	0|1	1|1	0|1	1|1	0|1	1|1	1|1	1|1	1|1	1|1	1|1	1|1	0|1	1|1	1|1	1|1	1|1	0|0	1|0	1|1	1|1	1|1	1|1	1|1	1|1	1|1	0|0	1|1	1|0	1|0	1|1	1|1	0|1	1|1	1|0	1|1	1|1	1|1	1|1	1|1	1|0	1|1	1|1	1|1	0|1	1|0	0|1	1|1	1|1	1|1	1|1	1|1	1|1	1|1	1|1	1|1	1|1	0|1	1|1	1|1	1|1	1|1	1|1	1|0	1|1	1|1	1|1	1|0	1|1	1|1	1|1	1|0	1|1	0|1	1|1	1|1	1|1	1|0	1|1	1|1	1|1	1|1	1|0	1|1	1|1	1|1	1|0	1|1	1|1	0|1	1|1	1|1	1|1	1|1
1	12868998	Chr1SNP519	A	C	.	PASS	.	GT	0|0	0|0	0|0	0|0	0|0	0|0	0|0	0|0	0|0	0|0	0|0	0|0	0|0	0|0	0|1	0|0	0|0	0|0	0|0	0|0	0|0	0|0	0|0	0|0	0|0	0|0	0|0	0|0	0|0	0|0	0|0	0|0	0|0	1|0	0|0	0|0	0|0	0|0	0|0	0|0	0|0	0|0	0|0	0|0	0|0	0|0	0|0	0|0	0|0	0|0	0|0	0|0	0|0	0|0	0|0	0|0	0|0	0|1	0|0	0|0	0|0	0|0	0|0	0|0	0|0	0|0	0|0	0|0	0|1	0|0	0|0	0|0	0|0	0|0	0|0	0|0	0|0	0|0	0|0	0|0	0|0	1|0	0|0	1|0	0|0	0|0	0|0	0|0	0|0	0|0	0|0	0|0	0|0	0|0	0|0	0|1	0|0	0|0	0|0	0|0
1	12912197	Chr1SNP520	A	C	.	PASS	.	GT	0|1	1|1	0|0	0|0	0|1	1|1	0|1	0|0	0|0	0|0	0|0	1|0	1|0	1|0	0|0	0|0	0|0	1|0	0|0	0|0	0|0	0|0	0|1	0|0	1|0	0|0	1|0	1|0	1|0	0|0	0|0	0|0	0|0	0|0	0|0	1|0	0|0	0|1	0|1	1|0	0|0	0|0	1|1	0|0	1|1	0|0	0|0	0|0	1|0	1|0	0|1	0|0	0|0	0|1	1|0	0|1	0|0	1|0	0|0	1|0	0|0	0|0	0|1	0|1	1|0	0|0	0|1	1|0	0|0	0|0	0|0	0|0	0|0	1|0	0|1	0|1	0|0	0|0	0|0	0|1	0|0	0|1	0|0	0|0	0|0	0|0	0|0	0|0	0|0	0|0	0|0	0|1	1|0	0|0	0|0	0|0	0|0	1|0	0|0	1|0
1	12971597	Chr1SNP521	A	C	.	PASS	.	GT	0|0	0|0	0|0	0|0	0|0	0|0	0|0	0|0	0|0	0|0	0|0	0|0	0|0	0|0	0|0	0|0	0|0	1|0	0|0	0|0	0|0	0|0	0|0	0|0	0|0	0|0	0|0	0|0	1|0	0|0	0|0	0|0	0|0	0|0	0|0	0|0	0|0	0|0	0|1	0|0	0|0	0|0	0|0	0|0	0|0	0|0	0|0	0|0	0|0	0|0	0|0	0|0	0|0	0|0	1|0	0|0	0|0	0|0	0|0	0|0	0|0	0|0	0|0	0|0	0|0	0|0	0|0	0|0	0|0	0|0	0|0	0|0	0|0	0|0	0|0	0|1	0|0	0|0	0|0	0|1	0|0	0|0	0|0	0|0	0|0	0|0	0|0	0|0	0|0	0|0	0|0	0|0	0|0	0|0	0|0	0|0	0|0	0|0	0|0	0|0
1	12975197	Chr1SNP522	A	C	.	PASS	.	GT	0|0	0|0	1|1	1|1	1|0	0|0	0|0	1|1	0|1	1|1	0|1	0|1	0|1	0|1	1|1	1|1	1|1	0|1	0|1	1|1	1|1	1|1	1|0	0|0	0|0	1|1	0|1	0|1	0|1	1|1	1|1	1|1	0|0	1|1	1|0	0|0	1|1	1|0	0|0	0|1	1|0	1|1	0|0	1|1	0|0	1|1	1|0	1|1	0|1	0|1	0|0	1|0	0|1	0|0	0|1	1|0	1|1	0|1	1|1	0|1	1|1	1|1	1|0	0|0	0|1	1|1	1|0	0|1	1|1	1|0	1|1	1|1	1|1	0|0	1|0	1|0	1|1	1|0	1|1	0|0	1|1	1|0	1|1	1|0	1|1	1|1	1|1	1|1	1|0	1|1	1|1	1|0	0|0	1|1	1|1	0|1	1|1	0|1	1|1	0|1
1	13025596	Chr1SNP523	A	C	.	PASS	.	GT	0|0	1|0	0|0	0|0	0|1	1|0	0|0	0|0	0|0	0|0	0|0	0|0	1|0	0|0	0|1	0|0	0|0	0|0	0|0	0|0	0|0	0|0	0|1	0|0	0|0	0|0	1|0	1|0	0|0	0|0	0|0	0|0	0|0	1|0	0|0	1|0	0|0	0|1	0|0	1|0	0|0	0|0	0|1	0|0	0|0	0|0	0|0	0|0	0|0	1|0	0|1	0|0	0|0	0|1	0|0	0|1	0|0	1|1	0|0	1|0	0|0	0|0	0|1	0|1	1|0	0|0	0|1	1|0	0|1	0|0	0|0	0|0	0|0	0|0	0|0	0|0	0|0	0|0	0|0	0|0	0|0	1|1	0|0	1|0	1|0	0|0	0|0	0|0	0|0	0|0	0|0	0|1	0|0	0|0	0|0	0|1	0|0	0|0	0|0	1|0
1	13050796	Chr1SNP524	A	C	.	PASS	.	GT	1|0	0|0	0|0	0|0	0|0	0|0	1|0	0|0	1|0	1|0	1|0	0|0	0|0	0|0	1|0	0|0	0|0	0|0	1|0	0|0	0|0	0|0	0|0	1|1	0|1	0|0	0|0	0|0	0|0	0|0	0|0	0|0	1|1	0|0	0|1	0|1	0|0	0|0	1|0	0|0	0|1	0|0	0|0	0|0	0|0	1|0	0|1	1|0	0|0	0|0	1|0	0|1	1|0	1|0	0|0	0|0	0|0	0|0	0|0	0|0	0|0	0|0	0|0	1|0	0|0	0|0	0|0	0|0	0|0	0|1	0|0	1|0	0|0	0|1	0|0	0|0	0|0	0|1	0|0	1|0	0|0	0|0	0|0	0|1	0|0	0|0	0|0	0|0	0|1	0|0	0|0	0|0	0|1	0|0	0|0	1|0	0|0	0|0	0|0	0|0
1	13106596	Chr1SNP525	A	C	.	PASS	.	GT	0|0	0|0	0|0	0|0	0|0	0|0	0|0	0|0	0|0	0|0	0|0	0|0	0|0	0|0	0|1	0|0	0|0	0|0	0|0	0|0	0|0	0|0	0|0	0|0	0|0	0|0	0|0	0|0	0|0	0|0	0|0	0|0	0|0	1|0	0|0	0|0	0|0	0|0	0|0	0|0	0|0	0|0	0|0	0|0	0|0	0|0	0|0	0|0	0|0	0|0	0|0	0|0	0|0	0|0	0|0	0|0	0|0	0|1	0|0	0|0	0|0	0|0	0|0	0|0	0|0	0|0	0|0	0|0	0|1	0|0	0|0	0|0	0|0	0|0	0|0	0|0	0|0	0|0	0|0	0|0	0|0	1|0	0|0	1|0	0|0	0|0	0|0	0|0	0|0	0|0	0|0	0|0	0|0	0|0	0|0	0|1	0|0	0|0	0|0	0|0
1	13111996	Chr1SNP526	A	C	.	PASS	.	GT	0|0	0|0	1|1	1|1	1|0	0|0	0|0	1|1	0|1	0|1	0|1	0|1	0|1	0|1	0|1	1|1	1|1	0|1	0|1	1|1	1|1	1|1	1|0	0|0	0|0	1|1	0|1	0|1	0|1	1|1	1|1	1|1	0|0	1|1	1|0	0|0	1|1	1|0	0|0	0|1	1|0	1|1	0|0	1|1	0|0	0|1	1|0	0|1	0|1	0|1	0|0	1|0	0|1	0|0	0|1	1|0	1|1	0|1	1|1	0|1	1|1	1|1	1|0	0|0	0|1	1|1	1|0	0|1	1|1	1|0	1|1	0|1	1|1	0|0	1|0	1|0	1|1	1|0	1|1	0|0	1|1	1|0	1|1	1|0	1|1	1|1	1|1	1|1	1|0	1|1	1|1	1|0	0|0	1|1	1|1	0|1	1|1	0|1	1|1	0|1
1	13173195	Chr1SNP527	A	C	.	PASS	.	GT	0|0	0|0	0|1	0|0	0|0	0|0	0|0	0|0	0|0	0|0	0|0	0|0	0|0	0|0	0|0	1|0	0|0	0|0	0|0	0|0	0|0	0|0	0|0	0|0	0|0	0|0	0|0	0|0	0|0	1|1	1|0	0|0	0|0	0|0	0|0	0|0	0|0	1|0	0|1	0|0	0|0	0|0	0|0	0|1	0|0	0|0	0|0	0|0	0|0	0|0	0|0	0|0	0|0	0|0	0|0	0|0	0|0	0|0	0|0	0|0	0|0	0|0	0|0	0|0	0|0	0|0	0|0	0|0	0|0	1|0	0|0	0|0	1|0	0|0	0|0	1|1	0|0	0|0	0|0	0|1	0|0	0|0	0|0	0|0	0|0	0|0	0|0	0|0	0|0	0|0	0|0	0|0	0|0	0|0	0|0	0|0	0|1	0|0	0|0	0|0
1	13191195	Chr1SNP528	A	C	.	PASS	.	GT	1|0	1|0	0|0	0|0	0|1	1|0	1|0	0|0	1|0	1|0	1|0	0|0	1|0	0|0	1|0	0|0	0|0	0|0	1|0	0|0	0|0	0|0	0|1	1|1	0|1	0|0	1|0	1|0	0|0	0|0	0|0	0|0	1|1	0|0	0|1	1|1	0|0	0|1	1|0	1|0	0|1	0|0	0|1	0|0	0|0	1|0	0|1	1|0	0|0	1|0	1|1	0|1	1|0	1|1	0|0	0|1	0|0	1|0	0|0	1|0	0|0	0|0	0|1	1|1	1|0	0|0	0|1	1|0	0|0	0|1	0|0	1|0	0|0	0|1	0|0	0|0	0|0	0|1	0|0	1|0	0|0	0|1	0|0	0|1	0|0	0|0	0|0	0|0	0|1	0|0	0|0	0|1	0|1	0|0	0|0	1|0	0|0	0|0	0|0	1|0
1	13216395	Chr1SNP529	A	C	.	PASS	.	GT	1|0	1|0	0|0	0|0	0|1	1|0	1|0	0|0	1|0	1|0	1|0	0|0	1|0	0|0	1|0	0|0	0|0	0|0	1|0	0|0	0|0	0|0	0|1	1|1	0|1	0|0	1|0	1|0	0|0	0|0	0|0	0|0	1|1	0|0	0|1	1|1	0|0	0|1	1|0	1|0	0|1	0|0	0|1	0|0	0|0	1|0	0|1	1|0	0|0	1|0	1|1	0|1	1|0	1|1	0|0	0|1	0|0	1|0	0|0	1|0	0|0	0|0	0|1	1|1	1|0	0|0	0|1	1|0	0|0	0|1	0|0	1|0	0|0	0|1	0|0	0|0	0|0	0|1	0|0	1|0	0|0	0|1	0|0	0|1	0|0	0|0	0|0	0|0	0|1	0|0	0|0	0|1	0|1	0|0	0|0	1|0	0|0	0|0	0|0	1|0
1	13227195	Chr1SNP530	A	C	.	PASS	.	GT	0|0	0|0	1|0	0|0	0|0	0|0	0|0	1|0	0|0	0|0	0|0	0|0	0|0	0|0	0|0	0|0	0|0	0|0	0|0	0|0	0|0	0|0	0|0	0|0	0|0	0|0	0|0	0|0	0|0	0|0	0|0	0|0	0|0	0|0	0|0	0|0	0|0	0|0	0|0	0|0	0|0	0|0	0|0	0|0	0|0	0|0	0|0	0|0	0|0	0|0	0|0	0|0	0|0	0|0	0|0	0|0	0|0	0|0	0|0	0|0	1|0	0|0	0|0	0|0	0|0	0|0	0|0	0|0	0|0	0|0	0|0	0|0	0|0	0|0	1|0	0|0	0|0	0|0	0|0	0|0	1|0	0|0	0|0	0|0	0|0	0|0	0|0	0|0	0|0	0|0	0|0	0|0	0|0	0|0	1|0	0|0	0|0	0|0	0|0	0|0
1	13239795	Chr1SNP531	A	C	.	PASS	.	GT	0|0	0|0	1|0	0|0	0|0	0|0	0|0	1|0	0|0	0|0	0|0	0|0	0|0	0|0	0|0	0|0	0|0	0|0	0|0	0|0	0|0	0|0	0|0	0|0	0|0	0|0	0|0	0|0	0|0	0|0	0|0	0|0	0|0	0|0	0|0	0|0	0|0	0|0	0|0	0|0	0|0	0|0	0|0	0|0	0|0	0|0	0|0	0|0	0|0	0|0	0|0	0|0	0|0	0|0	0|0	0|0	0|0	0|0	0|0	0|0	1|0	0|0	0|0	0|0	0|0	0|0	0|0	0|0	0|0	0|0	0|0	0|0	0|0	0|0	1|0	0|0	0|0	0|0	0|0	0|0	1|0	0|0	0|0	0|0	0|0	0|0	0|0	0|0	0|0	0|0	0|0	0|0	0|0	0|0	1|0	0|0	0|0	0|0	0|0	0|0
1	13279394	Chr1SNP532	A	C	.	PASS	.	GT	0|0	0|0	0|0	0|0	0|0	0|0	0|0	0|0	0|0	0|0	0|0	0|0	0|0	0|0	0|0	0|0	0|0	0|0	0|0	0|0	0|0	0|0	0|0	0|0	0|0	0|0	0|0	0|0	0|0	0|0	0|0	0|0	0|0	0|0	0|0	0|0	0|0	0|0	0|0	0|0	0|0	0|0	0|0	0|0	0|0	0|0	0|0	0|0	0|0	0|0	0|0	0|0	0|0	0|0	0|0	0|0	0|0	0|0	0|0	0|0	0|0	0|0	0|0	0|0	0|0	0|0	0|0	0|0	0|0	0|0	0|0	0|0	0|0	0|0	0|0	0|0	0|0	1|0	0|0	0|0	0|0	0|0	0|0	0|0	0|0	1|0	0|0	0|0	0|0	0|0	1|0	0|0	0|0	0|0	0|0	0|0	1|0	0|0	1|0	0|0
1	13288394	Chr1SNP533	A	C	.	PASS	.	GT	1|0	1|0	0|0	0|0	0|1	1|0	1|0	0|0	1|0	1|0	0|0	0|0	1|0	0|0	1|0	0|0	0|0	0|0	0|0	0|0	0|0	0|0	0|1	1|1	0|1	0|0	1|0	1|0	0|0	0|0	0|0	0|0	0|0	0|0	0|0	1|0	0|0	0|1	1|0	1|0	0|1	0|0	0|1	0|0	0|0	1|0	0|0	1|0	0|0	1|0	1|1	0|1	1|0	1|1	0|0	0|1	0|0	1|0	0|0	1|0	0|0	0|0	0|1	1|1	1|0	0|0	0|1	1|0	0|0	0|1	0|0	1|0	0|0	0|1	0|0	0|0	0|0	0|1	0|0	0|0	0|0	0|1	0|0	0|0	0|0	0|0	0|0	0|0	0|1	0|0	0|0	0|1	0|0	0|0	0|0	1|0	0|0	0|0	0|0	1|0
1	13304594	Chr1SNP534	A	C	.	PASS	.	GT	0|1	0|1	1|1	1|1	1|0	0|1	0|1	1|1	0|1	0|1	0|1	1|1	0|1	0|1	0|1	1|1	1|1	1|1	0|1	1|1	1|1	1|1	1|0	0|0	1|0	1|1	0|1	0|1	1|1	1|1	1|1	1|1	0|0	1|1	1|0	0|0	1|1	1|0	0|1	0|1	1|0	1|1	0|0	1|1	0|1	0|1	1|0	0|1	1|1	0|1	0|0	1|0	0|1	0|0	1|1	1|0	1|1	0|1	1|1	0|1	1|1	1|1	1|0	0|0	0|1	1|1	1|0	0|1	1|1	1|0	1|1	0|1	1|1	1|0	1|1	1|1	1|1	1|0	1|1	0|1	1|1	1|0	1|1	1|0	1|1	1|1	1|1	1|1	1|0	1|1	1|1	1|0	1|0	1|1	1|1	0|1	1|1	1|1	1|1	0|1
1	13338794	Chr1SNP535	A	C	.	PASS	.	GT	1|0	0|0	0|0	0|0	0|0	0|0	1|0	0|0	1|0	0|0	0|0	0|0	0|0	0|0	0|0	0|0	0|0	0|0	0|0	0|0	0|0	0|0	0|0	1|1	0|1	0|0	0|0	0|0	0|0	0|0	0|0	0|0	0|0	0|0	0|0	0|0	0|0	0|0	1|0	0|0	0|1	0|0	0|0	0|0	0|0	0|0	0|0	0|0	0|0	0|0	1|0	0|1	1|0	1|0	0|0	0|0	0|0	0|0	0|0	0|0	0|0	0|0	0|0	1|0	0|0	0|0	0|0	0|0	0|0	0|1	0|0	0|0	0|0	0|1	0|0	0|0	0|0	0|1	0|0	0|0	0|0	0|0	0|0	0|0	0|0	0|0	0|0	0|0	0|1	0|0	0|0	0|0	0|0	0|0	0|0	1|0	0|0	0|0	0|0	0|0
1	13345994	Chr1SNP536	A	C	.	PASS	.	GT	0|0	0|0	0|0	0|0	0|1	0|0	0|0	0|0	0|0	0|0	0|0	0|0	1|0	0|0	0|0	0|0	0|0	0|0	0|0	0|0	0|0	0|0	0|1	0|0	0|0	0|0	1|0	0|0	0|0	0|0	0|0	0|0	0|0	0|0	0|0	0|0	0|0	0|0	0|0	0|0	0|0	0|0	0|0	0|0	0|0	0|0	0|0	0|0	0|0	0|0	0|1	0|0	0|0	0|1	0|0	0|1	0|0	0|0	0|0	0|0	0|0	0|0	0|0	0|1	1|0	0|0	0|0	0|0	0|0	0|0	0|0	0|0	0|0	0|0	0|0	0|0	0|0	0|0	0|0	0|0	0|0	0|0	0|0	0|0	0|0	0|0	0|0	0|0	0|0	0|0	0|0	0|1	0|0	0|0	0|0	0|0	0|0	0|0	0|0	1|0
1	13410793	Chr1SNP537	A	C	.	PASS	.	GT	1|0	0|0	0|0	0|0	0|0	0|0	1|0	0|0	1|0	0|0	0|0	0|0	0|0	0|0	0|0	0|0	0|0	0|0	0|0	0|0	0|0	0|0	0|0	1|0	0|1	0|0	0|0	0|0	0|0	0|0	0|0	0|0	0|0	0|0	0|0	0|0	0|0	0|0	1|0	0|0	0|1	0|0	0|0	0|0	0|0	0|0	0|0	0|0	0|0	0|0	1|0	0|1	1|0	1|0	0|0	0|0	0|0	0|0	0|0	0|0	0|0	0|0	0|0	1|0	0|0	0|0	0|0	0|0	0|0	0|1	0|0	0|0	0|0	0|1	0|0	0|0	0|0	0|1	0|0	0|0	0|0	0|0	0|0	0|0	0|0	0|0	0|0	0|0	0|1	0|0	0|0	0|0	0|0	0|0	0|0	1|0	0|0	0|0	0|0	0|0
1	13414393	Chr1SNP538	A	C	.	PASS	.	GT	0|1	0|0	0|0	0|0	0|0	0|0	0|0	0|0	0|0	0|0	0|0	0|0	0|0	1|0	0|0	0|0	0|0	0|0	0|0	0|0	0|0	0|0	0|0	0|0	0|0	0|0	0|0	0|0	0|0	0|0	0|0	0|0	0|0	0|0	0|0	0|0	0|0	0|0	0|0	0|0	0|0	0|0	1|0	0|0	1|1	0|0	0|0	0|0	0|0	0|0	0|0	0|0	0|0	0|0	0|0	0|0	0|0	0|0	0|0	0|0	0|0	0|0	0|0	0|0	0|0	0|0	0|0	0|0	0|0	0|0	0|0	0|0	0|0	1|0	0|0	0|0	0|0	0|0	0|0	0|0	0|0	0|0	0|0	0|0	0|0	0|0	0|0	0|0	0|0	0|0	0|0	0|0	0|0	0|0	0|0	0|0	0|0	0|0	0|0	0|0
1	13435993	Chr1SNP539	A	C	.	PASS	.	GT	0|0	0|0	0|0	0|1	1|0	0|0	0|0	0|0	0|0	0|1	0|0	0|1	0|0	0|0	0|0	0|1	0|0	0|0	0|0	0|0	0|0	0|1	1|0	0|0	0|0	0|1	0|0	0|0	0|0	0|0	0|0	1|0	0|0	0|1	1|0	0|0	0|1	0|0	0|0	0|1	0|0	0|0	0|0	1|0	0|0	0|1	1|0	0|0	0|0	0|0	0|0	0|0	0|0	0|0	0|0	1|0	1|0	0|0	0|0	0|1	0|0	1|1	1|0	0|0	0|0	0|1	0|0	0|0	1|0	0|0	1|1	0|1	0|1	0|0	0|0	0|0	1|0	0|0	0|0	0|0	0|1	0|0	0|0	0|0	0|0	0|1	0|1	0|0	0|0	0|1	0|0	0|0	0|0	1|0	0|0	0|0	0|0	0|1	0|1	0|0
1	13446793	Chr1SNP540	A	C	.	PASS	.	GT	0|1	0|0	0|0	0|0	0|0	0|0	0|0	0|0	0|0	0|0	0|0	0|0	0|0	1|0	0|0	0|0	0|0	0|0	0|0	0|0	0|0	0|0	0|0	0|0	0|0	0|0	0|0	0|0	0|0	0|0	0|0	0|0	0|0	0|0	0|0	0|0	0|0	0|0	0|0	0|0	0|0	0|0	1|0	0|0	1|1	0|0	0|0	0|0	0|0	0|0	0|0	0|0	0|0	0|0	0|0	0|0	0|0	0|0	0|0	0|0	0|0	0|0	0|0	0|0	0|0	0|0	0|0	0|0	0|0	0|0	0|0	0|0	0|0	1|0	0|0	0|0	0|0	0|0	0|0	0|0	0|0	0|0	0|0	0|0	0|0	0|0	0|0	0|0	0|0	0|0	0|0	0|0	0|0	0|0	0|0	0|0	0|0	0|0	0|0	0|0
1	13448593	Chr1SNP541	A	C	.	PASS	.	GT	0|0	0|0	0|0	0|0	0|0	0|0	0|0	0|0	0|0	0|0	1|0	0|0	0|0	0|0	0|0	0|0	0|0	0|0	1|0	0|0	0|0	0|0	0|0	0|0	0|0	0|0	0|0	0|0	0|0	0|0	0|0	0|0	1|1	0|0	0|1	0|1	0|0	0|0	0|0	0|0	0|0	0|0	0|0	0|0	0|0	0|0	0|1	0|0	0|0	0|0	0|0	0|0	0|0	0|0	0|0	0|0	0|0	0|0	0|0	0|0	0|0	0|0	0|0	0|0	0|0	0|0	0|0	0|0	0|0	0|0	0|0	0|0	0|0	0|0	0|0	0|0	0|0	0|0	0|0	1|0	0|0	0|0	0|0	0|1	0|0	0|0	0|0	0|0	0|0	0|0	0|0	0|0	0|1	0|0	0|0	0|0	0|0	0|0	0|0	0|0
1	13500792	Chr1SNP542	A	C	.	PASS	.	GT	0|0	0|0	0|0	0|0	0|0	0|0	0|0	0|0	0|0	0|0	1|0	0|0	0|0	0|0	0|0	0|0	0|0	0|0	1|0	0|0	1|0	0|0	0|0	0|0	0|0	0|0	0|0	0|0	0|0	0|0	0|0	0|0	1|1	0|0	0|1	0|1	0|0	0|0	0|0	0|0	0|0	0|0	0|0	0|0	0|0	0|0	0|1	0|0	0|0	0|0	0|0	0|0	0|0	0|0	0|0	0|0	0|0	0|0	0|0	0|0	0|0	0|0	0|0	0|0	0|0	0|0	0|0	0|0	0|0	0|0	0|0	0|0	0|0	0|0	0|0	0|0	0|0	0|0	1|0	1|0	0|0	0|0	0|0	0|1	0|0	0|0	0|0	0|0	0|0	0|0	0|0	0|0	0|1	0|0	0|0	0|0	0|0	0|0	0|0	0|0
1	13507992	Chr1SNP543	A	C	.	PASS	.	GT	1|0	1|0	0|0	0|0	0|1	1|0	1|0	0|0	1|0	1|0	1|0	0|0	1|0	0|0	1|0	0|0	0|0	0|0	1|0	0|0	0|0	0|0	0|0	1|0	0|1	0|0	1|0	1|0	0|0	0|0	0|0	0|0	1|1	0|0	0|1	1|1	0|0	0|1	1|0	1|0	0|1	0|0	0|1	0|0	0|0	1|0	0|1	1|0	0|0	1|0	1|1	0|1	1|0	1|1	0|0	0|1	0|0	1|0	0|0	1|0	0|0	0|0	0|1	1|1	1|0	0|0	0|1	1|0	0|0	0|1	0|0	1|0	0|0	0|1	0|0	0|0	0|0	0|1	0|0	1|0	0|0	0|1	0|0	0|1	0|0	0|0	0|0	0|0	0|1	0|0	0|0	0|1	0|1	0|0	0|0	1|0	0|0	0|0	0|0	1|0
1	13529592	Chr1SNP544	A	C	.	PASS	.	GT	0|1	0|1	1|1	1|1	1|0	0|1	0|1	1|1	0|1	0|1	0|1	1|1	0|1	1|1	0|1	1|1	1|1	1|1	0|1	1|1	1|1	1|1	1|1	0|1	1|0	1|1	0|1	0|1	1|1	1|1	1|1	1|1	0|0	1|1	1|0	0|0	1|1	1|0	0|1	0|1	1|0	1|1	1|0	1|1	1|1	0|1	1|0	0|1	1|1	0|1	0|0	1|0	0|1	0|0	1|1	1|0	1|1	0|1	1|1	0|1	1|1	1|1	1|0	0|0	0|1	1|1	1|0	0|1	1|1	1|0	1|1	0|1	1|1	1|0	1|1	1|1	1|1	1|0	1|1	0|1	1|1	1|0	1|1	1|0	1|1	1|1	1|1	1|1	1|0	1|1	1|1	1|0	1|0	1|1	1|1	0|1	1|1	1|1	1|1	0|1
1	13563792	Chr1SNP545	A	C	.	PASS	.	GT	0|0	0|0	0|1	0|0	0|0	0|0	0|0	0|0	0|0	0|0	0|0	0|0	0|0	0|0	0|0	1|0	0|0	0|0	0|0	0|0	0|0	0|0	0|1	0|0	0|0	0|0	0|0	0|0	0|0	1|1	1|0	0|0	0|0	0|0	0|0	0|0	0|0	1|0	0|0	0|0	0|0	0|0	0|0	0|1	0|0	0|0	0|0	0|0	0|0	0|0	0|0	0|0	0|0	0|0	0|0	0|0	0|0	0|0	0|0	0|0	0|0	0|0	0|0	0|0	0|0	0|0	0|0	0|0	0|0	1|0	0|0	0|0	1|0	0|0	0|0	1|0	0|0	0|0	0|0	0|0	0|0	0|0	0|0	0|0	0|0	0|0	0|0	0|0	0|0	0|0	0|0	0|0	0|0	0|0	0|0	0|0	0|1	0|0	0|0	0|0
1	13567392	Chr1SNP546	A	C	.	PASS	.	GT	0|1	0|0	0|0	0|0	0|0	0|0	0|0	0|0	0|0	0|0	0|0	0|0	0|0	1|0	0|0	0|0	0|0	0|0	0|0	0|0	0|0	0|0	0|0	0|0	0|0	0|0	0|0	0|0	0|0	0|0	0|0	0|0	0|0	0|0	0|0	0|0	0|0	0|0	0|0	0|0	0|0	0|0	1|0	0|0	1|1	0|0	0|0	0|0	0|0	0|0	0|0	0|0	0|0	0|0	0|0	0|0	0|0	0|0	0|0	0|0	0|0	0|0	0|0	0|0	0|0	0|0	0|0	0|0	0|0	0|0	0|0	0|0	0|0	1|0	0|0	0|0	0|0	0|0	0|0	0|0	0|0	0|0	0|0	0|0	0|0	0|0	0|0	0|0	0|0	0|0	0|0	0|0	0|0	0|0	0|0	0|0	0|0	0|0	0|0	0|0
1	13578192	Chr1SNP547	A	C	.	PASS	.	GT	0|0	0|1	0|0	0|0	0|0	0|0	0|0	0|0	0|0	0|0	0|0	0|0	0|0	0|0	0|0	0|0	0|0	0|0	0|0	0|0	0|0	0|0	0|0	0|1	0|0	0|0	0|0	0|0	0|0	0|0	0|0	0|0	0|0	0|0	0|0	0|0	0|0	0|0	0|0	0|0	0|0	0|0	0|0	0|0	0|0	0|0	0|0	0|0	0|0	0|0	0|0	0|0	0|0	0|0	0|0	0|0	0|1	0|0	0|0	0|0	0|0	0|0	0|0	0|0	0|0	0|0	0|0	0|0	0|0	0|0	0|0	0|0	0|0	0|0	0|1	0|0	0|0	0|0	0|0	0|0	0|0	0|0	0|0	0|0	0|0	0|0	0|0	0|0	0|0	0|0	0|0	0|0	1|0	0|0	0|0	0|0	0|0	0|0	0|0	0|0
1	13579992	Chr1SNP548	A	C	.	PASS	.	GT	0|0	0|0	0|0	0|0	0|0	0|0	0|0	0|0	0|0	0|0	1|0	0|0	0|0	0|0	0|0	0|0	0|0	0|0	1|0	0|0	0|0	0|0	0|0	0|0	0|0	0|0	0|0	0|0	0|0	0|0	0|0	0|0	1|1	0|0	0|1	0|1	0|0	0|0	0|0	0|0	0|0	0|0	0|0	0|0	0|0	0|0	0|1	0|0	0|0	0|0	0|0	0|0	0|0	0|0	0|0	0|0	0|0	0|0	0|0	0|0	0|0	0|0	0|0	0|0	0|0	0|0	0|0	0|0	0|0	0|0	0|0	0|0	0|0	0|0	0|0	0|0	0|0	0|0	0|0	1|0	0|0	0|0	0|0	0|1	0|0	0|0	0|0	0|0	0|0	0|0	0|0	0|0	0|1	0|0	0|0	0|0	0|0	0|0	0|0	0|0
1	13585392	Chr1SNP549	A	C	.	PASS	.	GT	0|1	0|0	0|1	0|0	0|0	0|0	0|0	0|0	0|0	0|0	0|0	0|0	0|0	1|0	0|0	1|0	0|0	0|0	0|0	0|0	0|0	0|0	0|1	0|0	0|0	0|0	0|0	0|0	0|0	1|1	1|0	0|0	0|0	0|0	0|0	0|0	0|0	1|0	0|0	0|0	0|0	0|0	1|0	0|1	1|1	0|0	0|0	0|0	0|0	0|0	0|0	0|0	0|0	0|0	0|0	0|0	0|0	0|0	0|0	0|0	0|0	0|0	0|0	0|0	0|0	0|0	0|0	0|0	0|0	1|0	0|0	0|0	1|0	1|0	0|0	1|0	0|0	0|0	0|0	0|0	0|0	0|0	0|0	0|0	0|0	0|0	0|0	0|0	0|0	0|0	0|0	0|0	0|0	0|0	0|0	0|0	0|1	0|0	0|0	0|0
1	13592592	Chr1SNP550	A	C	.	PASS	.	GT	0|0	0|0	0|0	0|0	1|0	0|0	0|0	0|0	0|0	0|0	0|0	0|0	0|0	0|0	0|0	0|0	1|0	0|1	0|0	0|0	0|1	0|0	0|0	0|0	0|0	0|0	0|0	0|0	0|0	0|0	0|0	1|1	0|0	0|0	0|0	0|0	0|1	0|0	0|0	0|0	0|0	0|0	0|0	0|0	0|0	0|1	0|0	0|0	0|0	0|0	0|0	0|0	0|0	0|0	0|0	0|0	0|0	0|0	0|0	0|1	0|0	1|1	0|0	0|0	0|1	0|0	0|0	0|0	0|0	0|0	0|0	0|1	0|1	0|0	0|0	0|0	0|0	0|0	0|0	0|0	0|1	0|0	0|0	0|0	0|0	0|0	0|0	0|0	0|0	0|0	0|0	0|0	0|0	0|0	0|0	0|0	0|0	0|0	0|0	0|0
1	13599792	Chr1SNP551	A	C	.	PASS	.	GT	0|1	0|1	1|1	1|1	1|0	0|1	0|1	1|1	0|1	0|1	0|1	1|1	0|1	1|1	0|1	1|1	1|1	1|1	0|1	1|1	1|1	1|1	1|1	0|1	1|0	1|1	0|1	0|1	1|1	1|1	1|1	1|1	0|0	1|1	1|0	0|0	1|1	1|0	0|1	0|1	1|0	1|0	1|0	1|1	1|1	0|1	1|0	0|1	1|1	0|1	0|0	1|0	0|1	0|0	1|1	1|0	1|1	0|1	1|1	0|1	1|1	1|1	1|0	0|0	0|1	1|1	1|0	0|1	1|1	1|0	1|1	0|1	1|1	1|0	1|1	1|1	1|1	1|0	1|1	0|1	1|1	1|0	1|1	1|0	1|1	1|1	1|1	1|1	1|0	1|1	1|1	1|0	1|0	1|1	1|1	0|1	1|1	1|1	1|1	0|1
1	13601592	Chr1SNP552	A	C	.	PASS	.	GT	0|0	0|0	0|0	0|0	0|0	0|0	0|0	0|0	0|0	0|1	0|0	0|0	0|0	0|0	0|0	0|1	0|0	0|0	0|0	0|0	0|0	0|1	0|0	0|0	0|0	0|0	0|0	0|0	0|0	0|0	0|0	0|0	0|0	0|0	0|0	0|0	0|0	0|0	0|0	0|0	0|0	0|0	0|0	1|0	0|0	0|0	0|0	0|0	0|0	0|0	0|0	0|0	0|0	0|0	0|0	0|0	1|0	0|0	0|0	0|0	0|0	0|0	1|0	0|0	0|0	0|0	0|0	0|0	0|0	0|0	1|1	0|0	0|0	0|0	0|0	0|0	1|0	0|0	0|0	0|0	0|0	0|0	0|0	0|0	0|0	0|0	0|0	0|0	0|0	0|0	0|0	0|0	0|0	0|0	0|0	0|0	0|0	0|1	0|1	0|0
1	13648391	Chr1SNP553	A	C	.	PASS	.	GT	0|1	0|1	1|1	1|1	1|0	0|1	0|1	1|1	0|1	0|1	0|1	1|1	0|1	1|1	0|1	1|1	1|1	1|1	0|1	1|1	1|1	1|1	1|1	0|1	1|0	1|1	0|1	0|1	1|1	1|1	1|1	1|1	0|0	1|1	1|0	0|0	1|1	1|0	0|1	0|1	1|0	1|0	1|0	1|1	1|1	0|1	1|0	0|1	1|1	0|1	0|0	1|0	0|1	0|0	1|1	1|0	1|1	0|1	1|1	0|1	1|1	1|1	1|0	0|0	0|1	1|1	1|0	0|1	1|1	1|0	1|1	0|1	1|1	1|0	1|1	1|1	1|1	1|0	1|1	0|1	1|1	1|0	1|1	1|0	1|1	1|1	1|1	1|1	1|0	1|1	1|1	1|0	1|0	1|1	1|1	0|1	1|1	1|1	1|1	0|1
1	13660991	Chr1SNP554	A	C	.	PASS	.	GT	0|1	0|1	1|1	1|0	1|0	0|0	0|0	1|1	0|1	0|1	0|1	0|0	0|1	1|1	0|1	1|1	1|1	0|1	0|1	1|1	1|1	1|1	0|1	0|1	0|0	1|0	0|1	0|1	0|1	1|1	1|1	1|1	0|0	1|0	0|0	0|0	1|1	1|0	0|0	0|0	1|0	1|0	1|0	1|1	1|1	0|1	0|0	0|1	0|1	0|1	0|0	1|0	0|1	0|0	0|1	0|0	1|1	0|1	1|1	0|1	1|1	1|1	1|0	0|0	0|1	1|0	1|0	0|1	0|1	1|0	1|1	0|1	1|1	1|0	1|1	1|0	1|1	1|0	1|1	0|0	1|1	1|0	1|1	1|0	1|1	1|0	1|0	1|1	1|0	1|0	1|1	1|0	1|0	0|1	1|1	0|1	1|1	0|1	1|1	0|1
1	13684391	Chr1SNP555	A	C	.	PASS	.	GT	0|0	0|0	0|0	0|1	0|0	0|0	0|0	0|0	0|0	0|0	0|0	0|1	0|0	0|0	0|0	0|0	0|0	0|0	0|0	0|0	0|0	0|0	1|0	0|0	0|0	0|1	0|0	0|0	0|0	0|0	0|0	0|0	0|0	0|1	1|0	0|0	0|0	0|0	0|0	0|1	0|0	0|0	0|0	0|0	0|0	0|0	1|0	0|0	0|0	0|0	0|0	0|0	0|0	0|0	0|0	1|0	0|0	0|0	0|0	0|0	0|0	0|0	0|0	0|0	0|0	0|1	0|0	0|0	1|0	0|0	0|0	0|0	0|0	0|0	0|0	0|0	0|0	0|0	0|0	0|0	0|0	0|0	0|0	0|0	0|0	0|1	0|1	0|0	0|0	0|1	0|0	0|0	0|0	1|0	0|0	0|0	0|0	0|0	0|0	0|0
1	13713191	Chr1SNP556	A	C	.	PASS	.	GT	1|0	1|0	0|0	0|0	0|1	1|0	1|0	0|0	1|0	1|0	1|0	0|0	1|0	0|0	1|0	0|0	0|0	0|0	1|0	0|0	0|0	0|0	0|0	1|0	0|1	0|0	1|0	1|0	0|0	0|0	0|0	0|0	1|1	0|0	0|1	1|1	0|0	0|1	1|0	1|0	0|1	0|1	0|1	0|0	0|0	1|0	0|1	1|0	0|0	1|0	1|1	0|1	1|0	1|1	0|0	0|1	0|0	1|0	0|0	1|0	0|0	0|0	0|1	1|1	1|0	0|0	0|1	1|0	0|0	0|1	0|0	1|0	0|0	0|1	0|0	0|0	0|0	0|1	0|0	1|0	0|0	0|1	0|0	0|1	0|0	0|0	0|0	0|0	0|1	0|0	0|0	0|1	0|1	0|0	0|0	1|0	0|0	0|0	0|0	1|0
1	13740191	Chr1SNP557	A	C	.	PASS	.	GT	0|0	0|1	1|0	1|0	1|0	0|0	0|0	1|1	0|1	0|1	0|1	0|0	0|1	0|1	0|1	0|1	1|1	0|1	0|1	1|1	1|1	1|1	0|0	0|1	0|0	1|0	0|1	0|1	0|1	0|0	0|1	1|1	0|0	1|0	0|0	0|0	1|1	0|0	0|0	0|0	1|0	1|0	0|0	1|0	0|0	0|1	0|0	0|1	0|1	0|1	0|0	1|0	0|1	0|0	0|1	0|0	1|1	0|1	1|1	0|1	1|1	1|1	1|0	0|0	0|1	1|0	1|0	0|1	0|1	0|0	1|1	0|1	0|1	0|0	1|1	0|0	1|1	1|0	1|1	0|0	1|1	1|0	1|1	1|0	1|1	1|0	1|0	1|1	1|0	1|0	1|1	1|0	1|0	0|1	1|1	0|1	1|0	0|1	1|1	0|1
1	13743791	Chr1SNP558	A	C	.	PASS	.	GT	0|0	0|0	0|0	0|1	0|0	0|1	0|1	0|0	0|0	0|0	0|0	1|1	0|0	0|0	0|0	0|0	0|0	1|0	0|0	0|0	0|0	0|0	1|0	0|0	1|0	0|1	0|0	0|0	1|0	0|0	0|0	0|0	0|0	0|1	1|0	0|0	0|0	0|0	0|1	0|1	0|0	0|0	0|0	0|0	0|0	0|0	1|0	0|0	1|0	0|0	0|0	0|0	0|0	0|0	1|0	1|0	0|0	0|0	0|0	0|0	0|0	0|0	0|0	0|0	0|0	0|1	0|0	0|0	1|0	0|0	0|0	0|0	0|0	0|0	0|0	0|1	0|0	0|0	0|0	0|1	0|0	0|0	0|0	0|0	0|0	0|1	0|1	0|0	0|0	0|1	0|0	0|0	0|0	1|0	0|0	0|0	0|0	1|0	0|0	0|0
1	13768990	Chr1SNP559	A	C	.	PASS	.	GT	0|1	0|1	1|1	1|1	1|0	0|1	0|1	1|1	0|1	0|1	0|1	1|1	0|1	1|1	0|1	1|1	1|1	1|1	0|1	1|1	1|1	1|1	1|1	0|1	1|0	1|1	0|1	0|1	1|1	1|1	1|1	1|1	0|0	1|1	1|0	0|0	1|1	1|0	0|1	0|1	1|0	1|0	1|0	1|1	1|1	0|1	1|0	0|1	1|1	0|1	0|0	1|0	0|1	0|0	1|1	1|0	1|1	0|1	1|1	0|1	1|1	1|1	1|0	0|0	0|1	1|1	1|0	0|1	1|1	1|0	1|1	0|1	1|1	1|0	1|1	1|1	1|1	1|0	1|1	0|1	1|1	1|0	1|1	1|0	1|1	1|1	1|1	1|1	1|0	1|1	1|1	1|0	1|0	1|1	1|1	0|1	1|1	1|1	1|1	0|1
1	13808590	Chr1SNP560	A	C	.	PASS	.	GT	0|0	0|0	0|0	0|1	0|0	0|1	0|1	0|0	0|0	0|0	0|0	1|1	0|0	0|0	0|0	0|0	0|0	1|0	0|0	0|1	0|0	0|0	1|0	0|0	1|0	0|1	0|0	0|0	1|0	0|0	0|0	0|0	0|0	0|1	1|0	0|0	0|0	0|0	0|1	0|1	0|0	0|0	0|0	0|0	0|0	0|0	1|0	0|0	1|0	0|0	0|0	0|0	0|0	0|0	1|0	1|0	0|0	0|0	0|0	0|0	0|0	0|0	0|0	0|0	0|0	0|1	0|0	0|0	1|0	0|0	0|0	0|0	0|0	0|0	0|0	0|1	0|0	0|0	0|0	0|1	0|0	0|0	0|0	0|0	0|0	0|1	0|1	0|0	0|0	0|1	0|0	0|0	0|0	1|0	0|0	0|0	0|0	1|0	0|0	0|0
1	13849990	Chr1SNP561	A	C	.	PASS	.	GT	0|0	0|0	0|0	0|0	0|0	0|0	0|0	0|0	0|0	0|0	0|0	0|0	0|0	0|0	0|1	0|0	0|0	0|0	0|0	0|0	0|0	0|0	0|0	0|0	0|0	0|0	0|0	0|0	0|0	0|0	0|0	0|0	0|0	1|0	0|0	0|0	0|0	0|0	0|0	0|0	0|0	0|0	0|0	0|0	0|0	0|0	0|0	0|0	0|0	0|0	0|0	0|0	0|0	0|0	0|0	0|0	0|0	0|1	0|0	0|0	0|0	0|0	0|0	0|0	0|0	0|0	0|0	0|0	0|1	0|0	0|0	0|0	0|0	0|0	0|0	0|0	0|0	0|0	0|0	0|0	0|0	1|0	0|0	1|0	1|0	0|0	0|0	0|0	0|0	0|0	0|0	0|0	0|0	0|0	0|0	0|1	0|0	0|0	0|0	0|0
1	13862590	Chr1SNP562	A	C	.	PASS	.	GT	0|0	0|0	0|0	0|0	0|0	0|1	0|1	0|0	0|0	0|0	0|0	1|0	0|0	0|0	0|0	0|0	0|0	1|0	0|0	0|0	0|0	0|0	0|0	0|0	1|0	0|0	0|0	0|0	1|0	0|0	0|0	0|0	0|0	0|0	0|0	0|0	0|0	0|0	0|1	0|0	0|0	0|0	0|0	0|0	0|0	0|0	0|0	0|0	1|0	0|0	0|0	0|0	0|0	0|0	1|0	0|0	0|0	0|0	0|0	0|0	0|0	0|0	0|0	0|0	0|0	0|0	0|0	0|0	0|0	0|0	0|0	0|0	0|0	0|0	0|0	0|1	0|0	0|0	0|0	0|1	0|0	0|0	0|0	0|0	0|0	0|0	0|0	0|0	0|0	0|0	0|0	0|0	0|0	0|0	0|0	0|0	0|0	1|0	0|0	0|0
1	13866190	Chr1SNP563	A	C	.	PASS	.	GT	0|0	0|0	0|0	0|1	0|0	0|1	0|1	0|0	0|0	0|0	0|0	1|1	0|0	0|0	0|0	0|0	0|0	1|0	0|0	0|1	0|0	0|0	1|0	0|0	1|0	0|1	0|0	0|0	1|0	0|0	0|0	0|0	0|0	0|1	1|0	0|0	0|0	0|0	0|1	0|1	0|0	0|0	0|0	0|0	0|0	0|0	1|0	0|0	1|0	0|0	0|0	0|0	0|0	0|0	1|0	1|0	0|0	0|0	0|0	0|0	0|0	0|0	0|0	0|0	0|0	0|1	0|0	0|0	1|0	0|0	0|0	0|0	0|0	0|0	0|0	0|1	0|0	0|0	0|0	0|1	0|0	0|0	0|0	0|0	0|0	0|1	0|1	0|0	0|0	0|1	0|0	0|0	0|0	1|0	0|0	0|0	0|0	1|0	0|0	0|0
1	13867990	Chr1SNP564	A	C	.	PASS	.	GT	0|0	0|0	0|0	0|0	0|0	0|0	0|0	0|0	0|0	0|0	0|0	0|0	0|0	0|0	0|0	0|0	1|0	0|1	0|0	0|0	0|1	0|0	0|0	0|0	0|0	0|0	0|0	0|0	0|0	0|0	0|0	0|1	0|0	0|0	0|0	0|0	0|0	0|0	0|0	0|0	0|0	0|0	0|0	0|0	0|0	0|0	0|0	0|0	0|0	0|0	0|0	0|0	0|0	0|0	0|0	0|0	0|0	0|0	0|0	0|0	0|0	0|0	0|0	0|0	0|1	0|0	0|0	0|0	0|0	0|0	0|0	0|0	0|0	0|0	0|0	0|0	0|0	0|0	0|0	0|0	0|0	0|0	0|0	0|0	0|0	0|0	0|0	0|0	0|0	0|0	0|0	0|0	0|0	0|0	0|0	0|0	0|0	0|0	0|0	0|0
1	13979589	Chr1SNP565	A	C	.	PASS	.	GT	0|0	0|0	0|0	0|0	0|0	0|0	0|0	0|0	0|0	0|1	0|0	0|0	0|0	0|1	0|0	0|1	0|0	0|0	0|0	0|0	0|0	0|1	0|0	0|0	0|0	0|0	0|0	0|0	0|0	0|0	0|0	0|0	0|0	0|0	0|0	0|0	0|0	0|0	0|0	0|0	0|0	0|0	0|0	1|0	0|0	0|0	0|0	0|0	0|0	0|0	0|0	1|0	0|0	0|0	0|0	0|0	1|0	0|0	0|0	0|0	0|0	0|0	1|0	0|0	0|0	0|0	1|0	0|0	0|0	0|0	1|1	0|0	0|0	0|0	0|0	0|0	1|0	1|0	0|0	0|0	0|0	0|0	0|1	0|0	0|0	1|0	0|0	0|0	0|0	0|0	1|0	0|0	0|0	0|0	0|0	0|0	1|0	0|1	1|1	0|0
1	13981389	Chr1SNP566	A	C	.	PASS	.	GT	0|0	0|0	0|0	0|0	0|0	0|0	0|0	0|0	0|0	0|0	0|0	0|0	0|0	0|1	0|0	0|0	0|0	0|0	0|0	0|0	0|0	0|0	0|0	0|0	0|0	0|0	0|0	0|0	0|0	0|0	0|0	0|0	0|0	0|0	0|0	0|0	0|0	0|0	0|0	0|0	0|0	0|0	0|0	0|0	0|0	0|0	0|0	0|0	0|0	0|0	0|0	1|0	0|0	0|0	0|0	0|0	0|0	0|0	0|0	0|0	0|0	0|0	0|0	0|0	0|0	0|0	1|0	0|0	0|0	0|0	0|0	0|0	0|0	0|0	0|0	0|0	0|0	1|0	0|0	0|0	0|0	0|0	0|1	0|0	0|0	1|0	0|0	0|0	0|0	0|0	1|0	0|0	0|0	0|0	0|0	0|0	1|0	0|0	1|0	0|0
1	14015588	Chr1SNP567	A	C	.	PASS	.	GT	0|0	0|0	0|0	0|0	0|0	0|0	0|0	0|0	0|0	0|1	0|0	0|0	0|0	0|0	0|0	0|1	0|0	0|0	0|0	0|0	0|0	0|1	0|0	0|0	0|0	0|0	0|0	0|0	0|0	0|0	0|0	0|0	0|0	0|0	0|0	0|0	0|0	0|0	0|0	0|0	0|0	0|0	0|0	1|0	0|0	0|0	0|0	0|0	0|0	0|0	0|0	0|0	0|0	0|0	0|0	0|0	1|0	0|0	0|0	0|0	0|0	0|0	1|0	0|0	0|0	0|0	0|0	0|0	0|0	0|0	1|1	0|0	0|0	0|0	0|0	0|0	1|0	0|0	0|0	0|0	0|0	0|0	0|0	0|0	0|0	0|0	0|0	0|0	0|0	0|0	0|0	0|0	0|0	0|0	0|0	0|0	0|0	0|1	0|1	0|0
1	14019188	Chr1SNP568	A	C	.	PASS	.	GT	0|0	0|0	0|0	0|0	0|0	0|0	0|0	0|0	0|0	0|0	0|0	0|0	0|0	0|0	0|0	0|0	0|0	0|0	0|0	1|0	0|0	0|0	0|0	0|0	0|0	0|0	0|0	0|0	0|0	0|0	0|0	0|0	0|0	0|0	0|0	0|0	0|0	0|0	0|0	0|0	1|0	0|0	0|0	0|0	0|0	0|0	0|0	0|0	0|0	0|0	0|0	0|0	0|1	0|0	0|0	0|0	0|0	0|0	0|1	0|0	0|0	0|0	0|0	0|0	0|0	0|0	0|0	0|0	0|0	0|0	0|0	0|0	0|0	0|0	0|0	0|0	0|0	0|0	0|1	0|0	0|0	0|0	0|0	0|0	0|1	0|0	0|0	1|0	1|0	0|0	0|0	0|0	0|0	0|0	0|0	0|0	0|0	0|0	0|0	0|0
1	14060588	Chr1SNP569	A	C	.	PASS	.	GT	0|0	0|0	0|1	0|0	0|0	0|0	0|0	0|0	0|0	0|0	0|0	0|0	0|0	0|0	0|0	1|0	0|0	0|0	0|0	0|0	0|0	0|0	0|1	0|0	0|0	0|0	0|0	0|0	0|0	1|1	1|0	0|0	0|0	0|0	0|0	0|0	0|0	1|0	0|0	0|0	0|0	0|0	0|0	0|1	0|0	0|0	0|0	0|0	0|0	0|0	0|0	0|0	0|0	0|0	0|0	1|0	0|0	0|0	0|0	0|0	0|0	0|0	0|0	0|0	0|0	0|1	0|0	0|0	0|0	1|0	0|0	0|0	1|0	0|0	0|0	1|0	0|0	0|0	0|0	0|0	0|0	0|0	0|0	0|0	0|0	0|0	0|0	0|0	0|0	0|0	0|0	0|0	0|0	1|0	0|0	0|0	0|1	0|0	0|0	0|0
1	14080388	Chr1SNP570	A	C	.	PASS	.	GT	0|0	0|0	0|0	0|0	0|0	0|0	0|0	0|0	0|0	0|0	0|0	0|0	0|0	0|0	0|1	0|0	0|0	0|0	0|0	0|0	0|0	0|0	0|0	0|0	0|0	0|0	0|0	0|0	0|0	0|0	0|0	0|0	0|0	1|0	0|0	0|0	0|0	0|0	0|0	0|0	0|0	0|0	0|0	0|0	0|0	0|0	0|0	0|0	0|0	0|0	0|0	0|0	0|0	0|0	0|0	0|0	0|0	0|1	0|0	0|0	0|0	0|0	0|0	0|0	0|0	0|0	0|0	0|0	0|1	0|0	0|0	0|0	0|0	0|0	0|0	0|0	0|0	0|0	0|0	0|0	0|0	1|0	0|0	1|0	0|0	0|0	0|0	0|0	0|0	0|0	0|0	0|0	0|0	0|0	0|0	0|1	0|0	0|0	0|0	0|0
1	14087588	Chr1SNP571	A	C	.	PASS	.	GT	0|0	0|0	0|0	0|0	0|0	0|0	0|0	0|0	0|0	0|0	0|0	0|0	0|0	0|1	0|0	0|0	0|0	0|0	0|0	0|0	0|0	0|0	0|0	0|0	0|0	0|0	0|0	0|0	0|0	0|0	0|0	0|0	0|0	0|0	0|0	0|0	0|0	0|0	0|0	0|0	0|0	0|0	0|0	0|0	0|0	0|0	0|0	0|0	0|0	0|0	0|0	1|0	0|0	0|0	0|0	0|0	0|0	0|0	0|0	0|0	0|0	0|0	0|0	0|0	0|0	0|0	1|0	0|0	0|0	0|0	0|0	0|0	0|0	0|0	0|0	0|0	0|0	1|0	0|0	0|0	0|0	0|0	0|1	0|0	0|0	1|0	0|0	0|0	0|0	0|0	1|0	0|0	0|0	0|0	0|0	0|0	1|0	0|0	1|0	0|0
1	14094788	Chr1SNP572	A	C	.	PASS	.	GT	0|0	0|0	0|0	0|0	0|0	0|0	0|0	0|1	0|0	0|0	0|0	0|0	0|1	0|0	0|0	0|0	0|1	0|0	0|0	0|0	1|0	1|0	0|0	0|0	0|0	0|0	0|1	0|1	0|1	0|0	0|0	0|0	0|0	0|0	0|0	0|0	0|0	0|0	0|0	0|0	0|0	0|0	0|0	0|0	0|0	0|0	0|0	0|0	0|0	0|1	0|0	0|0	0|0	0|0	0|1	0|0	0|0	0|0	0|0	0|0	0|1	0|0	0|0	0|0	0|0	0|0	0|0	0|1	0|0	0|0	0|0	0|0	0|0	0|0	0|0	0|0	0|0	0|0	1|0	0|0	0|0	0|0	0|0	0|0	0|0	0|0	1|0	0|0	0|0	1|0	0|0	1|0	0|0	0|1	0|0	0|0	0|0	0|0	0|0	0|0
1	14121788	Chr1SNP573	A	C	.	PASS	.	GT	1|1	1|0	0|0	0|1	0|1	1|1	1|1	0|0	1|0	1|0	0|0	1|1	1|0	1|1	1|0	0|0	0|0	1|0	0|0	0|1	0|0	0|0	1|0	1|0	1|1	0|1	1|0	1|0	1|0	0|0	0|0	0|0	0|0	0|1	1|0	1|0	0|0	0|1	1|1	1|1	0|1	0|1	1|1	0|0	1|1	1|0	1|0	1|0	1|0	1|0	1|1	1|1	1|0	1|1	1|0	0|1	0|0	1|0	0|0	1|0	0|0	0|0	0|1	1|1	1|0	0|0	1|1	1|0	1|0	0|1	0|0	1|0	0|0	1|1	0|0	0|1	0|0	1|1	0|0	0|1	0|0	0|1	0|1	0|0	0|0	1|1	0|1	0|0	0|1	0|1	1|0	0|1	0|0	0|0	0|0	1|0	1|0	1|0	1|0	1|0
1	14123588	Chr1SNP574	A	C	.	PASS	.	GT	0|0	0|0	0|0	0|1	0|0	0|1	0|1	0|0	0|0	0|0	0|0	1|1	0|0	0|0	0|0	0|0	0|0	1|0	0|0	0|1	0|0	0|0	1|0	0|0	1|0	0|0	0|0	0|0	1|0	0|0	0|0	0|0	0|0	0|0	1|0	0|0	0|0	0|0	0|1	0|1	0|0	0|0	0|0	0|0	0|0	0|0	1|0	0|0	1|0	0|0	0|0	0|0	0|0	0|0	1|0	0|0	0|0	0|0	0|0	0|0	0|0	0|0	0|0	0|0	0|0	0|0	0|0	0|0	1|0	0|0	0|0	0|0	0|0	0|0	0|0	0|1	0|0	0|0	0|0	0|1	0|0	0|0	0|0	0|0	0|0	0|1	0|0	0|0	0|0	0|1	0|0	0|0	0|0	0|0	0|0	0|0	0|0	1|0	0|0	0|0
1	14155987	Chr1SNP575	A	C	.	PASS	.	GT	0|0	0|0	0|0	0|0	0|0	0|0	0|0	0|0	0|0	0|0	0|0	0|0	0|0	0|0	0|0	0|0	0|0	0|0	0|0	0|0	0|0	0|0	0|0	0|0	0|0	0|0	0|0	0|0	0|0	0|0	0|0	0|0	0|0	0|0	0|0	0|0	0|0	0|0	0|0	0|0	0|0	0|0	0|0	0|0	0|0	0|0	0|0	0|0	0|0	0|0	0|0	0|0	0|0	0|0	0|0	0|0	0|0	0|0	0|0	0|0	0|0	0|0	0|0	0|0	0|0	0|0	0|0	0|0	0|0	0|0	0|0	0|0	0|0	0|0	0|0	0|0	0|0	1|0	0|0	0|0	0|0	0|0	0|0	0|0	0|0	1|0	0|0	0|0	0|0	0|0	1|0	0|0	0|0	0|0	0|0	0|0	1|0	0|0	1|0	0|0
1	14179387	Chr1SNP576	A	C	.	PASS	.	GT	0|0	0|0	0|0	0|0	0|0	0|0	0|0	0|1	0|0	0|0	0|0	0|0	0|1	0|0	0|0	0|0	0|0	0|0	0|0	0|0	0|0	0|0	0|0	0|0	0|0	0|0	0|0	0|0	0|0	0|0	0|0	0|0	0|0	0|0	0|0	0|0	0|0	0|0	0|0	0|0	0|0	0|0	0|0	0|0	0|0	0|0	0|0	0|0	0|0	0|0	0|0	0|0	0|0	0|0	0|1	0|0	0|0	0|0	0|0	0|0	0|0	0|0	0|0	0|0	0|0	0|0	0|0	0|1	0|0	0|0	0|0	0|0	0|0	0|0	0|0	0|0	0|0	0|0	0|0	0|0	0|0	0|0	0|0	0|0	0|0	0|0	0|0	0|0	0|0	0|0	0|0	0|0	0|0	0|1	0|0	0|0	0|0	0|0	0|0	0|0
1	14199187	Chr1SNP577	A	C	.	PASS	.	GT	0|0	0|0	0|0	0|0	0|0	0|0	0|0	0|0	0|0	0|0	1|0	0|0	0|0	0|0	0|0	0|0	0|0	0|0	1|0	0|0	0|0	0|0	0|0	0|0	0|0	0|0	0|0	0|0	0|0	0|0	0|0	0|0	1|1	0|0	0|1	0|1	0|0	0|0	0|0	0|0	0|0	0|0	0|0	0|0	0|0	0|0	0|1	0|0	0|0	0|0	0|0	0|0	0|0	0|0	0|0	0|0	0|0	0|0	0|0	0|0	0|0	0|0	0|0	0|0	0|0	0|0	0|0	0|0	0|0	0|0	0|0	0|0	0|0	0|0	0|0	0|0	0|0	0|0	0|0	0|0	0|0	0|0	0|0	0|1	0|0	0|0	0|0	0|0	0|0	0|0	0|0	0|0	0|1	0|0	0|0	0|0	0|0	0|0	0|0	0|0
1	14247787	Chr1SNP578	A	C	.	PASS	.	GT	0|0	0|0	0|0	0|0	0|0	0|0	0|0	0|1	0|0	0|0	0|0	0|0	0|1	0|0	0|0	0|0	0|0	0|0	0|0	0|0	0|0	0|0	0|0	0|0	0|0	0|0	0|0	0|0	0|0	0|0	0|0	0|0	0|0	0|0	0|0	0|0	0|0	0|0	0|0	0|0	0|0	0|0	0|0	0|0	0|0	0|0	0|0	0|0	0|0	0|0	0|0	0|0	0|0	0|0	0|1	0|0	0|0	0|0	0|0	0|0	0|0	0|0	0|0	0|0	0|0	0|0	0|0	0|1	0|0	0|0	0|0	0|0	0|0	0|0	0|0	0|0	0|0	0|0	0|0	0|0	0|0	0|0	0|0	0|0	0|0	0|0	0|0	0|0	0|0	0|0	0|0	0|0	0|0	0|1	0|0	0|0	0|0	0|0	0|0	0|0
1	14253186	Chr1SNP579	A	C	.	PASS	.	GT	0|0	0|0	0|0	0|0	0|0	0|0	0|0	0|0	0|0	0|0	0|0	0|0	0|0	0|1	0|0	0|0	0|0	0|0	0|0	0|0	0|0	0|0	0|0	0|0	0|0	0|0	0|0	0|0	0|0	0|0	0|0	0|0	0|0	0|0	0|0	0|0	0|0	0|0	0|0	0|0	0|0	0|0	0|0	0|0	0|0	0|0	0|0	0|0	0|0	0|0	0|0	1|0	0|0	0|0	0|0	0|0	0|0	0|0	0|0	0|0	0|0	0|0	0|0	0|0	0|0	0|0	1|0	0|0	0|0	0|0	0|0	0|0	0|0	0|0	0|0	0|0	0|0	1|0	0|0	0|0	0|0	0|0	0|1	0|0	0|0	1|0	0|0	0|0	0|0	0|0	1|0	0|0	0|0	0|0	0|0	0|0	1|0	0|0	1|0	0|0
1	14308986	Chr1SNP580	A	C	.	PASS	.	GT	0|0	0|0	0|0	0|0	0|0	0|0	0|0	0|0	0|0	0|1	0|0	0|0	0|0	0|0	0|0	0|1	0|0	0|0	0|0	0|0	0|0	0|1	0|0	0|0	0|0	0|0	0|0	0|0	0|0	0|0	0|0	0|0	0|0	0|0	0|0	0|0	0|0	0|0	0|0	0|0	0|0	0|0	0|0	1|0	0|0	0|0	0|0	0|0	0|0	0|0	0|0	0|0	0|0	0|0	0|0	0|0	0|0	0|0	0|0	0|0	0|0	0|0	1|0	0|0	0|0	0|0	0|0	0|0	0|0	0|0	0|1	0|0	0|0	0|0	0|0	0|0	1|0	0|0	0|0	0|0	0|0	0|0	0|0	0|0	0|0	0|0	0|0	0|0	0|0	0|0	0|0	0|0	0|0	0|0	0|0	0|0	0|0	0|1	0|1	0|0
1	14310786	Chr1SNP581	A	C	.	PASS	.	GT	1|1	1|0	0|0	0|1	0|1	1|1	1|1	0|0	1|0	1|0	0|0	1|1	1|0	1|1	1|0	0|0	0|0	1|0	0|0	0|1	0|0	0|0	1|0	1|0	1|1	0|1	1|0	1|0	1|0	0|0	0|0	0|0	0|0	0|1	1|0	1|0	0|0	0|1	1|1	1|1	0|1	0|1	1|1	0|0	1|1	1|0	1|0	1|0	1|0	1|0	1|1	1|1	1|0	1|1	1|0	0|1	0|0	1|0	0|0	1|0	0|0	0|0	0|1	1|1	1|0	1|0	1|1	1|0	1|0	0|1	0|0	1|0	0|0	1|1	0|0	0|1	0|0	1|1	0|0	0|1	0|0	0|1	0|1	0|0	0|0	1|1	0|1	0|0	0|1	0|1	1|0	0|1	0|0	0|0	0|0	1|0	1|0	1|0	1|0	1|0
1	14346786	Chr1SNP582	A	C	.	PASS	.	GT	1|1	1|1	1|1	1|1	1|1	1|1	1|1	1|1	1|1	1|1	1|1	1|1	1|1	1|1	1|1	1|1	1|0	1|1	1|1	1|1	0|1	0|1	1|1	1|1	1|1	1|1	1|0	1|0	1|0	1|1	1|1	1|1	1|1	1|1	1|1	1|1	1|1	1|1	1|1	1|1	1|1	1|1	1|1	1|1	1|1	1|1	1|1	1|1	1|1	1|0	1|1	1|1	1|1	1|1	1|1	1|1	1|1	1|1	1|1	1|1	1|0	1|1	1|1	1|1	1|1	1|1	1|1	1|1	1|1	1|1	1|1	1|1	1|1	1|1	1|1	1|1	1|1	1|1	0|1	1|1	1|1	1|1	1|1	1|1	1|1	1|1	0|1	1|1	1|1	0|1	1|1	0|1	1|1	1|1	1|1	1|1	1|1	1|1	1|1	1|1
1	14370186	Chr1SNP583	A	C	.	PASS	.	GT	0|0	0|0	0|0	0|0	0|1	0|0	0|0	0|0	0|0	0|0	0|0	0|0	1|0	0|0	0|0	0|0	0|0	0|0	0|0	0|0	0|0	0|0	0|0	0|0	0|0	0|0	1|0	0|0	0|0	0|0	0|0	0|0	0|0	0|0	0|0	0|0	0|0	0|0	0|0	0|0	0|0	0|0	0|0	0|0	0|0	0|0	0|0	0|0	0|0	0|0	0|0	0|0	0|0	0|0	0|0	0|0	0|0	0|0	0|0	0|0	0|0	0|0	0|0	0|1	1|0	0|0	0|0	0|0	0|0	0|0	0|0	0|0	0|0	0|0	0|0	0|0	0|0	0|0	0|0	0|0	0|0	0|0	0|0	0|0	0|0	0|0	0|0	0|0	0|0	0|0	0|0	0|0	0|0	0|0	0|0	0|0	0|0	0|0	0|0	1|0
1	14395385	Chr1SNP584	A	C	.	PASS	.	GT	0|0	0|0	0|0	1|0	0|0	0|0	0|0	0|0	0|1	0|0	0|1	0|0	0|0	0|0	0|0	0|0	0|0	0|0	0|0	0|0	0|0	0|0	0|0	0|0	0|0	0|0	0|0	0|0	0|0	0|0	0|0	0|0	0|0	0|0	0|0	0|0	1|0	0|0	0|0	0|0	0|0	0|0	0|0	0|0	0|0	0|0	0|0	0|0	0|0	0|0	0|0	0|0	0|0	0|0	0|0	0|0	0|0	0|0	0|0	0|0	0|0	0|0	0|0	0|0	0|0	0|0	0|0	0|0	0|0	0|0	0|0	0|0	0|0	0|0	0|0	0|0	0|0	0|0	0|0	0|0	0|0	0|0	0|0	0|0	0|0	0|0	0|0	0|0	0|0	0|0	0|1	0|0	0|0	0|0	0|0	0|0	0|0	0|0	0|0	0|0
1	14418785	Chr1SNP585	A	C	.	PASS	.	GT	0|0	0|0	0|0	0|1	0|0	0|1	0|1	0|0	0|0	0|0	0|0	1|1	0|0	0|0	0|0	0|0	0|0	1|0	0|0	0|1	0|0	0|0	1|0	0|0	1|0	0|0	0|0	0|0	1|0	0|0	0|0	0|0	0|0	0|0	1|0	0|0	0|0	0|0	0|1	0|1	0|0	0|0	0|0	0|0	0|0	0|0	1|0	0|0	1|0	0|0	0|0	0|0	0|0	0|0	1|0	0|0	0|0	0|0	0|0	0|0	0|0	0|0	0|0	0|0	0|0	0|0	0|0	0|0	1|0	0|0	0|0	0|0	0|0	0|0	0|0	0|1	0|0	0|0	0|0	0|1	0|0	0|0	0|0	0|0	0|0	0|1	0|0	0|0	0|0	0|1	0|0	0|0	0|0	0|0	0|0	0|0	0|0	1|0	0|0	0|0
1	14429585	Chr1SNP586	A	C	.	PASS	.	GT	0|0	0|0	0|0	0|0	0|0	0|1	0|1	0|0	0|0	0|0	0|0	1|0	0|0	0|0	0|0	0|0	0|0	1|0	0|0	0|0	0|0	0|0	0|0	0|0	1|0	0|0	0|0	0|0	1|0	0|0	0|0	0|0	0|0	0|0	0|0	0|0	0|0	0|0	0|1	0|0	0|0	0|0	0|0	0|0	0|0	0|0	0|0	0|0	1|0	0|0	0|0	0|0	0|0	0|0	1|0	0|0	0|0	0|0	0|0	0|0	0|0	0|0	0|0	0|0	0|0	0|0	0|0	0|0	0|0	0|0	0|0	0|0	0|0	0|0	0|0	0|1	0|0	0|0	0|0	0|1	0|0	0|0	0|0	0|0	0|0	0|0	0|0	0|0	0|0	0|0	0|0	0|0	0|0	0|0	0|0	0|0	0|0	1|0	0|0	0|0
1	14443985	Chr1SNP587	A	C	.	PASS	.	GT	0|0	0|0	0|1	0|0	0|0	0|0	0|0	0|0	0|0	0|0	0|0	0|0	0|0	0|0	0|0	1|0	0|0	0|0	0|0	0|0	0|0	0|0	0|1	0|0	0|0	0|0	0|0	0|0	0|0	1|1	1|0	0|0	0|0	0|0	0|0	0|0	0|0	1|0	0|0	0|0	0|0	0|0	0|0	0|1	0|0	0|0	0|0	0|0	0|0	0|0	0|0	0|0	0|0	0|0	0|0	1|0	0|0	0|0	0|0	0|0	0|0	0|0	0|0	0|0	0|0	0|1	0|0	0|0	0|0	1|0	0|0	0|0	1|0	0|0	0|0	1|0	0|0	0|0	0|0	0|0	0|0	0|0	0|0	0|0	0|0	0|0	0|0	0|0	0|0	0|0	0|0	0|0	0|0	1|0	0|0	0|0	0|1	0|0	0|0	0|0
1	14463785	Chr1SNP588	A	C	.	PASS	.	GT	0|0	0|0	1|0	0|0	0|0	0|0	0|0	1|0	0|0	0|0	0|0	0|0	0|0	0|0	0|0	0|0	0|0	0|0	0|0	0|0	0|0	0|0	0|0	0|0	0|0	0|0	0|0	0|0	0|0	0|0	0|0	0|0	0|0	0|0	0|0	0|0	0|0	0|0	0|0	0|0	0|0	0|0	0|0	0|0	0|0	0|0	0|0	0|0	0|0	0|0	0|0	0|0	0|0	0|0	0|0	0|0	1|0	0|0	0|0	0|0	1|0	0|0	0|0	0|0	0|0	0|0	0|0	0|0	0|0	0|0	1|0	0|0	0|0	0|0	1|0	0|0	0|0	0|0	0|0	0|0	1|0	0|0	0|0	0|0	0|0	0|0	0|0	0|0	0|0	0|0	0|0	0|0	0|0	0|0	1|0	0|0	0|0	0|0	0|0	0|0
1	14465585	Chr1SNP589	A	C	.	PASS	.	GT	0|0	0|0	0|0	0|0	0|0	0|0	0|0	0|0	0|0	0|0	0|0	0|0	0|0	0|0	0|0	0|0	0|0	1|0	0|0	0|0	0|0	0|0	0|0	0|0	0|0	0|0	0|0	0|0	1|0	0|0	0|0	0|0	0|0	0|0	0|0	0|0	0|0	0|0	0|1	0|0	0|0	0|0	0|0	0|0	0|0	0|0	0|0	0|0	0|0	0|0	0|0	0|0	0|0	0|0	1|0	0|0	0|0	0|0	0|0	0|0	0|0	0|0	0|0	0|0	0|0	0|0	0|0	0|0	0|0	0|0	0|0	0|0	0|0	0|0	0|0	0|1	0|0	0|0	0|0	0|1	0|0	0|0	0|0	0|0	0|0	0|0	0|0	0|0	0|0	0|0	0|0	0|0	0|0	0|0	0|0	0|0	0|0	0|0	0|0	0|0
1	14470985	Chr1SNP590	A	C	.	PASS	.	GT	0|0	0|1	0|0	0|0	0|0	0|0	0|0	0|1	0|0	0|0	0|0	0|0	0|1	0|0	0|0	0|0	0|0	0|0	0|0	0|0	0|0	0|0	0|0	0|0	0|0	0|0	0|0	0|0	0|0	0|0	0|0	0|0	0|0	0|0	0|0	0|0	0|0	0|0	0|0	0|0	0|0	0|0	0|0	0|0	0|0	0|0	0|0	0|0	0|0	0|0	0|0	0|0	0|0	0|0	0|1	0|0	0|0	0|0	0|0	0|0	0|0	0|0	0|0	0|0	0|0	0|0	0|0	0|1	0|0	0|0	0|0	0|0	0|0	0|0	0|1	0|0	0|0	0|0	0|0	0|0	0|0	0|0	0|0	0|0	0|0	0|0	0|0	0|0	0|0	0|0	0|0	0|0	1|0	0|1	0|0	0|0	0|0	0|0	0|0	0|0
1	14488985	Chr1SNP591	A	C	.	PASS	.	GT	0|0	0|0	0|0	0|0	0|0	0|1	0|1	0|0	0|0	0|0	0|0	0|0	0|0	0|0	0|0	0|0	0|0	1|0	0|0	0|0	0|0	0|0	0|0	0|0	0|0	0|0	0|0	0|0	1|0	0|0	0|0	0|0	0|0	0|0	0|0	0|0	0|0	0|0	0|1	0|0	0|0	0|0	0|0	0|0	0|0	0|0	0|0	0|0	0|0	0|0	0|0	0|0	0|0	0|0	1|0	0|0	0|0	0|0	0|0	0|0	0|0	0|0	0|0	0|0	0|0	0|0	0|0	0|0	0|0	0|0	0|0	0|0	0|0	0|0	0|0	0|1	0|0	0|0	0|0	0|1	0|0	0|0	0|0	0|0	0|0	0|0	0|0	0|0	0|0	0|0	0|0	0|0	0|0	0|0	0|0	0|0	0|0	0|0	0|0	0|0
1	14494385	Chr1SNP592	A	C	.	PASS	.	GT	0|0	0|1	1|0	1|1	1|0	0|0	0|0	1|1	0|1	0|1	1|1	0|1	0|1	0|0	0|1	0|1	1|1	0|1	1|1	1|1	1|1	1|1	1|0	0|1	0|0	1|0	0|1	0|1	0|1	0|0	0|1	1|1	1|1	1|0	1|1	0|1	1|1	0|0	0|0	0|1	1|0	1|1	0|0	1|0	0|0	0|1	1|1	0|1	0|1	0|1	0|1	0|0	0|1	0|1	0|1	0|0	1|1	0|1	1|1	0|1	1|1	1|1	1|0	0|0	0|1	0|0	0|0	0|1	1|1	0|0	1|1	0|1	0|1	0|0	1|1	0|0	1|1	0|0	1|1	1|0	1|1	1|0	1|0	1|1	1|1	0|1	1|0	1|1	1|0	1|1	0|1	1|0	1|1	0|1	1|1	0|1	0|0	0|1	0|1	0|1
1	14532184	Chr1SNP593	A	C	.	PASS	.	GT	0|0	1|0	0|0	0|0	0|1	1|0	0|0	0|0	0|0	0|0	0|0	0|0	1|0	0|0	0|0	0|0	0|0	0|0	0|0	0|0	0|0	0|0	0|0	0|0	0|0	0|0	1|0	1|0	0|0	0|0	0|0	0|0	0|0	0|0	0|0	1|0	0|0	0|1	0|0	1|0	0|0	0|0	0|1	0|0	0|0	0|0	0|0	0|0	0|0	1|0	0|0	0|0	0|0	0|0	0|0	0|1	0|0	1|0	0|0	1|0	0|0	0|0	0|1	0|1	1|0	1|0	0|1	1|0	0|0	0|0	0|0	0|0	0|0	0|0	0|0	0|0	0|0	0|0	0|0	0|0	0|0	0|1	0|0	0|0	0|0	0|0	0|0	0|0	0|0	0|0	0|0	0|1	0|0	0|0	0|0	0|0	0|0	0|0	0|0	1|0
1	14539384	Chr1SNP594	A	C	.	PASS	.	GT	0|0	0|0	1|0	0|0	0|0	0|0	0|0	1|0	0|0	0|0	0|0	0|0	0|0	0|0	0|0	0|0	0|0	0|0	0|1	0|0	0|0	0|0	0|0	0|0	0|0	1|0	0|0	0|0	0|0	0|0	0|0	0|0	0|0	0|0	0|0	0|0	0|0	0|0	0|0	0|0	0|0	1|0	0|0	0|0	0|0	0|0	0|0	0|0	0|0	0|0	0|0	0|0	0|0	0|0	0|0	0|0	1|0	0|0	0|0	0|0	1|0	0|0	0|0	0|0	0|0	0|0	0|0	0|0	0|0	0|0	1|0	0|0	0|0	0|0	1|0	0|0	0|0	0|0	0|0	0|0	1|0	0|0	1|0	0|0	0|0	0|0	0|0	0|0	0|0	0|0	0|0	0|0	0|0	0|0	1|1	0|0	0|0	0|0	0|0	0|0
1	14548384	Chr1SNP595	A	C	.	PASS	.	GT	0|1	0|0	0|0	0|0	0|0	0|0	0|0	0|0	0|0	0|0	0|0	1|0	0|0	1|0	0|0	0|0	0|0	0|0	0|0	0|0	0|0	0|0	0|0	0|0	1|0	0|0	0|0	0|0	0|0	0|0	0|0	0|0	0|0	0|0	0|0	0|0	0|0	0|0	0|0	0|0	0|0	0|0	1|0	0|0	1|1	0|0	0|0	0|0	1|0	0|0	0|0	0|0	0|0	0|0	0|0	0|0	0|0	0|0	0|0	0|0	0|0	0|0	0|0	0|0	0|0	0|0	0|0	0|0	0|0	0|0	0|0	0|0	0|0	1|0	0|0	0|0	0|0	0|0	0|0	0|0	0|0	0|0	0|0	0|0	0|0	0|0	0|0	0|0	0|0	0|0	0|0	0|0	0|0	0|0	0|0	0|0	0|0	1|0	0|0	0|0
1	14596984	Chr1SNP596	A	C	.	PASS	.	GT	0|0	0|0	0|0	0|0	0|0	0|0	0|0	0|0	0|0	0|0	0|0	0|0	0|0	0|0	0|0	0|0	0|1	0|0	0|0	0|0	1|0	1|0	0|0	0|1	0|0	0|0	0|1	0|1	0|1	0|0	0|1	0|0	0|0	0|0	0|0	0|0	0|0	0|0	0|0	0|0	0|0	0|0	0|0	0|0	0|0	0|0	0|0	0|0	0|0	0|1	0|0	0|0	0|0	0|0	0|0	0|0	0|1	0|0	0|0	0|0	0|1	0|0	0|0	0|0	0|0	0|0	0|0	0|0	0|0	0|0	0|0	0|0	0|0	0|0	0|0	0|0	0|0	0|0	1|0	0|0	0|0	0|0	0|0	0|0	0|0	0|0	1|0	0|0	0|0	1|0	0|0	1|0	0|0	0|0	0|0	0|0	0|0	0|0	0|0	0|0
1	14605984	Chr1SNP597	A	C	.	PASS	.	GT	0|0	0|0	0|0	0|0	0|0	0|0	0|0	0|0	0|0	0|0	0|0	0|0	0|0	0|0	0|0	0|0	0|0	1|0	0|0	0|0	0|0	0|0	0|0	0|0	0|0	0|0	0|0	0|0	1|0	0|0	0|0	0|0	0|0	0|0	0|0	0|0	0|0	0|0	0|1	0|0	0|0	0|0	0|0	0|0	0|0	0|0	0|0	0|0	0|0	0|0	0|0	0|0	0|0	0|0	1|0	0|0	0|0	0|0	0|0	0|0	0|0	0|0	0|0	0|0	0|0	0|0	0|0	0|0	0|0	0|0	0|0	0|0	0|0	0|0	0|0	0|1	0|0	0|0	0|0	0|1	0|0	0|0	0|0	0|0	0|0	0|0	0|0	0|0	0|0	0|0	0|0	0|0	0|0	0|0	0|1	0|0	0|0	0|0	0|0	0|0
1	14623984	Chr1SNP598	A	C	.	PASS	.	GT	0|0	0|0	0|0	0|0	0|0	0|0	0|0	0|0	0|0	0|0	0|0	0|0	0|0	0|1	0|0	0|0	0|0	0|0	0|0	0|0	0|0	0|0	0|0	0|0	0|0	0|0	0|0	0|0	0|0	0|0	0|0	0|0	0|0	0|0	0|0	0|0	0|0	0|0	0|0	0|0	0|0	0|0	0|0	0|0	0|0	0|0	0|0	0|0	0|0	0|0	0|0	1|0	0|0	0|0	0|0	0|0	0|0	0|0	0|0	0|0	0|0	0|0	0|0	0|0	0|0	0|0	1|0	0|0	0|0	0|0	0|0	0|0	0|0	0|0	0|0	0|0	0|0	1|0	0|0	0|0	0|0	0|0	0|1	0|0	0|0	1|0	0|0	0|0	0|0	0|0	1|0	0|0	0|0	0|0	0|0	0|0	1|0	0|0	1|0	0|0
1	14686983	Chr1SNP599	A	C	.	PASS	.	GT	1|1	1|0	0|0	0|0	0|1	1|0	1|0	0|0	1|0	1|0	0|0	1|0	1|0	1|1	1|0	0|0	0|0	1|0	0|0	0|0	0|0	0|0	0|0	1|0	1|1	0|1	1|0	1|0	1|0	0|0	0|0	0|0	0|0	0|1	0|0	1|0	0|0	0|1	1|1	1|0	0|1	0|0	1|1	0|0	1|1	1|0	0|0	1|1	1|0	1|0	1|0	1|1	1|0	1|0	1|0	0|1	0|0	1|0	0|0	1|0	0|0	0|0	0|1	1|1	1|0	1|0	1|1	1|0	0|0	0|1	0|0	1|0	0|0	1|1	0|0	0|1	0|1	1|1	0|0	0|1	0|0	0|1	0|1	0|0	0|0	1|0	0|1	0|1	0|1	0|0	1|0	0|1	0|0	0|0	0|0	1|0	1|0	1|0	1|0	1|0
1	14706783	Chr1SNP600	A	C	.	PASS	.	GT	0|0	0|0	0|1	0|0	0|0	0|0	0|0	0|0	0|0	0|0	1|0	0|0	0|0	0|0	0|0	1|0	0|0	0|0	1|0	0|0	0|0	0|0	0|1	0|0	0|0	0|0	0|0	0|0	0|0	1|1	1|0	0|0	1|1	0|0	0|1	0|1	0|0	1|0	0|0	0|0	0|0	0|0	0|0	0|1	0|0	0|0	0|1	0|0	0|0	0|0	0|0	0|0	0|0	0|0	0|0	1|0	0|0	0|0	0|0	0|0	0|0	0|0	0|0	0|0	0|0	0|1	0|0	0|0	0|0	1|0	0|0	0|0	1|0	0|0	0|0	1|0	0|0	0|0	0|0	1|0	0|0	0|0	0|0	0|1	0|0	0|0	0|0	0|0	0|0	0|0	0|0	0|0	0|1	1|0	0|0	0|0	0|1	0|0	0|0	0|0
1	14748183	Chr1SNP601	A	C	.	PASS	.	GT	0|0	0|0	0|0	0|0	0|0	0|0	0|0	0|0	0|0	0|0	0|0	0|0	0|0	0|0	0|0	0|0	0|0	1|0	0|0	0|0	0|0	0|0	0|0	0|0	0|0	0|0	0|0	0|0	1|0	0|0	0|0	0|0	0|0	0|0	0|0	0|0	0|0	0|0	0|1	0|0	0|0	0|0	0|0	0|0	0|0	0|0	0|0	0|0	0|0	0|0	0|0	0|0	0|0	0|0	1|0	0|0	0|0	0|0	0|0	0|0	0|0	0|0	0|0	0|0	0|0	0|0	0|0	0|0	0|0	0|0	0|0	0|0	0|0	0|0	0|0	0|1	0|0	0|0	0|0	0|1	0|0	0|0	0|0	0|0	0|0	0|0	0|0	0|0	0|0	0|0	0|0	0|0	0|0	0|0	0|0	0|0	0|0	0|0	0|0	0|0
1	14755382	Chr1SNP602	A	C	.	PASS	.	GT	0|0	1|0	0|0	0|0	0|0	1|0	0|0	0|0	0|0	0|0	0|0	0|0	0|0	0|0	0|0	0|0	0|0	0|0	0|0	0|0	0|0	0|0	0|0	0|0	0|0	0|0	0|0	1|0	0|0	0|0	0|0	0|0	0|0	0|0	0|0	0|0	0|0	0|0	0|0	1|0	0|0	0|0	0|1	0|0	0|0	0|0	0|0	0|0	0|0	1|0	0|0	0|0	0|0	0|0	0|0	0|0	0|0	1|0	0|0	1|0	0|0	0|0	0|0	0|0	0|0	0|0	0|1	1|0	0|0	0|0	0|0	0|0	0|0	0|0	0|0	0|0	0|0	0|0	0|0	0|0	0|0	0|1	0|0	0|0	0|0	0|0	0|0	0|0	0|0	0|0	0|0	0|0	0|0	0|0	0|0	0|0	0|0	0|0	0|0	0|0
1	14803982	Chr1SNP603	A	C	.	PASS	.	GT	1|1	1|0	0|0	0|0	0|1	1|0	1|0	0|0	1|0	0|0	0|0	1|0	1|0	1|1	0|0	0|0	0|1	1|0	0|0	0|0	1|0	1|0	0|0	1|0	1|1	0|1	1|1	1|1	1|1	0|0	0|0	0|0	0|0	0|1	0|0	1|0	0|0	0|1	1|0	1|0	0|1	0|0	1|1	0|0	1|1	0|0	0|0	0|1	1|0	1|1	1|0	1|1	1|0	1|0	1|0	0|1	0|0	1|0	0|0	1|0	0|1	0|0	0|1	1|1	1|0	1|0	1|1	1|0	0|0	0|1	0|0	0|0	0|0	1|1	0|0	0|0	0|1	1|1	1|0	0|0	0|0	0|1	0|1	0|0	0|0	1|0	1|1	0|1	0|1	1|0	1|0	1|1	0|0	0|0	0|0	1|0	1|0	1|0	1|0	1|0
1	14829182	Chr1SNP604	A	C	.	PASS	.	GT	0|0	0|0	0|1	0|0	0|0	0|0	0|0	0|0	0|0	0|0	1|0	0|0	0|0	0|0	0|0	1|0	0|0	0|0	1|0	0|0	0|0	0|0	0|1	0|0	0|0	0|0	0|0	0|0	0|0	1|1	1|0	0|0	1|1	0|0	0|1	0|1	0|0	1|0	0|0	0|0	0|0	0|0	0|0	0|1	0|0	0|0	0|1	0|0	0|0	0|0	0|0	0|0	0|0	0|0	0|0	1|0	0|0	0|0	0|0	0|0	0|0	0|0	0|0	0|0	0|0	0|1	0|0	0|0	0|0	1|0	0|0	0|0	1|0	0|0	0|0	1|0	0|0	0|0	0|0	1|0	0|0	0|0	0|0	0|1	0|0	0|0	0|0	0|0	0|0	0|0	0|0	0|0	0|1	1|0	0|0	0|0	0|1	0|0	0|0	0|0
1	14830982	Chr1SNP605	A	C	.	PASS	.	GT	1|1	1|0	0|0	0|0	0|1	1|0	1|0	0|0	1|0	0|0	0|0	1|0	1|0	1|1	0|0	0|0	0|1	1|0	0|0	0|0	1|0	1|0	0|0	1|0	1|1	0|1	1|1	1|1	1|1	0|0	0|0	0|0	0|0	0|1	0|0	1|0	0|0	0|1	1|0	1|0	0|1	0|0	1|1	0|0	1|1	0|0	0|0	0|1	1|0	1|1	1|0	1|1	1|0	1|0	1|0	0|1	0|0	1|0	0|0	1|0	0|1	0|0	0|1	1|1	1|0	1|0	1|1	1|0	0|0	0|1	0|0	0|0	0|0	1|1	0|0	0|0	0|1	1|1	1|0	0|0	0|0	0|1	0|1	0|0	0|0	1|0	1|1	0|1	0|1	1|0	1|0	1|1	0|0	0|0	0|0	1|0	1|0	1|0	1|0	1|0
1	14861582	Chr1SNP606	A	C	.	PASS	.	GT	1|1	1|0	0|0	0|0	0|1	1|0	1|0	0|0	1|0	0|0	0|0	1|0	1|0	1|1	0|0	0|0	0|1	1|0	0|0	0|0	1|0	1|0	0|0	1|0	1|1	0|1	1|1	1|1	1|1	0|0	0|0	0|0	0|0	0|1	0|0	1|0	0|0	0|1	1|0	1|0	0|1	0|0	1|1	0|0	1|1	0|0	0|0	0|1	1|0	1|1	1|0	1|1	1|0	1|0	1|0	0|1	0|0	1|0	0|0	1|0	0|1	0|0	0|1	1|1	1|0	1|0	1|1	1|0	0|0	0|1	0|0	0|0	0|0	1|1	0|0	0|0	0|1	1|1	1|0	0|0	0|0	0|1	0|1	0|0	0|0	1|0	1|1	0|1	0|1	1|0	1|0	1|1	0|0	0|0	0|0	1|0	1|0	1|0	1|0	1|0
1	14938981	Chr1SNP607	A	C	.	PASS	.	GT	0|0	0|0	1|0	1|1	1|0	0|1	0|1	1|0	0|1	1|1	0|1	0|1	0|0	0|0	1|1	0|1	1|0	0|1	0|1	1|1	0|1	0|1	1|0	0|1	0|0	1|0	0|0	0|0	0|0	0|0	0|1	1|1	0|0	1|0	1|0	0|0	1|1	0|0	0|1	0|1	1|0	1|1	0|0	1|0	0|0	1|1	1|0	1|0	0|1	0|0	0|1	0|0	0|1	0|1	0|0	0|0	1|1	0|1	1|1	0|1	1|0	1|1	1|0	0|0	0|1	0|0	0|0	0|0	1|1	0|0	1|1	1|1	0|1	0|0	1|0	0|1	1|0	0|0	0|1	0|1	1|1	1|0	1|0	1|0	1|1	0|1	0|0	1|0	1|0	0|1	0|1	0|0	0|0	0|0	1|1	0|1	0|0	0|1	0|1	0|1
1	14955181	Chr1SNP608	A	C	.	PASS	.	GT	0|0	0|1	1|0	1|1	1|0	0|1	0|1	1|1	0|1	1|1	0|1	0|1	0|0	0|0	1|1	0|1	1|0	0|1	0|1	1|1	0|1	0|1	1|0	0|1	0|0	1|0	0|0	0|0	0|0	0|0	0|1	1|1	0|0	1|0	1|0	0|0	1|1	0|0	0|1	0|1	1|0	1|1	0|0	1|0	0|0	1|1	1|0	1|0	0|1	0|0	0|1	0|0	0|1	0|1	0|1	0|0	1|1	0|1	1|1	0|1	1|0	1|1	1|0	0|0	0|1	0|0	0|0	0|0	1|1	0|0	1|1	1|1	0|1	0|0	1|1	0|1	1|0	0|0	0|1	0|1	1|1	1|0	1|0	1|0	1|1	0|1	0|0	1|0	1|0	0|1	0|1	0|0	1|0	0|0	1|1	0|1	0|0	0|1	0|1	0|1
1	15000180	Chr1SNP609	A	C	.	PASS	.	GT	0|0	0|0	0|0	1|0	0|0	0|0	0|0	0|0	0|1	0|0	0|1	0|0	0|0	0|0	0|0	0|0	0|0	0|0	0|0	0|0	0|0	0|0	0|0	0|0	0|0	0|0	0|0	0|0	0|0	0|0	0|0	0|0	0|0	0|0	0|0	0|0	1|0	0|0	0|0	0|0	0|0	0|0	0|0	0|0	0|0	0|0	0|0	0|0	0|0	0|0	0|0	0|0	0|0	0|0	0|0	0|0	0|0	0|0	0|0	0|0	0|0	0|0	0|0	0|0	0|0	0|0	0|0	0|0	0|0	0|0	0|0	0|0	0|0	0|0	0|0	0|0	0|0	0|0	0|0	0|0	0|0	0|0	0|0	0|0	0|0	0|0	0|0	0|0	0|0	0|0	0|1	0|0	0|0	0|0	0|0	0|0	0|0	0|0	0|0	0|0
1	15025380	Chr1SNP610	A	C	.	PASS	.	GT	0|1	0|0	0|0	0|0	0|0	0|0	0|0	0|0	0|0	0|0	0|0	1|0	0|0	1|0	0|0	0|0	0|1	1|0	0|0	0|0	1|0	1|0	0|0	0|0	1|0	0|0	0|1	0|1	1|1	0|0	0|0	0|0	0|0	0|0	0|0	0|0	0|0	0|0	0|0	0|0	0|0	0|0	1|0	0|0	1|1	0|0	0|0	0|0	1|0	0|1	0|0	0|0	0|0	0|0	1|0	0|0	0|0	0|0	0|0	0|0	0|1	0|0	0|0	0|0	0|0	0|0	0|0	0|0	0|0	0|0	0|0	0|0	0|0	1|0	0|0	0|0	0|0	0|0	1|0	0|0	0|0	0|0	0|0	0|0	0|0	0|0	1|0	0|0	0|0	1|0	0|0	1|0	0|0	0|0	0|0	0|0	0|0	1|0	0|0	0|0
1	15072180	Chr1SNP611	A	C	.	PASS	.	GT	0|0	0|1	1|0	1|1	1|0	0|1	0|1	1|1	0|1	1|1	0|1	0|1	0|1	0|0	1|1	0|1	1|0	0|1	0|1	1|1	0|1	0|1	1|0	0|1	0|0	1|0	0|0	0|0	0|0	0|0	0|1	1|1	0|0	1|0	1|0	0|0	1|1	0|0	0|1	0|1	1|0	1|1	0|0	1|0	0|0	1|1	1|0	1|0	0|1	0|0	0|1	0|0	0|1	0|1	0|1	0|0	1|1	0|1	1|1	0|1	1|0	1|1	1|0	0|0	0|1	0|0	0|0	0|1	1|1	0|0	1|1	1|1	0|1	0|0	1|1	0|1	1|0	0|0	0|1	0|1	1|1	1|0	1|0	1|0	1|1	0|1	0|0	1|0	1|0	0|1	0|1	0|0	1|0	0|1	1|1	0|1	0|0	0|1	0|1	0|1
1	15081180	Chr1SNP612	A	C	.	PASS	.	GT	0|0	0|0	0|0	0|0	0|1	0|0	0|0	0|0	0|0	0|0	0|0	0|0	1|0	0|0	0|0	0|0	0|0	0|0	0|0	0|0	0|0	0|0	0|0	0|0	0|0	0|0	1|0	0|0	0|0	0|0	0|0	0|0	0|0	0|0	0|0	0|0	0|0	0|0	0|0	0|0	0|0	0|0	0|0	0|0	0|0	0|0	0|0	0|0	0|0	0|0	0|0	0|0	0|0	0|0	0|0	0|1	0|0	0|0	0|0	0|0	0|0	0|0	0|0	0|1	1|0	0|0	0|0	0|0	0|0	0|0	0|0	0|0	0|0	0|0	0|0	0|0	0|0	0|0	0|0	0|0	0|0	0|0	0|0	0|0	0|0	0|0	0|0	0|0	0|0	0|0	0|0	0|1	0|0	0|0	0|0	0|0	0|0	0|0	0|0	1|0
1	15100980	Chr1SNP613	A	C	.	PASS	.	GT	0|0	0|0	0|1	0|0	0|0	0|0	0|0	0|0	0|0	0|0	1|0	0|0	0|0	0|0	0|0	1|0	0|0	0|0	1|0	0|0	0|0	0|0	0|1	0|0	0|0	0|0	0|0	0|0	0|0	1|1	1|0	0|0	1|1	0|0	0|1	0|1	0|0	1|0	0|0	0|0	0|0	0|0	0|0	0|1	0|0	0|0	0|1	0|0	0|0	0|0	0|0	0|0	0|0	0|0	0|0	1|0	0|0	0|0	0|0	0|0	0|0	0|0	0|0	0|0	0|0	0|1	0|0	0|0	0|0	1|0	0|0	0|0	1|0	0|0	0|0	1|0	0|0	0|0	0|0	1|0	0|0	0|0	0|0	0|1	0|0	0|0	0|0	0|0	0|0	0|0	0|0	0|0	0|1	1|0	0|0	0|0	0|1	0|0	0|0	0|0
1	15108180	Chr1SNP614	A	C	.	PASS	.	GT	0|0	0|0	0|0	0|0	0|0	0|0	0|0	0|0	0|0	1|0	0|0	0|0	0|0	0|0	1|0	0|0	0|0	0|0	0|0	0|0	0|0	0|0	0|0	0|1	0|0	0|0	0|0	0|0	0|0	0|0	0|1	0|0	0|0	0|0	0|0	0|0	0|0	0|0	0|0	0|0	0|0	0|0	0|0	0|0	0|0	1|0	0|0	1|0	0|0	0|0	0|0	0|0	0|0	0|0	0|0	0|0	0|1	0|0	0|0	0|0	0|0	0|0	0|0	0|0	0|0	0|0	0|0	0|0	0|0	0|0	0|0	1|0	0|0	0|0	0|0	0|0	0|0	0|0	0|0	0|0	0|0	0|0	0|0	0|0	0|0	0|0	0|0	0|0	0|0	0|0	0|0	0|0	0|0	0|0	0|0	0|0	0|0	0|0	0|0	0|0
1	15160379	Chr1SNP615	A	C	.	PASS	.	GT	0|0	0|0	0|0	0|0	0|0	0|0	0|0	0|0	0|0	1|0	0|0	0|0	0|0	0|0	1|0	0|0	0|0	0|0	0|0	0|0	0|0	0|0	0|0	0|1	0|0	0|0	0|0	0|0	0|0	0|0	0|1	0|0	0|0	0|0	0|0	0|0	0|0	0|0	0|0	0|0	0|0	0|0	0|0	0|0	0|0	1|0	0|0	1|0	0|0	0|0	0|0	0|0	0|0	0|0	0|0	0|0	0|1	0|0	0|0	0|0	0|0	0|0	0|0	0|0	0|0	0|0	0|0	0|0	0|0	0|0	0|0	1|0	0|0	0|0	0|0	0|0	0|0	0|0	0|0	0|0	0|0	0|0	0|0	0|0	0|0	0|0	0|0	0|0	0|0	0|0	0|0	0|0	0|0	0|0	0|0	0|0	0|0	0|0	0|0	0|0
1	15183779	Chr1SNP616	A	C	.	PASS	.	GT	0|0	0|1	0|0	0|0	0|0	0|0	0|0	0|1	0|0	0|0	0|0	0|0	0|1	0|0	0|0	0|0	0|0	0|0	0|0	0|0	0|1	0|0	0|0	0|0	0|0	0|0	0|0	0|0	0|0	0|0	0|0	0|0	0|0	0|0	0|0	0|0	0|0	0|0	0|0	0|0	0|0	0|0	0|0	0|0	0|0	0|0	0|0	0|0	0|0	0|0	0|0	0|0	0|0	0|0	0|1	0|0	0|0	0|0	0|0	0|0	0|0	0|0	0|0	0|0	0|0	0|0	0|0	0|1	0|0	0|0	0|0	0|0	0|0	0|0	0|1	0|0	0|0	0|0	0|0	0|0	0|0	0|0	0|0	0|0	0|0	0|0	0|0	0|0	0|0	0|0	0|0	0|0	1|0	0|1	0|0	0|0	0|0	0|0	0|0	0|0
1	15208979	Chr1SNP617	A	C	.	PASS	.	GT	1|0	1|0	0|0	0|0	0|1	1|0	1|0	0|0	1|0	0|0	0|0	0|0	1|0	0|1	0|0	0|0	0|0	0|0	0|0	0|0	0|0	0|0	0|0	1|0	0|1	0|1	1|0	1|0	0|0	0|0	0|0	0|0	0|0	0|1	0|0	1|0	0|0	0|1	1|0	1|0	0|1	0|0	0|1	0|0	0|0	0|0	0|0	0|1	0|0	1|0	1|0	1|1	1|0	1|0	0|0	0|1	0|0	1|0	0|0	1|0	0|0	0|0	0|1	1|1	1|0	1|0	1|1	1|0	0|0	0|1	0|0	0|0	0|0	0|1	0|0	0|0	0|1	1|1	0|0	0|0	0|0	0|1	0|1	0|0	0|0	1|0	0|1	0|1	0|1	0|0	1|0	0|1	0|0	0|0	0|0	1|0	1|0	0|0	1|0	1|0
1	15261178	Chr1SNP618	A	C	.	PASS	.	GT	1|1	1|0	0|1	0|0	0|1	1|0	1|0	0|0	1|0	0|0	1|0	1|0	1|0	1|1	0|0	1|0	0|1	1|0	1|0	0|0	1|0	1|0	0|1	1|0	1|1	0|1	1|1	1|1	1|1	1|1	1|0	0|0	1|1	0|1	0|1	1|1	0|0	1|1	1|0	1|0	0|1	0|0	1|1	0|1	1|1	0|0	0|1	0|1	1|0	1|1	1|0	1|1	1|0	1|0	1|0	1|1	0|0	1|0	0|0	1|0	0|1	0|0	0|1	1|1	1|0	1|1	1|1	1|0	0|0	1|1	0|0	0|0	1|0	1|1	0|0	1|0	0|1	1|1	1|0	1|0	0|0	0|1	0|1	0|1	0|0	1|0	1|1	0|1	0|1	1|0	1|0	1|1	0|1	1|0	0|0	1|0	1|1	1|0	1|0	1|0
1	15360178	Chr1SNP619	A	C	.	PASS	.	GT	0|0	0|0	0|0	0|0	0|0	0|0	0|0	0|0	0|0	0|0	0|0	0|0	0|0	0|0	0|0	0|0	0|1	0|0	0|0	0|0	1|0	1|0	0|0	0|0	0|0	0|0	0|1	0|1	0|1	0|0	0|0	0|0	0|0	0|0	0|0	0|0	0|0	0|0	0|0	0|0	0|0	0|0	0|0	0|0	0|0	0|0	0|0	0|0	0|0	0|1	0|0	0|0	0|0	0|0	0|0	0|0	0|0	0|0	0|0	0|0	0|1	0|0	0|0	0|0	0|0	0|0	0|0	0|0	0|0	0|0	0|0	0|0	0|0	0|0	0|0	0|0	0|0	0|0	1|0	0|0	0|0	0|0	0|0	0|0	0|0	0|0	1|0	0|0	0|0	1|0	0|0	1|0	0|0	0|0	0|0	0|0	0|0	0|0	0|0	0|0
1	15516776	Chr1SNP620	A	C	.	PASS	.	GT	0|0	0|0	1|0	0|0	0|0	0|0	0|0	1|0	0|0	0|0	0|0	0|0	0|0	0|0	0|0	0|0	0|0	0|0	0|1	0|0	0|0	0|0	0|0	0|0	0|0	1|0	0|0	0|0	0|0	0|0	0|0	0|0	0|0	0|0	0|0	0|0	0|0	0|0	0|0	0|0	0|0	1|0	0|0	0|0	0|0	0|0	0|0	0|0	0|0	0|0	0|0	0|0	0|0	0|0	0|0	0|0	1|0	0|0	0|0	0|0	1|0	0|0	0|0	0|0	0|0	0|0	0|0	0|0	0|0	0|0	1|0	0|0	0|0	0|0	1|0	0|0	0|0	0|0	0|0	0|0	1|0	0|0	1|0	0|0	0|0	0|0	0|0	0|0	0|0	0|0	0|0	0|0	0|0	0|0	1|1	0|0	0|0	0|0	0|0	0|0
1	15536576	Chr1SNP621	A	C	.	PASS	.	GT	0|0	0|0	0|0	1|0	0|0	0|0	0|0	0|0	0|1	0|0	0|1	0|0	0|0	0|0	0|0	0|0	0|0	0|0	0|0	0|0	0|0	0|0	0|0	0|0	0|0	0|0	0|0	0|0	0|0	0|0	0|0	0|0	0|0	0|0	0|0	0|0	1|0	0|0	0|0	0|0	0|0	0|0	0|0	0|0	0|0	0|0	0|0	0|0	0|0	0|0	0|0	0|0	0|0	0|0	0|0	0|0	0|0	0|0	0|0	0|0	0|0	0|0	0|0	0|0	0|0	0|0	0|0	0|0	0|0	0|0	0|0	0|0	0|0	0|0	0|0	0|0	0|0	0|0	0|0	0|0	0|0	0|0	0|0	0|0	0|0	0|0	0|0	0|0	0|0	0|0	0|1	0|0	0|0	0|0	0|0	0|0	0|0	0|0	0|0	0|0
1	15556376	Chr1SNP622	A	C	.	PASS	.	GT	0|0	0|0	0|0	0|0	0|0	0|0	0|0	0|0	0|0	0|0	0|0	0|0	0|0	0|0	0|0	0|0	0|0	0|0	0|0	0|0	0|0	0|0	0|0	0|0	0|0	0|0	0|0	0|0	0|0	0|0	0|0	0|0	0|0	0|0	0|0	0|0	0|1	0|0	0|0	0|0	0|0	0|0	0|0	0|0	0|0	0|1	0|0	0|0	0|0	0|0	0|0	0|0	0|0	0|0	0|0	0|0	0|0	0|0	0|0	0|1	0|0	0|0	0|0	0|0	0|0	0|0	0|0	0|0	0|0	0|0	0|0	0|0	0|1	0|0	0|0	0|0	0|0	0|0	0|0	0|0	0|1	0|0	0|0	0|0	0|0	0|0	0|0	0|0	0|0	0|0	0|0	0|0	0|0	0|0	0|0	0|0	0|0	0|0	0|0	0|0
1	15568976	Chr1SNP623	A	C	.	PASS	.	GT	0|0	0|1	1|0	0|1	1|0	0|1	0|1	1|1	0|0	1|1	0|0	0|1	0|1	0|0	1|1	0|1	1|0	0|1	0|1	1|1	0|1	0|1	1|0	0|1	0|0	1|1	0|0	0|0	0|0	0|0	0|1	1|1	0|0	1|1	1|0	0|0	0|1	0|0	0|1	0|1	1|0	1|1	0|0	1|0	0|0	1|1	1|0	1|0	0|1	0|0	0|1	0|0	0|1	0|1	0|1	0|0	1|1	0|1	1|1	0|1	1|0	1|1	1|0	0|0	0|1	0|0	0|0	0|1	1|1	0|0	1|1	1|1	0|1	0|0	1|1	0|1	1|0	0|0	0|1	0|1	1|1	1|0	1|0	1|0	1|1	0|1	0|1	1|0	1|0	0|1	0|0	0|0	1|0	0|1	1|1	0|1	0|0	0|1	0|1	0|1
1	15577976	Chr1SNP624	A	C	.	PASS	.	GT	1|1	1|0	0|1	1|0	0|1	1|0	1|0	0|0	1|1	0|0	1|1	1|0	1|0	1|1	0|0	1|0	0|1	1|0	1|0	0|0	1|0	1|0	0|1	1|0	1|1	0|0	1|1	1|1	1|1	1|1	1|0	0|0	1|1	0|0	0|1	1|1	1|0	1|1	1|0	1|0	0|1	0|0	1|1	0|1	1|1	0|0	0|1	0|1	1|0	1|1	1|0	1|1	1|0	1|0	1|0	1|1	0|0	1|0	0|0	1|0	0|1	0|0	0|1	1|1	1|0	1|1	1|1	1|0	0|0	1|1	0|0	0|0	1|0	1|1	0|0	1|0	0|1	1|1	1|0	1|0	0|0	0|1	0|1	0|1	0|0	1|0	1|0	0|1	0|1	1|0	1|1	1|1	0|1	1|0	0|0	1|0	1|1	1|0	1|0	1|0
1	15642775	Chr1SNP625	A	C	.	PASS	.	GT	0|0	0|1	1|0	0|1	1|0	0|1	0|1	1|1	0|0	1|1	0|0	0|1	0|1	0|0	1|1	0|1	1|0	0|1	0|1	1|1	0|1	0|1	1|0	0|1	0|0	1|1	0|0	0|0	0|0	0|0	0|1	1|1	0|0	1|1	1|0	0|0	0|1	0|0	0|1	0|1	1|0	1|1	0|0	1|0	0|0	1|1	1|0	1|0	0|1	0|0	0|1	0|0	0|1	0|1	0|1	0|0	1|1	0|1	1|1	0|1	1|0	1|1	1|0	0|0	0|1	0|0	0|0	0|1	1|1	0|0	1|1	1|1	0|1	0|0	1|1	0|1	1|0	0|0	0|1	0|1	1|1	1|0	1|0	1|0	1|1	0|1	0|1	1|0	1|0	0|1	0|0	0|0	1|0	0|1	1|1	0|1	0|0	0|1	0|1	0|1
1	15648175	Chr1SNP626	A	C	.	PASS	.	GT	0|0	0|0	0|0	0|0	0|0	0|0	0|0	0|0	0|0	0|0	0|0	1|0	0|0	1|0	0|0	0|0	0|0	0|0	0|0	0|0	0|0	0|0	0|0	0|0	1|0	0|0	0|0	0|0	0|0	0|0	0|0	0|0	0|0	0|0	0|0	0|0	0|0	0|0	0|0	0|0	0|0	0|0	1|0	0|0	1|0	0|0	0|0	0|0	1|0	0|0	0|0	0|0	0|0	0|0	0|0	0|0	0|0	0|0	0|0	0|0	0|0	0|0	0|0	0|0	0|0	0|0	0|0	0|0	0|0	0|0	0|0	0|0	0|0	1|0	0|0	0|0	0|0	0|0	0|0	0|0	0|0	0|0	0|0	0|0	0|0	0|0	0|0	0|0	0|0	0|0	0|0	0|0	0|0	0|0	0|0	0|0	0|0	1|0	0|0	0|0
1	15698575	Chr1SNP627	A	C	.	PASS	.	GT	0|0	1|1	1|0	0|1	1|0	1|1	0|1	1|1	0|0	1|1	0|0	0|1	0|1	0|0	1|1	0|1	1|0	0|1	0|1	1|1	0|1	0|1	1|0	0|1	0|0	1|1	0|0	1|0	0|0	0|0	0|1	1|1	0|0	1|1	1|0	0|0	0|1	0|0	0|1	1|1	1|0	1|1	0|1	1|0	0|0	1|1	1|0	1|0	0|1	1|0	0|1	0|0	0|1	0|1	0|1	0|0	1|1	1|1	1|1	1|1	1|0	1|1	1|0	0|0	0|1	0|0	0|1	1|1	1|1	0|0	1|1	1|1	0|1	0|0	1|1	0|1	1|0	0|0	0|1	0|1	1|1	1|1	1|0	1|0	1|1	0|1	0|1	1|0	1|0	0|1	0|0	0|0	1|0	0|1	1|1	0|1	0|0	0|1	0|1	0|1
1	15700375	Chr1SNP628	A	C	.	PASS	.	GT	0|0	0|0	0|0	0|0	0|0	0|0	0|0	0|0	0|0	0|0	0|0	1|0	0|0	1|0	0|0	0|0	0|0	0|0	0|0	0|0	0|0	0|0	0|0	0|0	1|0	0|0	0|0	0|0	0|0	0|0	0|0	0|0	0|0	0|0	0|0	0|0	0|0	0|0	0|0	0|0	0|0	0|0	1|0	0|0	1|0	0|0	0|0	0|0	1|0	0|0	0|0	0|0	0|0	0|0	0|0	0|0	0|0	0|0	0|0	0|0	0|0	0|0	0|0	0|0	0|0	0|0	0|0	0|0	0|0	0|0	0|0	0|0	0|0	1|0	0|0	0|0	0|0	0|0	0|0	0|0	0|0	0|0	0|0	0|0	0|0	0|0	0|0	0|0	0|0	0|0	0|0	0|0	0|0	0|0	0|0	0|0	0|0	1|0	0|0	0|0
1	15707575	Chr1SNP629	A	C	.	PASS	.	GT	0|0	0|1	0|0	0|0	0|0	0|0	0|0	0|1	0|0	0|0	0|0	0|0	0|1	0|0	0|0	0|0	0|0	0|0	0|0	0|0	0|1	0|0	0|0	0|0	0|0	0|1	0|0	0|0	0|0	0|0	0|0	0|0	0|0	0|1	0|0	0|0	0|0	0|0	0|0	0|0	0|0	0|0	0|0	0|0	0|0	0|0	0|0	0|0	0|0	0|0	0|0	0|0	0|0	0|0	0|1	0|0	0|0	0|0	0|0	0|0	0|0	0|0	0|0	0|0	0|0	0|0	0|0	0|1	0|0	0|0	0|0	0|0	0|0	0|0	0|1	0|0	0|0	0|0	0|0	0|0	0|0	0|0	0|0	0|0	0|0	0|0	0|1	0|0	0|0	0|0	0|0	0|0	1|0	0|1	0|0	0|0	0|0	0|0	0|0	0|0
1	15711175	Chr1SNP630	A	C	.	PASS	.	GT	0|0	1|1	1|0	0|1	1|0	1|1	0|1	1|1	0|0	1|1	0|0	0|1	0|1	0|0	1|1	0|1	1|0	0|1	0|1	1|1	0|1	0|1	1|0	0|1	0|0	1|1	0|0	1|0	0|0	0|0	0|1	1|1	0|0	1|1	1|0	0|0	0|1	0|0	0|1	1|1	1|0	1|1	0|1	1|0	0|0	1|1	1|0	1|0	0|1	1|0	0|1	0|0	0|1	0|1	0|1	0|0	1|1	1|1	1|1	1|1	1|0	1|1	1|0	0|0	0|1	0|0	0|1	1|1	1|1	0|0	1|1	1|1	0|1	0|0	1|1	0|1	1|0	0|0	0|1	0|1	1|1	1|1	1|0	1|0	1|1	0|1	0|1	1|0	1|0	0|1	0|0	0|0	1|0	0|1	1|1	0|1	0|0	0|1	0|1	0|1
1	15721975	Chr1SNP631	A	C	.	PASS	.	GT	1|0	0|0	0|0	0|0	0|0	0|0	0|0	0|0	0|0	0|0	0|0	1|0	0|0	1|0	0|0	0|0	0|1	1|0	0|0	0|0	1|0	1|0	0|0	0|0	1|0	0|0	0|1	0|1	1|1	0|0	0|0	0|0	0|0	0|0	0|0	0|0	0|0	0|0	0|0	0|0	0|0	0|0	1|0	0|0	1|0	0|0	0|0	0|0	1|0	0|1	0|0	0|0	0|0	0|0	1|0	0|0	0|0	0|0	0|0	0|0	0|1	0|0	0|0	0|0	0|0	0|0	0|0	0|0	0|0	0|0	0|0	0|0	0|0	1|0	0|0	0|0	0|0	0|0	1|0	0|0	0|0	0|0	0|0	0|0	0|0	0|0	1|0	0|0	0|0	1|0	0|0	1|0	0|0	0|0	0|0	0|0	0|0	1|0	0|0	0|0
1	15729175	Chr1SNP632	A	C	.	PASS	.	GT	0|0	0|0	0|0	0|0	0|0	0|0	0|0	0|0	0|0	0|0	0|0	0|0	0|0	0|0	0|0	0|0	0|0	0|0	0|0	1|0	0|0	0|0	0|0	0|0	0|0	0|0	0|0	0|0	0|0	0|0	0|0	0|0	0|0	0|0	0|0	0|0	0|0	0|0	0|1	0|0	1|0	0|1	0|0	0|0	0|0	0|0	0|0	0|0	0|1	0|0	0|1	0|0	0|1	0|1	0|0	0|0	0|0	0|0	1|1	0|0	0|0	0|0	0|0	0|0	0|0	0|0	0|0	0|0	0|0	0|0	0|0	0|0	0|0	0|0	0|0	0|1	0|0	0|0	0|1	0|1	0|0	0|0	0|0	0|0	0|1	0|0	0|0	1|0	1|0	0|0	0|0	0|0	0|0	0|0	0|0	0|0	0|0	0|0	0|0	0|1
1	15736375	Chr1SNP633	A	C	.	PASS	.	GT	0|0	0|0	0|0	0|0	0|0	0|0	0|0	0|0	0|0	0|0	0|0	1|0	0|0	1|0	0|0	0|0	0|0	0|0	0|0	0|0	0|0	0|0	0|0	0|0	1|0	0|0	0|0	0|0	0|0	0|0	0|0	0|0	0|0	0|0	0|0	0|0	0|0	0|0	0|0	0|0	0|0	0|0	1|0	0|0	1|0	0|0	0|0	0|0	1|0	0|0	0|0	0|0	0|0	0|0	0|0	0|0	0|0	0|0	0|0	0|0	0|0	0|0	0|0	0|0	0|0	0|0	0|0	0|0	0|0	0|0	0|0	0|0	0|0	1|0	0|0	0|0	0|0	0|0	0|0	0|0	0|0	0|0	0|0	0|0	0|0	0|0	0|0	0|0	0|0	0|0	0|0	0|0	0|0	0|0	0|0	0|0	0|0	1|0	0|0	0|0
1	15795774	Chr1SNP634	A	C	.	PASS	.	GT	1|1	0|0	0|1	1|0	0|1	0|0	1|0	0|0	1|1	0|0	1|1	1|0	1|0	1|1	0|0	1|0	0|1	1|0	1|0	0|0	1|0	1|0	0|1	1|0	1|1	0|0	1|1	0|1	1|1	1|1	1|0	0|0	1|1	0|0	0|1	1|1	1|0	1|1	1|0	0|0	0|1	0|0	1|0	0|1	1|1	0|0	0|1	0|1	1|0	0|1	1|0	1|1	1|0	1|0	1|0	1|1	0|0	0|0	0|0	0|0	0|1	0|0	0|1	1|1	1|0	1|1	1|0	0|0	0|0	1|1	0|0	0|0	1|0	1|1	0|0	1|0	0|1	1|1	1|0	1|0	0|0	0|0	0|1	0|1	0|0	1|0	1|0	0|1	0|1	1|0	1|1	1|1	0|1	1|0	0|0	1|0	1|1	1|0	1|0	1|0
1	15804774	Chr1SNP635	A	C	.	PASS	.	GT	0|0	0|1	0|0	0|0	0|0	0|0	0|0	0|1	0|0	0|0	0|0	0|0	0|1	0|0	0|0	0|0	0|0	0|0	0|0	0|0	0|1	0|0	0|0	0|0	0|0	0|1	0|0	0|0	0|0	0|0	0|0	0|0	0|0	0|1	0|0	0|0	0|0	0|0	0|0	0|0	0|0	0|0	0|0	0|0	0|0	0|0	0|0	0|0	0|0	0|0	0|0	0|0	0|0	0|0	0|1	0|0	0|0	0|0	0|0	0|0	0|0	0|0	0|0	0|0	0|0	0|0	0|0	0|1	0|0	0|0	0|0	0|0	0|0	0|0	0|1	0|0	0|0	0|0	0|0	0|0	0|0	0|0	0|0	0|0	0|0	0|0	0|1	0|0	0|0	0|0	0|0	0|0	1|0	0|1	0|0	0|0	0|0	0|0	0|0	0|0
1	15831774	Chr1SNP636	A	C	.	PASS	.	GT	0|0	1|0	1|0	0|1	0|0	1|1	0|1	1|0	0|0	1|0	0|0	0|1	0|0	0|0	1|1	0|0	1|0	0|1	0|1	1|1	0|0	0|0	1|0	0|1	0|0	1|0	0|0	1|0	0|0	0|0	0|1	0|1	0|0	1|0	1|0	0|0	0|0	0|0	0|1	1|1	1|0	1|1	0|1	0|0	0|0	1|0	1|0	1|0	0|1	1|0	0|1	0|0	0|1	0|1	0|0	0|0	1|1	1|1	1|1	1|0	1|0	0|0	0|0	0|0	0|1	0|0	0|1	1|0	1|1	0|0	1|0	1|0	0|0	0|0	1|0	0|1	0|0	0|0	0|1	0|1	1|0	1|1	1|0	1|0	1|1	0|1	0|0	1|0	1|0	0|1	0|0	0|0	0|0	0|0	1|1	0|1	0|0	0|0	0|0	0|1
1	15869574	Chr1SNP637	A	C	.	PASS	.	GT	0|0	0|1	0|0	0|0	0|0	0|0	0|0	0|1	0|0	0|0	0|0	0|0	0|1	0|0	0|0	0|0	0|0	0|0	0|0	0|0	0|1	0|0	0|0	0|0	0|0	0|1	0|0	0|0	0|0	0|0	0|0	0|0	0|0	0|1	0|0	0|0	0|0	0|0	0|0	0|0	0|0	0|0	0|0	0|0	0|0	0|0	0|0	0|0	0|0	0|0	0|0	0|0	0|0	0|0	0|1	0|0	0|0	0|0	0|0	0|0	0|0	0|0	0|0	0|0	0|0	0|0	0|0	0|1	0|0	0|0	0|0	0|0	0|0	0|0	0|1	0|0	0|0	0|0	0|0	0|0	0|0	0|0	0|0	0|0	0|0	0|0	0|1	0|0	0|0	0|0	0|0	0|0	1|0	0|1	0|0	0|0	0|0	0|0	0|0	0|0
1	15871374	Chr1SNP638	A	C	.	PASS	.	GT	0|0	0|0	0|0	0|0	0|0	0|0	0|0	0|0	0|0	1|0	0|0	0|0	0|0	0|0	1|0	0|0	0|0	0|0	0|0	0|0	0|0	0|0	0|0	0|0	0|0	0|0	0|0	0|0	0|0	0|0	0|0	0|0	0|0	0|0	0|0	0|0	0|0	0|0	0|0	0|0	0|0	0|0	0|0	0|0	0|0	1|0	0|0	1|0	0|0	0|0	0|0	0|0	0|0	0|0	0|0	0|0	0|0	0|0	0|0	0|0	0|0	0|0	0|0	0|0	0|0	0|0	0|0	0|0	0|0	0|0	0|0	1|0	0|0	0|0	0|0	0|0	0|0	0|0	0|0	0|0	0|0	0|0	0|0	0|0	0|0	0|0	0|0	0|0	0|0	0|0	0|0	0|0	0|0	0|0	0|0	0|0	0|0	0|0	0|0	0|0
1	15874974	Chr1SNP639	A	C	.	PASS	.	GT	0|0	0|1	0|0	0|0	0|0	0|0	0|0	0|1	0|0	0|0	0|0	0|0	0|1	0|0	0|0	0|0	0|0	0|0	0|0	0|0	0|1	0|0	0|0	0|0	0|0	0|1	0|0	0|0	0|0	0|0	0|0	0|0	0|0	0|1	0|0	0|0	0|0	0|0	0|0	0|0	0|0	0|0	0|0	0|0	0|0	0|0	0|0	0|0	0|0	0|0	0|0	0|0	0|0	0|0	0|1	0|0	0|0	0|0	0|0	0|0	0|0	0|0	0|0	0|0	0|0	0|0	0|0	0|1	0|0	0|0	0|0	0|0	0|0	0|0	0|1	0|0	0|0	0|0	0|0	0|0	0|0	0|0	0|0	0|0	0|0	0|0	0|1	0|0	0|0	0|0	0|0	0|0	1|0	0|1	0|0	0|0	0|0	0|0	0|0	0|0
1	15889373	Chr1SNP640	A	C	.	PASS	.	GT	0|0	0|0	0|0	0|0	0|0	0|0	0|0	0|0	0|0	0|0	1|0	0|0	0|0	0|0	0|0	0|0	0|0	0|0	1|0	0|0	0|0	0|0	0|0	0|0	0|0	0|0	0|0	0|0	0|0	0|0	0|0	0|0	1|1	0|0	0|1	0|1	0|0	0|0	0|0	0|0	0|0	0|0	0|0	0|0	0|0	0|0	0|1	0|0	0|0	0|0	0|0	0|0	0|0	0|0	0|0	0|0	0|0	0|0	0|0	0|0	0|0	0|0	0|0	0|0	0|0	0|0	0|0	0|0	0|0	0|0	0|0	0|0	0|0	0|0	0|0	0|0	0|0	0|0	0|0	0|0	0|0	0|0	0|0	0|1	0|0	0|0	0|0	0|0	0|0	0|0	0|0	0|0	0|1	0|0	0|0	0|0	0|0	0|0	0|0	0|0
1	15936173	Chr1SNP641	A	C	.	PASS	.	GT	0|0	0|0	0|0	0|0	0|0	0|0	0|0	0|0	0|0	0|0	0|0	0|0	0|0	0|0	0|0	0|0	0|1	0|0	0|0	0|0	1|0	1|0	0|0	0|0	0|0	0|0	0|1	0|1	0|1	0|0	0|0	0|0	0|0	0|0	0|0	0|0	0|0	0|0	0|0	0|0	0|0	0|0	0|0	0|0	0|0	0|0	0|0	0|0	0|0	0|1	0|0	0|0	0|0	0|0	0|0	0|0	0|0	0|0	0|0	0|0	0|1	0|0	0|0	0|0	0|0	0|0	0|0	0|0	0|0	0|0	0|0	0|0	0|0	0|0	0|0	0|0	0|0	0|0	1|0	0|0	0|0	0|0	0|0	0|0	0|0	0|0	1|0	0|0	0|0	1|0	0|0	1|0	0|0	0|0	0|0	0|0	0|0	0|0	0|0	0|0
1	15943373	Chr1SNP642	A	C	.	PASS	.	GT	0|0	0|0	0|0	0|0	0|1	0|0	0|0	0|0	0|0	0|0	0|0	0|0	1|0	0|0	0|0	0|0	0|0	0|0	0|0	0|0	0|0	0|0	0|0	0|0	0|0	0|0	1|0	0|0	0|0	0|0	0|0	0|0	0|0	0|0	0|0	0|0	0|0	0|1	0|0	0|0	0|0	0|0	0|0	0|0	0|0	0|0	0|0	0|0	0|0	0|0	0|0	0|0	0|0	0|0	0|0	0|1	0|0	0|0	0|0	0|0	0|0	0|0	0|1	0|1	1|0	1|0	0|0	0|0	0|0	0|0	0|0	0|0	0|0	0|0	0|0	0|0	0|0	0|0	0|0	0|0	0|0	0|0	0|0	0|0	0|0	0|0	0|0	0|0	0|0	0|0	0|0	0|1	0|0	0|0	0|0	0|0	0|0	0|0	0|0	1|0
1	15955973	Chr1SNP643	A	C	.	PASS	.	GT	1|1	1|0	1|1	0|1	1|1	1|1	1|1	1|1	1|0	1|1	1|0	1|1	1|0	1|1	1|1	1|1	1|1	1|1	1|1	1|1	1|0	1|1	1|1	1|1	1|1	1|0	1|1	1|1	1|1	1|1	1|1	1|1	1|1	1|0	1|1	1|1	0|1	1|1	1|1	1|1	1|1	1|1	1|1	1|1	1|1	1|1	1|1	1|1	1|1	1|1	1|1	1|1	1|1	1|1	1|0	1|1	1|1	1|1	1|1	1|1	1|1	1|1	1|1	1|1	1|1	1|1	1|1	1|0	1|1	1|1	1|1	1|1	1|1	1|1	1|0	1|1	1|1	1|1	1|1	1|1	1|1	1|1	1|1	1|1	1|1	1|1	1|0	1|1	1|1	1|1	1|0	1|1	0|1	1|0	1|0	1|1	1|1	1|1	1|1	1|1
1	16018972	Chr1SNP644	A	C	.	PASS	.	GT	0|0	0|0	0|0	0|0	0|0	0|0	0|0	0|0	0|0	0|0	0|0	0|0	0|0	0|0	0|0	0|0	0|0	0|0	0|0	0|0	0|0	0|0	0|0	0|0	0|0	0|0	0|0	0|0	0|0	0|0	0|0	0|0	0|0	0|0	0|0	0|0	0|0	0|0	0|0	0|0	0|0	0|0	0|0	0|0	0|0	0|0	0|0	0|0	0|0	0|0	0|0	0|0	0|0	0|0	0|0	0|0	0|0	0|0	0|0	0|0	0|0	0|0	0|0	0|0	0|0	0|0	0|0	0|0	0|0	0|0	0|0	0|0	0|0	0|0	0|0	0|0	0|0	1|0	0|0	0|0	0|0	0|0	0|0	0|0	0|0	1|0	0|0	0|0	0|0	0|0	1|0	0|0	0|0	0|0	0|0	0|0	1|0	0|0	1|0	0|0
1	16047772	Chr1SNP645	A	C	.	PASS	.	GT	0|0	0|0	0|0	0|0	0|1	0|0	1|0	0|0	1|0	0|0	0|0	0|0	1|0	0|1	0|0	0|0	0|0	0|0	0|0	0|0	0|0	0|0	0|0	1|0	0|1	0|0	1|0	0|0	0|0	0|0	0|0	0|0	0|0	0|0	0|0	0|0	0|0	0|1	1|0	0|0	0|1	0|0	0|0	0|0	0|0	0|0	0|0	0|1	0|0	0|0	1|0	1|1	1|0	1|0	0|0	0|1	0|0	0|0	0|0	0|0	0|0	0|0	0|1	1|1	1|0	1|0	1|0	0|0	0|0	0|1	0|0	0|0	0|0	0|1	0|0	0|0	0|1	1|1	0|0	0|0	0|0	0|0	0|1	0|0	0|0	1|0	0|0	0|1	0|1	0|0	1|0	0|1	0|0	0|0	0|0	1|0	1|0	0|0	1|0	1|0
1	16053172	Chr1SNP646	A	C	.	PASS	.	GT	1|1	1|0	1|1	1|1	1|1	1|1	1|1	1|1	1|1	1|1	1|1	1|1	1|0	1|1	1|1	1|1	1|1	1|1	1|1	1|1	1|0	1|1	1|1	1|1	1|1	1|0	1|1	1|1	1|1	1|1	1|1	1|1	1|1	1|0	1|1	1|1	1|1	1|1	1|1	1|1	1|1	1|1	1|1	1|1	1|1	1|1	1|1	1|1	1|1	1|1	1|1	1|1	1|1	1|1	1|0	1|1	1|1	1|1	1|1	1|1	1|1	1|1	1|1	1|1	1|1	1|1	1|1	1|0	1|1	1|1	1|1	1|1	1|1	1|1	1|0	1|1	1|1	1|1	1|1	1|1	1|1	1|1	1|1	1|1	1|1	1|1	1|0	1|1	1|1	1|1	1|1	1|1	0|1	1|0	1|0	1|1	1|1	1|1	1|1	1|1
1	16085572	Chr1SNP647	A	C	.	PASS	.	GT	0|0	0|0	0|0	0|0	0|0	0|0	0|0	0|0	0|0	0|0	0|0	1|0	0|0	1|0	0|0	0|0	0|0	0|0	0|0	0|0	0|0	0|0	0|0	0|0	1|0	0|0	0|0	0|0	0|0	0|0	0|0	0|0	0|0	0|0	0|0	0|0	0|0	0|0	0|0	0|0	0|0	0|0	1|0	0|0	1|0	0|0	0|0	0|0	1|0	0|0	0|0	0|0	0|0	0|0	0|0	0|0	0|0	0|0	0|0	0|0	0|0	0|0	0|0	0|0	0|0	0|0	0|0	0|0	0|0	0|0	0|0	0|0	0|0	1|0	0|0	0|0	0|0	0|0	0|0	0|0	0|0	0|0	0|0	0|0	0|0	0|0	0|0	0|0	0|0	0|0	0|0	0|0	0|0	0|0	0|0	0|0	0|0	1|0	0|0	0|0
1	16090972	Chr1SNP648	A	C	.	PASS	.	GT	0|0	0|0	0|0	1|0	0|0	0|0	0|0	0|0	0|1	0|0	0|1	0|0	0|0	0|0	0|0	0|0	0|0	0|0	0|0	0|0	0|0	0|0	0|0	0|0	0|0	0|0	0|0	0|0	0|0	0|0	0|0	0|0	0|0	0|0	0|0	0|0	1|0	0|0	0|0	0|0	0|0	0|0	0|0	0|0	0|0	0|0	0|0	0|0	0|0	0|0	0|0	0|0	0|0	0|0	0|0	0|0	0|0	0|0	0|0	0|0	0|0	0|0	0|0	0|0	0|0	0|0	0|0	0|0	0|0	0|0	0|0	0|0	0|0	0|0	0|0	0|0	0|0	0|0	0|0	0|0	0|0	0|0	0|0	0|0	0|0	0|0	0|0	0|0	0|0	0|0	0|1	0|0	0|0	0|0	0|0	0|0	0|0	0|0	0|0	0|0
1	16144971	Chr1SNP649	A	C	.	PASS	.	GT	0|1	0|0	0|1	0|0	0|0	0|0	0|0	0|0	0|0	0|0	1|0	0|0	0|0	0|0	0|0	1|0	0|0	0|0	1|0	0|0	0|0	0|0	0|1	0|0	0|0	0|0	0|0	0|0	0|0	1|1	1|0	0|0	1|1	0|0	0|1	0|1	0|0	1|0	0|0	0|0	0|0	0|0	0|0	0|1	0|1	0|0	0|1	0|0	0|0	0|0	0|0	0|0	0|0	0|0	0|0	1|0	0|0	0|0	0|0	0|0	0|0	0|0	0|0	0|0	0|0	0|1	0|0	0|0	0|0	1|0	0|0	0|0	1|0	0|0	0|0	1|0	0|0	0|0	0|0	0|0	0|0	0|0	0|0	0|1	0|0	0|0	0|0	0|0	0|0	0|0	0|0	0|0	0|1	1|0	0|0	0|0	0|1	0|0	0|0	0|0
1	16162971	Chr1SNP650	A	C	.	PASS	.	GT	0|0	0|1	0|0	0|0	0|1	0|0	1|0	0|0	1|0	0|0	0|0	0|0	1|1	0|1	0|0	0|0	0|0	0|0	0|0	0|0	0|1	0|0	0|0	1|0	0|1	0|1	1|0	0|0	0|0	0|0	0|0	0|0	0|0	0|1	0|0	0|0	0|0	0|1	1|0	0|0	0|1	0|0	0|0	0|0	0|0	0|0	0|0	0|1	0|0	0|0	1|0	1|1	1|0	1|0	0|1	0|1	0|0	0|0	0|0	0|0	0|0	0|0	0|1	1|1	1|0	1|0	1|0	0|1	0|0	0|1	0|0	0|0	0|0	0|1	0|1	0|0	0|1	1|1	0|0	0|0	0|0	0|0	0|1	0|0	0|0	1|0	0|1	0|1	0|1	0|0	1|0	0|1	1|0	0|1	0|1	1|0	1|0	0|0	1|0	1|0
1	16170171	Chr1SNP651	A	C	.	PASS	.	GT	0|0	1|0	1|0	0|1	1|0	1|1	0|1	1|1	0|0	1|1	0|0	0|1	0|0	0|0	1|1	0|1	1|1	0|1	0|1	1|1	1|0	1|1	1|0	0|1	0|0	1|0	0|1	1|1	0|1	0|0	0|1	1|1	0|0	1|0	1|0	1|0	0|1	0|0	0|1	1|1	1|0	1|1	0|1	1|0	0|0	1|1	1|0	1|0	0|1	1|1	0|1	0|0	0|1	0|1	0|0	0|0	1|1	1|1	1|1	1|1	1|1	1|1	1|0	0|0	0|1	0|0	0|1	1|0	1|1	0|0	1|1	1|1	0|1	0|0	1|0	0|1	1|0	0|0	1|1	1|1	1|1	1|1	1|0	1|0	1|1	0|1	1|0	1|0	1|0	1|1	0|0	1|0	0|0	0|0	1|0	0|1	0|0	0|1	0|1	0|1
1	16204371	Chr1SNP652	A	C	.	PASS	.	GT	0|0	1|0	1|0	0|1	1|0	1|1	0|1	1|1	0|0	1|1	0|0	0|1	0|0	0|0	1|1	0|1	1|1	0|1	0|1	1|1	1|0	1|1	1|0	0|1	0|0	1|0	0|1	1|1	0|1	0|0	0|1	1|1	0|0	1|0	1|0	1|0	0|1	0|0	0|1	1|1	1|0	1|1	0|1	1|0	0|0	1|1	1|0	1|0	0|1	1|1	0|1	0|0	0|1	0|1	0|0	0|0	1|1	1|1	1|1	1|1	1|1	1|1	1|0	0|0	0|1	0|0	0|1	1|0	1|1	0|0	1|1	1|1	0|1	0|0	1|0	0|1	1|0	0|0	1|1	1|1	1|1	1|1	1|0	1|0	1|1	0|1	1|0	1|0	1|0	1|1	0|0	1|0	0|0	0|0	1|0	0|1	0|0	0|1	0|1	0|1
1	16211571	Chr1SNP653	A	C	.	PASS	.	GT	0|0	0|1	0|0	0|0	0|0	0|0	0|0	0|0	0|0	0|0	0|0	0|0	0|1	0|0	0|0	0|0	0|0	0|0	0|0	0|0	0|1	0|0	0|0	0|0	0|0	0|1	0|0	0|0	0|0	0|0	0|0	0|0	0|0	0|1	0|0	0|0	0|0	0|0	0|0	0|0	0|0	0|0	0|0	0|0	0|0	0|0	0|0	0|0	0|0	0|0	0|0	0|0	0|0	0|0	0|1	0|0	0|0	0|0	0|0	0|0	0|0	0|0	0|0	0|0	0|0	0|0	0|0	0|1	0|0	0|0	0|0	0|0	0|0	0|0	0|1	0|0	0|0	0|0	0|0	0|0	0|0	0|0	0|0	0|0	0|0	0|0	0|1	0|0	0|0	0|0	0|0	0|0	1|0	0|1	0|1	0|0	0|0	0|0	0|0	0|0
1	16260170	Chr1SNP654	A	C	.	PASS	.	GT	0|0	0|1	0|0	0|0	0|0	0|0	0|0	0|0	0|0	0|0	0|0	0|0	0|1	0|0	0|0	0|0	0|0	0|0	0|0	0|0	0|1	0|0	0|0	0|0	0|0	0|1	0|0	0|0	0|0	0|0	0|0	0|0	0|0	0|1	0|0	0|0	0|0	0|0	0|0	0|0	0|0	0|0	0|0	0|0	0|0	0|0	0|0	0|0	0|0	0|0	0|0	0|0	0|0	0|0	0|1	0|0	0|0	0|0	0|0	0|0	0|0	0|0	0|0	0|0	0|0	0|0	0|0	0|1	0|0	0|0	0|0	0|0	0|0	0|0	0|1	0|0	0|0	0|0	0|0	0|0	0|0	0|0	0|0	0|0	0|0	0|0	0|1	0|0	0|0	0|0	0|0	0|0	1|0	0|1	0|1	0|0	0|0	0|0	0|0	0|0
1	16312370	Chr1SNP655	A	C	.	PASS	.	GT	1|0	0|0	0|0	0|0	0|1	0|0	1|0	0|0	1|0	0|0	0|0	1|0	1|0	1|1	0|0	0|0	0|0	1|0	0|0	0|0	0|0	0|0	0|0	1|0	1|1	0|0	1|0	0|0	1|0	0|0	0|0	0|0	0|0	0|0	0|0	0|0	0|0	0|1	1|0	0|0	0|1	0|0	1|0	0|0	1|0	0|0	0|0	0|1	1|0	0|0	1|0	1|1	1|0	1|0	1|0	0|1	0|0	0|0	0|0	0|0	0|0	0|0	0|1	1|1	1|0	1|0	1|0	0|0	0|0	0|1	0|0	0|0	0|0	1|1	0|0	0|0	0|1	1|1	0|0	0|0	0|0	0|0	0|1	0|0	0|0	1|0	0|0	0|1	0|1	0|0	1|0	0|1	0|0	0|0	0|0	1|0	1|0	1|0	1|0	1|0
1	16317770	Chr1SNP656	A	C	.	PASS	.	GT	0|0	1|0	1|0	0|1	1|0	1|1	0|1	1|1	0|0	1|1	0|0	0|1	0|0	0|0	1|1	0|1	1|1	0|1	0|1	1|1	1|0	1|1	1|0	0|1	0|0	1|0	0|1	1|1	0|1	0|0	0|1	1|1	0|0	1|0	1|0	1|0	0|1	0|0	0|1	1|1	1|0	1|1	0|1	1|0	0|0	1|1	1|0	1|0	0|1	1|1	0|1	0|0	0|1	0|1	0|0	0|0	1|1	1|1	1|1	1|1	1|1	1|1	1|0	0|0	0|1	0|0	0|1	1|0	1|1	0|0	1|1	1|1	0|1	0|0	1|0	0|1	1|0	0|0	1|1	1|1	1|1	1|1	1|0	1|0	1|1	0|1	1|0	1|0	1|0	1|1	0|0	1|0	0|0	0|0	1|0	0|1	0|0	0|1	0|1	0|1
1	16344770	Chr1SNP657	A	C	.	PASS	.	GT	0|0	0|0	0|0	0|0	1|0	0|0	0|0	0|0	0|0	0|0	0|0	0|0	0|0	0|0	0|0	0|0	0|0	0|0	0|0	1|0	0|0	0|0	0|0	0|0	0|0	0|0	0|0	0|0	0|0	0|0	0|0	0|0	0|0	0|0	0|0	0|0	0|0	0|0	0|1	0|0	1|0	0|1	0|0	0|0	0|0	0|0	0|0	0|0	0|1	0|0	0|1	0|0	0|1	0|1	0|0	0|0	0|0	0|0	1|1	0|0	0|0	0|0	0|0	0|0	0|0	0|0	0|0	0|0	0|0	0|0	0|0	0|0	0|0	0|0	0|0	0|1	0|0	0|0	0|1	0|1	0|0	0|0	0|0	0|0	0|1	0|0	0|0	1|0	1|0	0|0	0|0	0|0	0|0	0|0	0|0	0|0	0|0	0|0	0|0	0|1
1	16366370	Chr1SNP658	A	C	.	PASS	.	GT	0|1	0|0	0|1	0|0	0|0	0|0	0|0	0|0	0|0	0|0	0|0	0|0	0|0	0|0	0|0	1|0	0|0	0|0	0|1	0|0	0|0	0|0	0|1	0|0	0|0	0|0	0|0	0|0	0|0	1|1	1|0	0|0	0|0	0|0	0|0	0|0	0|0	1|0	0|0	0|0	0|0	0|0	0|0	0|1	0|1	0|0	0|0	0|0	0|0	0|0	0|0	0|0	0|0	0|0	0|0	1|0	0|0	0|0	0|0	0|0	0|0	0|0	0|0	0|0	0|0	0|1	0|0	0|0	0|0	1|0	0|0	0|0	1|0	0|0	0|0	1|0	0|0	0|0	0|0	0|0	0|0	0|0	0|0	0|0	0|0	0|0	0|0	0|0	0|0	0|0	0|0	0|0	0|0	1|0	0|0	0|0	0|1	0|0	0|0	0|0
1	16375369	Chr1SNP659	A	C	.	PASS	.	GT	0|0	0|0	0|0	0|0	0|1	0|0	0|0	0|0	0|0	0|0	0|0	0|0	1|0	0|0	0|0	0|0	0|0	0|0	0|0	0|0	0|0	0|0	0|0	0|0	0|0	0|0	1|0	0|0	0|0	0|0	0|0	0|0	0|0	0|0	0|0	0|0	0|0	0|1	0|0	0|0	0|0	0|0	0|0	0|0	0|0	0|0	0|0	0|0	0|0	0|0	0|0	0|0	0|0	0|0	0|0	0|1	0|0	0|0	0|0	0|0	0|0	0|0	0|1	0|1	1|0	1|0	0|0	0|0	0|0	0|0	0|0	0|0	0|0	0|0	0|0	0|0	0|0	0|0	0|0	0|0	0|0	0|0	0|0	0|0	0|0	0|0	0|0	0|0	0|0	0|0	0|0	0|1	0|0	0|0	0|0	0|0	0|0	0|0	0|0	1|0
1	16409569	Chr1SNP660	A	C	.	PASS	.	GT	0|0	0|1	0|0	1|0	0|0	0|0	0|0	0|0	0|1	0|0	0|1	0|0	0|1	0|0	0|0	0|0	0|0	0|0	0|0	0|0	0|1	0|0	0|0	0|0	0|0	0|1	0|0	0|0	0|0	0|0	0|0	0|0	0|0	0|1	0|0	0|0	1|0	0|0	0|0	0|0	0|0	0|0	0|0	0|0	0|0	0|0	0|0	0|0	0|0	0|0	0|0	0|0	0|0	0|0	0|1	0|0	0|0	0|0	0|0	0|0	0|0	0|0	0|0	0|0	0|0	0|0	0|0	0|1	0|0	0|0	0|0	0|0	0|0	0|0	0|1	0|0	0|0	0|0	0|0	0|0	0|0	0|0	0|0	0|0	0|0	0|0	0|1	0|0	0|0	0|0	0|1	0|0	1|0	0|1	0|1	0|0	0|0	0|0	0|0	0|0
1	16459969	Chr1SNP661	A	C	.	PASS	.	GT	0|0	0|0	0|0	0|0	0|0	0|0	0|0	0|0	0|0	0|0	1|0	0|0	0|0	0|0	0|0	0|0	0|0	0|0	1|0	0|0	0|0	0|0	0|0	0|0	0|0	0|0	0|0	0|0	0|0	0|0	0|0	0|0	1|1	0|0	0|1	0|1	0|0	0|0	0|0	0|0	0|0	0|0	0|0	0|0	0|0	0|0	0|1	0|0	0|0	0|0	0|0	0|0	0|0	0|0	0|0	0|0	0|0	0|0	0|0	0|0	0|0	0|0	0|0	0|0	0|0	0|0	0|0	0|0	0|0	0|0	0|0	0|0	0|0	0|0	0|0	0|0	0|0	0|0	0|0	0|0	0|0	0|0	0|0	0|1	0|0	0|0	0|0	0|0	0|0	0|0	0|0	0|0	0|1	0|0	0|0	0|0	0|0	0|0	0|0	0|0
1	16557168	Chr1SNP662	A	C	.	PASS	.	GT	0|0	0|0	0|0	1|0	0|0	0|0	0|0	0|0	0|1	0|0	0|1	0|0	0|0	0|0	0|0	0|0	0|0	0|0	0|0	0|0	0|0	0|0	0|0	0|0	0|0	0|0	0|0	0|0	0|0	0|0	0|0	0|0	0|0	0|0	0|0	0|0	1|0	0|0	0|0	0|0	0|0	0|0	0|0	0|0	0|0	0|0	0|0	0|0	0|0	0|0	0|0	0|0	0|0	0|0	0|0	0|0	0|0	0|0	0|0	0|0	0|0	0|0	0|0	0|0	0|0	0|0	0|0	0|0	0|0	0|0	0|0	0|0	0|0	0|0	0|0	0|0	0|0	0|0	0|0	0|0	0|0	0|0	0|0	0|0	0|0	0|0	0|0	0|0	0|0	0|0	0|1	0|0	0|0	0|0	0|0	0|0	0|0	0|0	0|0	0|0
1	16566168	Chr1SNP663	A	C	.	PASS	.	GT	0|0	0|0	0|0	0|0	0|0	0|0	1|0	0|0	1|0	0|0	0|0	0|0	0|0	0|0	0|0	0|0	0|0	0|0	0|0	0|0	0|0	0|0	0|0	1|0	0|1	0|0	0|0	0|0	0|0	0|0	0|0	0|0	0|0	0|0	0|0	0|0	0|0	0|0	1|0	0|0	0|1	0|0	0|0	0|0	0|0	0|0	0|0	0|0	0|0	0|0	1|0	0|1	1|0	1|0	0|0	0|0	0|0	0|0	0|0	0|0	0|0	0|0	0|0	1|0	0|0	0|0	0|0	0|0	0|0	0|1	0|0	0|0	0|0	0|1	0|0	0|0	0|0	0|1	0|0	0|0	0|0	0|0	0|0	0|0	0|0	0|0	0|0	0|0	0|1	0|0	0|0	0|0	0|0	0|0	0|0	1|0	0|0	0|0	0|0	0|0
1	16609368	Chr1SNP664	A	C	.	PASS	.	GT	0|0	1|0	0|0	0|0	0|0	1|0	0|0	0|0	0|0	0|0	0|0	0|0	0|0	0|0	0|0	0|0	0|0	0|0	0|0	0|0	0|0	0|0	0|0	0|0	0|0	0|0	0|0	1|0	0|0	0|0	0|0	0|0	0|0	0|0	0|0	0|0	0|0	0|0	0|0	1|0	0|0	0|0	0|1	0|0	0|0	0|0	0|0	0|0	0|0	1|0	0|0	0|0	0|0	0|0	0|0	0|0	0|0	1|0	0|0	1|0	0|0	0|0	0|0	0|0	0|0	0|0	0|1	1|0	0|0	0|0	0|0	0|0	0|0	0|0	0|0	0|0	0|0	0|0	0|0	0|0	0|0	0|1	0|0	0|0	0|0	0|0	0|0	0|0	0|0	0|0	0|0	0|0	0|0	0|0	0|0	0|0	0|0	0|0	0|0	0|0
1	16623768	Chr1SNP665	A	C	.	PASS	.	GT	0|0	0|0	0|0	0|0	0|0	0|0	0|0	0|1	0|0	0|1	0|0	0|0	0|0	0|0	0|0	0|1	0|0	0|0	0|0	0|0	0|0	0|1	0|0	0|0	0|0	0|0	0|0	0|0	0|0	0|0	0|0	1|0	0|0	0|0	0|0	0|0	0|1	0|0	0|0	0|0	0|0	0|0	0|0	1|0	0|0	0|1	0|0	0|0	0|0	0|0	0|0	0|0	0|0	0|0	0|0	0|0	0|0	0|0	0|0	0|1	0|0	1|1	1|0	0|0	0|0	1|0	0|0	0|0	0|0	0|0	0|1	0|1	0|1	0|0	0|0	0|0	1|0	0|0	0|0	0|0	0|1	0|0	0|0	0|0	0|0	0|0	0|0	0|0	0|0	0|0	0|0	0|0	0|0	0|0	0|0	0|0	0|0	0|1	0|1	0|0
1	16701167	Chr1SNP666	A	C	.	PASS	.	GT	0|1	0|0	0|1	0|0	0|0	0|0	0|0	0|0	0|0	0|0	0|0	0|0	0|0	0|0	0|0	1|0	0|0	0|0	0|0	0|0	0|0	0|0	0|1	0|0	0|0	0|0	0|0	0|0	0|0	1|1	1|0	0|0	0|0	0|0	0|0	0|0	0|0	1|0	0|0	0|0	0|0	0|0	0|0	0|1	0|1	0|0	0|0	0|0	0|0	0|0	0|0	0|0	0|0	0|0	0|0	1|0	0|0	0|0	0|0	0|0	0|0	0|0	0|0	0|0	0|0	0|1	0|0	0|0	0|0	1|0	0|0	0|0	1|0	0|0	1|0	1|0	0|0	0|0	0|0	0|0	0|0	0|0	0|0	0|0	0|0	0|0	0|0	0|0	0|0	0|0	0|0	0|0	0|0	1|0	0|0	0|0	0|1	0|0	0|0	0|0
1	16792966	Chr1SNP667	A	C	.	PASS	.	GT	0|0	0|0	0|0	0|0	0|0	0|0	0|0	0|0	0|0	1|0	0|0	0|0	0|0	0|0	1|0	0|0	0|0	0|0	0|0	0|0	0|0	0|0	0|0	0|0	0|0	0|0	0|0	0|0	0|0	0|0	0|0	0|0	0|0	0|0	0|0	0|0	0|0	0|0	0|0	0|0	0|0	0|0	0|0	0|0	0|0	1|0	0|0	1|0	0|0	0|0	0|0	0|0	0|0	0|0	0|0	0|0	0|0	0|0	0|0	0|0	0|0	0|0	0|0	0|0	0|0	0|0	0|0	0|0	0|0	0|0	0|0	1|0	0|0	0|0	0|0	0|0	0|0	0|0	0|0	0|0	0|0	0|0	0|0	0|0	0|0	0|0	0|0	0|0	0|0	0|0	0|0	0|0	0|0	0|0	0|0	0|0	0|0	0|0	0|0	0|0
1	16841566	Chr1SNP668	A	C	.	PASS	.	GT	0|0	1|0	0|0	0|1	1|0	1|1	0|1	0|1	0|0	1|1	0|0	0|1	0|0	0|0	1|1	0|1	1|1	0|1	0|0	1|1	1|0	1|1	1|0	0|1	0|0	0|0	0|1	1|1	0|1	0|0	0|1	1|1	0|0	1|0	1|0	1|0	0|1	0|0	0|1	1|1	1|0	0|1	0|1	1|0	0|0	1|1	1|0	1|0	0|1	1|1	0|1	0|0	0|1	0|1	0|0	0|0	0|1	1|1	1|1	1|1	0|1	1|1	1|0	0|0	0|1	1|0	0|1	1|0	1|1	0|0	0|1	1|1	0|1	0|0	0|0	0|1	1|0	0|0	1|1	1|1	0|1	1|1	0|0	1|0	1|1	0|1	1|0	1|0	1|0	1|1	0|0	1|0	0|0	0|0	0|0	0|1	0|0	0|1	0|1	0|1
1	16852366	Chr1SNP669	A	C	.	PASS	.	GT	1|0	0|0	1|0	0|0	0|1	0|0	1|0	1|0	1|0	0|0	0|0	1|0	1|0	1|1	0|0	0|0	0|0	1|0	0|1	0|0	0|0	0|0	0|0	1|0	1|1	1|0	1|0	0|0	1|0	0|0	0|0	0|0	0|0	0|0	0|0	0|0	0|0	0|1	1|0	0|0	0|1	1|0	1|0	0|0	1|0	0|0	0|0	0|1	1|0	0|0	1|0	1|1	1|0	1|0	1|0	0|1	1|0	0|0	0|0	0|0	1|0	0|0	0|1	1|1	1|0	0|0	1|0	0|0	0|0	0|1	1|0	0|0	0|0	1|1	0|0	0|0	0|1	1|1	0|0	0|0	1|0	0|0	1|1	0|0	0|0	1|0	0|0	0|1	0|1	0|0	1|0	0|1	0|0	0|0	1|0	1|0	1|0	1|0	1|0	1|0
1	16864966	Chr1SNP670	A	C	.	PASS	.	GT	0|1	1|0	0|1	0|1	1|0	1|1	0|1	0|1	0|0	1|1	1|0	0|1	0|0	0|0	1|1	1|1	1|1	0|1	1|0	1|1	1|0	1|1	1|1	0|1	0|0	0|0	0|1	1|1	0|1	1|1	1|1	1|1	1|1	1|0	1|1	1|1	0|1	1|0	0|1	1|1	1|0	0|1	0|1	1|1	0|1	1|1	1|1	1|0	0|1	1|1	0|1	0|0	0|1	0|1	0|0	1|0	0|1	1|1	1|1	1|1	0|1	1|1	1|0	0|0	0|1	1|1	0|1	1|0	1|1	1|0	0|1	1|1	1|1	0|0	1|0	1|1	1|0	0|0	1|1	1|1	0|1	1|1	0|0	1|1	1|1	0|1	1|0	1|0	1|0	1|1	0|0	1|0	0|1	1|0	0|0	0|1	0|1	0|1	0|1	0|1
1	16879365	Chr1SNP671	A	C	.	PASS	.	GT	1|0	1|1	1|0	1|1	1|1	1|1	1|1	1|1	1|1	1|1	0|1	1|1	1|1	1|1	1|1	0|1	1|1	1|1	0|1	1|1	1|1	1|1	1|0	1|1	1|1	1|1	1|1	1|1	1|1	0|0	0|1	1|1	0|0	1|1	1|0	1|0	1|1	0|1	1|1	1|1	1|1	1|1	1|1	1|0	1|0	1|1	1|0	1|1	1|1	1|1	1|1	1|1	1|1	1|1	1|1	0|1	1|1	1|1	1|1	1|1	1|1	1|1	1|1	1|1	1|1	1|0	1|1	1|1	1|1	0|1	1|1	1|1	0|1	1|1	0|1	0|1	1|1	1|1	1|1	1|1	1|1	1|1	1|1	1|0	1|1	1|1	1|1	1|1	1|1	1|1	1|1	1|1	1|0	0|1	1|1	1|1	1|0	1|1	1|1	1|1
1	16893765	Chr1SNP672	A	C	.	PASS	.	GT	0|0	0|0	0|0	0|0	0|0	0|1	0|1	0|0	0|0	0|0	0|0	0|0	0|0	0|0	0|0	0|0	0|0	0|0	0|0	0|0	0|0	0|0	0|0	0|0	0|0	0|0	0|0	0|0	0|0	0|0	0|0	0|0	0|0	0|0	0|0	0|0	0|0	0|0	0|0	0|0	0|0	0|0	0|0	0|0	0|0	0|0	0|0	0|1	0|0	0|0	0|0	0|0	0|0	0|0	0|0	0|0	0|0	0|0	0|0	0|0	0|0	0|0	0|0	0|0	0|0	0|0	0|0	0|0	0|0	0|0	0|0	0|0	0|0	0|0	0|0	0|0	0|1	0|0	0|0	0|0	0|0	0|0	0|0	1|0	0|0	0|0	0|0	0|1	0|0	0|0	0|0	0|0	0|0	0|0	0|0	0|0	0|0	0|0	0|0	0|0
1	16960365	Chr1SNP673	A	C	.	PASS	.	GT	0|0	0|0	0|0	0|0	0|0	0|0	0|0	0|0	0|0	0|0	1|0	0|0	0|0	0|0	0|0	0|0	0|0	0|0	1|0	0|0	0|0	0|0	0|0	0|0	0|0	0|0	0|0	0|0	0|0	0|0	0|0	0|0	1|1	0|0	0|1	0|1	0|0	0|0	0|0	0|0	0|0	0|0	0|0	0|0	0|0	0|0	0|1	0|0	0|0	0|0	0|0	0|0	0|0	0|0	0|0	0|0	0|0	0|0	0|0	0|0	0|0	0|0	0|0	0|0	0|0	0|0	0|0	0|0	0|0	0|0	0|0	0|0	0|0	0|0	0|0	0|0	0|0	0|0	0|0	0|0	0|0	0|0	0|0	0|1	0|0	0|0	0|0	0|0	0|0	0|0	0|0	0|0	0|1	0|0	0|0	0|0	0|0	0|0	0|0	0|0
1	17023364	Chr1SNP674	A	C	.	PASS	.	GT	0|0	0|0	1|0	0|0	0|1	0|0	1|0	1|0	1|0	0|0	0|0	0|0	1|0	0|1	0|0	0|0	0|0	0|0	0|1	0|0	0|0	0|0	0|0	1|0	0|1	1|0	1|0	0|0	0|0	0|0	0|0	0|0	0|0	0|0	0|0	0|0	0|0	0|1	1|0	0|0	0|1	1|0	0|0	0|0	0|0	0|0	0|0	0|1	0|0	0|0	1|0	1|1	1|0	1|0	0|0	0|1	1|0	0|0	0|0	0|0	1|0	0|0	0|1	1|1	1|0	0|0	1|0	0|0	0|0	0|1	1|0	0|0	0|0	0|1	0|0	0|0	0|1	1|1	0|0	0|0	1|0	0|0	1|1	0|0	0|0	1|0	0|0	0|1	0|1	0|0	1|0	0|1	0|0	0|0	0|0	1|0	1|0	0|0	1|0	1|0
1	17064764	Chr1SNP675	A	C	.	PASS	.	GT	0|0	0|0	0|0	0|0	0|0	0|0	0|0	0|0	0|0	0|0	0|0	0|0	0|0	0|0	0|0	0|0	0|0	0|0	0|0	0|0	0|0	0|0	0|0	0|0	0|0	0|0	0|0	0|0	0|0	0|0	0|0	0|0	0|0	0|0	0|0	0|0	0|0	0|0	0|0	0|0	0|0	0|0	0|0	0|0	0|0	0|0	0|0	0|0	0|0	0|0	0|0	0|0	0|0	0|0	0|0	0|0	0|0	0|0	0|0	0|0	0|0	0|0	0|0	0|0	0|0	0|0	0|0	0|0	0|0	0|0	0|0	0|0	0|0	0|0	0|0	0|0	0|0	1|0	0|0	0|0	0|0	0|0	0|0	0|0	0|0	1|0	0|0	0|0	0|0	0|0	1|0	0|0	0|0	0|0	0|0	0|0	1|0	0|0	1|0	0|0
1	17086364	Chr1SNP676	A	C	.	PASS	.	GT	0|1	0|0	0|1	0|0	0|0	0|0	0|0	0|0	0|0	0|0	1|0	0|0	0|0	0|0	0|0	1|0	0|0	0|0	1|0	0|0	0|0	0|0	0|1	0|0	0|0	0|0	0|0	0|0	0|0	1|1	1|0	0|0	1|1	0|0	0|1	0|1	0|0	1|0	0|0	0|0	0|0	0|0	0|0	0|1	0|1	0|0	0|1	0|0	0|0	0|0	0|0	0|0	0|0	0|0	0|0	1|0	0|0	0|0	0|0	0|0	0|0	0|0	0|0	0|0	0|0	0|1	0|0	0|0	0|0	1|0	0|0	0|0	1|0	0|0	1|0	1|0	0|0	0|0	0|0	0|0	0|0	0|0	0|0	0|1	0|0	0|0	0|0	0|0	0|0	0|0	0|0	0|0	0|1	1|0	0|0	0|0	0|1	0|0	0|0	0|0
1	17122364	Chr1SNP677	A	C	.	PASS	.	GT	0|0	1|0	0|0	0|1	0|0	1|0	0|0	0|0	0|0	0|0	0|0	0|1	0|0	0|0	0|0	0|0	0|0	0|0	0|0	0|1	0|0	0|0	0|0	0|1	0|0	0|0	0|0	1|0	0|0	0|0	0|1	0|0	0|0	0|0	0|0	0|0	0|0	0|0	0|0	0|1	0|0	0|0	0|1	0|0	0|0	0|0	1|0	0|0	0|0	0|0	0|0	0|0	0|0	0|0	0|0	0|0	0|1	1|0	0|0	1|0	0|0	0|0	0|0	0|0	0|0	0|0	0|1	0|0	0|0	0|0	0|0	0|0	0|0	0|0	0|0	0|0	0|0	0|0	0|0	0|0	0|0	0|1	0|0	0|0	0|0	0|1	0|0	0|0	0|0	0|1	0|0	0|0	0|0	0|0	0|0	0|0	0|0	0|0	0|0	0|0
1	17136763	Chr1SNP678	A	C	.	PASS	.	GT	0|0	1|0	0|0	0|1	1|0	1|1	0|1	0|1	0|0	1|1	0|0	0|1	0|0	0|0	1|1	0|1	1|1	0|1	0|0	1|1	1|0	1|1	1|0	0|1	0|0	0|0	0|1	1|1	0|1	0|0	0|1	1|1	0|0	1|0	1|0	1|0	0|1	0|0	0|1	1|1	1|0	0|1	0|1	1|0	0|0	1|1	1|0	1|0	0|1	1|1	0|1	0|0	0|1	0|1	0|0	0|0	0|1	1|1	1|1	1|1	0|1	1|1	1|0	0|0	0|1	1|0	0|1	1|0	1|1	0|0	0|1	1|1	0|1	0|0	0|0	0|1	1|0	0|0	1|1	1|1	0|1	1|1	0|0	1|0	1|1	0|1	1|0	1|0	1|0	1|1	0|0	1|0	0|0	0|0	0|0	0|1	0|0	0|1	0|1	0|1
1	17140363	Chr1SNP679	A	C	.	PASS	.	GT	0|0	0|0	0|0	0|0	0|0	0|0	0|0	0|0	0|0	0|0	0|0	1|0	0|0	1|0	0|0	0|0	0|0	0|0	0|0	0|0	0|0	0|0	0|0	0|0	1|0	0|0	0|0	0|0	0|0	0|0	0|0	0|0	0|0	0|0	0|0	0|0	0|0	0|0	0|0	0|0	0|0	0|0	1|0	0|0	1|0	0|0	0|0	0|0	1|0	0|0	0|0	0|0	0|0	0|0	0|0	0|0	0|0	0|0	0|0	0|0	0|0	0|0	0|0	0|0	0|0	0|0	0|0	0|0	0|0	0|0	0|0	0|0	0|0	1|0	0|0	0|0	0|0	0|0	0|0	0|0	0|0	0|0	0|0	0|0	0|0	0|0	0|0	0|0	0|0	0|0	0|0	0|0	0|0	0|0	0|0	0|0	0|0	1|0	0|0	0|0
1	17232163	Chr1SNP680	A	C	.	PASS	.	GT	0|0	0|0	0|0	1|0	0|0	0|0	0|0	0|0	0|1	0|0	0|1	0|0	0|0	0|0	0|0	0|0	0|0	0|0	0|0	0|0	0|0	0|0	0|0	0|0	0|0	0|0	0|0	0|0	0|0	0|0	0|0	0|0	0|0	0|0	0|0	0|0	1|0	0|0	0|0	0|0	0|0	0|0	0|0	0|0	0|0	0|0	0|0	0|0	0|0	0|0	0|0	0|0	0|0	0|0	0|0	0|0	0|0	0|0	0|0	0|0	0|0	0|0	0|0	0|0	0|0	0|0	0|0	0|0	0|0	0|0	0|0	0|0	0|0	0|0	0|0	0|0	0|0	0|0	0|0	0|0	0|0	0|0	0|0	0|0	0|0	0|0	0|0	0|0	0|0	0|0	0|1	0|0	0|0	0|0	0|0	0|0	0|0	0|0	0|0	0|0
1	17313162	Chr1SNP681	A	C	.	PASS	.	GT	0|0	0|1	0|0	0|0	0|0	0|0	0|0	0|0	0|0	0|0	0|0	0|0	0|0	0|0	0|0	0|0	0|0	0|0	0|0	0|0	0|0	0|0	0|0	0|0	0|0	0|0	0|0	0|0	0|0	0|0	0|0	0|0	0|0	0|0	0|0	0|0	0|0	1|0	0|0	0|0	0|0	0|0	0|0	0|0	0|0	0|0	0|0	0|0	0|0	0|0	0|0	0|0	0|0	0|0	0|0	0|0	0|0	0|0	0|0	0|0	0|0	0|0	0|0	0|0	0|0	0|0	0|0	0|0	0|0	1|0	0|0	0|0	0|0	0|0	0|1	1|0	0|0	0|0	0|0	0|0	0|0	0|0	0|0	0|0	0|0	0|0	0|0	0|0	0|0	0|0	0|0	0|0	1|0	0|0	0|0	0|0	0|0	0|0	0|0	0|0
1	17413961	Chr1SNP682	A	C	.	PASS	.	GT	0|0	0|0	0|0	0|0	1|0	0|0	0|0	0|0	0|0	0|0	0|0	0|0	0|0	0|0	0|0	0|0	0|1	0|0	0|0	1|0	1|0	1|0	0|0	0|0	0|0	0|0	0|1	0|1	0|1	0|0	0|0	0|0	0|0	0|0	0|0	0|0	0|0	0|0	0|1	1|0	1|0	0|1	0|0	0|0	0|0	0|0	0|0	0|0	0|1	1|1	0|1	0|0	0|1	0|1	0|0	0|0	0|0	0|0	1|1	0|0	0|1	0|0	0|0	0|0	0|0	0|0	0|0	1|0	0|0	0|0	0|0	0|0	0|0	0|0	0|0	0|1	0|0	0|0	1|1	0|1	0|0	0|0	0|0	0|0	0|1	0|0	1|0	1|0	1|0	1|0	0|0	1|0	0|0	0|0	0|0	0|0	0|0	0|0	0|0	0|1
1	17437361	Chr1SNP683	A	C	.	PASS	.	GT	0|0	0|0	0|0	1|0	0|0	0|0	0|0	0|0	0|1	0|0	0|1	0|0	0|0	0|0	0|0	0|0	0|0	0|0	0|0	0|0	0|0	0|0	0|0	0|0	0|0	0|0	0|0	0|0	0|0	0|0	0|0	0|0	0|0	0|0	0|0	0|0	1|0	0|0	0|0	0|0	0|0	0|0	0|0	0|0	0|0	0|0	0|0	0|0	0|0	0|0	0|0	0|0	0|0	0|0	0|0	0|0	0|0	0|0	0|0	0|0	0|0	0|0	0|0	0|0	0|0	0|0	0|0	0|0	0|0	0|0	0|0	0|0	0|0	0|0	0|0	0|0	0|0	0|0	0|0	0|0	0|0	0|0	0|0	0|0	0|0	0|0	0|0	0|0	0|0	0|0	0|1	0|0	0|0	0|0	0|0	0|0	0|0	0|0	0|0	0|0
1	17467961	Chr1SNP684	A	C	.	PASS	.	GT	0|0	0|0	0|0	0|0	0|0	0|0	0|0	0|0	0|0	0|1	0|0	0|0	0|0	0|0	0|0	0|1	0|0	0|0	0|0	0|0	0|0	0|1	0|0	0|0	0|0	0|0	0|0	0|0	0|0	0|0	0|0	0|0	0|0	0|0	0|0	0|0	0|0	0|0	0|0	0|0	0|0	0|0	0|0	1|0	0|0	0|0	0|0	0|0	0|0	0|0	0|0	0|0	0|0	0|0	0|0	0|0	0|0	0|0	0|0	0|0	0|0	0|0	1|0	0|0	0|0	0|0	0|0	0|0	0|0	0|0	0|1	0|0	0|0	0|0	0|0	0|0	1|0	0|0	0|0	0|0	0|0	0|0	0|0	0|0	0|0	0|0	0|0	0|0	0|0	0|0	0|0	0|0	0|0	0|0	0|0	0|0	0|0	0|1	0|1	0|0
1	17473361	Chr1SNP685	A	C	.	PASS	.	GT	0|0	0|0	0|0	0|0	0|0	0|0	0|0	0|0	0|0	0|0	0|0	0|0	0|0	0|0	0|0	0|0	1|0	0|1	0|0	0|0	0|0	0|0	0|0	0|0	0|0	0|0	0|0	0|0	0|0	0|0	0|0	0|1	0|0	0|0	0|0	0|0	0|0	0|0	0|0	0|0	0|0	0|0	0|0	0|0	0|0	0|0	0|0	0|0	0|0	0|0	0|0	0|0	0|0	0|0	0|0	0|0	0|0	0|0	0|0	0|0	0|0	0|0	0|0	0|0	0|1	0|0	0|0	0|0	0|0	0|0	0|0	0|0	0|0	0|0	0|0	0|0	0|0	0|0	0|0	1|0	0|0	0|0	0|0	0|0	0|0	0|0	0|0	0|0	0|0	0|0	0|0	0|0	0|0	0|0	0|0	0|0	0|0	0|0	0|0	0|0
1	17500360	Chr1SNP686	A	C	.	PASS	.	GT	0|0	1|1	0|0	0|0	1|0	1|1	0|1	0|1	0|0	1|1	0|0	0|0	0|0	0|0	1|1	0|1	1|0	0|1	0|0	1|0	0|0	0|1	1|0	0|1	0|0	0|0	0|0	1|0	0|0	0|0	0|1	1|1	0|0	1|0	1|0	1|0	0|1	0|0	0|1	0|0	1|0	0|1	0|1	1|0	0|0	1|1	0|0	1|0	0|1	0|0	0|1	0|0	0|1	0|1	0|0	0|0	0|1	1|1	1|1	1|1	0|0	1|1	1|0	0|0	0|1	1|0	0|1	0|0	1|1	0|0	0|1	1|1	0|1	0|0	0|1	0|1	1|0	0|0	0|1	1|1	0|1	1|1	0|0	1|0	1|1	0|0	0|0	1|0	1|0	0|0	0|0	0|0	1|0	1|0	0|0	0|1	0|0	0|1	0|1	0|1
1	17646159	Chr1SNP687	A	C	.	PASS	.	GT	0|0	1|1	0|0	0|0	0|0	1|0	0|0	0|0	0|0	0|0	0|0	0|0	0|0	0|0	1|0	0|0	0|0	0|0	0|0	0|0	0|0	0|0	0|0	0|1	0|0	0|0	0|0	1|0	0|0	0|0	0|1	0|0	0|0	0|0	0|0	0|0	0|0	0|0	0|0	0|0	0|0	0|0	0|1	0|0	0|0	0|0	0|0	0|0	0|0	0|0	0|0	0|0	0|0	0|0	0|0	0|0	0|1	1|0	0|0	1|0	0|0	0|0	0|0	0|0	0|0	0|0	0|1	0|0	0|0	0|0	0|0	0|0	0|0	0|0	0|1	0|0	0|0	0|0	0|0	0|0	0|0	0|1	0|0	0|0	0|0	0|0	0|0	0|0	0|0	0|0	0|0	0|0	1|0	0|0	0|0	0|0	0|0	0|0	0|0	0|0
1	17656959	Chr1SNP688	A	C	.	PASS	.	GT	0|0	0|0	0|0	0|0	0|0	0|0	1|0	0|0	1|0	0|0	0|0	0|0	0|0	0|1	0|0	0|0	0|1	0|0	0|0	0|0	1|0	1|0	0|0	1|0	0|1	0|0	0|1	0|1	0|1	0|0	0|0	0|0	0|0	0|0	0|0	0|0	0|0	0|0	1|0	1|0	0|1	0|0	0|0	0|0	0|0	0|0	0|0	0|1	0|0	1|1	1|0	1|1	1|0	1|0	0|0	0|0	0|0	0|0	0|0	0|0	0|1	0|0	0|0	1|0	0|0	0|0	1|0	1|0	0|0	0|1	0|0	0|0	0|0	0|1	0|0	0|0	0|1	1|1	1|0	0|0	0|0	0|0	0|1	0|0	0|0	1|0	1|0	0|1	0|1	1|0	1|0	1|0	0|0	0|0	0|0	1|0	1|0	0|0	1|0	0|0
1	17692959	Chr1SNP689	A	C	.	PASS	.	GT	0|0	0|0	0|0	1|0	0|0	0|0	0|0	0|0	0|1	0|0	0|1	0|0	0|0	0|0	0|0	0|0	0|0	0|0	0|0	0|0	0|0	0|0	0|0	0|0	0|0	0|0	0|0	0|0	0|0	0|0	0|0	0|0	0|0	0|0	0|0	0|0	1|0	0|0	0|0	0|0	0|0	0|0	0|0	0|0	0|0	0|0	0|0	0|0	0|0	0|0	0|0	0|0	0|0	0|0	0|0	0|0	0|0	0|0	0|0	0|0	0|0	0|0	0|0	0|0	0|0	0|0	0|0	0|0	0|0	0|0	0|0	0|0	0|0	0|0	0|0	0|0	0|0	0|0	0|0	0|0	0|0	0|0	0|0	0|0	0|0	0|0	0|0	0|0	0|0	0|0	0|1	0|0	0|0	0|0	0|0	0|0	0|0	0|0	0|0	0|0
1	17752358	Chr1SNP690	A	C	.	PASS	.	GT	0|0	0|0	1|0	0|0	0|1	0|0	0|0	1|0	0|0	0|0	0|0	0|0	1|0	0|0	0|0	0|0	0|0	0|0	0|1	0|0	0|0	0|0	0|0	0|0	0|0	1|0	1|0	0|0	0|0	0|0	0|0	0|0	0|0	0|0	0|0	0|0	0|0	0|1	0|0	0|0	0|0	1|0	0|0	0|0	0|0	0|0	0|0	0|0	0|0	0|0	0|0	0|0	0|0	0|0	0|0	0|1	1|0	0|0	0|0	0|0	1|0	0|0	0|1	0|1	1|0	0|0	0|0	0|0	0|0	0|0	1|0	0|0	0|0	0|0	0|0	0|0	0|0	0|0	0|0	0|0	1|0	0|0	1|0	0|0	0|0	0|0	0|0	0|0	0|0	0|0	0|0	0|1	0|0	0|0	0|0	0|0	0|0	0|0	0|0	1|0
1	17777558	Chr1SNP691	A	C	.	PASS	.	GT	0|0	0|0	0|0	0|0	0|0	0|0	0|0	0|0	0|0	0|1	0|0	0|0	0|0	0|0	0|0	0|1	0|0	0|0	0|0	0|0	0|0	0|1	0|0	0|0	0|0	0|0	0|0	0|0	0|0	0|0	0|0	0|0	0|0	0|0	0|0	0|0	0|0	0|0	0|0	0|0	0|0	0|0	0|0	1|0	0|0	0|0	0|0	0|0	0|0	0|0	0|0	0|0	0|0	0|0	0|0	0|0	0|0	0|0	0|0	0|0	0|0	0|0	1|0	0|0	0|0	0|0	0|0	0|0	0|0	0|0	0|1	0|0	0|0	0|0	0|0	0|0	1|0	0|0	0|0	0|0	0|0	0|0	0|0	0|0	0|0	0|0	0|0	0|0	0|0	0|0	0|0	0|0	0|0	0|0	0|0	0|0	0|0	0|1	0|0	0|0
1	17806358	Chr1SNP692	A	C	.	PASS	.	GT	1|0	0|0	0|0	0|0	0|0	0|0	0|0	0|0	0|0	0|0	0|0	0|0	0|0	0|0	1|0	0|0	0|0	1|0	0|0	0|0	0|0	0|0	0|0	0|0	0|0	0|0	0|0	0|0	1|0	0|0	0|0	0|0	0|0	0|0	0|0	0|0	0|0	0|0	0|0	0|0	0|0	0|0	0|0	0|0	0|0	0|0	0|0	0|0	0|0	0|0	0|0	0|0	0|0	0|0	1|0	0|0	0|0	0|0	0|0	0|0	0|0	0|0	0|0	0|0	0|0	0|0	0|0	0|0	0|0	0|0	0|0	0|0	0|0	0|0	0|0	0|0	0|0	0|0	0|0	0|0	0|0	0|0	0|0	0|0	0|0	0|0	0|0	0|0	0|0	0|0	0|0	0|0	0|0	0|0	0|0	0|0	0|0	0|0	0|0	0|0
1	17908957	Chr1SNP693	A	C	.	PASS	.	GT	0|0	0|0	0|0	0|0	0|0	0|0	0|0	0|0	0|0	0|1	0|0	0|0	0|0	0|0	0|0	0|1	0|0	0|0	0|0	0|0	0|0	0|1	0|0	0|0	0|0	0|0	0|0	0|0	0|0	0|0	0|0	0|0	0|0	0|0	0|0	0|0	0|0	0|0	0|0	0|0	0|0	0|0	0|0	1|0	0|0	0|0	0|0	0|0	0|0	0|0	0|0	0|0	0|0	0|0	0|0	0|0	0|0	0|0	0|0	0|0	0|0	0|0	1|0	0|0	0|0	0|0	0|0	0|0	0|0	0|0	0|1	0|0	0|0	0|0	0|0	0|0	1|0	0|0	0|0	0|0	0|0	0|0	0|0	0|0	0|0	0|0	0|0	0|0	0|0	0|0	0|0	0|0	0|0	0|0	0|0	0|0	0|0	0|1	0|0	0|0
1	17939557	Chr1SNP694	A	C	.	PASS	.	GT	0|0	0|0	0|0	0|0	0|0	0|0	0|0	0|0	0|0	0|0	0|0	0|0	0|0	0|0	0|1	0|0	0|0	0|0	0|0	0|0	0|0	0|0	0|0	0|0	0|0	0|0	0|0	0|0	0|0	0|0	0|0	0|0	0|0	1|0	0|0	1|0	0|0	0|0	0|0	0|0	0|0	0|0	0|0	0|0	0|0	0|0	0|0	0|0	0|0	0|0	0|0	0|0	0|0	0|0	0|0	0|0	0|0	0|0	0|0	0|0	0|0	0|0	0|0	0|0	0|0	0|0	0|0	0|0	0|0	0|0	0|0	0|0	0|0	0|0	0|0	0|0	0|0	0|0	0|0	0|0	0|0	1|0	0|0	0|0	0|0	0|0	0|0	0|0	0|0	0|0	0|0	0|0	0|0	0|0	0|0	0|1	0|0	0|0	0|0	0|0
1	17961157	Chr1SNP695	A	C	.	PASS	.	GT	0|0	0|0	0|0	0|0	1|0	0|0	0|0	0|0	0|0	0|0	0|0	0|0	0|0	0|0	0|0	0|0	0|0	0|0	0|0	1|0	0|0	0|0	0|0	0|0	0|0	0|0	0|0	0|0	0|0	0|1	0|0	0|0	0|0	0|0	0|0	0|0	0|0	0|0	0|1	0|0	1|0	0|1	0|0	0|0	0|0	0|0	0|0	0|0	0|0	0|0	0|1	0|0	0|1	0|1	0|0	0|0	0|0	0|0	0|1	0|0	0|0	0|0	0|0	0|0	0|0	0|0	0|0	0|0	0|0	0|0	0|0	0|0	0|0	0|0	0|0	0|1	0|0	0|0	0|1	0|1	0|0	0|0	0|0	0|0	0|1	0|0	0|0	1|0	1|0	0|0	0|0	0|0	0|0	0|0	0|0	0|0	0|0	0|0	0|0	0|0
1	18029556	Chr1SNP696	A	C	.	PASS	.	GT	0|0	0|0	0|0	0|0	0|0	0|0	0|0	0|0	0|0	0|0	0|0	0|0	0|0	0|0	0|1	0|0	0|0	0|0	0|0	0|0	0|0	0|0	0|0	0|0	0|0	0|0	0|0	0|0	0|0	0|0	0|0	0|0	0|0	1|0	0|0	1|0	0|0	0|0	0|0	0|0	0|0	0|0	0|0	0|0	0|0	0|0	0|0	0|0	0|0	0|0	0|0	0|0	0|0	0|0	0|0	0|0	0|0	0|0	0|0	0|0	0|0	0|0	0|0	0|0	0|0	0|0	0|0	0|0	0|0	0|0	0|0	0|0	0|0	0|0	0|0	0|0	0|0	0|0	0|0	0|0	0|0	1|0	0|0	0|0	0|0	0|0	0|0	0|0	0|0	0|0	0|0	0|0	0|0	0|0	0|0	0|1	0|0	0|0	0|0	0|0
1	18031356	Chr1SNP697	A	C	.	PASS	.	GT	0|0	0|1	0|0	0|0	0|0	0|0	0|0	0|0	0|0	0|0	0|0	0|0	0|0	0|0	0|0	0|0	0|0	0|0	0|0	0|0	0|0	0|0	1|0	0|0	0|0	0|0	0|0	0|0	0|0	0|0	0|0	0|0	0|0	0|0	1|0	0|0	0|0	0|0	0|0	0|0	0|0	0|0	0|0	0|0	0|0	0|0	0|0	0|0	0|1	0|0	0|0	0|0	0|0	0|0	0|0	0|0	0|0	0|0	1|0	0|0	0|0	0|0	0|0	0|0	0|0	0|0	0|0	0|0	1|0	0|0	0|0	0|0	0|0	0|0	0|1	0|0	0|0	0|0	0|0	0|0	0|0	0|0	0|0	0|0	1|0	0|0	0|0	0|0	0|0	0|0	0|0	0|0	1|0	0|0	0|0	0|0	0|0	0|0	0|0	0|1
1	18056556	Chr1SNP698	A	C	.	PASS	.	GT	0|0	0|0	0|0	0|0	1|0	0|1	0|1	0|0	0|0	0|0	0|0	0|0	0|0	0|0	0|0	0|0	0|0	0|0	0|0	1|0	0|0	0|0	0|0	0|0	0|0	0|0	0|0	0|0	0|0	0|1	0|0	0|0	0|0	0|0	0|0	0|0	0|0	0|0	0|1	0|0	1|0	0|1	0|0	0|0	0|0	0|0	0|0	0|0	0|0	0|0	0|1	0|0	0|1	0|1	0|0	0|0	0|0	0|0	0|1	0|0	0|0	0|0	0|0	0|0	0|0	0|0	0|0	0|0	0|0	0|0	0|0	0|0	0|0	0|0	0|0	0|1	0|0	0|0	0|1	0|1	0|0	0|0	0|0	1|0	0|1	0|0	0|0	1|0	1|0	0|0	0|0	0|0	0|0	0|0	0|0	0|0	0|0	0|0	0|0	0|0
1	18090756	Chr1SNP699	A	C	.	PASS	.	GT	0|0	0|0	0|0	0|0	0|0	0|0	0|0	0|0	0|0	0|0	0|0	0|0	0|0	0|0	0|0	0|0	1|0	0|1	0|0	0|0	0|0	0|0	0|0	0|0	0|0	0|0	0|0	0|0	0|0	0|0	0|0	0|1	0|0	0|0	0|0	0|0	0|0	0|0	0|0	0|0	0|0	0|0	0|0	0|0	0|0	0|0	0|0	0|0	0|0	0|0	0|0	0|0	0|0	0|0	0|0	0|0	0|0	0|0	0|0	0|0	0|0	0|0	0|0	0|0	0|1	0|0	0|0	0|0	0|0	0|0	0|0	0|0	0|0	0|0	0|0	0|0	0|0	0|0	0|0	1|0	0|0	0|0	0|0	0|0	0|0	0|0	0|0	0|0	0|0	0|0	0|0	0|0	0|0	0|0	0|0	0|0	0|0	0|0	0|0	0|0
1	18142955	Chr1SNP700	A	C	.	PASS	.	GT	0|0	0|0	0|0	0|0	1|0	0|1	0|1	0|0	0|0	0|0	0|0	0|0	0|0	0|0	0|0	0|0	0|0	0|0	0|0	1|0	0|0	0|0	0|0	0|0	0|0	0|0	0|0	0|0	0|0	0|1	0|0	0|0	0|0	0|0	0|0	0|0	0|0	0|0	0|1	0|0	1|0	0|1	0|0	0|0	0|0	0|0	0|0	0|0	0|0	0|0	0|1	0|0	0|1	0|1	0|0	0|0	0|0	0|0	0|1	0|0	0|0	0|0	0|0	0|0	0|0	0|0	0|0	0|0	0|0	0|0	0|0	0|0	0|0	0|0	0|0	0|1	0|0	0|0	0|1	0|1	0|0	0|0	0|0	1|0	0|1	0|0	0|0	1|0	1|0	0|0	0|0	0|0	0|0	0|0	0|0	0|0	0|0	0|0	0|0	0|0
1	18247355	Chr1SNP701	A	C	.	PASS	.	GT	0|0	0|0	0|0	0|0	0|0	0|0	0|0	0|0	0|0	0|1	0|0	0|0	0|0	0|0	0|0	0|1	0|0	0|0	0|0	0|0	0|0	0|1	0|0	0|0	0|0	0|0	0|0	0|0	0|0	0|0	0|0	0|0	0|0	0|0	0|0	0|0	0|0	0|0	0|0	0|0	0|0	0|0	0|0	1|0	0|0	0|0	0|0	0|0	0|0	0|0	0|0	0|0	0|0	0|0	0|0	0|0	0|0	0|0	0|0	0|0	0|0	0|0	1|0	0|0	0|0	0|0	0|0	0|0	0|0	0|0	0|1	0|0	0|0	0|0	0|0	0|0	1|0	0|0	0|0	0|0	0|0	0|0	0|0	0|0	0|0	0|0	0|0	0|0	0|0	0|0	0|0	0|0	0|0	0|0	0|0	0|0	0|0	0|1	0|0	0|0
1	18306754	Chr1SNP702	A	C	.	PASS	.	GT	1|1	0|0	1|1	1|1	1|1	0|1	1|1	1|1	1|1	0|0	1|1	1|1	1|1	1|1	0|1	1|0	0|1	1|0	1|1	1|1	1|1	1|0	0|1	1|0	1|1	1|1	1|1	0|1	1|1	1|1	1|0	1|0	1|1	1|1	0|1	1|1	1|1	1|1	1|1	1|1	1|1	1|1	1|0	0|1	1|1	0|1	1|1	0|1	1|0	1|1	1|1	1|1	1|1	1|1	1|1	1|1	1|0	0|1	0|1	0|1	1|1	1|1	0|1	1|1	1|0	1|1	1|0	1|1	0|1	1|1	1|0	0|1	1|1	1|1	1|0	1|1	0|1	1|1	1|1	0|1	1|1	1|0	1|1	1|1	0|1	1|1	1|1	1|1	1|1	1|1	1|1	1|1	0|1	1|1	1|1	1|1	1|1	1|0	1|1	1|0
1	18357154	Chr1SNP703	A	C	.	PASS	.	GT	0|0	0|0	1|0	0|0	0|1	0|0	1|0	1|0	1|0	0|0	1|0	0|0	1|1	0|1	0|0	0|0	0|1	0|0	1|1	0|0	1|1	1|0	0|0	1|0	0|1	1|1	1|1	0|1	0|1	0|0	0|0	0|0	1|1	0|1	0|1	0|1	0|0	0|1	1|0	1|0	0|1	1|0	0|0	0|0	0|0	0|0	0|1	0|1	0|0	1|1	1|0	1|1	1|0	1|0	0|1	0|1	1|0	0|0	0|0	0|0	1|1	0|0	0|1	1|1	1|0	0|0	1|0	1|1	0|0	0|1	1|0	0|0	0|0	0|1	0|0	0|0	0|1	1|1	1|0	0|0	1|0	0|0	1|1	0|1	0|0	1|0	1|1	0|1	0|1	1|0	1|0	1|1	0|1	0|1	1|1	1|0	1|0	0|0	1|1	1|0
1	18364354	Chr1SNP704	A	C	.	PASS	.	GT	0|0	0|0	0|0	0|0	0|0	0|0	0|0	0|0	0|0	0|0	0|0	0|0	0|0	0|0	0|0	0|0	0|0	0|0	0|0	1|0	0|0	0|0	0|0	0|0	0|0	0|0	0|0	0|0	0|0	0|0	0|0	0|0	0|0	0|0	0|0	0|0	0|0	0|0	0|1	0|0	1|0	0|0	0|0	0|0	0|0	0|0	0|0	0|0	0|0	0|0	0|0	0|0	0|1	0|0	0|0	0|0	0|0	0|0	0|1	0|0	0|0	0|0	0|0	0|0	0|0	0|0	0|0	0|0	0|0	0|0	0|0	0|0	0|0	0|0	0|0	0|1	0|0	0|0	0|1	0|1	0|0	0|0	0|0	0|0	0|1	0|0	0|0	1|0	1|0	0|0	0|0	0|0	0|0	0|0	0|0	0|0	0|0	0|0	0|0	0|0
1	18416553	Chr1SNP705	A	C	.	PASS	.	GT	0|0	0|0	0|0	0|0	0|0	0|0	0|0	0|0	0|0	0|1	0|0	0|0	0|0	0|0	0|0	0|1	1|0	0|1	0|0	0|0	0|0	0|1	0|0	0|0	0|0	0|0	0|0	0|0	0|0	0|0	0|0	0|1	0|0	0|0	0|0	0|0	0|0	0|0	0|0	0|0	0|0	0|0	0|0	1|0	0|0	0|0	0|0	0|0	0|0	0|0	0|0	0|0	0|0	0|0	0|0	0|0	0|0	0|0	0|0	0|0	0|0	0|0	1|0	0|0	0|1	0|0	0|0	0|0	0|0	0|0	0|1	0|0	0|0	0|0	0|0	0|0	1|0	0|0	0|0	1|0	0|0	0|0	0|0	0|0	0|0	0|0	0|0	0|0	0|0	0|0	0|0	0|0	0|0	0|0	0|0	0|0	0|0	0|1	0|0	0|0
1	18506552	Chr1SNP706	A	C	.	PASS	.	GT	0|0	1|1	0|0	0|0	0|0	1|0	0|0	0|0	0|0	1|1	0|0	0|0	0|0	0|0	1|0	0|1	1|0	0|1	0|0	0|0	0|0	0|1	1|0	0|1	0|0	0|0	0|0	1|0	0|0	0|0	0|1	0|1	0|0	0|0	1|0	0|0	0|0	0|0	0|0	0|0	0|0	0|0	0|1	1|0	0|0	1|0	0|0	1|0	0|1	0|0	0|0	0|0	0|0	0|0	0|0	0|0	0|1	1|0	1|0	1|0	0|0	0|0	1|0	0|0	0|1	0|0	0|1	0|0	1|0	0|0	0|1	1|0	0|0	0|0	0|1	0|0	1|0	0|0	0|0	1|0	0|0	0|1	0|0	0|0	1|0	0|0	0|0	0|0	0|0	0|0	0|0	0|0	1|0	0|0	0|0	0|0	0|0	0|1	0|0	0|1
1	18517352	Chr1SNP707	A	C	.	PASS	.	GT	0|0	0|0	0|0	1|0	0|0	0|0	0|0	0|1	0|1	0|0	0|1	0|0	0|0	0|0	0|1	0|0	0|0	0|0	0|0	0|0	0|0	0|0	0|0	0|0	0|0	0|0	0|0	0|0	0|0	0|0	0|0	1|0	0|0	1|0	0|0	1|0	1|1	0|0	0|0	0|0	0|0	0|0	0|0	0|0	0|0	0|1	0|0	0|0	0|0	0|0	0|0	0|0	0|0	0|0	0|0	0|0	0|0	0|1	0|0	0|1	0|0	1|1	0|0	0|0	0|0	1|0	0|0	0|0	0|1	0|0	0|0	0|1	0|1	0|0	0|0	0|0	0|0	0|0	0|0	0|0	0|1	1|0	0|0	0|0	0|0	0|0	0|0	0|0	0|0	0|0	0|1	0|0	0|0	1|0	0|0	0|1	0|0	0|0	0|0	0|0
1	18569552	Chr1SNP708	A	C	.	PASS	.	GT	0|0	0|0	0|0	0|0	1|0	0|1	0|1	0|0	0|0	0|0	0|0	0|0	0|0	0|0	0|0	0|0	0|0	0|0	0|0	1|0	0|0	0|0	0|0	0|0	0|0	0|0	0|0	0|0	0|0	0|1	0|0	0|0	0|0	0|0	0|0	0|0	0|0	0|0	0|1	0|0	1|0	0|1	0|0	0|0	0|0	0|0	0|0	0|0	0|0	0|0	0|1	0|0	0|1	0|1	0|0	0|0	0|0	0|0	0|1	0|0	0|0	0|0	0|0	0|0	0|0	0|0	0|0	0|0	0|0	0|0	0|0	0|0	0|0	0|0	0|0	0|1	0|0	0|0	0|1	0|1	0|0	0|0	0|0	1|0	0|1	0|0	0|0	1|0	1|0	0|0	0|0	0|0	0|0	0|0	0|0	0|0	0|0	0|0	0|0	0|0
1	18690151	Chr1SNP709	A	C	.	PASS	.	GT	0|0	0|0	1|0	0|0	0|1	0|0	0|0	1|0	0|0	0|0	0|0	0|0	1|0	0|0	0|0	0|0	0|0	0|0	0|1	0|0	0|0	0|0	0|0	0|0	0|0	1|0	1|0	0|0	0|0	0|0	0|0	0|0	0|0	0|0	0|0	0|0	0|0	0|1	0|0	0|0	0|0	1|0	0|0	0|0	0|0	0|0	0|0	0|0	0|0	0|0	0|0	0|0	0|0	0|0	0|0	0|1	1|0	0|0	0|0	0|0	1|0	0|0	0|1	0|1	1|0	0|0	0|0	0|0	0|0	0|0	1|0	0|0	0|0	0|0	0|0	0|0	0|0	0|0	0|0	0|0	1|0	0|0	1|0	0|0	0|0	0|0	0|0	0|0	0|0	0|0	0|0	0|1	0|0	0|0	0|0	0|0	0|0	0|0	0|0	1|0
1	18760350	Chr1SNP710	A	C	.	PASS	.	GT	0|1	0|0	0|1	0|1	0|0	0|0	0|0	0|0	0|0	0|0	0|0	0|1	0|0	0|0	0|0	1|0	0|0	0|0	0|0	0|1	0|0	0|0	0|1	0|0	0|0	0|0	0|0	0|0	0|0	1|0	1|0	0|0	0|0	0|0	0|0	0|0	0|0	0|0	0|0	0|1	0|0	0|0	0|0	0|1	0|1	0|0	1|0	0|0	0|0	0|0	0|0	0|0	0|0	0|0	0|0	1|0	0|0	0|0	0|0	1|0	0|0	0|0	0|0	0|0	0|0	0|1	0|0	0|0	0|0	1|0	0|0	0|0	1|0	0|0	1|0	1|0	0|0	0|0	0|0	0|0	0|0	0|0	0|0	0|0	0|0	0|1	0|0	0|0	0|0	0|1	0|0	0|0	0|0	0|0	0|0	0|0	0|1	0|0	0|0	0|0
1	18778350	Chr1SNP711	A	C	.	PASS	.	GT	0|0	0|0	0|0	0|0	1|0	0|0	0|0	0|0	0|0	0|0	0|0	0|0	0|0	0|0	0|0	0|0	0|0	0|0	0|0	0|0	0|0	0|0	0|0	0|0	0|0	0|0	0|0	0|0	0|0	0|1	0|0	0|0	0|0	0|0	0|0	0|0	0|0	0|0	0|0	0|0	0|0	0|1	0|0	0|0	0|0	0|0	0|0	0|0	0|0	0|0	0|1	0|0	0|0	0|1	0|0	0|0	0|0	0|0	0|0	0|0	0|0	0|0	0|0	0|0	0|0	0|0	0|0	0|0	0|0	0|0	0|0	0|0	0|0	0|0	0|0	0|0	0|0	0|0	0|0	0|0	0|0	0|0	0|0	0|0	0|0	0|0	0|0	0|0	0|0	0|0	0|0	0|0	0|0	0|0	0|0	0|0	0|0	0|0	0|0	0|0
1	18787350	Chr1SNP712	A	C	.	PASS	.	GT	0|0	0|0	0|0	0|0	1|0	0|0	0|0	0|0	0|0	0|0	0|0	0|0	0|0	0|0	0|0	0|0	0|0	0|0	0|0	1|0	0|0	0|0	0|0	0|0	0|0	0|0	0|0	0|0	0|0	0|1	0|0	0|0	0|0	0|0	0|0	0|0	0|0	0|0	0|1	0|0	1|0	0|1	0|0	0|0	0|0	0|0	0|0	0|0	0|0	0|0	0|1	0|0	0|1	0|1	0|0	0|0	0|0	0|0	0|1	0|0	0|0	0|0	0|0	0|0	0|0	0|0	0|0	0|0	0|0	0|0	0|0	0|0	0|0	0|0	0|0	0|1	0|0	0|0	0|1	0|1	0|0	0|0	0|0	0|0	0|1	0|0	0|0	1|0	1|0	0|0	0|0	0|0	0|0	0|0	0|0	0|0	0|0	0|0	0|0	0|0
1	18794550	Chr1SNP713	A	C	.	PASS	.	GT	0|0	0|0	0|0	0|0	0|0	0|0	1|0	0|0	1|0	0|1	0|0	0|0	0|0	0|0	0|0	0|1	1|0	0|1	0|0	0|0	0|0	0|1	0|0	1|0	0|1	0|0	0|0	0|0	0|0	0|0	0|0	0|1	0|0	0|0	0|0	0|0	0|0	1|0	1|0	0|0	0|1	0|0	0|0	1|0	0|0	0|0	0|0	0|0	0|0	0|0	1|0	0|1	1|0	1|0	0|0	0|0	0|0	0|0	0|0	0|0	0|0	0|0	1|0	1|0	0|1	0|0	0|0	0|0	0|0	0|1	0|1	0|0	0|0	0|1	0|0	0|0	1|0	0|1	0|0	1|0	0|0	0|0	0|0	0|0	0|0	0|0	0|0	0|0	0|1	0|0	0|0	0|0	0|0	0|0	0|0	1|0	0|0	0|1	0|1	0|0
1	18911549	Chr1SNP714	A	C	.	PASS	.	GT	0|0	0|0	0|0	0|0	0|0	0|0	0|0	0|1	0|0	0|0	0|0	0|0	0|0	0|0	0|0	0|0	0|0	0|0	0|0	0|0	0|0	0|0	0|0	0|0	0|0	0|0	0|0	0|0	0|0	0|0	0|0	1|0	0|0	0|0	0|0	0|0	0|1	0|0	0|0	0|0	0|0	0|0	0|0	0|0	0|0	0|1	0|0	0|0	0|0	0|0	0|0	0|0	0|0	0|0	0|0	0|0	0|0	0|0	0|0	0|1	0|0	1|1	0|0	0|0	0|0	1|0	0|0	0|0	0|0	0|0	0|0	0|1	0|1	0|0	0|0	0|0	0|0	0|0	0|0	0|0	0|1	0|0	0|0	0|0	0|0	0|0	0|0	0|0	0|0	0|0	0|0	0|0	0|0	1|0	0|0	0|0	0|0	0|0	0|0	0|0
1	18960149	Chr1SNP715	A	C	.	PASS	.	GT	0|0	0|0	0|0	0|0	0|0	0|0	0|0	0|0	0|0	0|0	0|0	0|0	0|0	0|0	0|0	0|0	1|0	0|1	0|0	0|0	0|0	0|0	0|0	0|0	0|0	0|0	0|0	0|0	0|0	0|0	0|0	0|1	0|0	0|0	0|0	0|0	0|0	0|0	0|0	0|0	0|0	0|0	0|0	0|0	0|0	0|0	0|0	0|0	0|0	0|0	0|0	0|0	0|0	0|0	0|0	0|0	0|0	0|0	0|0	0|0	0|0	0|0	0|0	0|0	0|1	0|0	0|0	0|0	0|0	0|0	0|0	0|0	0|0	0|0	0|0	0|0	0|0	0|0	0|0	1|0	0|0	0|0	0|0	0|0	0|0	0|0	0|0	0|0	0|0	0|0	0|0	0|0	0|0	0|0	0|0	0|0	0|0	0|0	0|0	0|0
1	18972749	Chr1SNP716	A	C	.	PASS	.	GT	0|0	0|0	1|0	0|0	0|1	0|0	0|0	1|0	0|0	0|0	1|0	0|0	1|1	0|1	0|0	0|0	0|1	0|0	1|1	0|0	1|1	1|0	0|0	0|0	0|0	1|1	1|1	0|1	0|1	0|0	0|0	0|0	1|1	0|1	0|1	0|1	0|0	0|1	0|0	1|0	0|0	1|0	0|0	0|0	0|0	0|0	0|1	0|1	0|0	1|1	0|0	1|0	0|0	0|0	0|1	0|1	1|0	0|0	0|0	0|0	1|1	0|0	0|1	0|1	1|0	0|0	1|0	1|1	0|0	0|0	1|0	0|0	0|0	0|0	0|0	0|0	0|1	1|0	1|0	0|0	1|0	0|0	1|1	0|1	0|0	1|0	1|1	0|1	0|0	1|0	1|0	1|1	0|1	0|1	1|1	0|0	1|0	0|0	1|0	1|0
1	19037548	Chr1SNP717	A	C	.	PASS	.	GT	1|0	0|0	0|0	1|0	1|0	0|1	0|1	0|1	0|1	0|0	0|1	1|0	0|0	1|0	0|1	0|0	0|0	1|0	0|0	1|0	0|0	0|0	0|0	0|0	1|0	0|0	0|0	0|0	1|0	0|1	0|0	1|0	0|0	1|0	0|0	1|0	1|1	0|0	0|1	0|0	1|0	0|1	1|0	0|0	1|0	0|1	0|0	0|0	1|0	0|0	0|1	0|0	0|1	0|1	1|0	0|0	0|0	0|1	0|1	0|1	0|0	1|1	0|0	0|0	0|0	1|0	0|0	0|0	0|1	0|0	0|0	0|1	0|1	1|0	0|0	0|1	0|0	0|0	0|1	0|1	0|1	1|0	0|0	1|0	0|1	0|0	0|0	1|0	1|0	0|0	0|1	0|0	0|0	1|0	0|0	0|1	0|0	1|0	0|0	0|0
1	19131147	Chr1SNP718	A	C	.	PASS	.	GT	0|0	0|0	1|0	0|0	0|1	0|0	0|0	1|0	0|0	0|0	1|0	0|0	1|1	0|1	0|0	0|0	0|1	0|0	1|1	0|0	1|1	1|0	0|0	0|0	0|0	1|1	1|1	0|1	0|1	0|0	0|0	0|0	1|1	0|1	0|1	0|1	0|0	0|1	0|0	1|0	0|0	1|0	0|0	0|0	0|0	0|0	0|1	0|1	0|0	1|1	0|0	1|0	0|0	0|0	0|1	0|1	1|0	0|0	0|0	0|0	1|1	0|0	0|1	0|1	1|0	0|0	1|0	1|1	0|0	0|0	1|0	0|0	0|0	0|0	0|0	0|0	0|1	1|0	1|0	0|0	1|0	0|0	1|1	0|1	0|0	1|0	1|1	0|1	0|0	1|0	1|0	1|1	0|1	0|1	1|1	0|0	1|0	0|0	1|0	1|0
1	19248147	Chr1SNP719	A	C	.	PASS	.	GT	0|1	1|1	1|1	0|1	0|1	1|0	1|0	1|0	1|0	1|1	1|0	0|1	1|1	0|1	1|0	1|1	1|1	0|1	1|1	0|1	1|1	1|1	1|1	1|1	0|1	1|1	1|1	1|1	0|1	1|0	1|1	0|1	1|1	0|1	1|1	0|1	0|0	1|1	1|0	1|1	0|1	1|0	0|1	1|1	0|1	1|0	1|1	1|1	0|1	1|1	1|0	1|1	1|0	1|0	0|1	1|1	1|1	1|0	1|0	1|0	1|1	0|0	1|1	1|1	1|1	0|1	1|1	1|1	1|0	1|1	1|1	1|0	1|0	0|1	1|1	1|0	1|1	1|1	1|0	1|0	1|0	0|1	1|1	0|1	1|0	1|1	1|1	0|1	0|1	1|1	1|0	1|1	1|1	0|1	1|1	1|0	1|1	0|1	1|1	1|1
1	19336346	Chr1SNP720	A	C	.	PASS	.	GT	0|0	0|0	0|0	0|0	1|0	0|1	0|1	0|0	0|0	0|0	0|0	0|0	0|0	0|0	0|0	0|0	0|0	0|0	0|0	1|0	0|0	0|0	0|0	0|0	0|0	0|0	0|0	0|0	0|0	0|1	0|0	0|0	0|0	0|0	0|0	0|0	0|0	0|0	0|1	0|0	1|0	0|1	0|0	0|0	0|0	0|0	0|0	0|0	0|0	0|0	0|1	0|0	0|1	0|1	0|0	0|0	0|0	0|0	0|1	0|0	0|0	0|0	0|0	0|0	0|0	0|0	0|0	0|0	0|0	0|0	0|0	0|0	0|0	0|0	0|0	0|1	0|0	0|0	0|1	0|1	0|0	0|0	0|0	1|0	0|1	0|0	0|0	1|0	1|0	0|0	0|0	0|0	0|0	0|0	0|0	0|0	0|0	0|0	0|0	0|0
1	19410145	Chr1SNP721	A	C	.	PASS	.	GT	0|0	0|0	0|0	0|0	1|0	0|0	0|0	0|0	0|0	0|0	0|0	0|0	0|0	0|0	0|0	0|0	0|0	0|0	0|0	1|0	0|0	0|0	0|0	0|0	0|0	0|0	0|0	0|0	0|0	0|1	0|0	0|0	0|0	0|0	0|0	0|0	0|0	0|0	0|1	0|0	1|0	0|1	0|0	0|0	0|0	0|0	0|0	0|0	0|0	0|0	0|1	0|0	0|1	0|1	0|0	0|0	0|0	0|0	0|1	0|0	0|0	0|0	0|0	0|0	0|0	0|0	0|1	0|0	0|0	0|0	0|0	0|0	0|0	0|0	0|0	0|1	0|0	0|0	0|1	0|1	0|0	0|0	0|0	0|0	0|1	0|0	0|0	1|0	1|0	0|0	0|0	0|0	0|0	0|0	0|0	0|0	0|0	0|0	0|0	0|0
1	19429945	Chr1SNP722	A	C	.	PASS	.	GT	0|0	0|0	0|0	0|0	0|0	0|0	1|0	0|0	1|0	0|1	0|0	0|0	0|0	0|0	0|0	0|1	1|0	0|1	0|0	0|0	0|0	0|1	0|0	1|0	0|1	0|0	0|0	0|0	0|0	0|0	0|0	0|1	0|0	0|0	0|0	0|0	0|0	1|0	1|0	0|0	0|1	0|0	0|0	1|0	0|0	0|0	0|0	0|0	0|0	0|0	1|0	0|1	1|0	1|0	0|0	0|0	0|0	0|0	0|0	0|0	0|0	0|0	1|0	1|0	0|1	0|0	0|0	0|0	0|0	0|1	0|1	0|0	0|0	0|1	0|0	0|0	1|0	0|1	0|0	1|0	0|0	0|0	0|0	0|0	0|0	0|0	0|0	0|0	0|1	0|0	0|0	0|0	0|0	0|0	0|0	1|0	0|0	0|1	0|1	0|0
1	19586544	Chr1SNP723	A	C	.	PASS	.	GT	0|0	0|0	0|0	0|0	1|0	0|0	0|0	0|0	0|0	0|0	0|0	0|0	0|0	0|0	0|0	0|0	0|0	0|0	0|0	1|0	0|0	0|0	0|0	0|0	0|0	0|0	0|0	0|0	0|0	0|1	0|0	0|0	0|0	0|0	0|0	0|0	0|0	0|0	0|1	0|0	1|0	0|1	0|0	0|0	0|0	0|0	0|0	0|0	0|0	0|0	0|1	0|0	0|1	0|1	0|0	0|0	0|0	0|0	0|1	0|0	0|0	0|0	0|0	0|0	0|0	0|0	0|0	0|0	0|0	0|0	0|0	0|0	0|0	0|0	0|0	0|1	0|0	0|0	0|1	0|1	0|0	0|0	0|0	0|0	0|1	0|0	0|0	0|0	1|0	0|0	0|0	0|0	0|0	0|0	0|0	0|0	0|0	0|0	0|0	0|0
1	19714343	Chr1SNP724	A	C	.	PASS	.	GT	0|0	0|0	1|0	0|0	0|0	0|0	0|0	1|1	0|0	0|0	0|0	0|0	0|0	0|0	0|0	0|0	0|0	0|0	0|1	0|0	0|0	0|0	0|0	0|0	0|0	1|0	0|0	0|0	0|0	0|0	0|0	1|0	0|0	0|0	0|0	0|0	0|1	0|1	0|0	0|0	0|0	1|0	0|0	0|0	0|0	0|1	0|0	0|0	0|0	0|0	0|0	0|0	0|0	0|0	0|0	0|0	1|0	0|0	0|0	0|1	1|0	1|1	0|1	0|0	0|0	1|0	0|0	0|0	0|0	0|0	1|0	0|1	0|1	0|0	0|0	0|0	0|0	0|0	0|0	0|0	1|1	0|0	1|0	0|0	0|0	0|0	0|0	0|0	0|0	0|0	0|0	0|0	0|0	1|0	0|0	0|0	1|0	0|0	0|0	0|0
1	19784542	Chr1SNP725	A	C	.	PASS	.	GT	0|0	0|0	0|0	0|0	1|0	0|0	0|0	0|0	0|0	0|0	0|0	0|0	0|0	0|0	0|0	0|0	0|0	0|0	0|0	0|0	0|0	0|0	0|0	0|0	0|0	0|0	0|0	0|0	0|0	0|1	0|0	0|0	0|0	0|0	0|0	0|0	0|0	0|0	0|0	0|0	0|0	0|1	0|0	0|0	0|0	0|0	0|0	0|0	0|0	0|0	0|1	0|0	0|0	0|1	0|0	0|0	0|0	0|0	0|0	0|0	0|0	0|0	0|0	0|0	0|0	0|0	0|0	0|0	0|0	0|0	0|0	0|0	0|0	0|0	0|0	0|0	0|0	0|0	0|0	0|0	0|0	0|0	0|0	0|0	0|0	0|0	0|0	0|0	0|0	0|0	0|0	0|0	0|0	0|0	0|0	0|0	0|0	0|0	0|0	0|0
1	19905141	Chr1SNP726	A	C	.	PASS	.	GT	0|1	0|0	0|1	0|1	0|0	0|0	0|0	0|0	0|0	0|0	1|0	0|1	0|1	0|0	0|0	1|0	0|0	0|0	1|0	0|1	0|1	0|0	0|1	0|0	0|0	0|1	0|0	0|0	0|0	1|0	1|0	0|0	1|1	0|1	0|1	0|1	0|0	0|0	0|0	0|1	0|0	0|0	0|0	0|1	0|1	0|0	1|1	0|0	0|0	0|1	0|0	0|0	0|0	0|0	0|1	1|0	0|1	0|0	0|0	1|0	0|0	0|0	0|0	0|0	0|0	0|1	0|0	0|1	0|0	1|0	0|0	0|0	1|0	0|0	1|0	1|0	0|0	0|0	0|0	0|0	0|0	0|0	0|0	0|1	0|0	0|1	0|1	0|0	0|0	0|1	0|0	0|0	0|1	0|1	1|1	0|0	0|1	0|0	0|0	0|0
1	19942941	Chr1SNP727	A	C	.	PASS	.	GT	0|0	0|0	0|0	0|0	0|0	0|0	0|0	0|0	0|0	0|0	0|0	0|0	0|0	0|0	0|0	0|0	0|1	0|0	0|0	0|0	1|0	1|0	0|0	0|0	0|0	0|0	0|1	0|1	0|1	0|0	0|0	0|0	0|0	0|0	0|0	0|0	0|0	0|0	0|0	1|0	0|0	0|0	0|0	0|0	0|0	0|0	0|0	0|1	0|0	1|0	0|0	0|0	0|0	0|0	0|0	0|0	0|0	0|0	0|0	0|0	0|1	0|0	0|0	0|0	0|0	0|0	0|0	1|0	0|0	0|0	0|0	0|0	0|0	0|0	0|0	0|0	0|1	0|0	1|0	0|0	0|0	0|0	0|0	0|0	0|0	0|0	1|0	0|1	0|0	1|0	0|0	1|0	0|0	0|0	0|0	0|0	0|0	0|0	0|0	0|0
1	20052740	Chr1SNP728	A	C	.	PASS	.	GT	0|0	1|0	0|0	0|0	0|0	1|0	0|0	0|0	0|0	0|0	0|0	0|0	0|0	0|0	1|0	0|0	0|0	0|0	0|0	0|0	0|0	0|0	0|0	0|1	0|0	0|0	0|0	1|0	0|0	0|0	0|1	0|0	0|0	0|0	0|0	0|0	0|0	0|0	0|0	0|0	0|0	0|0	0|1	0|0	0|0	0|0	0|0	0|0	0|0	0|0	0|0	0|0	0|0	0|0	0|0	0|0	0|0	1|0	0|0	0|0	0|0	0|0	0|0	0|0	0|0	0|0	0|1	0|0	0|0	0|0	0|0	0|0	0|0	0|0	0|0	0|0	0|0	0|0	0|0	0|0	0|0	0|1	0|0	0|0	0|0	0|0	0|0	0|0	0|0	0|0	0|0	0|0	0|0	0|0	0|0	0|0	0|0	0|0	0|0	0|0
1	20144539	Chr1SNP729	A	C	.	PASS	.	GT	0|0	0|0	0|0	0|0	0|0	0|0	0|0	0|1	0|0	0|0	0|0	0|0	0|0	0|0	0|0	0|0	0|0	0|0	0|0	0|0	0|0	0|0	0|0	0|0	0|0	0|0	0|0	0|0	0|0	0|0	0|0	1|0	0|0	0|0	0|0	0|0	0|1	0|0	0|0	0|0	0|0	0|0	0|0	0|0	0|0	0|1	0|0	0|0	0|0	0|0	0|0	0|0	0|0	0|0	0|0	0|0	0|0	0|0	0|0	0|1	0|0	1|1	0|0	0|0	0|0	1|0	0|0	0|0	0|0	0|0	0|0	0|1	0|1	0|0	0|0	0|0	0|0	0|0	0|0	0|0	0|1	0|0	0|0	0|0	0|0	0|0	0|0	0|0	0|0	0|0	0|0	0|0	0|0	1|0	0|0	0|0	0|0	0|0	0|0	0|0
1	20223739	Chr1SNP730	A	C	.	PASS	.	GT	0|0	0|0	0|0	0|0	0|0	0|0	0|0	0|0	0|0	0|0	0|0	1|0	0|0	1|0	0|0	0|0	0|0	0|0	0|0	0|0	0|0	0|0	0|0	0|0	1|0	0|0	0|0	0|0	0|0	0|0	0|0	0|0	0|0	0|0	0|0	0|0	0|0	0|0	0|0	0|0	0|0	0|0	1|0	0|0	1|0	0|0	0|0	0|0	1|0	0|0	0|0	0|0	0|0	0|0	0|0	0|0	0|0	0|0	0|0	0|0	0|0	0|0	0|0	0|0	0|0	0|0	0|0	0|0	0|0	0|0	0|0	0|0	0|0	1|0	0|0	0|0	0|0	0|0	0|0	0|0	0|0	0|0	0|0	0|0	0|0	0|0	0|0	0|0	0|0	0|0	0|0	0|0	0|0	0|0	0|0	0|0	0|0	1|0	0|0	0|0
1	20274138	Chr1SNP731	A	C	.	PASS	.	GT	0|0	0|0	0|0	0|0	0|0	0|0	0|0	0|0	0|0	0|0	0|0	1|0	0|0	1|0	0|0	0|0	0|0	0|0	0|0	0|0	0|0	0|0	0|0	0|0	1|0	0|0	0|0	0|0	0|0	0|0	0|0	0|0	0|0	0|0	0|0	0|0	0|0	0|0	0|0	0|0	0|0	0|0	1|0	0|0	1|0	0|0	0|0	0|0	1|0	0|0	0|0	0|0	0|0	0|0	0|0	0|0	0|0	0|0	0|0	0|0	0|0	0|0	0|0	0|0	0|0	1|0	0|0	0|0	0|0	0|0	0|0	0|0	0|0	1|0	0|0	0|0	0|0	0|0	0|0	0|0	0|0	0|0	0|0	0|0	0|0	0|0	0|0	0|0	0|0	0|0	0|0	0|0	0|0	1|0	0|0	0|0	0|0	1|0	0|0	0|0
1	20302938	Chr1SNP732	A	C	.	PASS	.	GT	0|0	0|0	0|0	0|0	0|0	0|0	0|0	0|0	0|0	0|1	0|0	0|0	0|0	0|0	0|0	0|1	1|0	0|1	0|0	0|0	0|0	0|1	0|0	0|0	0|0	0|0	0|0	0|0	0|0	0|0	0|0	0|1	0|0	0|0	0|0	0|0	0|0	0|0	0|0	0|0	0|0	0|0	0|0	1|0	0|0	0|0	0|0	0|0	0|0	0|0	0|0	0|0	0|0	0|0	0|0	0|0	0|0	0|0	0|0	0|0	0|0	0|0	1|0	0|0	0|1	0|0	0|0	0|0	0|0	0|0	0|1	0|0	0|0	0|0	0|0	0|0	1|0	0|0	0|0	1|0	0|0	0|0	0|0	0|0	0|0	0|0	0|0	0|0	0|0	0|0	0|0	0|0	0|0	0|0	0|0	0|0	0|0	0|1	0|0	0|0
1	20311938	Chr1SNP733	A	C	.	PASS	.	GT	0|1	0|0	0|1	0|1	0|0	0|0	0|0	0|0	0|0	0|0	0|0	0|1	0|0	0|0	0|0	1|0	0|0	0|0	0|0	0|1	0|0	0|0	0|1	0|0	0|0	0|0	0|0	0|0	0|0	1|0	1|0	0|0	0|0	0|0	0|0	0|0	0|0	0|0	0|0	0|1	0|0	0|0	0|0	0|1	0|1	0|0	1|0	0|0	0|0	0|1	0|0	0|0	0|0	0|1	0|0	1|0	0|1	0|1	0|0	1|0	0|0	0|0	0|0	0|0	0|0	0|1	0|0	0|0	0|1	1|0	0|0	0|0	1|0	0|0	1|0	1|0	0|0	0|0	0|0	0|0	0|0	0|0	0|0	0|0	0|0	0|1	0|0	0|0	0|0	0|1	0|0	0|0	0|0	0|0	0|0	0|0	0|1	0|0	0|0	0|0
1	20360538	Chr1SNP734	A	C	.	PASS	.	GT	0|1	0|0	0|1	0|1	0|0	0|0	0|0	0|0	0|0	0|0	0|0	0|1	0|0	0|0	0|0	1|0	0|0	0|0	0|0	0|1	0|0	0|0	0|1	0|0	0|0	0|0	0|0	0|0	0|0	1|0	1|0	0|0	0|0	0|0	0|0	0|0	0|0	0|0	0|0	0|1	0|0	0|0	0|0	0|1	0|1	0|0	1|0	0|0	0|0	0|1	0|0	0|0	0|0	0|1	0|0	1|0	0|1	0|1	0|0	1|0	0|0	0|0	0|0	0|0	0|0	0|1	0|0	0|0	0|1	1|0	0|0	0|0	1|0	0|0	1|0	1|0	0|0	0|0	0|0	0|0	0|0	0|0	0|0	0|0	0|0	0|1	0|0	0|0	0|0	0|1	0|0	0|0	0|0	0|0	0|0	0|0	0|1	0|0	0|0	0|0
1	20382137	Chr1SNP735	A	C	.	PASS	.	GT	0|0	0|0	0|0	0|0	0|0	0|0	0|0	0|0	0|0	0|1	0|0	0|0	0|0	0|0	0|0	0|1	0|0	0|0	0|0	0|0	0|0	0|1	0|0	0|0	0|0	0|0	0|0	0|0	0|0	0|0	0|0	0|0	0|0	0|0	0|0	0|0	0|0	0|0	0|0	0|0	0|0	0|0	0|0	1|0	0|0	0|0	0|0	0|0	0|0	0|0	0|0	0|0	0|0	0|0	0|0	0|0	0|0	0|0	0|0	0|0	0|0	0|0	1|0	0|0	0|0	0|0	0|0	0|0	0|0	0|0	0|1	0|0	0|0	0|0	0|0	0|0	1|0	0|0	0|0	0|0	0|0	0|0	0|0	0|0	0|0	0|0	0|0	0|0	0|0	0|0	0|0	0|0	0|0	0|0	0|0	0|0	0|0	0|1	0|0	0|0
1	20450537	Chr1SNP736	A	C	.	PASS	.	GT	1|0	0|0	0|0	0|0	0|1	0|0	0|0	0|0	0|0	0|0	0|0	0|0	1|0	0|1	0|0	0|0	0|1	1|0	0|0	0|0	1|0	1|0	0|0	0|0	0|0	0|0	1|1	0|1	1|1	0|0	0|0	0|0	0|0	0|0	0|0	0|0	0|0	0|0	0|0	1|0	0|0	0|0	0|0	0|0	0|0	0|0	0|0	0|1	0|0	1|0	0|0	1|0	0|0	0|0	1|0	0|1	0|0	0|0	0|0	0|0	0|1	0|0	0|0	0|1	1|0	0|0	1|0	1|0	0|0	0|0	0|0	0|0	0|0	0|0	0|0	0|0	0|1	1|0	1|0	0|0	0|0	0|0	0|1	0|0	0|0	1|0	1|0	0|1	0|0	1|0	1|0	1|1	0|0	0|0	0|0	0|0	0|0	0|0	1|0	1|0
1	20479337	Chr1SNP737	A	C	.	PASS	.	GT	0|1	0|0	0|1	0|1	0|0	0|0	0|0	0|0	0|0	0|0	0|0	0|1	0|0	0|0	0|0	1|0	0|0	0|0	0|0	0|1	0|0	0|0	0|1	0|0	0|0	0|0	0|0	0|0	0|0	1|0	1|0	0|0	0|0	0|0	0|0	0|0	0|0	0|0	0|0	0|1	0|0	0|0	0|0	0|1	0|1	0|0	1|0	0|0	0|0	0|1	0|0	0|0	0|0	0|1	0|0	1|0	0|1	0|1	0|0	1|0	0|0	0|0	0|0	0|0	0|0	0|1	0|0	0|0	0|1	1|0	0|0	0|0	1|0	0|0	1|0	1|0	0|0	0|0	0|0	0|0	0|0	0|0	0|0	0|0	0|0	0|1	0|0	0|0	0|0	0|1	0|0	0|0	0|0	0|0	0|0	0|0	0|1	0|0	0|0	0|0
1	20515336	Chr1SNP738	A	C	.	PASS	.	GT	0|0	0|0	0|0	0|0	0|0	0|0	0|0	0|0	0|0	0|0	0|0	1|0	0|0	1|0	0|0	0|0	0|0	0|0	0|0	0|0	0|0	0|0	0|0	0|0	1|0	0|0	0|0	0|0	0|0	0|0	0|0	0|0	0|0	0|0	0|0	0|0	0|0	0|0	0|0	0|0	0|0	0|0	1|0	0|0	1|0	0|0	0|0	0|0	1|0	0|0	0|0	0|0	0|0	0|0	0|0	0|0	0|0	0|0	0|0	0|0	0|0	0|0	0|0	0|0	0|0	1|0	0|0	0|0	0|0	0|0	0|0	0|0	0|0	1|0	0|0	0|0	0|0	0|0	0|0	0|0	0|0	0|0	0|0	0|0	0|0	0|0	0|0	0|0	0|0	0|0	0|0	0|0	0|0	1|0	0|0	0|0	0|0	1|0	0|0	0|0
1	20565736	Chr1SNP739	A	C	.	PASS	.	GT	0|0	0|0	0|0	0|0	0|0	0|0	0|0	0|0	0|0	0|0	0|0	0|0	0|1	0|0	0|0	0|0	0|0	0|0	0|0	0|0	0|1	0|0	0|0	0|0	0|0	0|1	0|0	0|0	0|0	0|0	0|0	0|0	0|0	0|1	0|0	0|0	0|0	0|0	0|0	0|0	0|0	0|0	0|0	0|0	0|0	0|0	0|0	0|0	0|0	0|0	0|0	0|0	0|0	0|0	0|0	0|0	0|0	0|0	0|0	0|0	0|0	0|0	0|0	0|0	0|0	0|0	0|0	0|1	0|0	0|0	0|0	0|0	0|0	0|0	0|0	0|0	0|0	0|0	0|0	0|0	0|0	0|0	0|0	0|0	0|0	0|0	0|1	0|0	0|0	0|0	0|0	0|0	0|0	0|1	1|1	0|0	0|0	0|0	0|0	0|0
1	20610736	Chr1SNP740	A	C	.	PASS	.	GT	0|0	0|1	0|0	1|0	0|0	0|0	0|0	0|0	0|1	0|0	0|1	0|0	0|0	0|0	0|0	0|0	0|0	0|0	0|0	0|0	0|0	0|0	1|0	0|0	0|0	0|0	0|0	0|0	0|0	0|0	0|0	0|0	0|0	0|0	1|0	0|0	1|0	0|0	0|0	0|0	0|0	0|0	0|0	0|0	0|0	0|0	0|0	0|0	0|1	0|0	0|0	0|0	0|0	0|0	0|0	0|0	0|0	0|0	1|0	0|0	0|0	0|0	0|0	0|0	0|0	0|0	0|0	0|0	1|0	0|0	0|0	0|0	0|0	0|0	0|1	0|0	0|0	0|0	0|0	0|0	0|0	0|0	0|0	0|0	1|0	0|0	0|0	1|0	0|0	0|0	0|1	0|0	1|0	0|0	0|0	0|0	0|0	0|0	0|0	0|1
1	20621536	Chr1SNP741	A	C	.	PASS	.	GT	0|0	0|0	0|0	0|0	0|0	0|0	0|0	0|0	0|0	0|0	0|0	1|0	0|0	1|0	0|0	0|0	0|0	0|0	0|0	0|0	0|0	0|0	0|0	0|0	1|0	0|0	0|0	0|0	0|0	0|0	0|0	0|0	0|0	0|0	0|0	0|0	0|0	0|0	0|0	0|0	0|0	0|0	1|0	0|0	1|0	0|0	0|0	0|0	1|0	0|0	0|0	0|0	0|0	0|0	0|0	0|0	0|0	0|0	0|0	0|0	0|0	0|0	0|0	0|0	0|0	1|0	0|0	0|0	0|0	0|0	0|0	0|0	0|0	1|0	0|0	0|0	0|0	0|0	0|0	0|0	0|0	0|0	0|0	0|0	0|0	0|0	0|0	0|0	0|0	0|0	0|0	0|0	0|0	1|0	0|0	0|0	0|0	1|0	0|0	0|0
1	20646735	Chr1SNP742	A	C	.	PASS	.	GT	0|0	0|0	0|0	0|0	0|0	0|0	0|0	0|0	0|0	0|0	0|0	0|0	0|0	0|0	0|0	0|0	0|1	0|0	0|0	0|0	1|0	1|0	0|0	0|0	0|0	0|0	0|1	0|1	0|1	0|0	0|0	0|0	0|0	0|0	0|0	0|0	0|0	0|0	0|0	1|0	0|0	0|0	0|0	0|0	0|0	0|0	0|0	0|1	0|0	1|0	0|0	0|0	0|0	0|0	0|0	0|0	0|0	0|0	0|0	0|0	0|1	0|0	0|0	0|0	0|0	0|0	0|0	1|0	0|0	0|0	0|0	0|0	0|0	0|0	0|0	0|0	0|1	0|0	1|0	0|0	0|0	0|0	0|0	0|0	0|0	0|0	1|0	0|1	0|0	1|0	0|0	1|0	0|0	0|0	0|0	0|0	0|0	0|0	0|0	0|0
1	20650335	Chr1SNP743	A	C	.	PASS	.	GT	0|0	0|0	0|0	1|0	0|0	0|0	0|0	0|0	0|1	0|0	0|1	0|0	0|0	0|0	0|0	0|0	0|0	0|0	0|0	0|0	0|0	0|0	1|0	0|0	0|0	0|0	0|0	0|0	0|0	0|0	0|0	0|0	0|0	0|0	1|0	0|0	1|0	0|0	0|0	0|0	0|0	0|0	0|0	0|0	0|0	0|0	0|0	0|0	0|1	0|0	0|0	0|0	0|0	0|0	0|0	0|0	0|0	0|0	1|0	0|0	0|0	0|0	0|0	0|0	0|0	0|0	0|0	0|0	1|0	0|0	0|0	0|0	0|0	0|0	0|0	0|0	0|0	0|0	0|0	0|0	0|0	0|0	0|0	0|0	1|0	0|0	0|0	0|0	0|0	0|0	0|1	0|0	0|0	0|0	0|0	0|0	0|0	0|0	0|0	0|1
1	20652135	Chr1SNP744	A	C	.	PASS	.	GT	0|1	0|1	1|1	1|1	0|0	0|0	1|0	1|1	1|1	1|1	1|1	0|1	0|0	0|0	1|1	1|1	1|0	0|1	1|1	0|1	0|0	0|1	1|1	1|1	0|1	1|0	1|0	1|0	0|0	1|0	1|1	1|1	1|1	1|0	1|1	1|1	1|1	1|1	1|0	0|1	0|1	1|0	0|1	1|1	0|1	1|1	1|1	1|0	0|1	0|1	1|0	0|1	1|0	1|1	0|1	1|0	1|1	1|1	1|0	1|1	1|0	1|1	1|1	1|0	1|1	0|1	0|1	0|0	1|1	1|1	1|1	1|1	1|1	0|1	1|1	1|0	1|0	0|1	0|0	1|0	1|1	1|0	1|0	0|1	1|0	0|1	0|0	1|0	0|1	0|1	0|1	0|0	1|1	0|0	0|0	1|1	1|1	0|1	0|1	0|1
1	20655735	Chr1SNP745	A	C	.	PASS	.	GT	1|0	0|0	0|0	0|0	0|1	0|0	0|0	0|0	0|0	0|0	0|0	0|0	1|0	0|1	0|0	0|0	0|1	1|0	0|0	0|0	1|0	1|0	0|0	0|0	0|0	0|0	0|1	0|1	1|1	0|0	0|0	0|0	0|0	0|0	0|0	0|0	0|0	0|0	0|0	1|0	0|0	0|0	0|0	0|0	0|0	0|0	0|0	0|1	0|0	1|0	0|0	1|0	0|0	0|0	1|0	0|1	0|0	0|0	0|0	0|0	0|1	0|0	0|0	0|1	0|0	0|0	1|0	1|0	0|0	0|0	0|0	0|0	0|0	0|0	0|0	0|0	0|1	1|0	1|0	0|0	0|0	0|0	0|1	0|0	0|0	1|0	1|0	0|1	0|0	1|0	1|0	1|1	0|0	0|0	0|0	0|0	0|0	0|0	1|0	1|0
1	20778134	Chr1SNP746	A	C	.	PASS	.	GT	0|1	0|0	0|1	0|1	0|0	0|0	0|0	0|0	0|0	0|0	0|0	0|1	0|0	0|0	0|0	1|0	0|0	0|0	0|0	0|1	0|0	0|0	0|1	0|0	0|0	0|0	0|0	0|0	0|0	1|0	1|0	0|0	0|0	0|0	0|0	0|0	0|0	0|0	0|0	0|1	0|0	0|0	0|0	0|1	0|1	0|0	1|0	0|0	0|0	0|1	0|0	0|0	0|0	0|1	0|0	1|0	0|1	0|1	0|0	1|0	0|0	0|0	0|0	0|0	0|0	0|1	0|0	0|0	0|1	1|0	0|0	0|0	1|0	0|0	1|0	1|0	0|0	0|0	0|0	0|0	0|0	0|0	0|0	0|0	0|0	0|1	0|0	0|0	0|0	0|1	0|0	0|0	0|0	0|0	0|0	0|0	0|1	0|0	0|0	0|0
1	20792534	Chr1SNP747	A	C	.	PASS	.	GT	0|0	0|0	0|0	0|0	0|0	0|0	0|0	0|0	0|0	0|1	0|0	0|0	0|0	0|0	0|0	0|1	1|0	0|1	0|0	0|0	0|0	0|1	0|0	0|0	0|0	0|0	0|0	0|0	0|0	0|0	0|0	0|1	0|0	0|0	0|0	0|0	0|0	0|0	0|0	0|0	0|0	0|0	0|0	1|0	0|0	0|0	0|0	0|0	0|0	0|0	0|0	0|0	0|0	0|0	0|0	0|0	0|0	0|0	0|0	0|0	0|0	0|0	1|0	0|0	0|1	0|0	0|0	0|0	0|0	0|0	0|1	0|0	0|0	0|0	0|0	0|0	1|0	0|0	0|0	1|0	0|0	0|0	0|0	0|0	0|0	0|0	0|0	0|0	0|0	0|0	0|0	0|0	0|0	0|0	0|0	0|0	0|0	0|1	0|0	0|0
1	20828534	Chr1SNP748	A	C	.	PASS	.	GT	0|0	0|0	0|0	0|0	0|0	0|0	0|0	0|0	0|0	0|0	0|0	0|0	0|1	0|0	0|0	0|0	0|0	0|0	0|0	0|0	0|1	0|0	0|0	0|0	0|0	0|1	0|0	0|0	0|0	0|0	0|0	0|0	0|0	0|1	0|0	0|0	0|0	0|0	0|0	0|0	0|0	0|0	0|0	0|0	0|0	0|0	0|0	0|0	0|0	0|0	0|0	0|0	0|0	0|0	0|0	0|0	0|0	0|0	0|0	0|0	0|0	0|0	0|0	0|0	0|0	0|0	0|0	0|1	0|0	0|0	0|0	0|0	0|0	0|0	0|0	0|0	0|0	0|0	0|0	0|0	0|0	0|0	0|0	0|0	0|0	0|0	0|1	0|0	0|0	0|0	0|0	0|0	0|0	0|1	1|1	0|0	0|0	0|0	0|0	0|0
1	20835734	Chr1SNP749	A	C	.	PASS	.	GT	1|0	1|1	1|0	1|0	1|1	1|1	1|1	1|1	1|1	1|1	1|1	1|0	1|1	1|1	1|1	0|1	1|1	1|1	1|1	1|0	1|1	1|1	1|0	1|1	1|1	1|1	1|1	1|1	1|1	0|1	0|1	1|1	1|1	1|1	1|1	1|1	1|1	1|1	1|1	1|0	1|1	1|1	1|1	1|0	1|0	1|1	0|1	1|1	1|1	1|0	1|1	1|1	1|1	1|0	1|1	0|1	1|0	1|0	1|1	0|1	1|1	1|1	1|1	1|1	1|1	1|0	1|1	1|1	1|0	0|1	1|1	1|1	0|1	1|1	0|1	0|1	1|1	1|1	1|1	1|1	1|1	1|1	1|1	1|1	1|1	1|0	1|1	1|1	1|1	1|0	1|1	1|1	1|1	1|1	1|1	1|1	1|0	1|1	1|1	1|1
1	20837534	Chr1SNP750	A	C	.	PASS	.	GT	1|0	1|1	1|0	1|0	1|1	1|1	1|1	1|1	1|1	1|1	1|1	1|0	1|1	1|1	1|1	0|1	1|1	1|1	1|1	1|0	1|1	1|1	1|0	1|1	1|1	1|1	1|1	1|1	1|1	0|1	0|1	1|1	1|1	1|1	1|1	1|1	1|1	1|1	1|1	1|0	1|1	1|1	1|1	1|0	1|0	1|1	0|1	1|1	1|1	1|0	1|1	1|1	1|1	1|0	1|1	0|1	1|0	1|0	1|1	0|1	1|1	1|1	1|1	1|1	1|1	1|0	1|1	1|1	1|0	0|1	1|1	1|1	0|1	1|1	0|1	0|1	1|1	1|1	1|1	1|1	1|1	1|1	1|1	1|1	1|1	1|0	1|1	1|1	1|1	1|0	1|1	1|1	1|1	1|1	1|1	1|1	1|0	1|1	1|1	1|1
1	20884333	Chr1SNP751	A	C	.	PASS	.	GT	0|0	0|1	0|0	1|0	0|0	0|0	1|0	0|0	1|1	0|1	0|1	0|0	0|0	0|0	1|0	0|1	1|0	0|1	0|0	0|0	0|0	0|1	1|0	1|1	0|1	0|0	0|0	1|0	0|0	0|0	0|1	0|1	0|0	0|0	1|0	0|0	1|0	1|0	1|0	0|0	0|1	0|0	0|1	1|0	0|0	0|0	0|0	0|0	0|1	0|1	1|0	0|1	1|0	1|0	0|1	0|0	0|0	1|0	1|0	0|0	0|0	0|0	1|0	1|0	0|1	0|0	0|1	0|0	1|0	0|1	0|1	0|0	0|0	0|1	0|1	0|0	1|0	0|1	0|0	1|0	0|0	0|0	0|0	0|0	1|0	0|0	0|0	1|0	0|1	0|0	0|1	0|0	1|0	0|0	0|0	1|0	0|0	0|1	0|1	0|1
1	20886133	Chr1SNP752	A	C	.	PASS	.	GT	0|0	0|0	0|0	0|0	0|0	0|0	0|0	0|0	0|0	0|0	0|0	0|0	0|0	0|0	0|0	0|0	0|1	0|0	0|0	0|0	1|0	1|0	0|0	0|0	0|0	0|0	0|1	0|1	0|1	0|0	0|0	0|0	0|0	0|0	0|0	0|0	0|0	0|0	0|0	1|0	0|0	0|0	0|0	0|0	0|0	0|0	0|0	0|1	0|0	1|0	0|0	0|0	0|0	0|0	0|0	0|0	0|0	0|0	0|0	0|0	0|1	0|0	0|0	0|0	0|0	0|0	0|0	1|0	0|0	0|0	0|0	0|0	0|0	0|0	0|0	0|0	0|1	0|0	1|0	0|0	0|0	0|0	0|0	0|0	0|0	0|0	1|0	0|1	0|0	1|0	0|0	1|0	0|0	0|0	0|0	0|0	0|0	0|0	0|0	0|0
1	21057132	Chr1SNP753	A	C	.	PASS	.	GT	0|1	0|0	0|1	0|1	0|0	0|0	0|0	0|0	0|0	0|0	0|0	0|1	0|0	0|0	0|0	1|0	0|0	0|0	0|0	0|1	0|0	0|0	0|1	0|0	0|0	0|0	0|0	0|0	0|0	1|0	1|0	0|0	0|0	0|0	0|0	0|0	0|0	0|0	0|0	0|1	0|0	0|0	0|0	0|1	0|1	0|0	1|0	0|0	0|0	0|1	0|0	0|0	0|0	0|1	0|0	1|0	0|1	0|1	0|0	1|0	0|0	0|0	0|0	0|0	0|0	0|1	0|0	0|0	0|1	1|0	0|0	0|0	1|0	0|0	1|0	1|0	0|0	0|0	0|0	0|0	0|0	0|0	0|0	0|0	0|0	0|1	0|0	0|0	0|0	0|1	0|0	0|0	0|0	0|0	0|0	0|0	0|1	0|0	0|0	0|0
1	21082332	Chr1SNP754	A	C	.	PASS	.	GT	0|0	0|0	0|0	0|0	0|0	0|0	0|0	0|0	0|0	0|0	0|0	0|0	0|0	0|0	0|0	0|0	0|0	0|0	0|1	0|0	0|0	0|0	0|0	0|0	0|0	1|0	0|0	0|0	0|0	0|0	0|0	0|0	0|0	0|0	0|0	0|0	0|0	0|0	0|0	0|0	0|0	1|0	0|0	0|0	0|0	0|0	0|0	0|0	0|0	0|0	0|0	0|0	0|0	0|0	0|0	0|0	0|0	0|0	0|0	0|0	0|0	0|0	0|1	0|0	0|0	0|0	0|0	0|0	0|0	0|0	0|0	0|0	0|0	0|0	0|0	0|0	0|0	0|0	0|0	0|0	0|0	0|0	1|0	0|0	0|0	0|0	0|0	0|0	0|0	0|0	0|0	0|0	0|0	0|0	0|0	0|0	1|0	0|0	0|0	0|0
1	21087732	Chr1SNP755	A	C	.	PASS	.	GT	1|0	1|1	1|0	1|0	1|1	1|1	1|1	1|1	1|1	1|1	1|1	1|0	1|1	1|1	1|1	0|1	1|1	1|1	1|1	1|0	1|1	1|1	1|0	1|1	1|1	1|1	1|1	1|1	1|1	0|1	0|1	1|1	1|1	1|1	1|1	1|1	1|1	1|1	1|1	1|0	1|1	1|1	1|1	1|0	1|0	1|1	0|1	1|1	1|1	1|0	1|1	1|1	1|1	1|0	1|1	0|1	1|0	1|0	1|1	0|1	1|1	1|1	1|1	1|1	1|1	1|0	1|1	1|1	1|0	0|1	1|1	1|1	0|1	1|1	0|1	0|1	1|1	1|1	1|1	1|1	1|1	1|1	1|1	1|1	1|1	1|0	1|1	1|1	1|1	1|0	1|1	1|1	1|1	1|1	1|1	1|1	1|0	1|1	1|1	1|1
1	21096732	Chr1SNP756	A	C	.	PASS	.	GT	0|1	0|0	0|1	0|1	0|0	0|0	0|0	0|0	0|0	0|0	0|0	0|1	0|0	0|0	0|0	1|0	0|0	0|0	0|0	0|1	0|0	0|0	0|1	0|0	0|0	0|0	0|0	0|0	0|0	1|0	1|0	0|0	0|0	0|0	0|0	0|0	0|0	0|0	0|0	0|1	0|0	0|0	0|0	0|1	0|1	0|0	1|0	0|0	0|0	0|1	0|0	0|0	0|0	0|1	0|0	1|0	0|1	0|1	0|0	1|0	0|0	0|0	0|0	0|0	0|0	0|1	0|0	0|0	0|1	1|0	0|0	0|0	1|0	0|0	1|0	1|0	0|0	0|0	0|0	0|0	0|0	0|0	0|0	0|0	0|0	0|1	0|0	0|0	0|0	0|1	0|0	0|0	0|0	0|0	0|0	0|0	0|1	0|0	0|0	0|0
1	21118332	Chr1SNP757	A	C	.	PASS	.	GT	0|0	0|0	0|0	0|0	0|0	0|0	0|0	0|1	0|0	0|0	1|0	0|0	0|0	0|0	0|1	0|0	0|0	0|0	1|0	0|0	0|0	0|0	0|0	0|0	0|0	0|0	1|0	0|0	0|0	0|0	0|0	1|0	1|1	1|0	0|1	1|1	0|1	0|1	0|0	0|0	0|0	0|0	0|0	0|0	0|0	0|1	0|1	0|0	0|0	0|0	0|0	0|0	0|0	0|0	0|0	0|0	0|0	0|0	0|0	0|1	0|0	1|1	0|0	0|0	1|0	0|0	0|0	0|0	0|0	0|0	0|0	0|1	0|1	0|0	0|0	0|0	0|0	0|0	0|0	0|0	0|1	1|0	0|0	0|1	0|0	0|0	0|0	0|0	0|0	0|0	0|0	0|0	0|1	0|0	0|0	0|1	0|0	0|0	0|0	0|0
1	21168731	Chr1SNP758	A	C	.	PASS	.	GT	1|0	1|1	1|0	1|0	1|1	1|1	1|1	1|1	1|1	1|1	1|1	1|0	1|1	1|1	1|1	0|1	1|1	1|1	1|1	1|0	1|1	1|1	1|0	1|1	1|1	1|1	1|1	1|1	1|1	0|1	0|1	1|1	1|1	1|1	1|1	1|1	1|1	1|1	1|1	1|0	1|1	1|1	1|1	1|0	1|0	1|1	0|1	1|1	1|1	1|0	1|1	1|1	1|1	1|0	1|1	0|1	1|0	1|0	1|1	0|1	1|1	1|1	1|1	1|1	1|1	1|0	1|1	1|1	1|0	0|1	1|1	1|1	0|1	1|1	0|1	0|1	1|1	1|1	1|1	1|1	1|1	1|1	1|1	1|1	1|1	1|0	1|1	1|1	1|1	1|0	1|1	1|1	1|1	1|1	1|1	1|1	1|0	1|1	1|1	1|1
1	21181331	Chr1SNP759	A	C	.	PASS	.	GT	1|0	1|0	0|0	0|0	1|0	1|1	0|1	0|0	0|0	0|0	0|0	1|0	0|1	1|1	0|0	0|0	0|1	1|0	0|0	1|0	1|1	1|0	0|0	0|0	1|0	0|1	0|1	0|1	1|1	0|1	0|0	0|0	0|0	0|1	0|0	0|0	0|0	0|0	0|1	1|0	1|0	0|1	1|0	0|0	1|0	0|0	0|0	0|1	1|0	1|0	0|1	0|0	0|1	0|0	1|0	0|0	0|0	0|0	0|1	0|0	0|1	0|0	0|0	0|0	0|0	1|0	0|0	1|1	0|0	0|0	0|0	0|0	0|0	1|0	0|0	0|1	0|1	1|0	1|1	0|1	0|0	0|1	0|0	1|0	0|1	1|0	1|1	0|1	1|0	1|0	1|0	1|0	0|0	1|1	1|1	0|0	0|0	1|0	1|0	0|0
1	21186731	Chr1SNP760	A	C	.	PASS	.	GT	0|0	0|0	0|0	0|0	0|1	0|0	0|0	0|0	0|0	1|0	0|0	0|0	1|0	0|0	0|0	0|0	0|0	0|0	0|0	0|0	0|0	0|0	0|0	0|0	0|0	0|0	0|0	0|0	0|0	0|0	0|0	0|0	0|0	0|0	0|0	0|0	0|0	0|0	0|0	0|0	0|0	0|0	0|0	0|0	0|0	1|0	0|0	1|0	0|0	0|0	0|0	0|0	0|0	0|0	0|0	0|1	0|0	0|0	0|0	0|0	0|0	0|0	0|0	0|1	0|0	0|0	0|0	0|0	0|0	0|0	0|0	1|0	0|0	0|0	0|0	0|0	0|0	0|0	0|0	0|0	0|0	0|0	0|0	0|0	0|0	0|0	0|0	0|0	0|0	0|0	0|0	0|1	0|0	0|0	0|0	0|0	0|0	0|0	0|0	1|0
1	21228131	Chr1SNP761	A	C	.	PASS	.	GT	0|1	0|0	0|1	0|1	0|0	0|0	0|0	0|0	0|0	0|0	0|0	0|1	0|0	0|0	0|0	1|0	0|0	0|0	0|0	0|1	0|0	0|0	0|1	0|0	0|0	0|0	0|0	0|0	0|0	1|0	1|0	0|0	0|0	0|0	0|0	0|0	0|0	0|0	0|0	0|1	0|0	0|0	0|0	0|1	0|1	0|0	1|0	0|0	0|0	0|1	0|0	0|0	0|0	0|1	0|0	1|0	0|1	0|1	0|0	1|0	0|0	0|0	0|0	0|0	0|0	0|1	0|0	0|0	0|1	1|0	0|0	0|0	1|0	0|0	1|0	1|0	0|0	0|0	0|0	0|0	0|0	0|0	0|0	0|0	0|0	0|1	0|0	0|0	0|0	0|1	0|0	0|0	0|0	0|0	0|0	0|0	0|1	0|0	0|0	0|0
1	21310930	Chr1SNP762	A	C	.	PASS	.	GT	0|1	0|0	0|1	0|1	0|0	0|0	0|0	0|0	0|0	0|0	0|0	0|1	0|0	0|0	0|0	1|0	0|0	0|0	0|0	0|1	0|0	0|0	0|1	0|0	0|0	0|0	0|0	0|0	0|0	1|0	1|0	0|0	0|0	0|0	0|0	0|0	0|0	0|0	0|0	0|1	0|0	0|0	0|0	0|1	0|1	0|0	1|0	0|0	0|0	0|1	0|0	0|0	0|0	0|1	0|0	1|0	0|1	0|1	0|0	1|0	0|0	0|0	0|0	0|0	0|0	0|1	0|0	0|0	0|1	1|0	0|0	0|0	1|0	0|0	1|0	1|0	0|0	0|0	0|0	0|0	0|0	0|0	0|0	0|0	0|0	0|1	0|0	0|0	0|0	0|1	0|0	0|0	0|0	0|0	0|0	0|0	0|1	0|0	0|0	0|0
1	21341530	Chr1SNP763	A	C	.	PASS	.	GT	0|0	0|0	0|0	0|0	0|0	0|0	0|0	0|0	0|0	0|0	0|0	0|0	0|1	0|0	0|0	0|0	0|0	0|0	0|0	0|0	0|1	0|0	0|0	0|0	0|0	0|1	0|0	0|0	0|0	0|0	0|0	0|0	0|0	0|1	0|0	0|0	0|0	0|0	0|0	0|0	0|0	0|0	0|0	0|0	0|0	0|0	0|0	0|0	0|0	0|0	0|0	0|0	0|0	0|0	0|0	0|0	0|0	0|0	0|0	0|0	0|0	0|0	0|0	0|0	0|0	0|0	0|0	0|1	0|0	0|0	0|0	0|0	0|0	0|0	0|0	0|0	0|0	0|0	0|0	0|0	0|0	0|0	0|0	0|0	0|0	0|0	0|1	0|0	0|0	0|0	0|0	0|0	0|0	0|1	1|1	0|0	0|0	0|0	0|0	0|0
1	21390129	Chr1SNP764	A	C	.	PASS	.	GT	0|0	0|0	0|0	0|0	0|0	0|0	0|0	0|0	0|0	0|0	0|0	0|0	0|1	0|0	0|0	0|0	0|0	0|0	0|0	0|0	0|1	0|0	0|0	0|0	0|0	0|1	0|0	0|0	0|0	0|0	0|0	0|0	0|0	0|1	0|0	0|0	0|0	0|0	0|0	0|0	0|0	0|0	0|0	0|0	0|0	0|0	0|0	0|0	0|0	0|0	0|0	0|0	0|0	0|0	0|0	0|0	0|0	0|0	0|0	0|0	0|0	0|0	0|0	0|0	0|0	0|0	0|0	0|1	0|0	0|0	0|0	0|0	0|0	0|0	0|0	0|0	0|0	0|0	0|0	0|0	0|0	0|0	0|0	0|0	0|0	0|0	0|1	0|0	0|0	0|0	0|0	0|0	0|0	0|1	1|1	0|0	0|0	0|0	0|0	0|0
1	21415329	Chr1SNP765	A	C	.	PASS	.	GT	0|1	0|0	0|1	0|1	0|0	0|0	0|0	0|0	0|0	0|0	0|0	0|1	0|0	0|0	0|0	1|0	0|0	0|0	0|0	0|1	0|0	0|0	0|1	0|0	0|0	0|0	0|0	0|0	0|0	1|0	1|0	0|0	0|0	0|0	0|0	0|0	0|0	0|0	0|0	0|1	0|0	0|0	0|0	0|1	0|1	0|0	1|0	0|0	0|0	0|1	0|0	0|0	0|0	0|1	0|0	1|0	0|1	0|1	0|0	1|0	0|0	0|0	0|0	0|0	0|0	0|1	0|0	0|0	0|1	1|0	0|0	0|0	1|0	0|0	1|0	1|0	0|0	0|0	0|0	0|0	0|0	0|0	0|0	0|0	0|0	0|1	0|0	0|0	0|0	0|1	0|0	0|0	0|0	0|0	0|0	0|0	0|1	0|0	0|0	0|0
1	21496329	Chr1SNP766	A	C	.	PASS	.	GT	0|0	0|0	0|0	0|0	0|1	0|0	0|0	0|0	0|0	1|0	0|0	0|0	1|0	0|0	0|0	0|0	0|0	0|0	0|0	0|0	0|0	0|0	0|0	0|0	0|0	0|0	0|0	0|0	0|0	0|0	0|0	0|0	0|0	0|0	0|0	0|0	0|0	0|0	0|0	0|0	0|0	0|0	0|0	0|0	0|0	1|0	0|0	1|0	0|0	0|0	0|0	0|0	0|0	0|0	0|0	0|1	0|0	0|0	0|0	0|0	0|0	0|0	0|0	0|1	0|0	0|0	0|0	0|0	0|0	0|0	0|0	1|0	0|0	0|0	0|0	0|0	0|0	0|0	0|0	0|0	0|0	0|0	0|0	0|0	0|0	0|0	0|0	0|0	0|0	0|0	0|0	0|1	0|0	0|0	0|0	0|0	0|0	0|0	0|0	1|0
1	21562928	Chr1SNP767	A	C	.	PASS	.	GT	0|0	0|0	0|0	0|0	0|0	0|0	0|0	0|1	0|0	0|0	0|0	0|0	0|0	0|0	0|1	0|0	0|0	0|0	0|0	0|0	0|0	0|0	0|0	0|0	0|0	0|0	0|0	0|0	0|0	0|0	0|0	1|0	0|0	0|0	0|0	0|0	0|1	0|0	0|0	0|0	0|0	0|0	0|0	0|0	0|0	0|1	0|0	0|0	0|0	0|0	0|0	0|0	0|0	0|0	0|0	0|0	0|0	0|0	0|0	0|1	0|0	1|1	0|0	0|0	0|0	0|0	0|0	0|0	0|0	0|0	0|0	0|1	0|1	0|0	0|0	0|0	0|0	0|0	0|0	0|0	0|1	0|0	0|0	0|0	0|0	0|0	0|0	0|0	0|0	0|0	0|0	0|0	0|0	0|0	0|0	0|0	0|0	0|0	0|0	0|0
1	21579128	Chr1SNP768	A	C	.	PASS	.	GT	0|0	0|0	0|0	0|0	0|0	0|0	0|0	0|0	0|0	0|0	1|0	0|0	0|0	0|0	0|0	0|0	0|0	0|0	1|0	0|0	0|0	0|0	0|0	0|0	0|0	0|0	1|0	0|0	0|0	0|0	0|0	0|0	1|1	0|0	0|1	0|1	0|0	0|1	0|0	0|0	0|0	0|0	0|0	0|0	0|0	0|0	0|1	0|0	0|0	0|0	0|0	0|0	0|0	0|0	0|0	0|0	0|0	0|0	0|0	0|0	0|0	0|0	0|0	0|0	1|0	0|0	0|0	0|0	0|0	0|0	0|0	0|0	0|0	0|0	0|0	0|0	0|0	0|0	0|0	0|0	0|0	0|0	0|0	0|1	0|0	0|0	0|0	0|0	0|0	0|0	0|0	0|0	0|1	0|0	0|0	0|0	0|0	0|0	0|0	0|0
1	21580928	Chr1SNP769	A	C	.	PASS	.	GT	0|1	0|0	0|1	0|1	0|0	0|0	0|0	0|0	0|0	0|0	0|0	0|1	0|0	0|0	0|0	1|0	0|1	0|0	0|0	1|1	1|0	1|0	0|1	0|0	0|0	0|0	0|1	0|1	0|1	1|0	1|0	0|0	0|0	0|0	0|0	0|0	0|0	0|0	0|0	1|1	1|0	0|0	0|0	0|1	0|1	0|0	1|0	0|1	0|0	1|1	0|0	0|0	0|0	0|1	0|0	1|0	0|1	0|1	0|0	1|0	0|1	0|0	0|0	0|0	0|0	1|1	0|0	1|0	0|1	1|0	0|0	0|0	1|0	0|0	1|0	1|0	0|1	0|0	1|0	0|0	0|0	0|0	0|0	1|0	0|0	0|1	1|0	0|1	0|0	1|1	0|0	1|0	0|0	1|0	0|0	0|0	0|1	0|0	0|0	0|0
1	21658327	Chr1SNP770	A	C	.	PASS	.	GT	0|0	0|0	0|0	0|0	0|1	0|0	0|0	0|0	0|0	1|0	0|0	0|0	1|0	0|0	0|0	0|0	0|0	0|0	0|0	0|0	0|0	0|0	0|0	0|0	0|0	0|0	0|0	0|0	0|0	0|0	0|0	0|0	0|0	0|0	0|0	0|0	0|0	0|0	0|0	0|0	0|0	0|0	0|0	0|0	0|0	1|0	0|0	1|0	0|0	0|0	0|0	0|0	0|0	0|0	0|0	0|1	0|0	0|0	0|0	0|0	0|0	0|0	0|0	0|1	0|0	0|0	0|0	0|0	0|0	0|0	0|0	1|0	0|0	0|0	0|0	0|0	0|0	0|0	0|0	0|0	0|0	0|0	0|0	0|0	0|0	0|0	0|0	0|0	0|0	0|0	0|0	0|1	0|0	0|0	0|0	0|0	0|0	0|0	0|0	1|0
1	21715927	Chr1SNP771	A	C	.	PASS	.	GT	1|0	0|0	0|0	0|0	0|0	0|0	0|0	0|0	0|0	0|0	0|0	1|0	0|0	1|1	0|0	0|0	0|0	1|0	0|0	0|0	0|0	0|0	0|0	0|0	1|0	0|0	0|0	0|0	1|0	0|0	0|0	0|0	0|0	0|0	0|0	0|0	0|0	0|0	0|0	0|0	0|0	0|0	1|0	0|0	1|0	0|0	0|0	0|0	1|0	0|0	0|0	1|0	0|0	0|0	1|0	0|0	0|0	0|0	0|0	0|0	0|0	0|0	0|0	0|0	0|0	0|0	1|0	0|0	0|0	0|0	0|0	0|0	0|0	0|0	0|0	0|0	0|0	1|0	0|0	0|0	0|0	0|0	0|1	0|0	0|0	1|0	0|0	0|0	0|0	0|0	1|0	0|0	0|0	0|0	0|0	0|0	0|0	1|0	1|0	0|0
1	21744727	Chr1SNP772	A	C	.	PASS	.	GT	0|0	0|0	0|0	0|0	0|0	0|0	0|0	0|0	0|0	0|0	0|0	0|0	0|0	0|0	0|0	0|0	1|0	0|1	0|0	0|0	0|0	0|0	0|0	0|0	0|0	0|0	0|0	0|0	0|0	0|0	0|0	0|1	0|0	0|0	0|0	0|0	0|0	0|0	0|0	0|0	0|0	0|0	0|0	0|0	0|0	0|0	0|0	0|0	0|0	0|0	0|0	0|0	0|0	0|0	0|0	0|0	0|0	0|0	0|0	0|0	0|0	0|0	0|0	0|0	0|1	0|0	0|0	0|0	0|0	0|0	0|1	0|0	0|0	0|0	0|0	0|0	0|0	0|0	0|0	1|0	0|0	0|0	0|0	0|0	0|0	0|0	0|0	0|0	0|0	0|0	0|0	0|0	0|0	0|0	0|0	0|0	0|0	0|0	0|0	0|0
1	21766326	Chr1SNP773	A	C	.	PASS	.	GT	0|0	1|1	1|0	1|0	0|1	1|0	1|0	1|1	1|1	0|1	1|1	0|0	1|0	0|0	1|1	0|1	1|0	0|1	1|1	0|0	0|0	0|1	1|0	1|1	0|1	1|0	1|0	1|0	0|0	0|0	0|1	1|1	1|1	1|0	1|1	1|1	1|1	1|1	1|0	0|0	0|1	1|0	0|1	1|0	0|0	0|1	0|1	0|0	0|1	0|0	1|0	0|1	1|0	1|0	0|1	0|1	1|0	1|0	1|0	0|1	1|0	1|1	1|1	1|1	1|1	0|0	0|1	0|0	1|0	0|1	1|1	0|1	0|1	0|1	0|1	0|0	1|0	0|1	0|0	1|0	1|1	1|1	1|0	0|1	1|0	0|0	0|0	1|0	0|1	0|0	0|1	0|1	1|1	0|0	0|0	1|1	1|0	0|1	0|1	1|1
1	21786126	Chr1SNP774	A	C	.	PASS	.	GT	0|0	0|0	0|0	0|0	0|0	0|0	1|0	0|0	1|0	0|0	0|0	0|0	0|0	0|0	0|0	0|0	0|0	0|0	0|0	0|0	0|0	0|0	0|0	1|0	0|1	0|0	0|0	0|0	0|0	0|0	0|0	0|0	0|0	0|0	0|0	0|0	0|0	1|0	1|0	0|0	0|1	0|0	0|0	0|0	0|0	0|0	0|0	0|0	0|0	0|0	1|0	0|1	1|0	1|0	0|0	0|0	0|0	0|0	0|0	0|0	0|0	0|0	0|0	1|0	0|0	0|0	0|0	0|0	0|0	0|1	0|0	0|0	0|0	0|1	0|0	0|0	0|0	0|1	0|0	0|0	0|0	0|0	0|0	0|0	0|0	0|0	0|0	0|0	0|1	0|0	0|0	0|0	0|0	0|0	0|0	1|0	0|0	0|0	0|1	0|0
1	21796926	Chr1SNP775	A	C	.	PASS	.	GT	0|0	0|0	0|0	0|0	1|0	0|0	0|1	0|0	0|0	0|0	0|0	0|0	0|0	0|0	0|0	0|0	0|0	0|0	0|0	0|0	0|0	0|0	0|0	0|0	0|0	0|0	0|0	0|0	0|0	0|1	0|0	0|0	0|0	0|0	0|0	0|0	0|0	0|0	0|0	0|0	0|0	0|1	0|0	0|0	0|0	0|0	0|0	0|0	0|0	0|0	0|1	0|0	0|0	0|0	0|0	0|0	0|0	0|0	0|0	0|0	0|0	0|0	0|0	0|0	0|0	0|0	0|0	0|0	0|0	0|0	0|0	0|0	0|0	1|0	0|0	0|0	0|0	0|0	0|0	0|0	0|0	0|0	0|0	0|0	0|0	0|0	0|0	0|0	0|0	0|0	0|0	0|0	0|0	0|0	0|0	0|0	0|0	0|0	0|0	0|0
1	21798726	Chr1SNP776	A	C	.	PASS	.	GT	0|0	0|0	0|0	0|0	0|0	0|0	0|0	0|0	0|0	0|0	0|0	0|0	0|0	0|0	0|0	0|0	0|0	0|0	0|0	0|0	0|0	0|0	0|0	0|0	0|0	0|0	0|0	0|0	0|0	0|0	0|0	0|0	0|0	0|0	0|0	0|0	0|0	0|0	0|1	0|0	0|0	0|0	0|0	0|0	0|0	0|0	0|0	0|0	0|0	0|0	0|0	1|0	0|1	0|0	0|0	0|0	0|0	0|0	0|1	0|0	0|0	0|0	0|0	0|0	0|0	0|0	1|0	0|0	0|0	0|0	0|0	0|0	0|0	0|0	0|0	0|1	0|0	0|0	0|1	0|1	0|0	0|0	0|1	0|0	0|1	0|0	0|0	0|0	1|0	0|0	0|0	0|0	0|0	0|0	0|0	0|0	0|0	0|0	0|0	0|0
1	21931925	Chr1SNP777	A	C	.	PASS	.	GT	1|0	1|1	1|0	1|0	1|1	1|1	1|1	1|1	1|1	1|1	1|1	1|0	1|1	1|1	1|1	0|1	1|0	1|1	1|1	0|0	0|1	0|1	1|0	1|1	1|1	1|1	1|0	1|0	1|0	0|1	0|1	1|1	1|1	1|1	1|1	1|1	1|1	1|1	1|1	0|0	0|1	1|1	1|1	1|0	1|0	1|1	0|1	1|0	1|1	0|0	1|1	1|1	1|1	1|0	1|1	0|1	1|0	1|0	1|1	0|1	1|0	1|1	1|1	1|1	1|1	0|0	1|1	0|1	1|0	0|1	1|1	1|1	0|1	1|1	0|1	0|1	1|0	1|1	0|1	1|1	1|1	1|1	1|1	0|1	1|1	1|0	0|1	1|0	1|1	0|0	1|1	0|1	1|1	0|1	1|1	1|1	1|0	1|1	1|1	1|1
1	21971525	Chr1SNP778	A	C	.	PASS	.	GT	0|1	0|0	0|1	0|1	0|0	0|0	0|0	0|0	0|0	0|0	0|0	0|1	0|0	0|0	0|0	1|0	0|1	0|0	0|0	1|1	1|0	1|0	0|1	0|0	0|0	0|0	0|1	0|1	0|1	1|0	1|0	0|0	0|0	0|0	0|0	0|0	0|0	0|0	0|0	1|1	1|0	0|0	0|0	0|1	0|1	0|0	1|0	0|1	0|0	1|1	0|0	0|0	0|0	0|1	0|0	1|0	0|1	0|1	0|0	1|0	0|1	0|0	0|0	0|0	0|0	1|1	0|0	1|0	0|1	1|0	0|0	0|0	1|0	0|0	1|0	1|0	0|1	0|0	1|0	0|0	0|0	0|0	0|0	1|0	0|0	0|1	1|0	0|1	0|0	1|1	0|0	1|0	0|0	1|0	0|0	0|0	0|1	0|0	0|0	0|0
1	21976925	Chr1SNP779	A	C	.	PASS	.	GT	0|0	0|0	0|0	0|0	0|0	0|0	0|0	0|0	0|0	0|0	0|0	0|0	0|0	0|0	0|0	0|0	0|1	0|0	0|0	0|0	1|0	0|0	0|0	0|0	0|0	0|0	0|1	0|1	0|1	0|0	0|0	0|0	0|0	0|0	0|0	0|0	0|0	0|0	0|0	1|0	0|0	0|0	0|0	0|0	0|0	0|0	0|0	0|1	0|0	1|0	0|0	0|0	0|0	0|0	0|0	0|0	0|0	0|0	0|0	0|0	0|1	0|0	0|0	0|0	0|0	0|0	0|0	1|0	0|0	0|0	0|0	0|0	0|0	0|0	0|0	0|0	0|1	0|0	1|0	0|0	0|0	0|0	0|0	1|0	0|0	0|0	1|0	0|1	0|0	1|0	0|0	1|0	0|0	0|0	0|0	0|0	0|0	0|0	0|0	0|0
1	22021924	Chr1SNP780	A	C	.	PASS	.	GT	0|0	0|0	0|0	0|0	0|0	0|0	0|0	0|1	0|0	0|0	0|0	0|0	0|0	0|0	0|1	0|0	0|0	0|0	0|0	0|0	0|0	0|0	0|0	0|0	0|0	0|0	0|0	0|0	0|0	0|0	0|0	1|0	0|0	0|0	0|0	0|0	0|1	0|0	0|0	0|0	0|0	0|0	0|0	0|0	0|0	0|1	0|0	0|0	0|0	0|0	0|0	0|0	0|0	0|0	0|0	0|0	0|0	0|0	0|0	0|1	0|0	1|1	0|0	0|0	0|0	0|0	0|0	0|0	0|0	0|0	0|0	0|1	0|1	0|0	0|0	0|0	0|0	0|0	0|0	0|0	0|1	0|0	0|0	0|0	0|0	0|0	0|0	0|0	0|0	0|0	0|0	0|0	0|0	0|0	0|0	0|0	0|0	0|0	0|0	0|0
1	22048924	Chr1SNP781	A	C	.	PASS	.	GT	1|0	1|1	1|0	1|0	1|1	1|1	1|1	1|1	1|1	1|1	1|1	1|0	1|1	1|1	1|1	0|1	1|0	1|1	1|1	0|0	0|1	0|1	1|0	1|1	1|1	1|1	1|0	1|0	1|0	0|1	0|1	1|1	1|1	1|1	1|1	1|1	1|1	1|1	1|1	0|0	0|1	1|1	1|1	1|0	1|0	1|1	0|1	1|0	1|1	0|0	1|1	1|1	1|1	1|0	1|1	0|1	1|0	1|0	1|1	1|1	1|0	1|1	1|1	1|1	1|1	0|0	1|1	0|1	1|0	0|1	1|1	1|1	0|1	1|1	0|1	0|1	1|0	1|1	0|1	1|1	1|1	1|1	1|1	0|1	1|1	1|0	0|1	1|0	1|1	0|0	1|1	0|1	1|1	0|1	1|1	1|1	1|0	1|1	1|1	1|1
1	22054324	Chr1SNP782	A	C	.	PASS	.	GT	0|1	0|0	0|1	0|1	0|0	0|0	0|0	0|0	0|0	0|0	0|0	0|1	0|0	0|0	0|0	1|0	0|1	0|0	0|0	1|1	1|0	1|0	0|1	0|0	0|0	0|0	0|1	0|1	0|1	1|0	1|0	0|0	0|0	0|0	0|0	0|0	0|0	0|0	0|0	1|1	1|0	0|0	0|0	0|1	0|1	0|0	1|0	0|1	0|0	1|1	0|0	0|0	0|0	0|1	0|0	1|0	0|1	0|1	0|0	0|0	0|1	0|0	0|0	0|0	0|0	1|1	0|0	1|0	0|1	1|0	0|0	0|0	1|0	0|0	1|0	1|0	0|1	0|0	1|0	0|0	0|0	0|0	0|0	1|0	0|0	0|1	1|0	0|1	0|0	1|1	0|0	1|0	0|0	1|0	0|0	0|0	0|1	0|0	0|0	0|0
1	22057924	Chr1SNP783	A	C	.	PASS	.	GT	0|1	0|0	0|1	0|1	0|0	0|0	0|0	0|0	0|0	0|0	0|0	0|1	0|0	0|0	0|0	1|0	0|1	0|0	0|0	1|1	1|0	1|0	0|1	0|0	0|0	0|0	0|1	0|1	0|1	1|0	1|0	0|0	0|0	0|0	0|0	0|0	0|0	0|0	0|0	1|1	1|0	0|0	0|0	0|1	0|1	0|0	1|0	0|1	0|0	1|0	0|0	0|0	0|0	0|1	0|0	0|0	0|1	0|1	0|0	0|0	0|1	0|0	0|0	0|0	0|0	1|0	0|0	1|0	0|1	1|0	0|0	0|0	1|0	0|0	1|0	1|0	0|1	0|0	1|0	0|0	0|0	0|0	0|0	1|0	0|0	0|1	1|0	0|1	0|0	1|1	0|0	1|0	0|0	1|0	0|0	0|0	0|1	0|0	0|0	0|0
1	22059724	Chr1SNP784	A	C	.	PASS	.	GT	0|1	0|0	0|1	0|1	0|0	0|0	0|0	0|0	0|0	0|0	0|0	0|1	0|0	0|0	0|0	1|0	0|1	0|0	0|0	0|1	1|0	1|0	0|1	0|0	0|0	0|0	0|1	0|1	0|1	1|0	1|0	0|0	0|0	0|0	0|0	0|0	0|0	0|0	0|0	1|1	0|0	0|0	0|0	0|1	0|1	0|0	1|0	0|1	0|0	1|1	0|0	0|0	0|0	0|1	0|0	1|0	0|1	0|1	0|0	0|0	0|1	0|0	0|0	0|0	0|0	0|1	0|0	1|0	0|1	1|0	0|0	0|0	1|0	0|0	1|0	1|0	0|1	0|0	1|0	0|0	0|0	0|0	0|0	1|0	0|0	0|1	1|0	0|1	0|0	1|1	0|0	1|0	0|0	0|0	0|0	0|0	0|1	0|0	0|0	0|0
1	22079524	Chr1SNP785	A	C	.	PASS	.	GT	1|0	1|1	1|0	1|0	1|1	1|1	1|1	1|1	1|1	1|1	1|1	1|0	1|1	1|1	1|1	0|1	1|0	1|1	1|1	0|0	0|1	0|1	1|0	1|1	1|1	1|1	1|0	1|0	1|0	0|1	0|1	1|1	1|1	1|1	1|1	1|1	1|1	1|1	1|1	0|0	0|1	1|1	1|1	1|0	1|0	1|1	0|1	1|0	1|1	0|0	1|1	1|1	1|1	1|0	1|1	0|1	1|0	1|0	1|1	1|1	1|0	1|1	1|1	1|1	1|1	0|0	1|1	0|1	1|0	0|1	1|1	1|1	0|1	1|1	0|1	0|1	1|0	1|1	0|1	1|1	1|1	1|1	1|1	0|1	1|1	1|0	0|1	1|0	1|1	0|0	1|1	0|1	1|1	0|1	1|1	1|1	1|0	1|1	1|1	1|1
1	22083124	Chr1SNP786	A	C	.	PASS	.	GT	0|0	0|0	0|0	0|0	0|0	0|0	0|0	0|0	0|0	0|0	0|0	0|0	0|0	0|0	0|0	0|0	1|0	0|1	0|0	0|0	0|0	0|0	0|0	0|0	0|0	0|0	0|0	0|0	0|0	0|0	0|0	0|1	0|0	0|0	0|0	0|0	0|0	0|0	0|0	0|0	0|0	0|0	0|0	0|0	0|0	1|0	0|0	0|0	0|0	0|0	0|0	0|0	0|0	0|0	0|0	0|0	0|0	0|0	0|0	0|0	0|0	0|0	0|0	0|0	0|1	0|0	0|0	0|0	0|0	0|0	0|1	0|0	0|0	0|0	0|0	0|0	0|0	0|0	0|0	1|0	0|0	0|0	0|0	0|0	0|0	0|0	0|0	0|0	0|0	0|0	0|0	0|0	0|0	0|0	0|0	0|0	0|0	0|0	0|0	0|0
1	22099324	Chr1SNP787	A	C	.	PASS	.	GT	1|0	0|0	0|0	0|0	0|0	0|0	0|0	0|0	0|0	0|0	0|0	1|0	0|0	1|1	0|0	0|0	0|0	1|0	0|0	0|0	0|0	0|0	0|0	0|0	1|0	0|0	0|0	0|0	1|0	0|0	0|0	0|0	0|0	0|0	0|0	0|0	0|0	0|0	0|0	0|0	0|0	0|0	1|0	0|0	1|0	0|0	0|0	0|0	1|0	0|0	0|0	1|0	0|0	0|0	1|0	0|0	0|0	0|0	0|0	0|0	0|0	0|0	0|0	0|0	0|0	0|0	1|0	0|0	0|0	0|0	0|0	0|0	0|0	0|0	0|0	0|0	0|0	1|0	0|0	0|0	0|0	0|0	0|1	0|0	0|0	1|0	0|0	0|0	0|0	0|0	1|0	0|0	0|0	0|0	0|0	0|0	0|0	1|0	1|0	0|0
1	22131723	Chr1SNP788	A	C	.	PASS	.	GT	0|0	0|0	0|0	0|0	0|0	0|0	1|0	0|0	1|0	0|0	0|0	0|0	0|0	0|0	0|0	0|0	0|0	0|0	0|0	0|0	0|0	0|0	0|0	1|0	0|1	0|0	0|0	0|0	0|0	0|0	0|0	0|0	0|0	0|0	0|0	0|0	0|0	1|0	1|0	0|0	0|1	0|0	0|0	0|0	0|0	0|0	0|0	0|0	0|0	0|0	1|0	0|1	1|0	1|0	0|0	0|0	0|0	0|0	0|0	0|0	0|0	0|0	0|0	1|0	0|0	0|0	0|0	0|0	0|0	0|1	0|0	0|0	0|0	0|1	0|0	0|0	0|0	0|1	0|0	0|0	0|0	0|0	0|0	0|0	0|0	0|0	0|0	0|0	0|1	0|0	0|0	0|0	0|0	0|0	0|0	1|0	0|0	0|0	0|1	0|0
1	22153323	Chr1SNP789	A	C	.	PASS	.	GT	0|0	0|0	0|0	0|0	1|0	0|0	0|1	0|0	0|0	0|0	0|0	0|0	0|0	0|0	0|0	0|0	0|0	0|0	0|0	0|0	0|0	0|0	0|0	0|0	0|0	0|0	0|0	0|0	0|0	0|1	0|0	0|0	0|0	0|0	0|0	0|0	0|0	0|0	0|1	0|0	0|0	0|1	0|0	0|0	0|0	0|0	0|0	0|0	0|0	0|0	0|1	0|0	0|1	0|0	0|0	0|0	0|0	0|0	0|1	0|0	0|0	0|0	0|0	0|0	0|0	0|0	0|0	0|0	0|0	0|0	0|0	0|0	0|0	1|0	0|0	0|1	0|0	0|0	0|1	0|1	0|0	0|0	0|0	0|0	0|1	0|0	0|0	0|0	1|0	0|0	0|0	0|0	0|0	0|0	0|0	0|0	0|0	0|0	0|0	0|0
1	22162323	Chr1SNP790	A	C	.	PASS	.	GT	0|1	0|0	0|1	0|1	0|1	0|0	0|0	0|0	0|0	0|0	0|0	0|1	1|0	0|0	0|0	1|0	0|1	0|0	0|0	1|1	1|0	1|0	0|1	0|0	0|0	0|0	0|1	0|1	0|1	1|0	1|0	0|0	0|0	0|0	0|0	0|0	0|0	0|0	0|0	1|1	1|0	0|0	0|0	0|1	0|1	0|0	1|0	0|1	0|0	1|1	0|0	0|0	0|0	0|1	0|0	1|1	0|1	0|1	0|0	0|0	0|1	0|0	0|0	0|1	0|0	1|1	0|0	1|0	0|1	1|0	0|0	0|0	1|0	0|0	1|0	1|0	0|1	0|0	1|0	0|0	0|0	0|0	0|0	1|0	0|0	0|1	1|0	0|1	0|0	1|1	0|0	1|1	0|0	1|0	0|0	0|0	0|1	0|0	0|0	1|0
1	22165923	Chr1SNP791	A	C	.	PASS	.	GT	0|1	0|0	0|1	0|1	0|0	0|0	0|0	0|0	0|0	0|0	0|0	0|1	0|0	0|0	0|0	1|0	0|0	0|0	0|0	0|1	0|0	1|0	0|1	0|0	0|0	0|0	0|0	0|0	0|0	1|0	1|0	0|0	0|0	0|0	0|0	0|0	0|0	0|0	0|0	0|1	0|0	0|0	0|0	0|1	0|1	0|0	1|0	0|0	0|0	0|1	0|0	0|0	0|0	0|1	0|0	1|0	0|1	0|1	0|0	0|0	0|0	0|0	0|0	0|0	0|0	0|1	0|0	0|0	0|1	1|0	0|0	0|0	1|0	0|0	1|0	1|0	0|0	0|0	0|0	0|0	0|0	0|0	0|0	0|0	0|0	0|1	0|0	0|0	0|0	0|1	0|0	0|0	0|0	0|0	0|0	0|0	0|1	0|0	0|0	0|0
1	22192923	Chr1SNP792	A	C	.	PASS	.	GT	0|1	0|0	0|1	0|1	0|0	0|0	0|0	0|0	0|0	0|0	0|0	0|1	0|0	0|0	0|0	1|0	0|1	0|0	0|0	0|1	1|0	1|0	0|1	0|0	0|0	0|0	0|1	0|1	0|1	1|0	1|0	0|0	0|0	0|0	0|0	0|0	0|0	0|0	0|0	1|1	0|0	0|0	0|0	0|1	0|1	0|0	1|0	0|1	0|0	1|1	0|0	0|0	0|0	0|1	0|0	1|0	0|1	0|1	0|0	0|0	0|1	0|0	0|0	0|0	0|0	0|1	0|0	1|0	0|1	1|0	0|0	0|0	1|0	0|0	1|0	1|0	0|1	0|0	1|0	0|0	0|0	0|0	0|0	1|0	0|0	0|1	1|0	0|1	0|0	1|1	0|0	1|0	0|0	0|0	0|0	0|0	0|1	0|0	0|0	0|0
1	22194723	Chr1SNP793	A	C	.	PASS	.	GT	1|0	1|1	1|0	1|0	1|1	1|1	1|1	1|1	1|1	1|1	1|1	1|0	1|1	1|1	1|1	0|1	1|0	1|1	1|1	0|0	0|1	0|1	1|0	1|1	1|1	1|1	1|0	1|0	1|0	0|1	0|1	1|1	1|1	1|1	1|1	1|1	1|1	1|1	1|1	0|0	0|1	1|1	1|1	1|0	1|0	1|1	0|1	1|0	1|1	0|0	1|1	1|1	1|1	1|0	1|1	0|1	1|0	1|0	1|1	1|1	1|0	1|1	1|1	1|1	1|1	0|0	1|1	0|1	1|0	0|1	1|1	1|1	0|1	1|1	0|1	0|1	1|0	1|1	0|1	1|1	1|1	1|1	1|1	0|1	1|1	1|0	0|1	1|0	1|1	0|0	1|1	0|1	1|1	0|1	1|1	1|1	1|0	1|1	1|1	1|1
1	22227123	Chr1SNP794	A	C	.	PASS	.	GT	0|0	0|0	0|0	0|0	0|0	0|0	0|0	0|0	0|0	0|1	0|0	0|0	0|0	0|0	0|0	0|1	0|0	0|0	0|0	0|0	0|0	0|1	0|0	0|0	0|0	0|0	0|0	0|0	0|0	0|0	0|0	0|0	0|0	0|0	0|0	0|0	0|0	0|0	0|0	0|0	0|0	0|0	0|0	1|0	0|0	0|0	0|0	0|0	0|0	0|0	0|0	0|0	0|0	0|0	0|0	0|0	0|0	0|0	0|0	0|0	0|0	0|0	1|0	0|0	0|0	0|0	0|0	0|0	0|0	0|0	0|0	0|0	0|0	0|0	0|0	0|0	1|0	0|0	0|0	0|0	0|0	0|0	0|0	0|0	0|0	0|0	0|0	0|0	0|0	0|0	0|0	0|0	0|0	0|0	0|0	0|0	0|0	0|1	0|0	0|0
1	22236123	Chr1SNP795	A	C	.	PASS	.	GT	0|0	0|0	0|0	0|0	0|0	0|0	0|0	0|0	0|0	0|1	0|0	0|0	0|0	0|0	0|0	0|1	0|0	0|0	0|0	0|0	0|0	0|1	0|0	0|0	0|0	0|0	0|0	0|0	0|0	0|0	0|0	0|0	0|0	0|0	0|0	0|0	0|0	0|0	0|0	0|0	0|0	0|0	0|0	1|0	0|0	0|0	0|0	0|0	0|0	0|0	0|0	0|0	0|0	0|0	0|0	0|0	0|0	0|0	0|0	0|0	0|0	0|0	1|0	0|0	0|0	0|0	0|0	0|0	0|0	0|0	0|0	0|0	0|0	0|0	0|0	0|0	1|0	0|0	0|0	0|0	0|0	0|0	0|0	0|0	0|0	0|0	0|0	0|0	0|0	0|0	0|0	0|0	0|0	0|0	0|0	0|0	0|0	0|1	0|0	0|0
1	22237923	Chr1SNP796	A	C	.	PASS	.	GT	1|1	1|1	1|1	1|1	1|1	1|1	1|1	1|1	1|1	1|1	1|1	1|1	1|1	1|1	1|1	1|1	1|0	1|1	1|1	0|1	0|1	1|1	1|1	1|1	1|1	1|1	1|0	1|0	1|0	1|1	1|1	1|1	1|1	1|1	1|1	1|1	1|1	1|1	1|1	0|1	0|1	1|1	1|1	1|1	1|1	1|1	1|1	1|0	1|1	0|1	1|1	1|1	1|1	1|1	1|1	1|1	1|1	1|1	1|1	1|1	1|0	1|1	1|1	1|1	1|1	0|1	1|1	0|1	1|1	1|1	1|1	1|1	1|1	1|1	1|1	1|1	1|0	1|1	0|1	1|1	1|1	0|1	1|1	0|1	1|1	1|1	0|1	1|0	1|1	0|1	1|1	0|1	1|1	0|1	1|1	1|1	1|1	1|1	1|1	1|1
1	22241523	Chr1SNP797	A	C	.	PASS	.	GT	0|0	0|0	0|0	0|0	0|0	0|0	0|0	0|0	0|0	0|1	0|0	0|0	0|0	0|0	0|0	0|1	1|0	0|1	0|0	0|0	0|0	0|1	0|0	0|0	0|0	0|0	0|0	0|0	0|0	0|0	0|0	0|1	0|0	0|0	0|0	0|0	0|0	0|0	0|0	0|0	0|0	0|0	0|0	1|0	0|0	0|0	0|0	0|0	0|0	0|0	0|0	0|0	0|0	0|0	0|0	0|0	0|0	0|0	0|0	0|0	0|0	0|0	1|0	0|0	0|1	0|0	0|0	0|0	0|0	0|0	0|1	0|0	0|0	0|0	0|0	0|0	1|0	0|0	0|0	1|0	0|0	0|0	0|0	0|0	0|0	0|0	0|0	0|0	0|0	0|0	0|0	0|0	0|0	0|0	0|0	0|0	0|0	0|1	0|0	0|0
1	22273922	Chr1SNP798	A	C	.	PASS	.	GT	1|1	1|1	1|1	1|1	1|1	1|1	1|1	1|1	1|1	1|1	1|1	1|1	1|1	1|1	1|1	1|1	1|0	1|1	1|1	0|1	0|1	1|1	1|1	1|1	1|1	1|1	1|0	1|0	1|0	1|1	1|1	1|1	1|1	1|1	1|1	1|1	1|1	1|1	1|1	0|1	0|1	1|1	1|1	1|1	1|1	1|1	1|1	1|0	1|1	0|1	1|1	1|1	1|1	1|1	1|1	1|1	1|1	1|1	1|1	1|1	1|0	1|1	1|1	1|1	1|1	0|1	1|1	0|1	1|1	1|1	1|1	1|1	1|1	1|1	1|1	1|1	1|0	1|1	0|1	1|1	1|1	1|1	1|1	0|1	1|1	1|1	0|1	1|0	1|1	0|1	1|1	0|1	1|1	0|1	1|1	1|1	1|1	1|1	1|1	1|1
1	22293722	Chr1SNP799	A	C	.	PASS	.	GT	1|1	1|1	1|1	1|1	1|1	1|1	1|1	1|1	1|1	1|1	1|1	1|1	1|1	1|1	1|1	1|1	1|0	1|1	1|1	0|1	0|1	1|1	1|1	1|1	1|1	1|1	1|0	1|0	1|0	1|1	1|1	1|1	1|1	1|1	1|1	1|1	1|1	1|1	1|1	0|1	0|1	1|1	1|1	1|1	1|1	1|1	1|1	1|0	1|1	0|1	1|1	1|1	1|1	1|1	1|1	1|1	1|1	1|1	1|1	1|1	1|0	1|1	1|1	1|1	1|1	0|1	1|1	0|1	1|1	1|1	1|1	1|1	1|1	1|1	1|1	1|1	1|0	1|1	0|1	1|1	1|1	1|1	1|1	0|1	1|1	1|1	0|1	1|0	1|1	0|1	1|1	0|1	1|1	0|1	1|1	1|1	1|1	1|1	1|1	1|1
1	22317122	Chr1SNP800	A	C	.	PASS	.	GT	0|0	0|0	0|0	0|0	0|0	0|0	0|0	0|1	0|0	0|0	0|0	0|0	0|0	0|0	0|1	0|0	0|0	0|0	0|0	0|0	0|0	0|0	0|0	0|0	0|0	0|0	0|0	0|0	0|0	0|0	0|0	1|0	0|0	0|0	0|0	0|0	0|1	0|0	0|0	0|0	0|0	0|0	0|0	0|0	0|0	0|1	0|0	0|0	0|0	0|0	0|0	0|0	0|0	0|0	0|0	0|0	0|0	0|0	0|0	0|1	0|0	1|1	0|0	0|0	0|0	0|0	0|0	0|0	0|0	0|0	0|0	0|1	0|1	0|0	0|0	0|0	0|0	0|0	0|0	0|0	0|1	0|0	0|0	0|0	0|0	0|0	0|0	0|0	0|0	0|0	0|0	0|0	0|0	0|0	0|0	0|0	0|0	0|0	0|0	0|0
1	22416121	Chr1SNP801	A	C	.	PASS	.	GT	0|1	0|0	0|1	0|1	0|0	0|0	0|0	0|0	0|0	0|0	0|0	0|1	0|0	0|0	0|0	1|0	0|0	0|0	0|0	0|1	0|0	1|0	0|1	0|0	0|0	0|0	0|0	0|0	0|0	1|0	1|0	0|0	0|0	0|0	0|0	0|0	0|0	0|0	0|0	0|1	0|0	0|0	0|0	0|1	0|1	0|0	1|0	0|0	0|0	0|1	0|0	0|0	0|0	0|1	0|0	1|0	0|1	0|1	0|0	0|0	0|0	0|0	0|0	0|0	0|0	0|1	0|0	0|0	0|1	1|0	0|0	0|0	1|0	0|0	1|0	1|0	0|0	0|0	0|0	0|0	0|0	0|0	0|0	0|0	0|0	0|1	0|0	0|0	0|0	0|1	0|0	0|0	0|0	0|0	0|0	0|0	0|1	0|0	0|0	0|0
1	22428721	Chr1SNP802	A	C	.	PASS	.	GT	0|1	0|0	0|1	0|1	1|0	0|1	0|1	0|0	0|0	1|0	0|0	0|1	0|1	0|0	0|0	1|0	0|0	0|0	0|0	0|1	0|1	1|0	0|1	0|0	0|0	0|1	0|0	0|0	0|0	1|1	1|0	0|0	0|0	0|1	0|0	0|0	0|0	0|0	0|1	0|1	0|0	0|1	0|0	0|1	0|1	1|0	1|0	1|0	0|0	0|1	0|1	0|0	0|1	0|1	0|0	1|0	0|1	0|1	0|1	0|0	0|0	0|0	0|0	0|0	0|0	0|1	0|0	0|1	0|1	1|0	0|0	1|0	1|0	1|0	1|0	1|1	0|0	0|0	0|1	0|1	0|0	0|0	0|0	0|0	0|1	0|1	0|1	0|0	1|0	0|1	0|0	0|0	0|0	0|1	1|1	0|0	0|1	0|0	0|0	0|0
1	22480921	Chr1SNP803	A	C	.	PASS	.	GT	0|0	0|0	0|0	0|0	0|1	0|0	0|0	0|0	0|0	0|0	0|0	0|0	1|0	0|0	0|0	0|0	0|0	0|0	0|0	0|0	0|0	0|0	0|0	0|0	0|0	0|0	0|0	0|0	0|0	0|0	0|0	0|0	0|0	0|0	0|0	0|0	0|0	0|0	0|0	0|0	0|0	0|0	0|0	0|0	0|0	0|0	0|0	0|0	0|0	0|0	0|0	0|0	0|0	0|0	0|0	0|1	0|0	0|0	0|0	0|0	0|0	0|0	0|0	0|1	0|0	0|0	0|0	0|0	0|0	0|0	0|0	0|0	0|0	0|0	0|0	0|0	0|0	0|0	0|0	0|0	0|0	0|0	0|0	0|0	0|0	0|0	0|0	0|0	0|0	0|0	0|0	0|1	0|0	0|0	0|0	0|0	0|0	0|0	0|0	1|0
1	22533120	Chr1SNP804	A	C	.	PASS	.	GT	0|1	0|0	0|1	0|1	0|0	0|0	0|0	0|0	0|0	0|0	0|0	0|1	0|0	0|0	0|0	1|0	0|0	0|0	0|0	0|1	0|0	1|0	0|1	0|0	0|0	0|0	0|0	0|0	0|0	1|0	1|0	0|0	0|0	0|0	0|0	0|0	0|0	0|0	0|0	0|1	0|0	0|0	0|0	0|1	0|1	0|0	1|0	0|0	0|0	0|1	0|0	0|0	0|0	0|1	0|0	1|0	0|1	0|1	0|0	0|0	0|0	0|0	0|0	0|0	0|0	0|1	0|0	0|0	0|1	1|0	0|0	0|0	1|0	0|0	1|0	1|0	0|0	0|0	0|0	0|0	0|0	0|0	0|0	0|0	0|0	0|1	0|0	0|0	0|0	0|1	0|0	0|0	0|0	0|0	0|0	0|0	0|1	0|0	0|0	0|0
1	22617720	Chr1SNP805	A	C	.	PASS	.	GT	1|0	0|0	0|0	0|0	1|0	0|0	0|1	0|0	0|0	0|0	0|0	1|0	0|0	1|1	0|0	0|0	0|0	1|0	0|0	0|0	0|0	0|0	0|0	0|0	1|0	0|0	0|0	0|0	1|0	0|1	0|0	0|0	0|0	0|0	0|0	0|0	0|0	0|0	0|1	0|0	0|0	0|1	1|0	0|0	1|0	0|0	0|0	0|0	1|1	0|0	0|1	1|0	0|1	0|0	1|0	0|0	0|0	0|0	1|1	0|0	0|0	0|0	0|0	0|0	0|0	0|0	1|0	0|0	0|0	0|0	0|0	0|0	0|0	1|0	0|0	0|1	0|0	1|0	0|1	0|1	0|0	0|0	0|1	0|0	0|1	1|0	0|0	0|0	1|0	0|0	1|0	0|0	0|0	0|0	0|0	0|0	0|0	1|0	1|0	0|1
1	22624920	Chr1SNP806	A	C	.	PASS	.	GT	1|0	1|1	1|0	1|0	1|1	1|1	1|1	1|1	1|1	1|1	1|1	1|0	1|1	1|1	1|1	0|1	1|1	1|1	1|1	1|0	1|1	0|1	1|0	1|1	1|1	1|1	1|1	1|1	1|1	0|1	0|1	1|1	1|1	1|1	1|1	1|1	1|1	1|1	1|1	1|0	1|1	1|1	1|1	1|0	1|0	1|1	0|1	1|1	1|1	1|0	1|1	1|1	1|1	1|0	1|1	0|1	1|0	1|0	1|1	1|1	1|1	1|1	1|1	1|1	1|1	1|0	1|1	1|1	1|0	0|1	1|1	1|1	0|1	1|1	0|1	0|1	1|1	1|1	1|1	1|1	1|1	1|1	1|1	1|1	1|1	1|0	1|1	1|1	1|1	1|0	1|1	1|1	1|1	1|1	1|1	1|1	1|0	1|1	1|1	1|1
1	22677119	Chr1SNP807	A	C	.	PASS	.	GT	0|0	0|0	0|0	0|0	0|0	0|0	1|0	0|0	1|0	0|0	0|0	0|0	0|0	0|0	0|0	0|1	0|0	0|0	0|0	0|0	0|0	0|0	0|0	1|0	0|1	0|0	0|0	0|0	0|0	0|0	0|0	0|0	0|0	0|0	0|0	0|0	0|0	1|0	1|0	0|0	0|1	0|0	0|0	0|0	0|0	0|0	0|0	0|0	0|0	0|0	1|0	0|1	1|0	1|0	0|0	0|0	0|0	0|0	0|0	0|0	0|0	0|0	0|0	1|0	0|0	0|0	0|0	0|0	0|0	0|1	0|0	0|0	0|0	0|1	0|0	0|0	0|0	0|1	0|0	0|0	0|0	0|0	0|0	0|0	0|0	0|0	0|0	0|0	0|1	0|0	0|0	0|0	0|0	0|0	0|0	1|0	0|0	0|1	0|1	0|0
1	22709519	Chr1SNP808	A	C	.	PASS	.	GT	0|0	0|0	0|0	0|0	0|0	0|0	0|0	0|0	0|0	0|0	1|0	0|0	0|0	0|0	0|0	0|0	0|0	0|0	1|0	0|0	0|0	0|0	0|0	0|0	0|0	0|0	1|0	0|0	0|0	0|0	0|0	0|0	1|1	0|0	0|1	0|1	0|0	0|1	0|0	0|0	0|0	0|0	0|0	0|0	0|0	0|0	0|1	0|0	0|0	0|0	0|0	0|0	0|0	0|0	0|0	0|0	0|0	0|0	0|0	0|0	0|0	0|0	0|0	0|0	1|0	0|0	0|0	0|0	0|0	0|0	0|0	0|0	0|0	0|0	0|0	0|0	0|0	0|0	0|0	0|0	0|0	0|0	0|0	0|1	0|0	0|0	0|0	0|0	0|0	0|0	0|0	0|0	0|1	0|0	0|0	0|0	0|0	0|0	0|0	0|0
1	22770718	Chr1SNP809	A	C	.	PASS	.	GT	0|0	1|1	1|0	1|0	0|0	1|0	1|0	1|0	1|1	0|1	0|0	0|0	0|0	0|0	1|0	0|1	1|0	0|1	0|0	0|0	0|0	0|1	1|0	1|1	0|1	0|0	0|0	1|0	0|0	0|0	0|1	0|1	0|0	0|0	1|0	0|0	1|0	1|0	1|0	0|0	0|1	0|0	0|1	1|0	0|0	0|0	0|0	0|0	0|0	0|0	1|0	0|1	1|0	1|0	0|1	0|0	1|0	1|0	0|0	1|0	1|0	0|0	1|1	1|0	0|1	0|0	0|1	0|0	1|0	0|1	1|1	0|0	0|0	0|1	0|1	0|0	1|0	0|1	0|0	1|0	1|0	0|1	0|0	0|0	1|0	0|0	0|0	1|0	0|1	0|0	0|1	0|0	1|0	0|0	0|0	1|0	0|0	0|1	0|1	0|0
1	22786918	Chr1SNP810	A	C	.	PASS	.	GT	0|1	0|0	0|1	0|1	0|0	0|0	0|0	0|0	0|0	0|0	0|0	0|1	0|0	0|0	0|0	1|0	0|0	0|0	0|0	0|1	0|0	1|0	0|1	0|0	0|0	0|0	0|0	0|0	0|0	1|0	1|0	0|0	0|0	0|0	0|0	0|0	0|0	0|0	0|0	0|1	0|0	0|0	0|0	0|1	0|1	0|0	1|0	0|0	0|0	0|1	0|0	0|0	0|0	0|1	0|0	1|0	0|1	0|1	0|0	0|0	0|0	0|0	0|0	0|0	0|0	0|1	0|0	0|0	0|1	1|0	0|0	0|0	1|0	0|0	1|0	1|0	0|0	0|0	0|0	0|0	0|0	0|0	0|0	0|0	0|0	0|1	0|0	0|0	0|0	0|1	0|0	0|0	0|0	0|0	0|0	0|0	0|1	0|0	0|0	0|0
1	22788718	Chr1SNP811	A	C	.	PASS	.	GT	0|0	0|0	0|0	0|0	0|0	0|1	0|0	0|0	0|0	0|0	0|1	0|0	0|0	0|0	0|0	0|0	0|1	0|0	0|0	0|0	1|0	0|0	0|0	0|0	0|0	0|0	0|1	0|1	0|1	0|0	0|0	0|0	0|0	0|0	0|0	0|0	0|0	0|0	0|0	1|0	0|0	0|0	0|0	0|0	0|0	0|0	0|0	0|1	0|0	1|0	0|0	0|0	0|0	0|0	0|0	0|0	0|0	0|0	0|0	0|0	0|1	0|0	0|0	0|0	0|0	0|0	0|0	1|0	0|0	0|0	0|0	0|0	0|0	0|0	0|0	0|0	0|1	0|0	1|0	0|0	0|0	0|0	0|0	1|0	0|0	0|0	1|0	0|1	0|0	1|0	0|0	1|0	0|0	0|0	0|0	0|0	0|0	0|0	0|0	0|0
1	22795918	Chr1SNP812	A	C	.	PASS	.	GT	0|0	1|1	1|0	1|0	0|0	1|0	1|0	1|0	1|1	0|1	0|0	0|0	0|0	0|0	1|0	0|1	1|0	0|1	0|0	0|0	0|0	0|1	1|0	1|1	0|1	0|0	0|0	1|0	0|0	0|0	0|1	0|1	0|0	0|0	1|0	0|0	1|0	1|0	1|0	0|0	0|1	0|0	0|1	1|0	0|0	0|0	0|0	0|0	0|0	0|0	1|0	0|1	1|0	1|0	0|1	0|0	1|0	1|0	0|0	1|0	1|0	0|0	1|1	1|0	0|1	0|0	0|1	0|0	1|0	0|1	1|1	0|0	0|0	0|1	0|1	0|0	1|0	0|1	0|0	1|0	1|0	0|1	0|0	0|0	1|0	0|0	0|0	1|0	0|1	0|0	0|1	0|0	1|0	0|0	0|0	1|0	0|0	0|1	0|1	0|0
1	22867918	Chr1SNP813	A	C	.	PASS	.	GT	0|0	0|0	0|0	0|0	0|0	0|0	0|0	0|0	0|0	0|0	0|0	0|0	0|0	0|0	0|0	0|0	0|0	0|0	0|1	1|0	0|0	0|0	0|0	0|0	0|0	1|0	0|0	0|0	0|0	0|0	0|0	0|0	0|0	0|0	0|0	0|0	0|0	0|0	0|0	0|0	1|0	1|0	0|0	0|0	0|0	0|0	0|0	0|0	0|0	0|0	0|0	0|0	0|0	0|0	0|0	0|0	0|0	0|0	0|0	0|0	0|0	0|0	0|0	0|0	0|0	1|0	0|0	0|0	0|0	0|0	0|0	0|0	0|0	0|0	0|0	0|0	0|0	0|0	0|0	0|0	0|0	0|0	1|0	0|0	0|0	0|0	0|0	0|0	0|0	0|0	0|0	0|0	0|0	1|0	0|0	0|0	1|0	0|0	0|0	0|0
1	22898517	Chr1SNP814	A	C	.	PASS	.	GT	0|0	0|0	0|0	0|0	0|0	0|0	0|0	0|0	0|0	0|0	0|1	0|0	0|0	0|0	0|0	0|0	0|1	0|0	0|1	1|0	1|0	0|0	0|0	0|0	0|0	1|0	0|1	0|1	0|1	0|0	0|0	0|0	0|0	0|0	0|0	0|0	0|0	0|0	0|0	1|0	1|0	1|0	0|0	0|0	0|0	0|0	0|0	0|1	0|0	1|0	0|0	0|0	0|0	0|0	0|0	0|0	0|0	0|0	0|0	0|0	0|1	0|0	0|0	0|0	0|0	1|0	0|0	1|0	0|0	0|0	0|0	0|0	0|0	0|0	0|0	0|0	0|1	0|0	1|0	0|0	0|0	0|0	1|0	1|0	0|0	0|0	1|0	0|1	0|0	1|0	0|0	1|0	0|0	1|0	0|0	0|0	1|0	0|0	0|0	0|0
1	22927317	Chr1SNP815	A	C	.	PASS	.	GT	1|1	0|0	0|1	0|1	0|0	0|0	0|0	0|0	0|0	0|0	0|0	1|1	0|0	1|1	0|0	1|0	0|0	1|0	0|0	0|1	0|0	1|0	0|1	0|0	1|0	0|0	0|0	0|0	1|0	1|0	1|0	0|0	0|0	0|0	0|0	0|0	0|0	0|0	0|0	0|1	0|0	0|0	1|0	0|1	1|1	0|0	1|0	0|0	1|0	0|1	0|0	1|0	0|0	0|1	1|0	1|0	0|1	0|1	0|0	0|0	0|0	0|0	0|0	0|0	0|0	0|1	1|0	0|0	0|1	1|0	0|0	0|0	1|0	0|0	1|0	1|0	0|0	1|0	0|0	0|0	0|0	0|0	0|1	0|0	0|0	1|1	0|0	0|0	0|0	0|1	1|0	0|0	0|0	0|0	0|0	0|0	0|1	1|0	1|0	0|0
1	22956117	Chr1SNP816	A	C	.	PASS	.	GT	0|0	0|0	0|0	0|0	0|0	0|0	0|0	0|0	0|0	0|0	0|0	0|0	0|0	0|0	0|0	0|0	0|0	0|0	0|1	1|0	0|0	0|0	0|0	0|0	0|0	1|0	0|0	0|0	0|0	0|0	0|0	0|0	0|0	0|0	0|0	0|0	0|0	0|0	0|0	0|0	1|0	1|0	0|0	0|0	0|0	0|0	0|0	0|0	0|0	0|0	0|0	0|0	0|0	0|0	0|0	0|0	0|0	0|0	0|0	0|0	0|0	0|0	0|0	0|0	0|0	1|0	0|0	0|0	0|0	0|0	0|0	0|0	0|0	0|0	0|0	0|0	0|0	0|0	0|0	0|0	0|0	0|0	1|0	0|0	0|0	0|0	0|0	0|0	0|0	0|0	0|0	0|0	0|0	1|0	0|0	0|0	1|0	0|0	0|0	0|0
1	22986717	Chr1SNP817	A	C	.	PASS	.	GT	0|0	0|0	0|0	0|0	0|0	0|0	0|0	0|0	0|0	0|0	0|0	0|0	0|0	0|0	0|0	0|0	0|0	0|0	0|0	0|0	0|0	0|0	0|0	0|0	0|0	0|0	0|0	0|0	0|0	0|0	0|0	0|0	0|0	0|0	0|0	0|0	0|0	0|0	0|1	0|0	0|0	0|0	0|0	0|0	0|0	0|0	0|0	0|0	0|0	0|0	0|0	0|0	0|1	0|0	0|0	0|0	0|0	0|0	0|1	0|0	0|0	0|0	0|0	0|0	0|0	0|0	0|0	0|0	0|0	0|0	0|0	0|0	0|0	0|0	0|0	0|1	0|0	0|0	0|1	0|1	0|0	0|0	0|0	0|0	0|1	0|0	0|0	0|0	1|0	0|0	0|0	0|0	0|0	0|0	0|0	0|0	0|0	0|0	0|0	0|0
1	23058716	Chr1SNP818	A	C	.	PASS	.	GT	0|0	0|0	0|0	0|0	0|1	0|0	0|0	0|0	0|0	0|0	0|0	0|0	1|0	0|0	0|0	0|0	0|0	0|0	0|0	0|0	0|0	0|0	0|0	0|0	0|0	0|0	0|0	0|0	0|0	0|0	0|0	0|0	0|0	0|0	0|0	0|0	0|0	0|0	0|0	0|0	0|0	0|0	0|0	0|0	0|0	0|0	0|0	0|0	0|0	0|0	0|0	0|0	0|0	0|0	0|0	0|1	0|0	0|0	0|0	0|0	0|0	0|0	0|0	0|1	0|0	0|0	0|0	0|0	0|0	0|0	0|0	0|0	0|0	0|0	0|0	0|0	0|0	0|0	0|0	0|0	0|0	0|0	0|0	0|0	0|0	0|0	0|0	0|0	0|0	0|0	0|0	0|1	0|0	0|0	0|0	0|0	0|0	0|0	0|0	1|0
1	23060516	Chr1SNP819	A	C	.	PASS	.	GT	0|0	0|0	0|0	1|0	0|0	0|0	0|0	0|0	0|1	0|0	0|0	0|0	0|0	0|0	0|0	0|0	0|0	0|0	0|0	0|0	0|0	0|0	0|0	0|0	0|0	0|0	0|0	0|0	0|0	0|0	0|0	0|0	0|0	0|0	0|0	0|0	1|0	0|0	0|0	0|0	0|0	0|0	0|0	0|0	0|0	0|0	0|0	0|0	0|0	0|0	0|0	0|0	0|0	0|0	0|0	0|0	0|0	0|0	0|0	0|0	0|0	0|0	0|0	0|0	0|0	0|0	0|0	0|0	0|0	0|0	0|0	0|0	0|1	0|0	0|0	0|0	0|0	0|0	0|0	0|0	0|0	0|0	0|0	0|0	0|0	0|0	0|0	0|0	0|0	0|0	0|1	0|0	0|0	0|0	0|0	0|0	0|0	0|0	0|0	0|0
1	23143315	Chr1SNP820	A	C	.	PASS	.	GT	0|0	0|0	0|0	0|0	0|0	0|1	0|0	0|0	0|0	1|0	0|0	0|0	0|0	0|0	0|0	0|0	0|0	0|0	0|0	0|0	0|0	0|0	0|0	0|0	0|0	0|0	0|0	0|0	0|0	0|0	0|0	0|0	0|0	0|0	0|0	0|0	0|0	0|0	0|0	0|0	0|0	0|0	0|0	0|0	0|0	1|0	0|0	1|0	0|0	0|0	0|0	0|0	0|0	0|0	0|0	0|0	0|0	0|0	0|0	0|0	0|0	0|0	0|0	0|0	0|0	0|0	0|0	0|0	0|0	0|0	0|0	1|0	0|0	0|0	0|0	0|0	0|0	0|0	0|0	0|0	0|0	0|0	0|0	0|0	0|0	0|0	0|0	0|0	0|0	0|0	0|0	0|0	0|0	0|0	0|0	0|0	0|0	0|0	0|0	0|0
1	23148715	Chr1SNP821	A	C	.	PASS	.	GT	0|0	0|0	0|0	0|0	0|0	0|0	0|0	0|0	0|0	0|0	0|1	0|0	0|0	0|0	0|0	0|0	0|1	0|0	0|0	0|0	1|0	0|0	0|0	0|0	0|0	0|0	0|1	0|1	0|1	0|0	0|0	0|0	0|0	0|0	0|0	0|0	0|0	0|0	0|0	1|0	0|0	0|0	0|0	0|0	0|0	0|0	0|0	0|1	0|0	1|0	0|0	0|0	0|0	0|0	0|0	0|0	0|0	0|0	0|0	0|0	0|1	0|0	0|0	0|0	0|0	0|0	0|0	1|0	0|0	0|0	0|0	0|0	0|0	0|0	0|0	0|0	0|1	0|0	1|0	0|0	0|0	0|0	0|0	1|0	0|0	0|0	1|0	0|1	0|0	1|0	0|0	1|0	0|0	0|0	0|1	0|0	0|0	0|0	0|0	0|0
1	23179315	Chr1SNP822	A	C	.	PASS	.	GT	1|1	1|1	1|1	1|1	1|1	1|1	1|1	1|1	1|1	1|1	1|1	1|1	1|1	1|1	1|1	1|1	1|1	1|1	1|0	0|1	1|1	1|1	1|1	1|1	1|1	0|0	1|1	1|1	1|1	1|1	1|1	1|1	1|1	1|0	1|1	1|1	1|1	1|1	1|1	1|1	0|1	0|1	1|1	1|1	1|1	1|1	1|1	1|1	1|1	1|1	1|1	1|1	1|1	1|1	1|1	1|1	1|1	1|1	1|1	1|1	1|1	1|1	1|1	1|1	1|1	0|1	1|1	1|1	1|1	1|1	1|1	1|1	1|1	1|1	1|1	1|1	1|1	1|1	1|1	1|1	1|1	1|1	0|1	1|1	1|1	1|1	1|1	1|1	1|1	1|1	1|1	1|1	1|1	0|1	0|1	1|1	0|1	1|1	1|1	1|1
1	23186515	Chr1SNP823	A	C	.	PASS	.	GT	0|0	0|0	0|0	0|0	0|0	0|0	0|0	0|0	0|0	0|0	0|0	0|0	0|0	0|0	0|0	0|0	0|0	0|0	0|1	1|0	0|0	0|0	0|0	0|0	0|0	1|1	0|0	0|0	0|0	0|0	0|0	0|0	0|0	0|1	0|0	0|0	0|0	0|0	0|0	0|0	1|0	1|0	0|0	0|0	0|0	0|0	0|0	0|0	0|0	0|0	0|0	0|0	0|0	0|0	0|0	0|0	0|0	0|0	0|0	0|0	0|0	0|0	0|0	0|0	0|0	1|0	0|0	0|0	0|0	0|0	0|0	0|0	0|0	0|0	0|0	0|0	0|0	0|0	0|0	0|0	0|0	0|0	1|0	0|0	0|0	0|0	0|0	0|0	0|0	0|0	0|0	0|0	0|0	1|0	1|0	0|0	1|0	0|0	0|0	0|0
1	23206315	Chr1SNP824	A	C	.	PASS	.	GT	1|1	0|0	0|1	0|1	0|0	0|0	0|0	0|1	0|0	0|0	1|0	1|1	0|0	1|0	0|1	1|0	0|0	1|0	1|0	0|1	0|0	1|0	0|1	0|0	1|0	0|0	1|0	0|0	1|0	1|0	1|0	1|0	1|1	0|0	0|1	0|1	0|1	0|1	0|1	0|1	0|0	0|0	1|0	0|1	1|1	0|1	1|1	0|0	1|0	0|1	0|0	0|0	0|0	0|1	1|0	1|0	0|1	0|1	0|0	0|1	0|0	1|1	0|0	0|0	1|0	0|1	0|0	0|0	0|1	1|0	0|0	0|0	1|0	0|0	1|0	1|1	0|0	1|0	0|0	0|1	0|1	0|0	0|0	0|1	0|0	1|1	0|0	0|0	0|0	0|1	1|0	0|0	0|1	0|0	0|0	0|0	0|1	1|0	1|0	0|0
1	23262114	Chr1SNP825	A	C	.	PASS	.	GT	0|0	1|0	1|0	1|0	0|0	1|0	1|0	1|0	1|1	0|1	0|0	0|0	0|0	0|1	1|0	0|1	1|0	0|1	0|1	1|0	0|0	0|1	1|0	1|1	0|1	1|1	0|0	1|0	0|0	0|0	0|1	0|1	0|0	0|1	1|0	0|0	1|0	1|0	1|0	0|0	1|1	1|0	0|1	1|0	0|0	0|0	0|0	0|0	0|0	0|0	1|0	1|1	1|0	1|0	0|1	0|0	1|0	1|0	0|0	1|0	1|0	0|0	1|1	1|0	0|1	1|0	1|1	0|0	1|0	0|1	1|1	0|1	0|1	0|1	0|0	0|0	1|0	0|1	0|0	1|0	1|0	0|1	1|1	0|0	1|0	0|0	0|0	0|0	0|1	0|0	0|1	0|0	0|0	1|0	1|0	1|0	1|0	0|1	0|1	0|0
1	23298114	Chr1SNP826	A	C	.	PASS	.	GT	0|0	0|0	1|0	1|0	0|0	0|0	1|0	1|0	1|1	0|1	0|0	0|0	0|0	0|1	0|0	0|1	1|0	0|1	0|0	0|0	0|0	0|1	1|0	1|1	0|1	0|0	0|0	0|0	0|0	0|0	0|1	0|1	0|0	0|0	1|0	0|0	1|0	1|0	1|0	0|0	0|1	0|0	0|1	1|0	0|0	0|0	0|0	0|0	0|0	0|0	1|0	1|1	1|0	1|0	0|1	0|0	1|0	0|0	0|0	0|0	1|0	0|0	1|1	1|0	0|1	0|0	1|0	0|0	1|0	0|1	1|1	0|0	0|1	0|1	0|0	0|0	1|0	0|1	0|0	1|0	1|0	0|0	0|1	0|0	1|0	0|0	0|0	0|0	0|1	0|0	0|1	0|0	0|0	0|0	0|0	1|0	0|0	0|1	0|1	0|0
1	23317914	Chr1SNP827	A	C	.	PASS	.	GT	0|1	0|0	0|1	0|1	0|0	0|0	0|0	0|0	0|0	0|0	0|0	0|1	0|0	0|0	0|0	0|0	0|0	0|0	0|0	0|1	0|0	1|0	0|1	0|0	0|0	0|0	0|0	0|0	0|0	1|0	0|0	0|0	0|0	0|0	0|0	0|0	0|0	0|0	0|0	0|1	0|0	0|0	0|0	0|1	0|1	0|0	1|0	0|0	0|0	0|1	0|0	0|0	0|0	0|1	0|0	1|0	0|1	0|1	0|0	0|0	0|0	0|0	0|0	0|0	0|0	0|1	0|0	0|0	0|1	1|0	0|0	0|0	0|0	0|0	1|0	1|0	0|0	0|0	0|0	0|0	0|0	0|0	0|0	0|0	0|0	0|1	0|0	0|0	0|0	0|1	0|0	0|0	0|0	0|0	0|0	0|0	0|1	0|0	0|0	0|0
1	23344914	Chr1SNP828	A	C	.	PASS	.	GT	0|0	0|1	0|0	0|0	1|0	0|1	0|1	0|0	0|0	1|0	0|0	0|0	0|1	0|0	0|0	0|0	0|0	0|0	0|0	0|0	0|1	0|0	0|0	0|0	0|0	0|0	0|0	0|0	0|0	0|0	0|0	0|0	0|0	1|0	0|0	1|0	0|0	0|0	0|0	0|0	0|0	0|0	0|0	0|0	0|0	1|0	0|0	1|0	0|0	0|0	0|0	0|0	0|0	0|0	0|0	0|0	0|0	0|0	0|0	0|0	0|0	0|0	0|0	0|0	0|0	0|0	0|0	0|1	0|0	0|0	0|0	1|0	0|0	1|0	0|1	0|0	0|0	0|0	0|0	0|0	0|0	1|0	0|0	0|0	0|0	0|0	0|1	1|0	0|0	0|0	0|0	0|0	1|0	0|1	0|1	0|1	0|0	0|0	0|0	0|0
1	23397113	Chr1SNP829	A	C	.	PASS	.	GT	0|0	0|1	0|0	0|0	1|0	0|1	0|1	0|0	0|0	1|0	0|0	0|0	0|1	0|0	0|0	0|0	0|0	0|0	0|0	0|0	0|1	0|0	0|0	0|0	0|0	0|0	0|0	0|0	0|0	0|0	0|0	0|0	0|0	1|0	0|0	1|0	0|0	0|0	0|0	0|0	0|0	0|0	0|0	0|0	0|0	1|0	0|0	1|0	0|0	0|0	0|0	0|0	0|0	0|0	0|0	0|0	0|0	0|0	0|0	0|0	0|0	0|0	0|0	0|0	0|0	0|0	0|0	0|1	0|0	0|0	0|0	1|0	0|0	1|0	0|1	0|0	0|0	0|0	0|0	0|0	0|0	1|0	0|0	0|0	0|0	0|0	0|1	1|0	0|0	0|0	0|0	0|0	1|0	0|1	0|1	0|1	0|0	0|0	0|0	0|0
1	23415113	Chr1SNP830	A	C	.	PASS	.	GT	0|0	1|0	1|0	1|0	0|0	1|0	1|0	1|0	1|1	0|1	0|0	0|0	0|0	0|1	1|0	0|1	1|0	0|1	0|1	0|0	0|0	0|1	1|0	1|1	0|1	1|1	0|0	1|0	0|0	0|0	0|1	0|1	0|0	0|1	1|0	0|0	1|0	1|0	1|0	0|0	0|1	1|0	0|1	1|0	0|0	0|0	0|0	0|0	0|0	0|0	1|0	1|1	1|0	1|0	0|1	0|0	1|0	1|0	0|0	1|0	1|0	0|0	1|1	1|0	0|1	1|0	1|1	0|0	1|0	0|1	1|1	0|1	0|1	0|1	0|0	0|0	1|0	0|1	0|0	1|0	1|0	0|1	1|1	0|0	1|0	0|0	0|0	0|0	0|1	0|0	0|1	0|0	0|0	1|0	1|0	1|0	1|0	0|1	0|1	0|0
1	23418713	Chr1SNP831	A	C	.	PASS	.	GT	1|1	0|1	0|1	0|1	1|1	0|1	0|1	0|1	0|0	1|0	1|1	1|1	1|1	1|0	0|1	1|0	0|1	1|0	1|0	1|1	1|1	1|0	0|1	0|0	1|0	0|0	1|1	0|1	1|1	1|1	1|0	1|0	1|1	1|0	0|1	1|1	0|1	0|1	0|1	1|1	1|0	0|1	1|0	0|1	1|1	1|1	1|1	1|1	1|1	1|1	0|1	0|0	0|1	0|1	1|0	1|1	0|1	0|1	1|1	0|1	0|1	1|1	0|0	0|1	1|0	0|1	0|0	1|1	0|1	1|0	0|0	1|0	1|0	1|0	1|1	1|1	0|1	1|0	1|1	0|1	0|1	1|0	0|0	1|1	0|1	1|1	1|1	1|1	1|0	1|1	1|0	1|1	1|1	0|1	0|1	0|1	0|1	1|0	1|0	1|1
1	23427713	Chr1SNP832	A	C	.	PASS	.	GT	0|0	0|0	0|0	0|0	0|0	0|0	0|0	0|0	0|0	0|0	0|1	0|0	0|0	0|0	0|0	0|0	0|1	0|0	0|0	0|0	1|0	0|0	0|0	0|0	0|0	0|0	0|1	0|1	0|1	0|0	0|0	0|0	0|0	0|0	0|0	0|0	0|0	0|0	0|0	1|0	0|0	0|0	0|0	0|0	0|0	0|0	0|0	0|1	0|0	1|0	0|0	0|0	0|0	0|0	0|0	0|0	0|0	0|0	0|0	0|0	0|1	0|0	0|0	0|0	0|0	0|0	0|0	1|0	0|0	0|0	0|0	0|0	0|0	0|0	0|0	0|0	0|1	0|0	1|0	0|0	0|0	0|0	0|0	1|0	0|0	0|0	1|0	0|1	0|0	1|0	0|0	1|0	0|0	0|0	0|0	0|0	0|0	0|0	0|0	0|0
1	23434913	Chr1SNP833	A	C	.	PASS	.	GT	1|1	0|1	0|1	0|1	1|1	0|1	0|1	0|1	0|0	1|0	1|1	1|1	1|1	1|0	0|1	1|0	0|1	1|0	1|0	1|1	1|1	1|0	0|1	0|0	1|0	0|0	1|1	0|1	1|1	1|1	1|0	1|0	1|1	1|0	0|1	1|1	0|1	0|1	0|1	1|1	1|0	0|1	1|0	0|1	1|1	1|1	1|1	1|1	1|1	1|1	0|1	0|0	0|1	0|1	1|0	1|1	0|1	0|1	1|1	0|1	0|1	1|1	0|0	0|1	1|0	0|1	0|0	1|1	0|1	1|0	0|0	1|0	1|0	1|0	1|1	1|1	0|1	1|0	1|1	0|1	0|1	1|0	0|0	1|1	0|1	1|1	1|1	1|1	1|0	1|1	1|0	1|1	1|1	0|1	0|1	0|1	0|1	1|0	1|0	1|1
1	23501512	Chr1SNP834	A	C	.	PASS	.	GT	0|0	1|0	0|0	0|0	0|0	1|0	0|0	0|0	0|0	0|0	0|0	0|0	0|0	0|0	1|0	0|0	0|0	0|0	0|1	0|0	0|0	0|0	0|0	0|0	0|0	1|1	0|0	1|0	0|0	0|0	0|0	0|0	0|0	0|1	0|0	0|0	0|0	0|0	0|0	0|0	0|0	1|0	0|0	0|0	0|0	0|0	0|0	0|0	0|0	0|0	0|0	0|0	0|0	0|0	0|0	0|0	0|0	1|0	0|0	1|0	0|0	0|0	0|0	0|0	0|0	1|0	0|1	0|0	0|0	0|0	0|0	0|1	0|0	0|0	0|0	0|0	0|0	0|0	0|0	0|0	0|0	0|1	1|0	0|0	0|0	0|0	0|0	0|0	0|0	0|0	0|0	0|0	0|0	1|0	1|0	0|0	1|0	0|0	0|0	0|0
1	23539312	Chr1SNP835	A	C	.	PASS	.	GT	0|0	0|0	1|0	1|0	0|0	0|0	1|0	1|0	1|1	0|1	0|0	0|0	0|0	0|1	0|0	0|1	0|0	0|1	0|0	0|0	0|0	0|1	1|0	1|1	0|1	0|0	0|0	0|0	0|0	0|0	0|1	0|0	0|0	0|0	1|0	0|0	1|0	1|0	1|0	0|0	0|1	0|0	0|1	1|0	0|0	0|0	0|0	0|0	0|0	0|0	1|0	1|1	1|0	1|0	0|1	0|0	1|0	0|0	0|0	0|0	1|0	0|0	1|1	1|0	0|1	0|0	1|0	0|0	1|0	0|1	1|1	0|0	0|1	0|1	0|0	0|0	1|0	0|1	0|0	1|0	1|0	0|0	0|1	0|0	1|0	0|0	0|0	0|0	0|1	0|0	0|1	0|0	0|0	0|0	0|0	1|0	0|0	0|1	0|1	0|0
1	23542912	Chr1SNP836	A	C	.	PASS	.	GT	0|0	1|0	0|0	0|0	0|0	1|0	0|0	0|0	0|0	0|0	0|0	0|0	0|0	0|0	1|0	0|0	0|0	0|0	0|1	0|0	0|0	0|0	0|0	0|0	0|0	1|1	0|0	1|0	0|0	0|0	0|0	0|0	0|0	0|1	0|0	0|0	0|0	0|0	0|0	0|0	0|0	1|0	0|0	0|0	0|0	0|0	0|0	0|0	0|0	0|0	0|0	0|0	0|0	0|0	0|0	0|0	0|0	1|0	0|0	1|0	0|0	0|0	0|0	0|0	0|0	1|0	0|1	0|0	0|0	0|0	0|0	0|1	0|0	0|0	0|0	0|0	0|0	0|0	0|0	0|0	0|0	0|1	1|0	0|0	0|0	0|0	0|0	0|0	0|0	0|0	0|0	0|0	0|0	1|0	1|0	0|0	1|0	0|0	0|0	0|0
1	23587912	Chr1SNP837	A	C	.	PASS	.	GT	0|0	0|0	0|0	1|0	0|0	0|0	0|0	0|0	0|1	0|0	0|0	0|0	0|0	0|0	0|0	0|0	0|0	0|0	0|0	0|0	0|0	0|0	1|0	0|0	0|0	0|0	0|0	0|0	0|0	0|0	0|0	0|0	0|0	0|0	1|0	0|0	1|0	0|0	0|0	0|0	0|0	0|0	0|0	0|0	0|0	0|0	0|0	0|0	0|0	0|0	0|0	0|0	0|0	0|0	0|0	0|0	0|0	0|0	0|0	0|0	0|0	0|0	0|0	0|0	0|0	0|0	0|0	0|0	1|0	0|0	0|0	0|0	0|1	0|0	0|0	0|0	0|0	0|0	0|0	0|0	0|0	0|0	0|0	0|0	1|0	0|0	0|0	0|0	0|0	0|0	0|1	0|0	0|0	0|0	0|0	0|0	0|0	0|0	0|0	0|0
1	23614912	Chr1SNP838	A	C	.	PASS	.	GT	1|1	0|1	1|1	1|1	1|1	0|1	1|1	1|1	1|1	1|1	1|1	1|1	1|1	1|1	0|1	1|1	1|1	1|1	1|0	1|1	1|1	1|1	1|1	1|1	1|1	0|0	1|1	0|1	1|1	1|1	1|1	1|1	1|1	1|0	1|1	1|1	1|1	1|1	1|1	1|1	1|1	0|1	1|1	1|1	1|1	1|1	1|1	1|1	1|1	1|1	1|1	1|1	1|1	1|1	1|1	1|1	1|1	0|1	1|1	0|1	1|1	1|1	1|1	1|1	1|1	0|1	1|0	1|1	1|1	1|1	1|1	1|0	1|1	1|1	1|1	1|1	1|1	1|1	1|1	1|1	1|1	1|0	0|1	1|1	1|1	1|1	1|1	1|1	1|1	1|1	1|1	1|1	1|1	0|1	0|1	1|1	0|1	1|1	1|1	1|1
1	23616712	Chr1SNP839	A	C	.	PASS	.	GT	0|0	1|0	0|0	0|0	0|0	1|0	0|0	0|0	0|0	0|0	0|0	0|0	0|0	0|0	1|0	0|0	0|0	0|0	0|1	0|0	0|0	0|0	0|0	0|0	0|0	1|1	0|0	1|0	0|0	0|0	0|0	0|0	0|0	0|1	0|0	0|0	0|0	0|0	0|0	0|0	0|0	1|0	0|0	0|0	0|0	0|0	0|0	0|0	0|0	0|0	0|0	0|0	0|0	0|0	0|0	0|0	0|0	1|0	0|0	1|0	0|0	0|0	0|0	0|0	0|0	1|0	0|1	0|0	0|0	0|0	0|0	0|1	0|0	0|0	0|0	0|0	0|0	0|0	0|0	0|0	0|0	0|1	1|0	0|0	0|0	0|0	0|0	0|0	0|0	0|0	0|0	0|0	0|0	1|0	1|0	0|0	1|0	0|0	0|0	0|0
1	23663511	Chr1SNP840	A	C	.	PASS	.	GT	0|0	0|0	0|0	0|0	0|0	0|0	0|0	0|0	0|0	0|0	0|0	0|0	0|0	0|0	0|0	0|0	0|0	0|0	0|0	1|0	0|0	0|0	0|0	0|0	0|0	0|0	0|0	0|0	0|0	0|1	0|0	0|0	0|0	0|0	0|0	0|0	0|0	0|0	0|0	0|0	1|0	0|1	0|0	0|0	0|0	0|0	0|0	0|0	0|1	0|0	0|1	0|0	0|1	0|0	0|0	0|0	0|0	0|0	1|1	0|0	0|0	0|0	0|0	0|0	0|0	0|0	0|0	0|0	0|0	0|0	0|0	0|0	0|0	0|0	0|0	0|0	0|0	0|0	0|1	0|0	0|0	0|0	0|0	0|0	0|1	0|0	0|0	0|0	1|0	0|0	0|0	0|0	0|0	0|0	0|0	0|0	0|0	0|0	0|0	0|1
1	23681511	Chr1SNP841	A	C	.	PASS	.	GT	0|0	1|0	0|0	0|0	0|0	1|0	0|0	0|0	0|0	0|0	0|0	0|0	0|0	0|0	1|0	0|0	0|0	0|0	0|1	0|0	0|0	0|0	0|0	0|0	0|0	1|1	0|0	1|0	0|0	0|0	0|0	0|0	0|0	0|1	0|0	0|0	0|0	0|0	0|0	0|0	0|0	1|0	0|0	0|0	0|0	0|0	0|0	0|0	0|0	0|0	0|0	0|0	0|0	0|0	0|0	0|0	0|0	1|0	0|0	1|0	0|0	0|0	0|0	0|0	0|0	1|0	0|1	0|0	0|0	0|0	0|0	0|1	0|0	0|0	0|0	0|0	0|0	0|0	0|0	0|0	0|0	0|1	1|0	0|0	0|0	0|0	0|0	0|0	0|0	0|0	0|0	0|0	0|0	1|0	1|0	0|0	1|0	0|0	0|0	0|0
1	23713911	Chr1SNP842	A	C	.	PASS	.	GT	0|0	0|0	0|0	0|0	0|1	0|0	0|0	0|0	0|0	0|0	0|0	0|0	1|0	0|0	0|0	0|0	0|0	0|0	0|0	0|0	0|0	0|0	0|0	0|0	0|0	0|0	0|0	0|0	0|0	0|0	0|0	0|0	0|0	0|0	0|0	0|0	0|0	0|0	0|0	0|0	0|0	0|0	0|0	0|0	0|0	0|0	0|0	0|0	0|0	0|0	0|0	0|0	0|0	0|0	0|0	0|1	0|0	0|0	0|0	0|0	0|0	0|0	0|0	0|1	0|0	0|0	0|0	0|0	0|0	0|0	0|0	0|0	0|0	0|0	0|0	0|0	0|0	0|0	0|0	0|0	0|0	0|0	0|0	0|0	0|0	0|0	0|0	0|0	0|0	0|0	0|0	0|1	0|0	0|0	0|0	0|0	0|0	0|0	0|0	1|0
1	23737311	Chr1SNP843	A	C	.	PASS	.	GT	1|1	0|0	0|1	0|1	0|0	0|0	1|0	0|1	1|0	0|0	1|0	1|1	0|0	1|1	0|1	1|1	1|0	1|0	1|0	1|1	0|0	1|0	0|1	1|1	1|1	0|0	1|0	0|0	1|0	1|1	1|1	1|1	1|1	0|0	0|1	0|1	0|1	1|1	1|1	0|1	1|1	0|1	1|1	0|1	1|1	0|1	1|1	0|0	1|1	0|1	1|1	1|1	1|1	1|1	1|1	1|0	0|1	0|1	1|1	0|1	0|0	1|1	0|0	1|0	1|0	0|1	1|0	0|0	0|1	1|1	0|0	0|0	1|0	0|1	1|0	1|1	0|0	1|1	0|1	0|1	0|1	0|0	0|1	0|1	0|1	1|1	0|0	0|0	1|1	0|1	1|0	0|0	0|1	0|0	0|0	1|0	0|1	1|1	1|1	0|1
1	23782310	Chr1SNP844	A	C	.	PASS	.	GT	0|0	0|1	0|0	0|0	1|0	0|1	0|1	0|0	0|0	0|0	0|0	0|0	0|1	0|0	0|0	0|0	0|0	0|0	0|0	0|0	0|1	0|0	0|0	0|0	0|0	0|1	0|0	0|0	0|0	0|0	0|0	0|0	0|0	1|1	0|0	1|0	0|0	0|0	0|0	0|0	0|0	0|0	0|0	0|0	0|0	0|0	0|0	0|0	0|0	0|0	0|0	0|0	0|0	0|0	0|0	0|0	0|0	0|0	0|0	0|0	0|0	0|0	0|0	0|0	0|0	0|0	0|0	0|1	0|0	0|0	0|0	0|0	0|0	1|0	0|1	0|0	0|0	0|0	0|0	0|0	0|0	1|0	0|0	0|0	0|0	0|0	0|1	1|0	0|0	0|0	0|0	0|0	1|0	0|1	1|1	0|1	0|0	0|0	0|0	0|0
1	23785910	Chr1SNP845	A	C	.	PASS	.	GT	0|0	1|0	0|0	0|0	0|0	1|0	0|0	0|0	0|0	0|0	0|0	0|0	0|0	0|0	1|0	0|0	0|0	0|0	0|1	0|0	0|0	0|0	0|0	0|0	0|0	1|0	0|0	1|0	0|0	0|0	0|0	0|0	0|0	0|0	0|0	0|0	0|0	0|0	0|0	0|0	0|0	1|0	0|0	0|0	0|0	0|0	0|0	0|0	0|0	0|0	0|0	0|0	0|0	0|0	0|0	0|0	0|0	1|0	0|0	1|0	0|0	0|0	0|0	0|0	0|0	1|0	0|1	0|0	0|0	0|0	0|0	0|1	0|0	0|0	0|0	0|0	0|0	0|0	0|0	0|0	0|0	0|1	1|0	0|0	0|0	0|0	0|0	0|0	0|0	0|0	0|0	0|0	0|0	1|0	0|0	0|0	1|0	0|0	0|0	0|0
1	23850710	Chr1SNP846	A	C	.	PASS	.	GT	0|0	0|0	1|0	0|0	0|0	0|0	0|0	1|0	0|0	0|0	0|0	0|0	0|0	0|0	0|0	0|0	0|0	0|0	0|0	0|0	0|0	0|0	0|0	0|0	0|0	0|0	0|0	0|0	0|0	0|0	0|0	0|0	0|0	0|0	0|0	0|0	0|0	0|0	0|0	0|0	0|0	0|0	0|0	0|0	0|0	0|0	0|0	0|0	0|0	0|0	0|0	0|0	0|0	0|0	0|0	0|0	1|0	0|0	0|0	0|0	1|0	0|0	0|0	0|0	0|0	0|0	0|0	0|0	0|0	0|0	1|0	0|0	0|0	0|0	0|0	0|0	0|0	0|0	0|0	0|0	1|0	0|0	0|0	0|0	0|0	0|0	0|0	0|0	0|0	0|0	0|0	0|0	0|0	0|0	0|0	0|0	0|0	0|0	0|0	0|0
1	23899309	Chr1SNP847	A	C	.	PASS	.	GT	0|0	0|1	0|0	0|0	1|0	0|1	0|1	0|0	0|0	0|0	0|0	0|0	0|1	0|0	0|0	0|0	0|0	0|0	0|0	0|0	0|1	0|0	0|0	0|0	0|0	0|1	0|0	0|0	0|0	0|0	0|0	0|0	0|0	1|1	0|0	1|0	0|0	0|0	0|0	0|0	0|0	0|0	0|0	0|0	0|0	0|0	0|0	0|0	0|0	0|0	0|0	0|0	0|0	0|0	0|0	0|0	0|0	0|0	0|0	0|0	0|0	0|0	0|0	0|0	0|0	0|0	0|0	0|1	0|0	0|0	0|0	0|0	0|0	1|0	0|1	0|0	0|0	0|0	0|0	0|0	0|0	1|0	0|0	0|0	0|0	0|0	0|1	1|0	0|0	0|0	0|0	0|0	1|0	0|1	1|1	0|1	0|0	0|0	0|0	0|0
1	23920909	Chr1SNP848	A	C	.	PASS	.	GT	0|0	0|0	0|0	0|0	0|0	0|0	0|0	0|0	0|0	0|0	0|0	0|0	0|0	0|0	0|0	0|0	0|0	0|0	0|0	1|0	0|0	0|0	0|0	0|0	0|0	0|0	0|0	0|0	0|0	0|1	0|0	0|0	0|0	0|0	0|0	0|0	0|0	0|0	0|0	0|0	1|0	0|1	0|0	0|0	0|0	0|0	0|0	0|0	0|1	0|0	0|1	0|0	0|1	0|0	0|0	0|0	0|0	0|0	1|1	0|0	0|0	0|0	0|0	0|0	0|0	0|0	0|0	0|0	0|0	0|0	0|0	0|0	0|0	0|0	0|0	0|0	0|0	0|0	0|1	0|0	0|0	0|0	0|0	0|0	0|1	0|0	0|0	0|0	1|0	0|0	0|0	0|0	0|0	0|0	0|0	0|0	0|0	0|0	0|0	0|1
1	24007308	Chr1SNP849	A	C	.	PASS	.	GT	0|0	0|0	0|0	0|0	0|0	0|0	0|0	0|1	0|0	0|0	0|0	0|0	0|0	0|0	0|1	0|0	0|0	0|0	0|0	0|0	0|0	0|0	0|0	0|0	0|0	0|0	0|0	0|0	0|0	0|0	0|0	1|0	0|0	0|0	0|0	0|0	0|1	0|0	0|0	0|0	0|0	0|0	0|0	0|0	0|0	0|1	0|0	0|0	0|0	0|0	0|0	0|0	0|0	0|0	0|0	0|0	0|0	0|0	0|0	0|1	0|0	1|1	0|0	0|0	0|0	0|0	0|0	0|0	0|0	0|0	0|0	0|0	0|0	0|0	0|0	0|0	0|0	0|0	0|0	0|0	0|1	0|0	0|0	0|0	0|0	0|0	0|0	0|0	0|0	0|0	0|0	0|0	0|0	0|0	0|0	0|0	0|0	0|0	0|0	0|0
1	24019908	Chr1SNP850	A	C	.	PASS	.	GT	0|0	1|0	0|0	0|0	0|0	1|0	0|0	0|0	0|0	0|0	0|0	0|0	0|0	0|0	1|0	0|0	0|0	0|0	0|1	0|0	0|0	0|0	0|0	0|0	0|0	1|0	0|0	1|0	0|0	0|0	0|0	0|0	0|0	0|0	0|0	0|0	0|0	0|0	0|0	0|0	0|0	1|0	0|0	0|0	0|0	0|0	0|0	0|0	0|0	0|0	0|0	0|0	0|0	0|0	0|0	0|0	0|0	1|0	0|0	1|0	0|0	0|0	0|0	0|0	0|0	1|0	0|1	0|0	0|0	0|0	0|0	0|1	0|0	0|0	0|0	0|0	0|0	0|0	0|0	0|0	0|0	0|1	1|0	0|0	0|0	0|0	0|0	0|0	0|0	0|0	0|0	0|0	0|0	1|0	0|0	0|0	1|0	0|0	0|0	0|0
1	24118908	Chr1SNP851	A	C	.	PASS	.	GT	1|1	0|1	0|1	0|1	1|1	0|1	1|1	0|1	1|0	1|0	1|1	1|1	1|1	1|1	0|1	1|1	1|1	1|0	1|0	1|1	1|1	1|0	0|1	1|1	1|1	0|1	1|1	0|1	1|1	1|1	1|1	1|1	1|1	1|1	0|1	1|1	0|1	1|1	1|1	1|1	1|1	0|1	1|1	0|1	1|1	1|1	1|1	1|1	1|1	1|1	1|1	1|1	1|1	1|1	1|1	1|1	0|1	0|1	1|1	0|1	1|1	1|1	0|0	1|1	1|0	0|1	1|0	1|1	0|1	1|1	0|0	1|0	1|0	1|1	1|1	1|1	0|1	1|1	1|1	0|1	1|1	1|0	0|1	1|1	0|1	1|1	1|1	1|1	1|1	1|1	1|0	1|1	1|1	0|1	1|1	1|1	0|1	1|1	1|1	1|1
1	24185507	Chr1SNP852	A	C	.	PASS	.	GT	0|0	1|0	1|0	1|0	0|0	1|0	0|0	1|0	0|1	0|1	0|0	0|0	0|0	0|0	1|0	0|0	0|0	0|1	0|1	0|0	0|0	0|1	1|0	0|0	0|0	1|0	0|0	1|0	0|0	0|0	0|0	0|0	0|0	0|0	1|0	0|0	1|0	0|0	0|0	0|0	0|0	1|0	0|0	1|0	0|0	0|0	0|0	0|0	0|0	0|0	0|0	0|0	0|0	0|0	0|0	0|0	1|0	1|0	0|0	1|0	0|0	0|0	1|1	0|0	0|1	1|0	0|1	0|0	1|0	0|0	1|1	0|1	0|1	0|0	0|0	0|0	1|0	0|0	0|0	1|0	0|0	0|1	1|0	0|0	1|0	0|0	0|0	0|0	0|0	0|0	0|1	0|0	0|0	1|0	0|0	0|0	1|0	0|0	0|0	0|0
1	24192707	Chr1SNP853	A	C	.	PASS	.	GT	1|1	0|1	0|1	0|1	1|1	0|1	1|1	0|1	1|0	1|0	1|1	1|1	1|1	1|1	0|1	1|1	1|1	1|0	1|0	1|1	1|1	1|0	0|1	1|1	1|1	0|1	1|1	0|1	1|1	1|1	1|1	1|1	1|1	1|1	0|1	1|1	0|1	1|1	1|1	1|1	1|1	0|1	1|1	0|1	1|1	1|1	1|1	1|1	1|1	1|1	1|1	1|1	1|1	1|1	1|1	1|1	0|1	0|1	1|1	0|1	1|1	1|1	0|0	1|1	1|0	0|1	1|0	1|1	0|1	1|1	0|0	1|0	1|0	1|1	1|1	1|1	0|1	1|1	1|1	0|1	1|1	1|0	0|1	1|1	0|1	1|1	1|1	1|1	1|1	1|1	1|0	1|1	1|1	0|1	1|1	1|1	0|1	1|1	1|1	1|1
1	24248507	Chr1SNP854	A	C	.	PASS	.	GT	0|0	0|1	0|0	0|0	1|1	0|1	0|1	0|0	0|0	0|0	0|1	0|0	1|1	0|0	0|0	0|0	0|1	0|0	0|0	0|0	1|1	0|0	0|0	0|0	0|0	0|1	0|1	0|1	0|1	0|0	0|0	0|0	0|0	1|1	0|0	1|0	0|0	0|0	0|0	1|0	0|0	0|0	0|0	0|0	0|0	0|0	0|0	0|1	0|0	1|0	0|0	0|0	0|0	0|0	0|0	0|1	0|0	0|0	0|0	0|0	0|1	0|0	0|0	0|1	0|0	0|0	0|0	1|1	0|0	0|0	0|0	0|0	0|0	1|0	0|1	0|0	0|1	0|0	1|0	0|0	0|0	1|0	0|0	1|0	0|0	0|0	1|1	1|1	0|0	1|0	0|0	1|1	1|0	0|1	1|1	0|1	0|0	0|0	0|0	1|0
1	24288106	Chr1SNP855	A	C	.	PASS	.	GT	0|0	0|0	0|0	0|0	1|0	0|0	0|1	0|0	0|0	0|0	0|0	0|0	0|0	0|0	0|0	0|0	0|0	0|0	0|0	0|0	0|0	0|0	0|0	0|0	0|0	0|0	0|0	0|0	0|0	0|0	0|0	0|0	0|0	1|0	0|0	1|0	0|0	0|0	0|0	0|0	0|0	0|0	0|0	0|0	0|0	0|0	0|0	0|0	0|0	0|0	0|0	0|0	0|0	0|0	0|0	0|0	0|0	0|0	0|0	0|0	0|0	0|0	0|0	0|0	0|0	0|0	0|0	0|0	0|0	0|0	0|0	0|0	0|0	1|0	0|0	0|0	0|0	0|0	0|0	0|0	0|0	1|0	0|0	0|0	0|0	0|0	0|0	0|0	0|0	0|0	0|0	0|0	0|0	0|0	0|0	0|1	0|0	0|0	0|0	0|0
1	24361906	Chr1SNP856	A	C	.	PASS	.	GT	0|0	0|0	0|0	0|0	0|0	0|0	0|0	0|0	0|0	0|0	0|1	0|0	0|0	0|0	0|0	0|0	0|1	0|0	0|0	0|0	1|0	0|0	0|0	0|0	0|0	0|0	0|1	0|1	0|1	0|0	0|0	0|0	0|0	0|0	0|0	0|0	0|0	0|0	0|0	1|0	0|0	0|0	0|0	0|0	0|0	0|0	0|0	0|1	0|0	1|0	0|0	0|0	0|0	0|0	0|0	0|0	0|0	0|0	0|0	0|0	0|1	0|0	0|0	0|0	0|0	0|0	0|0	1|0	0|0	0|0	0|0	0|0	0|0	0|0	0|0	0|0	0|1	0|0	1|0	0|0	0|0	0|0	0|0	1|0	0|0	0|0	1|0	0|1	0|0	1|0	0|0	1|0	0|0	0|0	0|0	0|0	0|0	0|0	0|0	0|0
1	24374506	Chr1SNP857	A	C	.	PASS	.	GT	0|0	0|0	0|0	0|0	0|1	0|0	0|0	0|0	0|0	0|0	0|0	0|0	1|0	0|0	0|0	0|0	0|0	0|0	0|0	0|0	0|0	0|0	0|0	0|0	0|0	0|0	0|0	0|0	0|0	0|0	0|0	0|0	0|0	0|0	0|0	0|0	0|0	0|0	0|0	0|0	0|0	0|0	0|0	0|0	0|0	0|0	0|0	0|0	0|0	0|0	0|0	0|0	0|0	0|0	0|0	0|1	0|0	0|0	0|0	0|0	0|0	0|0	0|0	0|1	0|0	0|0	0|0	0|0	0|0	0|0	0|0	0|0	0|0	0|0	0|0	0|0	0|0	0|0	0|0	0|0	0|0	0|0	0|0	0|0	0|0	0|0	0|0	0|0	0|0	0|0	0|0	0|1	0|0	0|0	0|0	0|0	0|0	0|0	0|0	1|0
1	24599504	Chr1SNP858	A	C	.	PASS	.	GT	0|0	0|0	0|0	0|0	0|0	0|0	0|0	0|0	0|0	0|0	0|0	0|0	0|1	0|0	0|0	0|0	0|0	0|0	0|0	0|0	0|1	0|0	0|0	0|0	0|0	0|1	0|0	0|0	0|0	0|0	0|0	0|0	0|0	0|1	0|0	0|0	0|0	0|0	0|0	0|0	0|0	0|0	0|0	0|0	0|0	0|0	0|0	0|0	0|0	0|0	0|0	0|0	0|0	0|0	0|0	0|0	0|0	0|0	0|0	0|0	0|0	0|0	0|0	0|0	0|0	0|0	0|0	0|1	0|0	0|0	0|0	0|0	0|0	0|0	0|0	0|0	0|0	0|0	0|0	0|0	0|0	0|0	0|0	0|0	0|0	0|0	0|1	0|0	0|0	0|0	0|0	0|0	0|0	0|1	1|1	0|0	0|0	0|0	0|0	0|0
1	24619304	Chr1SNP859	A	C	.	PASS	.	GT	0|0	0|0	0|0	0|0	0|0	0|0	0|0	0|0	0|0	0|0	1|0	0|0	0|0	0|0	0|0	1|0	0|0	0|0	1|0	0|0	0|0	0|0	0|0	0|0	0|0	0|0	1|0	0|0	0|0	0|0	1|0	0|0	1|1	0|0	0|1	0|1	0|0	0|1	0|0	0|0	0|0	0|0	0|0	0|0	0|0	0|0	0|1	0|0	0|0	0|0	0|0	0|0	0|0	0|0	0|0	0|0	0|0	0|0	0|0	0|0	0|0	0|0	0|0	0|0	1|0	0|0	0|0	0|0	0|0	0|0	0|0	0|0	1|0	0|0	0|0	0|0	0|0	0|0	0|0	0|0	0|0	0|0	0|0	0|1	0|0	0|0	0|0	0|0	0|0	0|0	0|0	0|0	0|1	0|0	0|0	0|0	0|0	0|0	0|0	0|0
1	24648103	Chr1SNP860	A	C	.	PASS	.	GT	0|0	0|0	0|0	0|0	0|0	0|0	0|0	0|1	0|0	1|0	0|0	0|0	0|0	0|0	0|1	0|0	0|0	0|0	0|0	0|0	0|0	0|0	0|0	0|0	0|0	0|0	0|0	0|0	0|0	0|0	0|0	1|0	0|0	0|0	0|0	0|0	0|1	0|0	0|0	0|0	0|0	0|0	0|0	0|0	0|0	1|1	0|0	1|0	0|0	0|0	0|0	0|0	0|0	0|0	0|0	0|0	0|0	0|0	0|0	0|1	0|0	1|1	0|0	0|0	0|0	0|0	0|0	0|0	0|0	0|0	0|0	1|0	0|0	0|0	0|0	0|0	0|0	0|0	0|0	0|0	0|1	0|0	0|0	0|0	0|0	0|0	0|0	0|0	0|0	0|0	0|0	0|0	0|0	0|0	0|0	0|0	0|0	0|0	0|0	0|0
1	24703903	Chr1SNP861	A	C	.	PASS	.	GT	0|0	0|0	0|0	0|0	0|0	0|0	1|0	0|1	1|0	1|0	0|0	0|0	0|0	0|1	0|1	0|1	0|0	0|0	0|0	0|0	0|0	0|0	0|0	1|1	0|1	0|0	0|0	0|0	0|0	0|0	0|1	1|0	0|0	0|0	0|0	0|0	0|1	1|0	1|0	0|0	0|1	0|0	0|1	0|0	0|0	1|1	0|0	1|0	0|0	0|0	1|0	1|1	1|0	1|0	0|1	0|0	0|0	0|0	0|0	0|1	1|0	1|1	0|0	0|0	0|0	0|0	1|0	0|0	0|0	0|1	0|0	1|0	0|0	0|1	0|0	0|0	0|0	0|1	0|0	0|0	1|1	0|0	0|1	0|0	0|0	0|0	0|0	0|0	0|1	0|0	0|0	0|0	0|0	0|0	0|0	1|0	0|0	0|1	0|1	0|0
1	24815502	Chr1SNP862	A	C	.	PASS	.	GT	0|0	0|0	0|0	1|0	0|0	0|1	0|0	0|0	0|0	0|0	0|0	0|0	0|0	0|0	0|0	0|0	0|0	0|0	0|0	0|0	0|0	0|0	1|0	0|0	0|0	0|0	0|0	0|0	0|0	0|0	0|0	0|0	0|0	0|0	1|0	0|0	1|0	0|0	0|0	0|0	0|0	0|0	0|0	0|0	0|0	0|0	0|0	0|0	0|0	0|0	0|0	0|0	0|0	0|0	0|0	0|0	0|0	0|0	0|0	0|0	0|0	0|0	0|0	0|0	0|0	0|0	0|0	0|0	1|0	0|0	0|0	0|0	0|1	0|0	0|0	0|0	0|0	0|0	0|0	0|0	0|0	0|0	0|0	0|0	1|0	0|0	0|0	0|0	0|0	0|0	0|1	0|0	0|0	0|0	0|0	0|0	0|0	0|0	0|0	0|0
1	24874902	Chr1SNP863	A	C	.	PASS	.	GT	0|0	0|0	0|0	0|0	0|0	0|0	0|0	0|0	0|0	0|0	0|0	0|0	0|0	0|0	0|0	0|0	0|0	0|0	0|0	0|0	0|0	0|0	0|0	0|0	0|0	0|0	1|0	0|0	0|0	0|0	0|0	0|0	0|0	0|0	0|0	0|1	0|0	0|1	0|0	0|0	0|0	0|0	0|0	0|0	0|0	0|0	0|1	0|0	0|0	0|0	0|0	0|0	0|0	0|0	0|0	0|0	0|0	0|0	0|0	0|0	0|0	0|0	0|0	0|0	1|0	0|0	0|0	0|0	0|0	0|0	0|0	0|0	0|0	0|0	0|0	0|0	0|0	0|0	0|0	0|0	0|0	0|0	0|0	0|1	0|0	0|0	0|0	0|0	0|0	0|0	0|0	0|0	0|1	0|0	0|0	0|0	0|0	0|0	0|0	0|0
1	24907301	Chr1SNP864	A	C	.	PASS	.	GT	0|0	0|0	0|0	0|0	0|0	0|0	0|0	0|0	0|0	0|0	0|0	0|0	0|1	0|0	0|0	0|0	0|0	0|0	0|0	0|0	0|1	0|0	0|0	0|0	0|0	0|1	0|0	0|0	0|0	0|0	0|0	0|0	0|0	0|1	0|0	0|0	0|0	0|0	0|0	0|0	0|0	0|0	0|0	0|0	0|0	0|0	0|0	0|0	0|0	0|0	0|0	0|0	0|0	0|0	0|0	0|0	0|0	0|0	0|0	0|0	0|0	0|0	0|0	0|0	0|0	0|0	0|0	0|1	0|0	0|0	0|0	0|0	0|0	0|0	0|0	0|0	0|0	0|0	0|0	0|0	0|0	0|0	0|0	0|0	0|0	0|0	0|1	0|0	0|0	0|0	0|0	0|0	0|0	0|1	1|1	0|0	0|0	0|0	0|0	0|0
1	24934301	Chr1SNP865	A	C	.	PASS	.	GT	0|0	0|0	1|0	1|0	0|0	0|1	0|0	1|0	0|0	0|1	0|0	0|0	0|0	0|0	0|0	0|0	0|0	0|1	0|0	0|0	0|0	0|1	1|0	0|0	0|0	0|0	0|0	0|0	0|0	0|0	0|0	0|0	0|0	0|0	1|0	0|0	1|0	0|0	0|0	0|0	0|0	0|0	0|0	1|0	0|0	0|0	0|0	0|0	0|0	0|0	0|0	0|0	0|0	0|0	0|0	0|0	1|0	0|0	0|0	0|0	0|0	0|0	1|1	0|0	0|1	0|0	0|0	0|0	1|0	0|0	1|1	0|0	0|1	0|0	0|0	0|0	1|0	0|0	0|0	1|0	0|0	0|0	0|0	0|0	1|0	0|0	0|0	0|0	0|0	0|0	0|1	0|0	0|0	0|0	0|0	0|0	0|0	0|0	0|1	0|0
1	24937901	Chr1SNP866	A	C	.	PASS	.	GT	0|0	0|0	0|0	0|0	0|0	0|0	0|0	0|1	0|0	1|0	0|0	0|0	0|0	0|0	0|1	0|0	0|0	0|0	0|0	0|0	0|0	0|0	0|0	0|0	0|0	0|0	0|0	0|0	0|0	0|0	0|0	1|0	0|0	0|0	0|0	0|0	0|1	0|0	0|0	0|0	0|0	0|0	0|0	0|0	0|0	1|1	0|0	1|0	0|0	0|0	0|0	0|0	0|0	0|0	0|0	0|0	0|0	0|0	0|0	0|1	0|0	1|1	0|0	0|0	0|0	0|0	0|0	0|0	0|0	0|0	0|0	1|0	0|0	0|0	0|0	0|0	0|0	0|0	0|0	0|0	0|1	0|0	0|0	0|0	0|0	0|0	0|0	0|0	0|0	0|0	0|0	0|0	0|0	0|0	0|0	0|0	0|0	0|0	0|0	0|0
1	24972101	Chr1SNP867	A	C	.	PASS	.	GT	0|0	0|0	0|0	0|0	0|0	0|0	0|0	0|1	0|0	0|0	0|0	0|0	0|0	0|0	0|1	0|0	0|0	0|0	0|0	0|0	0|0	0|0	0|0	0|0	0|0	0|0	0|0	0|0	0|0	0|0	0|0	1|0	0|0	0|0	0|0	0|0	0|1	0|0	0|0	0|0	0|0	0|0	0|0	0|0	0|0	0|1	0|0	0|0	0|0	0|0	0|0	0|0	0|0	0|0	0|0	0|0	0|0	0|0	0|0	0|1	0|0	1|1	0|0	0|0	0|0	0|0	0|0	0|0	0|0	0|0	0|0	0|0	0|0	0|0	0|0	0|0	0|0	0|0	0|0	0|0	0|1	0|0	0|0	0|0	0|0	0|0	0|0	0|0	0|0	0|0	0|0	0|0	0|0	0|0	0|0	0|0	0|0	0|0	0|0	0|0
1	24997301	Chr1SNP868	A	C	.	PASS	.	GT	0|0	0|1	0|0	0|0	0|0	0|0	0|0	0|0	0|0	0|0	0|0	0|0	0|1	0|0	0|0	0|0	0|0	0|0	0|0	0|0	0|1	0|0	0|0	0|0	0|0	0|1	0|0	0|0	0|0	0|0	0|0	0|0	0|0	0|1	0|0	0|0	0|0	0|0	0|0	0|0	0|0	0|0	0|0	0|0	0|0	0|0	0|0	0|0	0|0	0|0	0|0	0|0	0|0	0|0	0|0	0|0	0|0	0|0	0|0	0|0	0|0	0|0	0|0	0|0	0|0	0|0	0|0	0|1	0|0	0|0	0|0	0|0	0|0	0|0	0|1	0|0	0|0	0|0	0|0	0|0	0|0	0|0	0|0	0|0	0|0	0|0	0|1	1|0	0|0	0|0	0|0	0|0	1|0	0|1	1|1	0|0	0|0	0|0	0|0	0|0
1	25027900	Chr1SNP869	A	C	.	PASS	.	GT	0|0	0|0	0|0	0|0	0|0	0|0	0|0	0|0	0|0	0|0	0|0	0|0	0|0	0|1	0|0	0|0	0|0	0|0	0|0	0|0	0|0	0|0	0|0	0|1	0|0	0|0	0|0	0|0	0|0	0|0	0|1	0|0	0|0	0|0	0|0	0|0	0|0	0|0	0|0	0|0	0|0	0|0	0|0	0|0	0|0	0|0	0|0	0|0	0|0	0|0	0|0	1|0	0|0	0|0	0|1	0|0	0|0	0|0	0|0	0|0	0|0	0|0	0|0	0|0	0|0	0|0	1|0	0|0	0|0	0|0	0|0	0|0	0|0	0|0	0|0	0|0	0|0	0|0	0|0	0|0	0|0	0|0	0|1	0|0	0|0	0|0	0|0	0|0	0|0	0|0	0|0	0|0	0|0	0|0	0|0	0|0	0|0	0|0	0|0	0|0
1	25062100	Chr1SNP870	A	C	.	PASS	.	GT	1|1	1|1	1|1	1|1	1|1	1|1	1|1	1|1	1|1	1|1	1|1	1|1	1|0	1|1	1|1	1|1	1|1	1|1	1|1	1|1	1|0	1|1	1|1	1|1	1|1	1|1	1|1	1|1	1|1	1|1	1|1	1|1	1|1	1|1	1|1	1|1	1|1	1|1	1|1	1|1	1|1	1|1	1|1	1|1	1|1	1|1	1|1	1|1	1|1	1|1	1|1	1|1	1|1	1|1	1|1	1|1	1|1	1|1	1|1	1|1	1|1	1|1	1|1	1|1	1|1	1|1	1|1	1|0	1|1	1|1	1|1	1|1	1|1	1|1	1|1	1|1	1|1	1|1	1|1	1|1	1|1	1|1	1|1	1|1	1|1	1|1	1|1	1|1	1|1	1|1	1|1	1|1	1|1	1|0	1|1	1|1	1|1	1|1	1|1	1|1
1	25141299	Chr1SNP871	A	C	.	PASS	.	GT	0|0	0|0	1|0	1|0	0|0	0|1	0|0	1|0	0|1	0|1	0|1	0|0	0|0	0|0	0|0	0|0	0|1	0|1	0|1	1|0	1|0	0|1	1|0	0|0	0|0	1|0	0|1	0|1	0|1	0|1	0|0	0|0	0|0	0|0	1|0	0|0	1|0	0|0	0|0	1|0	1|0	1|1	0|0	1|0	0|0	0|0	0|0	0|0	0|1	1|0	0|1	0|0	0|1	0|0	0|0	0|0	1|0	0|0	1|1	0|0	0|1	0|0	1|1	0|0	0|1	1|0	0|0	1|0	1|0	0|0	1|1	0|0	0|1	0|0	0|0	0|0	1|0	0|0	1|1	1|0	0|0	0|0	1|0	0|0	1|1	0|0	1|0	0|0	1|0	1|0	0|1	1|0	0|0	1|0	0|0	0|0	1|0	0|0	0|1	0|1
1	25166499	Chr1SNP872	A	C	.	PASS	.	GT	0|0	0|1	1|0	1|0	1|0	0|1	0|1	1|0	0|1	1|1	0|1	0|0	0|1	0|0	0|0	0|0	0|1	0|1	0|1	1|0	1|1	0|1	1|0	0|0	0|0	1|0	0|1	0|1	0|1	0|1	0|0	0|0	0|0	1|0	1|0	1|0	1|0	0|0	0|0	1|0	1|0	1|1	0|0	1|0	0|0	1|0	0|0	1|1	0|1	1|0	0|1	0|0	0|1	0|0	0|0	0|0	1|0	0|0	1|1	0|0	0|1	0|0	1|1	0|0	0|1	1|0	0|0	1|1	1|0	0|0	1|1	1|0	0|1	1|0	0|1	0|0	1|1	0|0	1|1	1|0	0|0	1|0	1|0	1|0	1|1	0|0	1|1	1|1	1|0	1|0	0|1	1|0	1|0	1|1	0|1	0|1	1|0	0|0	0|1	0|1
1	25233099	Chr1SNP873	A	C	.	PASS	.	GT	0|0	0|0	0|0	0|0	0|0	0|0	0|0	0|1	0|0	0|1	0|0	0|0	0|0	0|0	0|1	0|0	0|0	0|0	0|0	0|0	0|0	0|1	0|0	0|0	0|0	0|0	0|0	0|0	0|0	0|0	0|0	1|0	0|0	0|0	0|0	0|0	0|1	0|0	0|0	0|0	0|0	0|0	0|0	1|0	0|0	0|1	0|0	0|0	0|0	0|0	0|0	0|0	0|0	0|0	0|0	0|0	0|0	0|0	0|0	0|1	0|0	1|1	1|0	0|0	0|0	0|0	0|0	0|0	0|0	0|0	0|0	0|0	0|0	0|0	0|0	0|0	1|0	0|0	0|0	0|0	0|1	0|0	0|0	0|0	0|0	0|0	0|0	0|0	0|0	0|0	0|0	0|0	0|0	0|0	0|0	0|0	0|0	0|0	0|1	0|0
1	25272698	Chr1SNP874	A	C	.	PASS	.	GT	0|0	0|0	1|0	1|0	0|0	0|1	0|0	1|0	0|1	0|1	0|1	0|0	0|0	0|0	0|0	0|0	0|1	0|1	0|1	1|0	1|0	0|1	1|0	0|0	0|0	1|0	0|1	0|1	0|1	0|1	0|0	0|0	0|0	0|0	1|0	0|0	1|0	0|0	0|0	1|0	1|0	1|1	0|0	1|0	0|0	0|0	0|0	0|0	0|1	1|0	0|1	0|0	0|1	0|0	0|0	0|0	1|0	0|0	1|1	0|0	0|1	0|0	1|1	0|0	0|1	1|0	0|0	1|0	1|0	0|0	1|1	0|0	0|1	0|0	0|0	0|0	1|0	0|0	1|1	1|0	0|0	0|0	1|0	0|0	1|1	0|0	1|0	0|0	1|0	1|0	0|1	1|0	0|0	1|0	0|0	0|0	1|0	0|0	0|1	0|1
1	25274498	Chr1SNP875	A	C	.	PASS	.	GT	0|0	1|0	0|0	0|0	0|1	1|0	0|0	0|0	0|0	0|0	0|0	0|0	1|0	0|0	1|0	0|0	0|0	0|0	0|0	0|0	0|0	0|0	0|0	0|0	0|0	0|0	0|0	1|0	0|0	0|0	0|0	0|0	0|0	0|0	0|0	0|0	0|0	0|0	0|0	0|0	0|0	0|0	0|0	0|0	0|0	0|0	0|0	0|0	0|0	0|0	0|0	0|0	0|0	0|0	0|0	0|1	0|0	1|0	0|0	1|0	0|0	0|0	0|0	0|1	0|0	0|0	0|1	0|0	0|0	0|0	0|0	0|1	0|0	0|0	0|0	0|0	0|0	0|0	0|0	0|0	0|0	0|1	0|0	0|0	0|0	0|0	0|0	0|0	0|0	0|0	0|0	0|1	0|0	0|0	0|0	0|0	0|0	0|0	0|0	1|0
1	25279898	Chr1SNP876	A	C	.	PASS	.	GT	0|0	0|0	0|0	0|0	0|0	0|0	0|0	0|0	0|0	0|1	0|0	0|0	0|0	0|0	0|0	0|0	0|0	0|0	0|0	0|0	0|0	0|1	0|0	0|0	0|0	0|0	0|0	0|0	0|0	0|0	0|0	0|0	0|0	0|0	0|0	0|0	0|0	0|0	0|0	0|0	0|0	0|0	0|0	1|0	0|0	0|0	0|0	0|0	0|0	0|0	0|0	0|0	0|0	0|0	0|0	0|0	0|0	0|0	0|0	0|0	0|0	0|0	1|0	0|0	0|0	0|0	0|0	0|0	0|0	0|0	0|0	0|0	0|0	0|0	0|0	0|0	1|0	0|0	0|0	0|0	0|0	0|0	0|0	0|0	0|0	0|0	0|0	0|0	0|0	0|0	0|0	0|0	0|0	0|0	0|0	0|0	0|0	0|0	0|1	0|0
1	25332098	Chr1SNP877	A	C	.	PASS	.	GT	1|1	1|0	1|1	1|1	0|1	1|1	1|0	1|1	1|1	0|1	1|1	1|1	1|0	1|1	1|1	1|1	1|1	1|1	1|1	1|1	1|0	1|1	1|1	1|1	1|1	1|1	1|1	1|1	1|1	1|1	1|1	1|1	1|1	0|0	1|1	0|1	1|1	1|1	1|1	1|1	1|1	1|1	1|1	1|1	1|1	0|1	1|1	0|1	1|1	1|1	1|1	1|1	1|1	1|1	1|1	1|1	1|1	1|1	1|1	1|1	1|1	1|1	1|1	1|1	1|1	1|1	1|1	1|0	1|1	1|1	1|1	0|1	1|1	0|1	1|0	1|1	1|1	1|1	1|1	1|1	1|1	0|1	1|1	1|1	1|1	1|1	1|0	0|1	1|1	1|1	1|1	1|1	0|1	1|0	1|0	1|0	1|1	1|1	1|1	1|1
1	25362698	Chr1SNP878	A	C	.	PASS	.	GT	0|1	0|1	0|1	0|1	1|0	0|0	0|1	0|0	0|0	1|0	0|0	0|1	0|1	0|0	0|0	0|0	0|0	0|0	0|0	0|1	0|0	1|0	0|1	0|0	0|0	0|0	0|0	0|0	0|0	1|0	0|0	0|0	0|0	1|1	0|0	1|0	0|0	0|0	0|0	0|1	0|0	0|0	0|0	0|1	0|1	1|0	1|0	1|0	0|0	0|1	0|0	0|0	0|0	0|1	0|0	1|0	0|1	0|1	0|0	0|0	0|0	0|0	0|0	0|0	0|0	0|1	0|0	0|1	0|0	1|0	0|0	1|0	0|0	1|0	1|1	1|0	0|0	0|0	0|0	0|0	0|0	1|0	0|0	0|0	0|0	0|1	0|1	1|0	0|0	0|1	0|0	0|0	1|0	0|1	0|1	0|1	0|1	0|0	0|0	0|0
1	25416697	Chr1SNP879	A	C	.	PASS	.	GT	1|1	1|1	0|1	0|1	1|1	1|0	1|1	0|1	1|0	1|0	1|0	1|1	1|1	1|1	1|1	1|1	1|0	1|0	1|0	0|1	0|0	1|0	0|1	1|1	1|1	0|1	1|0	1|0	1|0	1|0	1|1	1|1	1|1	1|1	0|1	1|1	0|1	1|1	1|1	0|1	0|1	0|0	1|1	0|1	1|1	1|1	1|1	1|0	1|0	0|1	1|0	1|1	1|0	1|1	1|1	1|1	0|1	1|1	0|0	1|1	1|0	1|1	0|0	1|1	1|0	0|1	1|1	0|1	0|1	1|1	0|0	1|1	1|0	1|1	1|1	1|1	0|0	1|1	0|0	0|1	1|1	1|1	0|1	0|1	0|0	1|1	0|1	1|0	0|1	0|1	1|0	0|1	1|1	0|1	1|1	1|1	0|1	1|1	1|0	1|0
1	25463497	Chr1SNP880	A	C	.	PASS	.	GT	1|1	1|1	0|1	0|1	1|1	1|0	1|1	0|1	1|0	1|0	1|0	1|1	1|1	1|1	1|1	1|1	1|0	1|0	1|0	0|1	0|0	1|0	0|1	1|1	1|1	0|1	1|0	1|0	1|0	1|0	1|1	1|1	1|1	1|1	0|1	1|1	0|1	1|1	1|1	0|1	0|1	0|0	1|1	0|1	1|1	1|1	1|1	1|0	1|0	0|1	1|0	1|1	1|0	1|1	1|1	1|1	0|1	1|1	0|0	1|1	1|0	1|1	0|0	1|1	1|0	0|1	1|1	0|1	0|1	1|1	0|0	1|1	1|0	1|1	1|1	1|1	0|0	1|1	0|0	0|1	1|1	1|1	0|1	0|1	0|0	1|1	0|1	1|0	0|1	0|1	1|0	0|1	1|1	0|1	1|1	1|1	0|1	1|1	1|0	1|0
1	25630895	Chr1SNP881	A	C	.	PASS	.	GT	1|1	1|1	0|1	0|1	1|1	1|0	1|1	0|1	1|0	1|0	1|0	1|1	1|1	1|1	1|1	1|1	1|0	1|0	1|0	0|1	0|0	1|0	0|1	1|1	1|1	0|1	1|0	1|0	1|0	1|0	1|1	1|1	1|1	1|1	0|1	1|1	0|1	1|1	1|1	0|1	0|1	0|0	1|1	0|1	1|1	1|1	1|1	1|0	1|0	0|1	1|0	1|1	1|0	1|1	1|1	1|1	0|1	1|1	0|0	1|1	1|0	1|1	0|0	1|1	1|0	0|1	1|1	0|1	0|1	1|1	0|0	1|1	1|0	1|1	1|1	1|1	0|0	1|1	0|0	0|1	1|1	1|1	0|1	0|1	0|0	1|1	0|1	1|1	0|1	0|1	1|0	0|1	1|1	0|1	1|1	1|1	0|1	1|1	1|0	1|0
1	25657895	Chr1SNP882	A	C	.	PASS	.	GT	0|0	0|0	0|0	0|0	0|0	0|0	0|0	0|0	0|0	0|1	0|0	0|0	0|0	0|0	0|0	0|0	0|0	0|0	0|0	0|0	0|0	0|1	0|0	0|0	0|0	0|0	0|0	0|0	0|0	0|0	0|0	0|0	0|0	0|0	0|0	0|0	0|0	0|0	0|0	0|0	0|0	0|0	0|0	1|0	0|0	0|0	0|0	0|0	0|0	0|0	0|0	0|0	0|0	0|0	0|0	0|0	0|0	0|0	0|0	0|0	0|0	0|0	1|0	0|0	0|0	0|0	0|0	0|0	0|0	0|0	0|0	0|0	0|0	0|0	0|0	0|0	1|0	0|0	0|0	0|0	0|0	0|0	0|0	0|0	0|0	0|0	0|0	0|0	0|0	0|0	0|0	0|0	0|0	0|0	0|0	0|0	0|0	0|0	0|1	0|0
1	25704695	Chr1SNP883	A	C	.	PASS	.	GT	0|0	1|0	0|0	0|0	0|1	1|0	0|0	0|0	0|0	0|0	0|0	0|0	1|0	0|0	1|0	0|0	0|0	0|0	0|0	0|0	0|0	0|0	0|0	0|0	0|0	0|0	0|0	1|0	0|0	0|0	0|0	0|0	0|0	0|0	0|0	0|0	0|0	0|0	0|0	0|0	0|0	0|0	0|0	0|0	0|0	0|0	0|0	0|0	0|0	0|0	0|0	0|0	0|0	0|0	0|0	0|1	0|0	1|0	0|0	1|0	0|0	0|0	0|0	0|1	0|0	0|0	0|1	0|0	0|0	0|0	0|0	0|1	0|0	0|0	0|0	0|0	0|0	0|0	0|0	0|0	0|0	0|1	0|0	0|0	0|0	0|0	0|0	0|0	0|0	0|0	0|0	0|1	0|0	0|0	0|0	0|0	0|0	0|0	0|0	1|0
1	25747895	Chr1SNP884	A	C	.	PASS	.	GT	1|0	1|0	0|0	0|0	0|0	1|0	1|0	0|1	1|0	0|0	1|0	1|0	0|0	1|1	1|1	1|1	1|0	1|0	1|0	0|0	0|0	0|0	0|0	1|1	1|1	0|1	1|0	1|0	1|0	0|0	1|1	1|1	1|1	0|0	0|1	0|1	0|1	1|1	1|1	0|0	0|1	0|0	1|1	0|0	1|0	0|1	0|1	0|0	1|0	0|0	1|0	1|1	1|0	1|0	1|1	0|1	0|0	1|0	0|0	1|1	1|0	1|1	0|0	1|0	1|0	0|0	1|1	0|0	0|1	0|1	0|0	0|1	1|0	0|1	0|0	0|1	0|0	1|1	0|0	0|1	1|1	0|1	0|1	0|1	0|0	1|0	0|0	0|0	0|1	0|0	1|0	0|1	0|1	0|0	1|0	1|0	0|0	1|1	1|0	0|0
1	25769494	Chr1SNP885	A	C	.	PASS	.	GT	1|0	1|0	0|0	0|0	0|0	1|0	1|0	0|1	1|0	0|0	1|0	1|0	0|0	1|1	1|1	1|1	1|0	1|0	1|0	0|0	0|0	0|0	0|0	1|1	1|1	0|1	1|0	1|0	1|0	0|0	1|1	1|1	1|1	0|0	0|1	0|1	0|1	1|1	1|1	0|0	0|1	0|0	1|1	0|0	1|0	0|1	0|1	0|0	1|0	0|0	1|0	1|1	1|0	1|0	1|1	0|1	0|0	1|0	0|0	1|1	1|0	1|1	0|0	1|0	1|0	0|0	1|1	0|0	0|1	0|1	0|0	0|1	1|0	0|1	0|0	0|1	0|0	1|1	0|0	0|1	1|1	0|1	0|1	0|1	0|0	1|0	0|0	0|0	0|1	0|0	1|0	0|1	0|1	0|0	1|0	1|0	0|0	1|1	1|0	0|0
1	25812694	Chr1SNP886	A	C	.	PASS	.	GT	0|1	0|1	1|1	1|1	1|1	0|1	0|1	1|0	0|1	1|1	0|1	0|1	1|1	0|0	0|0	0|0	0|1	0|1	0|1	1|1	1|1	1|1	1|1	0|0	0|0	1|0	0|1	0|1	0|1	1|1	0|0	0|0	0|0	1|1	1|0	1|0	1|0	0|0	0|0	1|1	1|0	1|1	0|0	1|1	0|1	1|0	1|0	1|1	0|1	1|1	0|1	0|0	0|1	0|1	0|0	1|0	1|1	0|1	1|1	0|0	0|1	0|0	1|1	0|1	0|1	1|1	0|0	1|1	1|0	1|0	1|1	1|0	0|1	1|0	1|1	1|0	1|1	0|0	1|1	1|0	0|0	1|0	1|0	1|0	1|1	0|1	1|1	1|1	1|0	1|1	0|1	1|0	1|0	1|1	0|1	0|1	1|1	0|0	0|1	1|1
1	25836094	Chr1SNP887	A	C	.	PASS	.	GT	0|1	0|1	1|1	1|1	1|1	0|1	0|1	1|0	0|1	1|1	0|1	0|1	1|1	0|0	0|0	0|0	0|1	0|1	0|1	1|1	1|1	1|1	1|1	0|0	0|0	1|0	0|1	0|1	0|1	1|1	0|0	0|0	0|0	1|1	1|0	1|0	1|0	0|0	0|0	1|1	1|0	1|1	0|0	1|1	0|1	1|0	1|0	1|1	0|1	1|1	0|1	0|0	0|1	0|1	0|0	1|0	1|1	0|1	1|1	0|0	0|1	0|0	1|1	0|1	0|1	1|1	0|0	1|1	1|0	1|0	1|1	1|0	0|1	1|0	1|1	1|0	1|1	0|0	1|1	1|0	0|0	1|0	1|0	1|0	1|1	0|1	1|1	1|1	1|0	1|1	0|1	1|0	1|0	1|1	0|1	0|1	1|1	0|0	0|1	1|1
1	25848694	Chr1SNP888	A	C	.	PASS	.	GT	0|0	0|0	1|0	1|0	0|1	0|1	0|0	1|0	0|1	0|1	0|1	0|0	1|0	0|0	0|0	0|0	0|1	0|1	0|1	1|0	1|1	0|1	1|0	0|0	0|0	1|0	0|1	0|1	0|1	0|1	0|0	0|0	0|0	0|0	1|0	0|0	1|0	0|0	0|0	1|0	1|0	1|1	0|0	1|0	0|0	0|0	0|0	0|0	0|1	1|0	0|1	0|0	0|1	0|0	0|0	0|0	1|0	0|0	1|1	0|0	0|1	0|0	1|1	0|1	0|1	1|0	0|0	1|0	1|0	0|0	1|1	0|0	0|1	0|0	0|0	0|0	1|0	0|0	1|1	1|0	0|0	0|0	1|0	0|0	1|1	0|0	1|0	0|0	1|0	1|0	0|1	1|0	0|0	1|0	0|0	0|0	1|0	0|0	0|1	1|1
1	25929693	Chr1SNP889	A	C	.	PASS	.	GT	1|0	1|0	0|0	0|0	0|0	1|0	1|0	0|1	1|0	0|0	1|0	1|0	0|0	1|1	1|1	1|1	1|0	1|0	1|0	0|0	0|0	0|0	0|0	1|1	1|1	0|1	1|0	1|0	1|0	0|0	1|1	1|1	1|1	0|0	0|1	0|1	0|1	1|1	1|1	0|0	0|1	0|0	1|1	0|0	1|0	0|1	0|1	0|0	1|0	0|0	1|0	1|1	1|0	1|0	1|1	0|1	0|0	1|0	0|0	1|1	1|0	1|1	0|0	1|0	1|0	0|0	1|1	0|0	0|1	0|1	0|0	0|1	1|0	0|1	0|0	0|1	0|0	1|1	0|0	0|1	1|1	0|1	0|1	0|1	0|0	1|0	0|0	0|0	0|1	0|0	1|0	0|1	0|1	0|0	1|0	1|0	0|0	1|1	1|0	0|0
1	25953093	Chr1SNP890	A	C	.	PASS	.	GT	0|0	0|0	0|0	0|0	0|0	0|0	0|0	0|0	0|0	0|0	0|0	0|0	0|1	0|0	0|0	0|0	0|0	0|0	0|0	0|0	0|0	0|0	0|0	0|0	0|0	0|0	0|0	0|0	0|0	0|0	0|0	0|0	0|0	0|1	0|0	0|0	0|0	0|0	0|0	0|0	0|0	0|0	0|0	0|0	0|0	0|0	0|0	0|0	0|0	0|0	0|0	0|0	0|0	0|0	0|0	0|0	0|0	0|0	0|0	0|0	0|0	0|0	0|0	0|0	0|0	0|0	0|0	0|1	0|0	0|0	0|0	0|0	0|0	0|0	0|0	0|0	0|0	0|0	0|0	0|0	0|0	0|0	0|0	0|0	0|0	0|0	0|1	0|0	0|0	0|0	0|0	0|0	0|0	0|1	0|1	0|0	0|0	0|0	0|0	0|0
1	25958493	Chr1SNP891	A	C	.	PASS	.	GT	1|0	1|0	0|0	0|0	0|0	1|0	1|0	0|1	1|0	0|0	1|0	1|0	0|0	1|1	1|1	1|1	1|0	1|0	1|0	0|0	0|0	0|0	0|0	1|1	1|1	0|1	1|0	1|0	1|0	0|0	1|1	1|1	1|1	0|0	0|1	0|1	0|1	1|1	1|1	0|0	0|1	0|0	1|1	0|0	1|0	0|1	0|1	0|0	1|0	0|0	1|0	1|1	1|0	1|0	1|1	0|1	0|0	1|0	0|0	1|1	1|0	1|1	0|0	1|0	1|0	0|0	1|1	0|0	0|1	0|1	0|0	0|1	1|0	0|1	0|0	0|1	0|0	1|1	0|0	0|1	1|1	0|1	0|1	0|1	0|0	1|0	0|0	0|0	0|1	0|0	1|0	0|1	0|1	0|0	1|0	1|0	0|0	1|1	1|0	0|0
1	25960293	Chr1SNP892	A	C	.	PASS	.	GT	0|1	0|1	1|1	1|1	1|1	0|1	0|1	1|0	0|1	1|1	0|1	0|1	1|1	0|0	0|0	0|0	0|1	0|1	0|1	1|1	1|1	1|1	1|1	0|0	0|0	1|0	0|1	0|1	0|1	1|1	0|0	0|0	0|0	1|1	1|0	1|0	1|0	0|0	0|0	1|1	1|0	1|1	0|0	1|1	0|1	1|0	1|0	1|1	0|1	1|1	0|1	0|0	0|1	0|1	0|0	1|0	1|1	0|1	1|1	0|0	0|1	0|0	1|1	0|1	0|1	1|1	0|0	1|1	1|0	1|0	1|1	1|0	0|1	1|0	1|1	1|0	1|1	0|0	1|1	1|0	0|0	1|0	1|0	1|0	1|1	0|1	1|1	1|1	1|0	1|1	0|1	1|0	1|0	1|1	0|1	0|1	1|1	0|0	0|1	1|1
1	25992693	Chr1SNP893	A	C	.	PASS	.	GT	0|0	0|0	1|0	1|0	0|0	0|1	0|0	1|0	0|0	0|0	0|0	0|0	0|0	0|0	0|0	0|0	0|0	0|0	0|0	0|0	0|1	0|0	0|0	0|0	0|0	0|0	0|0	0|0	0|0	0|0	0|0	0|0	0|0	0|0	0|0	0|0	1|0	0|0	0|0	0|0	0|0	0|0	0|0	0|0	0|0	0|0	0|0	0|0	0|0	0|0	0|0	0|0	0|0	0|0	0|0	0|0	1|0	0|0	0|0	0|0	0|0	0|0	0|1	0|0	0|0	0|0	0|0	0|0	0|0	0|0	1|0	0|0	0|1	0|0	0|0	0|0	0|0	0|0	0|0	0|0	0|0	0|0	0|0	0|0	1|0	0|0	0|0	0|0	0|0	0|0	0|1	0|0	0|0	0|0	0|0	0|0	0|0	0|0	0|0	0|0
1	26048492	Chr1SNP894	A	C	.	PASS	.	GT	0|1	0|1	1|1	1|1	1|1	0|1	0|1	1|0	0|1	1|1	0|1	0|1	1|1	0|0	0|0	0|0	0|1	0|1	0|1	1|1	1|1	1|1	1|1	0|0	0|0	1|0	0|1	0|1	0|1	1|1	0|0	0|0	0|0	1|1	1|0	1|0	1|0	0|0	0|0	1|1	1|0	1|1	0|0	1|1	0|1	1|0	1|0	1|1	0|1	1|1	0|1	0|0	0|1	0|1	0|0	1|0	1|1	0|1	1|1	0|0	0|1	0|0	1|1	0|1	0|1	1|1	0|0	1|1	1|0	1|0	1|1	1|0	0|1	1|0	1|1	1|0	1|1	0|0	1|1	1|0	0|0	1|0	1|0	1|0	1|1	0|1	1|1	1|1	1|0	1|1	0|1	1|0	1|0	1|1	0|1	0|1	1|1	0|0	0|1	1|1
1	26055692	Chr1SNP895	A	C	.	PASS	.	GT	0|1	0|0	0|1	0|1	0|0	0|0	0|0	0|0	0|0	0|0	0|0	0|1	0|0	0|0	0|0	0|0	0|0	0|0	0|0	0|1	0|0	1|0	0|1	0|0	0|0	0|0	0|0	0|0	0|0	1|0	0|0	0|0	0|0	0|0	0|0	0|0	0|0	0|0	0|0	0|1	0|0	0|0	0|0	0|1	0|1	0|0	1|0	0|0	0|0	0|1	0|0	0|0	0|0	0|1	0|0	1|0	0|1	0|1	0|0	0|0	0|0	0|0	0|0	0|0	0|0	0|1	0|0	0|0	0|0	1|0	0|0	0|0	0|0	0|0	1|0	1|0	0|0	0|0	0|0	0|0	0|0	0|0	0|0	0|0	0|0	0|1	0|0	0|1	0|0	0|1	0|0	0|0	0|0	0|0	0|0	0|0	0|1	0|0	0|0	0|0
1	26071892	Chr1SNP896	A	C	.	PASS	.	GT	1|0	1|0	0|0	0|0	0|0	1|0	1|0	0|1	1|0	0|0	1|0	1|0	0|0	1|1	1|1	1|1	1|0	1|0	1|0	0|0	0|0	0|0	0|0	1|1	1|1	0|1	1|0	1|0	1|0	0|0	1|1	1|1	1|1	0|0	0|1	0|1	0|1	1|1	1|1	0|0	0|1	0|0	1|1	0|0	1|0	0|1	0|1	0|0	1|0	0|0	1|0	1|1	1|0	1|0	1|1	0|1	0|0	1|0	0|0	1|1	1|0	1|1	0|0	1|0	1|0	0|0	1|1	0|0	0|1	0|1	0|0	0|1	1|0	0|1	0|0	0|1	0|0	1|1	0|0	0|1	1|1	0|1	0|1	0|1	0|0	1|0	0|0	0|0	0|1	0|0	1|0	0|1	0|1	0|0	1|0	1|0	0|0	1|1	1|0	0|0
1	26134891	Chr1SNP897	A	C	.	PASS	.	GT	0|0	0|0	0|0	0|0	0|1	0|0	0|0	0|0	0|0	0|0	0|0	0|0	1|0	0|0	0|0	0|0	0|0	0|0	0|0	0|0	0|0	0|0	0|0	0|0	0|0	0|0	0|0	0|0	0|0	0|1	0|0	0|0	0|0	0|0	0|0	0|0	0|0	0|0	0|0	0|0	0|0	0|1	0|0	0|0	0|0	0|0	0|0	0|0	0|0	0|0	0|1	0|0	0|0	0|0	0|0	0|0	0|0	0|0	0|0	0|0	0|0	0|0	0|0	0|1	0|0	0|0	0|0	0|0	0|0	0|0	0|0	0|0	0|0	0|0	0|0	0|0	0|0	0|0	0|0	0|0	0|0	0|0	0|0	0|0	0|0	0|0	0|0	0|0	0|0	0|0	0|0	0|0	0|0	0|0	0|0	0|0	0|0	0|0	0|0	1|0
1	26142091	Chr1SNP898	A	C	.	PASS	.	GT	0|0	0|0	0|0	0|0	0|0	0|0	0|0	0|0	0|0	0|0	0|0	0|0	0|0	0|0	0|0	0|0	0|0	0|0	0|0	0|0	0|0	1|0	0|1	0|0	0|0	0|0	0|0	0|0	0|0	0|0	0|0	0|0	0|0	0|0	0|0	0|0	0|0	0|0	0|0	0|0	0|0	0|0	0|0	0|0	0|0	0|0	0|0	0|0	0|0	0|0	0|0	0|0	0|0	0|1	0|0	0|0	0|0	0|0	0|0	0|0	0|0	0|0	0|0	0|0	0|0	0|0	0|0	0|0	0|0	1|0	0|0	0|0	0|0	0|0	1|0	1|0	0|0	0|0	0|0	0|0	0|0	0|0	0|0	0|0	0|0	0|0	0|0	0|0	0|0	0|0	0|0	0|0	0|0	0|0	0|0	0|0	0|0	0|0	0|0	0|0
1	26185291	Chr1SNP899	A	C	.	PASS	.	GT	0|0	0|0	0|0	0|0	0|0	0|0	0|0	0|0	0|0	0|0	1|0	0|0	0|0	0|0	0|0	1|0	0|0	0|0	1|0	0|0	0|0	0|0	0|0	0|0	0|0	0|0	1|0	0|0	0|0	0|0	1|0	0|0	1|1	0|0	0|1	0|1	0|0	0|1	0|0	0|0	0|0	0|0	0|0	0|0	0|0	0|0	0|1	0|0	0|0	0|0	0|0	0|0	0|0	0|0	0|0	0|0	0|0	0|0	0|0	0|0	0|0	0|0	0|0	0|0	1|0	0|0	0|0	0|0	0|1	0|0	0|0	0|0	1|0	0|0	0|0	0|0	0|0	0|0	0|0	0|0	0|0	0|0	0|0	0|1	0|0	0|0	0|0	0|0	0|0	0|0	0|0	0|0	0|1	0|0	0|0	0|0	0|0	0|0	0|0	0|0
1	26217691	Chr1SNP900	A	C	.	PASS	.	GT	1|0	1|0	0|0	0|0	1|0	1|0	1|1	0|1	1|0	0|0	0|0	1|0	0|0	1|1	1|1	0|1	1|0	1|0	0|0	0|0	0|0	0|0	0|0	1|1	1|1	0|1	0|0	1|0	1|0	0|0	0|1	1|1	0|0	0|0	0|0	0|0	0|1	1|0	1|1	0|0	0|1	0|0	1|1	0|0	1|0	0|1	0|0	0|0	1|0	0|0	1|0	1|1	1|0	1|0	1|1	0|1	0|0	1|0	0|0	1|1	1|0	1|1	0|0	1|0	0|0	0|0	1|1	0|0	0|0	0|1	0|0	0|1	0|0	1|1	0|0	0|1	0|0	1|1	0|0	0|1	1|1	0|1	0|1	0|0	0|0	1|0	0|0	0|0	0|1	0|0	1|0	0|1	0|0	0|0	1|0	1|0	0|0	1|1	1|0	0|0
1	26224891	Chr1SNP901	A	C	.	PASS	.	GT	0|0	0|0	1|0	1|0	0|1	0|1	0|0	1|0	0|1	0|1	1|1	0|0	1|0	0|0	0|0	1|0	0|1	0|1	1|1	1|0	1|1	0|1	1|0	0|0	0|0	1|0	1|1	0|1	0|1	0|1	1|0	0|0	1|1	0|0	1|1	0|1	1|0	0|1	0|0	1|0	1|0	1|1	0|0	1|0	0|0	0|0	0|1	0|0	0|1	1|0	0|1	0|0	0|1	0|0	0|0	0|0	1|0	0|0	1|1	0|0	0|1	0|0	1|1	0|1	1|1	1|0	0|0	1|0	1|1	0|0	1|1	0|0	1|1	0|0	0|0	0|0	1|0	0|0	1|1	1|0	0|0	0|0	1|0	0|1	1|1	0|0	1|0	0|0	1|0	1|0	0|1	1|0	0|1	1|0	0|0	0|0	1|0	0|0	0|1	1|1
1	26257290	Chr1SNP902	A	C	.	PASS	.	GT	0|0	0|0	0|0	0|0	0|0	0|0	0|0	0|0	0|0	0|1	0|0	0|0	0|0	0|0	0|0	0|0	0|0	0|0	0|0	0|0	0|0	0|1	0|0	0|0	0|0	0|0	0|0	0|0	0|0	0|0	0|0	0|0	0|0	0|0	0|0	0|0	0|0	0|0	0|0	0|0	0|0	0|0	0|0	1|0	0|0	0|0	0|0	0|0	0|0	0|0	0|0	0|0	0|0	0|0	0|0	0|0	0|0	0|0	0|0	0|0	0|0	0|0	1|0	0|0	0|0	0|0	0|0	0|0	0|0	0|0	0|0	0|0	0|0	0|0	0|0	0|0	1|0	0|0	0|0	0|0	0|0	0|0	0|0	0|0	0|0	0|0	0|0	0|0	0|0	0|0	0|0	0|0	0|0	0|0	0|0	0|0	0|0	0|0	0|1	0|0
1	26277090	Chr1SNP903	A	C	.	PASS	.	GT	0|1	0|1	1|1	1|1	0|1	0|1	0|0	1|0	0|0	1|1	1|0	0|1	1|1	0|0	0|0	1|0	0|0	0|1	1|1	1|1	0|1	1|1	0|1	0|0	0|0	1|0	1|0	0|0	0|0	1|1	1|0	0|0	1|1	1|1	0|1	1|1	1|0	0|1	0|0	0|1	1|0	1|1	0|0	1|1	0|1	1|0	1|1	1|1	0|1	0|1	0|1	0|0	0|1	0|1	0|0	1|0	1|1	0|1	1|1	0|0	0|0	0|0	1|1	0|1	1|1	1|1	0|0	0|1	0|1	1|0	1|1	1|0	1|1	0|0	1|1	1|0	1|1	0|0	0|1	1|0	0|0	1|0	1|0	1|1	1|1	0|1	0|1	1|1	1|0	0|1	0|1	0|0	1|1	1|1	0|1	0|1	1|1	0|0	0|1	1|1
1	26354490	Chr1SNP904	A	C	.	PASS	.	GT	0|0	0|0	1|0	1|0	0|0	0|1	0|0	1|0	0|0	0|0	0|0	0|0	0|0	0|0	0|0	0|0	0|0	0|0	0|0	0|0	0|1	0|0	0|0	0|0	0|0	0|0	0|0	0|0	0|0	0|0	0|0	0|0	0|0	0|0	0|0	0|0	1|0	0|0	0|0	0|0	0|0	0|0	0|0	0|0	0|0	0|0	0|0	0|0	0|0	0|0	0|0	0|0	0|0	0|0	0|0	0|0	1|0	0|0	0|0	0|0	0|0	0|0	0|1	0|0	0|0	0|0	0|0	0|0	0|0	0|0	1|0	0|0	0|1	0|0	0|0	0|0	0|0	0|0	0|0	0|0	0|0	0|0	0|0	0|0	1|0	0|0	0|0	0|0	0|0	0|0	0|1	0|0	0|0	0|0	0|0	0|0	0|0	0|0	0|0	0|0
1	26408489	Chr1SNP905	A	C	.	PASS	.	GT	0|1	0|1	0|1	0|1	0|0	0|0	0|0	0|0	0|0	1|0	0|0	0|1	0|1	0|0	0|0	0|0	0|0	0|0	0|0	0|1	0|0	1|0	0|1	0|0	0|0	0|0	0|0	0|0	0|0	1|0	0|0	0|0	0|0	1|1	0|0	1|0	0|0	0|0	0|0	0|1	0|0	0|0	0|0	0|1	0|1	1|0	1|0	1|0	0|0	0|1	0|0	0|0	0|0	0|1	0|0	1|0	0|1	0|1	0|0	0|0	0|0	0|0	0|0	0|0	0|0	0|1	0|0	0|1	0|0	1|0	0|0	1|0	0|0	0|0	1|1	1|0	0|0	0|0	0|0	0|0	0|0	1|0	0|0	0|0	0|0	0|1	0|1	1|1	0|0	0|1	0|0	0|0	1|0	0|1	0|1	0|1	0|1	0|0	0|0	0|0
1	26413889	Chr1SNP906	A	C	.	PASS	.	GT	0|0	1|0	0|0	0|0	0|0	1|0	0|0	0|0	0|1	0|0	0|1	0|0	0|0	0|0	1|0	0|0	0|1	0|0	0|0	0|0	1|0	0|0	1|0	0|0	0|0	0|0	0|1	1|1	0|1	0|0	0|0	0|0	0|0	0|0	1|0	0|0	0|0	0|0	0|0	1|0	0|0	0|0	0|0	0|0	0|0	0|0	0|0	0|0	0|0	1|0	0|0	0|0	0|0	0|0	0|0	0|1	0|0	1|0	0|0	1|0	0|1	0|0	0|0	0|0	0|0	0|0	0|1	1|0	1|0	0|0	0|0	0|1	0|0	0|0	0|0	0|0	0|0	0|0	1|0	0|0	0|0	0|1	0|0	0|0	0|0	0|0	1|0	0|0	0|0	1|0	0|0	1|0	0|0	0|0	0|0	0|0	0|0	0|0	0|0	0|0
1	26572288	Chr1SNP907	A	C	.	PASS	.	GT	0|1	0|1	0|1	0|1	0|0	0|0	0|0	0|0	0|0	1|0	0|0	0|1	0|1	0|0	0|0	0|0	0|0	0|0	0|0	0|1	0|0	1|0	0|1	0|0	0|0	0|0	0|0	0|0	0|0	1|0	0|0	0|0	0|0	1|1	0|0	1|0	0|0	0|0	0|0	0|1	0|0	0|0	0|0	0|1	0|1	1|0	1|0	1|0	0|0	0|1	0|0	0|0	0|0	0|1	0|0	1|0	0|1	0|1	0|0	0|0	0|0	0|0	0|0	0|0	0|0	0|1	0|0	0|1	0|0	1|0	0|0	1|0	0|0	0|0	1|1	1|0	0|0	0|0	0|0	0|0	0|0	1|0	0|0	0|0	0|0	0|1	0|1	1|1	0|0	0|1	0|0	0|0	1|0	0|1	0|1	0|1	0|1	0|0	0|0	0|0
1	26779286	Chr1SNP908	A	C	.	PASS	.	GT	0|0	0|0	0|0	0|0	0|0	0|0	0|0	0|0	0|0	0|1	0|0	0|0	0|0	0|0	0|0	0|0	0|0	0|1	0|0	0|0	0|0	0|1	0|0	0|0	0|0	0|0	0|0	0|0	0|0	0|0	0|0	0|0	0|0	0|0	0|0	0|0	0|0	0|0	0|0	0|0	0|0	0|0	0|0	1|0	0|0	0|0	0|0	0|1	0|0	0|0	0|0	0|0	0|0	0|0	0|0	0|0	0|0	0|0	0|0	0|0	0|0	0|0	1|0	0|0	0|1	0|0	0|0	0|0	0|0	0|0	0|1	0|0	0|0	0|0	0|0	0|0	1|1	0|0	0|0	1|0	0|0	0|0	0|0	1|0	0|0	0|0	0|0	0|0	0|0	0|0	0|0	0|0	0|0	0|0	0|0	0|0	0|0	0|0	0|0	0|0
1	26815286	Chr1SNP909	A	C	.	PASS	.	GT	0|0	0|0	0|0	0|0	0|0	0|0	0|0	0|0	0|1	0|0	0|1	0|0	0|0	0|0	0|0	0|0	0|1	0|0	0|0	0|0	1|0	0|0	1|0	0|0	0|0	0|0	0|1	0|1	0|1	0|0	0|0	0|0	0|0	0|0	1|0	0|0	0|0	0|0	0|0	1|0	0|0	0|0	0|0	0|0	0|0	0|0	0|0	0|0	0|0	1|0	0|0	0|0	0|0	0|0	0|0	0|0	0|0	0|0	0|0	0|0	0|1	0|0	0|0	0|0	0|0	0|0	0|0	1|0	1|0	0|0	0|0	0|0	0|0	0|0	0|0	0|0	0|0	0|0	1|0	0|0	0|0	0|0	0|0	0|0	0|0	0|0	1|0	0|0	0|0	1|0	0|0	1|0	0|0	0|0	0|0	0|0	0|0	0|0	0|0	0|0
1	26907085	Chr1SNP910	A	C	.	PASS	.	GT	0|0	0|0	1|0	0|0	0|1	0|0	0|0	1|0	0|0	0|0	1|0	0|0	1|0	0|0	0|0	1|0	0|0	0|0	1|0	0|0	0|0	0|0	0|0	0|0	0|0	0|0	1|0	0|0	0|0	0|0	1|0	0|0	1|1	0|0	0|1	0|1	0|0	0|1	0|0	0|0	0|0	0|0	0|0	0|0	0|0	0|0	0|1	0|0	0|0	0|0	0|0	0|0	0|0	0|0	0|0	0|0	1|0	0|0	0|0	0|0	0|0	0|0	0|0	0|1	1|0	1|0	0|0	0|0	0|1	0|0	1|0	0|0	1|0	0|0	0|0	0|0	0|0	0|0	0|0	0|0	0|0	0|0	0|0	0|1	0|0	0|0	0|0	0|0	0|0	0|0	0|0	0|0	0|1	1|0	0|0	0|0	0|0	0|0	0|0	1|0
1	27061884	Chr1SNP911	A	C	.	PASS	.	GT	0|0	0|0	0|0	0|0	0|1	0|0	0|0	0|0	0|0	0|0	0|0	0|0	1|0	0|0	0|0	0|0	0|0	0|0	0|0	0|0	0|0	0|0	0|0	0|0	0|0	0|0	0|0	0|0	0|0	0|0	0|0	0|0	0|0	0|0	0|0	0|0	0|0	0|0	0|0	0|0	0|0	0|0	0|0	0|0	0|0	0|0	0|0	0|0	0|0	0|0	0|0	0|0	0|0	0|0	0|0	0|0	0|0	0|0	0|0	0|0	0|0	0|0	0|0	0|1	0|0	1|0	0|0	0|0	0|0	0|0	0|0	0|0	0|0	0|0	0|0	0|0	0|0	0|0	0|0	0|0	0|0	0|0	0|0	0|0	0|0	0|0	0|0	0|0	0|0	0|0	0|0	0|0	0|0	1|0	0|0	0|0	0|0	0|0	0|0	1|0
[truncated: 28,985,453 more chars]
