# Supplementary material for: Restructuring breeding programs 2: Assortative mating for improved commercial genetic gain when using optimum contribution selection and diversity introduction
Source: Genet Sel Evol. 2026 May 27;58:32. doi: 10.1186/s12711-026-01049-6 (PMC13263942; doi:10.1186/s12711-026-01049-6)
Supplement: Supplementary file 6 — Additional file 6: This text file is needed to initiate the population obtained from population history simulation with Additional file 4. It is generated from Additional file 4. It stores information for all SNPs with regard to whether they are used for the genotyping array, or carry QTL effects. This file is needed for simulation in Additional file 2. [file 12711_2026_1049_MOESM6_ESM.txt]

"SNP_ID" "QTL" "additive_effect" "on_array"
"Chr1SNP1" "Chr1SNP1" FALSE 0 FALSE
"Chr1SNP2" "Chr1SNP2" FALSE 0 FALSE
"Chr1SNP3" "Chr1SNP3" FALSE 0 FALSE
"Chr1SNP4" "Chr1SNP4" FALSE 0 TRUE
"Chr1SNP5" "Chr1SNP5" FALSE 0 FALSE
"Chr1SNP6" "Chr1SNP6" FALSE 0 TRUE
"Chr1SNP7" "Chr1SNP7" FALSE 0 FALSE
"Chr1SNP8" "Chr1SNP8" FALSE 0 FALSE
"Chr1SNP9" "Chr1SNP9" FALSE 0 FALSE
"Chr1SNP10" "Chr1SNP10" FALSE 0 FALSE
"Chr1SNP11" "Chr1SNP11" FALSE 0 FALSE
"Chr1SNP12" "Chr1SNP12" FALSE 0 FALSE
"Chr1SNP13" "Chr1SNP13" FALSE 0 FALSE
"Chr1SNP14" "Chr1SNP14" TRUE -0.000000160849233026387 FALSE
"Chr1SNP15" "Chr1SNP15" FALSE 0 FALSE
"Chr1SNP16" "Chr1SNP16" FALSE 0 FALSE
"Chr1SNP17" "Chr1SNP17" FALSE 0 FALSE
"Chr1SNP18" "Chr1SNP18" FALSE 0 TRUE
"Chr1SNP19" "Chr1SNP19" TRUE -0.126970885903912 FALSE
"Chr1SNP20" "Chr1SNP20" FALSE 0 FALSE
"Chr1SNP21" "Chr1SNP21" FALSE 0 TRUE
"Chr1SNP22" "Chr1SNP22" FALSE 0 FALSE
"Chr1SNP23" "Chr1SNP23" FALSE 0 FALSE
"Chr1SNP24" "Chr1SNP24" FALSE 0 FALSE
"Chr1SNP25" "Chr1SNP25" FALSE 0 TRUE
"Chr1SNP26" "Chr1SNP26" FALSE 0 FALSE
"Chr1SNP27" "Chr1SNP27" FALSE 0 FALSE
"Chr1SNP28" "Chr1SNP28" FALSE 0 FALSE
"Chr1SNP29" "Chr1SNP29" FALSE 0 FALSE
"Chr1SNP30" "Chr1SNP30" FALSE 0 TRUE
"Chr1SNP31" "Chr1SNP31" FALSE 0 FALSE
"Chr1SNP32" "Chr1SNP32" FALSE 0 FALSE
"Chr1SNP33" "Chr1SNP33" TRUE 0.942825085162357 FALSE
"Chr1SNP34" "Chr1SNP34" FALSE 0 FALSE
"Chr1SNP35" "Chr1SNP35" FALSE 0 FALSE
"Chr1SNP36" "Chr1SNP36" FALSE 0 TRUE
"Chr1SNP37" "Chr1SNP37" FALSE 0 FALSE
"Chr1SNP38" "Chr1SNP38" FALSE 0 FALSE
"Chr1SNP39" "Chr1SNP39" FALSE 0 FALSE
"Chr1SNP40" "Chr1SNP40" FALSE 0 FALSE
"Chr1SNP41" "Chr1SNP41" FALSE 0 FALSE
"Chr1SNP42" "Chr1SNP42" FALSE 0 FALSE
"Chr1SNP43" "Chr1SNP43" FALSE 0 TRUE
"Chr1SNP44" "Chr1SNP44" FALSE 0 TRUE
"Chr1SNP45" "Chr1SNP45" TRUE -0.0304680719543245 FALSE
"Chr1SNP46" "Chr1SNP46" FALSE 0 TRUE
"Chr1SNP47" "Chr1SNP47" FALSE 0 TRUE
"Chr1SNP48" "Chr1SNP48" FALSE 0 FALSE
"Chr1SNP49" "Chr1SNP49" FALSE 0 FALSE
"Chr1SNP50" "Chr1SNP50" FALSE 0 FALSE
"Chr1SNP51" "Chr1SNP51" FALSE 0 FALSE
"Chr1SNP52" "Chr1SNP52" TRUE 0.0589513461539731 FALSE
"Chr1SNP53" "Chr1SNP53" FALSE 0 FALSE
"Chr1SNP54" "Chr1SNP54" FALSE 0 FALSE
"Chr1SNP55" "Chr1SNP55" FALSE 0 FALSE
"Chr1SNP56" "Chr1SNP56" FALSE 0 FALSE
"Chr1SNP57" "Chr1SNP57" FALSE 0 TRUE
"Chr1SNP58" "Chr1SNP58" FALSE 0 FALSE
"Chr1SNP59" "Chr1SNP59" FALSE 0 FALSE
"Chr1SNP60" "Chr1SNP60" FALSE 0 FALSE
"Chr1SNP61" "Chr1SNP61" FALSE 0 FALSE
"Chr1SNP62" "Chr1SNP62" FALSE 0 FALSE
"Chr1SNP63" "Chr1SNP63" FALSE 0 FALSE
"Chr1SNP64" "Chr1SNP64" FALSE 0 TRUE
"Chr1SNP65" "Chr1SNP65" FALSE 0 FALSE
"Chr1SNP66" "Chr1SNP66" FALSE 0 FALSE
"Chr1SNP67" "Chr1SNP67" FALSE 0 TRUE
"Chr1SNP68" "Chr1SNP68" FALSE 0 FALSE
"Chr1SNP69" "Chr1SNP69" FALSE 0 FALSE
"Chr1SNP70" "Chr1SNP70" FALSE 0 FALSE
"Chr1SNP71" "Chr1SNP71" FALSE 0 FALSE
"Chr1SNP72" "Chr1SNP72" FALSE 0 TRUE
"Chr1SNP73" "Chr1SNP73" FALSE 0 FALSE
"Chr1SNP74" "Chr1SNP74" FALSE 0 FALSE
"Chr1SNP75" "Chr1SNP75" FALSE 0 FALSE
"Chr1SNP76" "Chr1SNP76" FALSE 0 TRUE
"Chr1SNP77" "Chr1SNP77" FALSE 0 FALSE
"Chr1SNP78" "Chr1SNP78" FALSE 0 FALSE
"Chr1SNP79" "Chr1SNP79" FALSE 0 FALSE
"Chr1SNP80" "Chr1SNP80" FALSE 0 TRUE
"Chr1SNP81" "Chr1SNP81" FALSE 0 FALSE
"Chr1SNP82" "Chr1SNP82" FALSE 0 FALSE
"Chr1SNP83" "Chr1SNP83" FALSE 0 FALSE
"Chr1SNP84" "Chr1SNP84" FALSE 0 FALSE
"Chr1SNP85" "Chr1SNP85" FALSE 0 FALSE
"Chr1SNP86" "Chr1SNP86" FALSE 0 TRUE
"Chr1SNP87" "Chr1SNP87" FALSE 0 FALSE
"Chr1SNP88" "Chr1SNP88" FALSE 0 FALSE
"Chr1SNP89" "Chr1SNP89" FALSE 0 TRUE
"Chr1SNP90" "Chr1SNP90" TRUE 1.73129262619003 FALSE
"Chr1SNP91" "Chr1SNP91" FALSE 0 FALSE
"Chr1SNP92" "Chr1SNP92" FALSE 0 FALSE
"Chr1SNP93" "Chr1SNP93" FALSE 0 FALSE
"Chr1SNP94" "Chr1SNP94" FALSE 0 FALSE
"Chr1SNP95" "Chr1SNP95" FALSE 0 FALSE
"Chr1SNP96" "Chr1SNP96" FALSE 0 FALSE
"Chr1SNP97" "Chr1SNP97" TRUE -0.258214781679579 FALSE
"Chr1SNP98" "Chr1SNP98" TRUE -0.12374383806055 FALSE
"Chr1SNP99" "Chr1SNP99" FALSE 0 FALSE
"Chr1SNP100" "Chr1SNP100" FALSE 0 FALSE
"Chr1SNP101" "Chr1SNP101" FALSE 0 TRUE
"Chr1SNP102" "Chr1SNP102" FALSE 0 FALSE
"Chr1SNP103" "Chr1SNP103" FALSE 0 FALSE
"Chr1SNP104" "Chr1SNP104" FALSE 0 FALSE
"Chr1SNP105" "Chr1SNP105" FALSE 0 FALSE
"Chr1SNP106" "Chr1SNP106" FALSE 0 FALSE
"Chr1SNP107" "Chr1SNP107" FALSE 0 FALSE
"Chr1SNP108" "Chr1SNP108" FALSE 0 FALSE
"Chr1SNP109" "Chr1SNP109" FALSE 0 TRUE
"Chr1SNP110" "Chr1SNP110" FALSE 0 FALSE
"Chr1SNP111" "Chr1SNP111" FALSE 0 FALSE
"Chr1SNP112" "Chr1SNP112" FALSE 0 TRUE
"Chr1SNP113" "Chr1SNP113" FALSE 0 TRUE
"Chr1SNP114" "Chr1SNP114" FALSE 0 FALSE
"Chr1SNP115" "Chr1SNP115" TRUE 1.01859871589999 FALSE
"Chr1SNP116" "Chr1SNP116" FALSE 0 FALSE
"Chr1SNP117" "Chr1SNP117" FALSE 0 FALSE
"Chr1SNP118" "Chr1SNP118" FALSE 0 TRUE
"Chr1SNP119" "Chr1SNP119" TRUE -0.824933779982125 FALSE
"Chr1SNP120" "Chr1SNP120" FALSE 0 FALSE
"Chr1SNP121" "Chr1SNP121" FALSE 0 FALSE
"Chr1SNP122" "Chr1SNP122" FALSE 0 TRUE
"Chr1SNP123" "Chr1SNP123" TRUE -0.367165015335254 FALSE
"Chr1SNP124" "Chr1SNP124" FALSE 0 FALSE
"Chr1SNP125" "Chr1SNP125" FALSE 0 TRUE
"Chr1SNP126" "Chr1SNP126" FALSE 0 FALSE
"Chr1SNP127" "Chr1SNP127" FALSE 0 FALSE
"Chr1SNP128" "Chr1SNP128" FALSE 0 FALSE
"Chr1SNP129" "Chr1SNP129" FALSE 0 TRUE
"Chr1SNP130" "Chr1SNP130" FALSE 0 FALSE
"Chr1SNP131" "Chr1SNP131" FALSE 0 FALSE
"Chr1SNP132" "Chr1SNP132" FALSE 0 FALSE
"Chr1SNP133" "Chr1SNP133" FALSE 0 FALSE
"Chr1SNP134" "Chr1SNP134" FALSE 0 TRUE
"Chr1SNP135" "Chr1SNP135" FALSE 0 FALSE
"Chr1SNP136" "Chr1SNP136" TRUE 0.35597468300865 FALSE
"Chr1SNP137" "Chr1SNP137" FALSE 0 FALSE
"Chr1SNP138" "Chr1SNP138" FALSE 0 FALSE
"Chr1SNP139" "Chr1SNP139" FALSE 0 FALSE
"Chr1SNP140" "Chr1SNP140" FALSE 0 TRUE
"Chr1SNP141" "Chr1SNP141" FALSE 0 TRUE
"Chr1SNP142" "Chr1SNP142" FALSE 0 FALSE
"Chr1SNP143" "Chr1SNP143" FALSE 0 FALSE
"Chr1SNP144" "Chr1SNP144" FALSE 0 FALSE
"Chr1SNP145" "Chr1SNP145" FALSE 0 FALSE
"Chr1SNP146" "Chr1SNP146" FALSE 0 TRUE
"Chr1SNP147" "Chr1SNP147" FALSE 0 FALSE
"Chr1SNP148" "Chr1SNP148" FALSE 0 TRUE
"Chr1SNP149" "Chr1SNP149" FALSE 0 FALSE
"Chr1SNP150" "Chr1SNP150" FALSE 0 FALSE
"Chr1SNP151" "Chr1SNP151" FALSE 0 TRUE
"Chr1SNP152" "Chr1SNP152" FALSE 0 FALSE
"Chr1SNP153" "Chr1SNP153" FALSE 0 FALSE
"Chr1SNP154" "Chr1SNP154" FALSE 0 FALSE
"Chr1SNP155" "Chr1SNP155" FALSE 0 TRUE
"Chr1SNP156" "Chr1SNP156" FALSE 0 FALSE
"Chr1SNP157" "Chr1SNP157" FALSE 0 FALSE
"Chr1SNP158" "Chr1SNP158" FALSE 0 FALSE
"Chr1SNP159" "Chr1SNP159" FALSE 0 FALSE
"Chr1SNP160" "Chr1SNP160" FALSE 0 TRUE
"Chr1SNP161" "Chr1SNP161" FALSE 0 TRUE
"Chr1SNP162" "Chr1SNP162" FALSE 0 FALSE
"Chr1SNP163" "Chr1SNP163" TRUE 0.0593494218378257 FALSE
"Chr1SNP164" "Chr1SNP164" FALSE 0 TRUE
"Chr1SNP165" "Chr1SNP165" FALSE 0 FALSE
"Chr1SNP166" "Chr1SNP166" TRUE 0.0938216659504434 FALSE
"Chr1SNP167" "Chr1SNP167" FALSE 0 FALSE
"Chr1SNP168" "Chr1SNP168" FALSE 0 TRUE
"Chr1SNP169" "Chr1SNP169" TRUE -0.0660402253719456 FALSE
"Chr1SNP170" "Chr1SNP170" FALSE 0 FALSE
"Chr1SNP171" "Chr1SNP171" FALSE 0 TRUE
"Chr1SNP172" "Chr1SNP172" FALSE 0 FALSE
"Chr1SNP173" "Chr1SNP173" FALSE 0 FALSE
"Chr1SNP174" "Chr1SNP174" FALSE 0 TRUE
"Chr1SNP175" "Chr1SNP175" FALSE 0 FALSE
"Chr1SNP176" "Chr1SNP176" FALSE 0 FALSE
"Chr1SNP177" "Chr1SNP177" FALSE 0 FALSE
"Chr1SNP178" "Chr1SNP178" FALSE 0 TRUE
"Chr1SNP179" "Chr1SNP179" FALSE 0 FALSE
"Chr1SNP180" "Chr1SNP180" FALSE 0 FALSE
"Chr1SNP181" "Chr1SNP181" FALSE 0 FALSE
"Chr1SNP182" "Chr1SNP182" FALSE 0 FALSE
"Chr1SNP183" "Chr1SNP183" FALSE 0 TRUE
"Chr1SNP184" "Chr1SNP184" FALSE 0 FALSE
"Chr1SNP185" "Chr1SNP185" FALSE 0 FALSE
"Chr1SNP186" "Chr1SNP186" FALSE 0 FALSE
"Chr1SNP187" "Chr1SNP187" FALSE 0 FALSE
"Chr1SNP188" "Chr1SNP188" FALSE 0 FALSE
"Chr1SNP189" "Chr1SNP189" FALSE 0 FALSE
"Chr1SNP190" "Chr1SNP190" FALSE 0 FALSE
"Chr1SNP191" "Chr1SNP191" FALSE 0 TRUE
"Chr1SNP192" "Chr1SNP192" FALSE 0 FALSE
"Chr1SNP193" "Chr1SNP193" FALSE 0 FALSE
"Chr1SNP194" "Chr1SNP194" FALSE 0 TRUE
"Chr1SNP195" "Chr1SNP195" TRUE -0.123182580515463 FALSE
"Chr1SNP196" "Chr1SNP196" FALSE 0 FALSE
"Chr1SNP197" "Chr1SNP197" FALSE 0 FALSE
"Chr1SNP198" "Chr1SNP198" FALSE 0 FALSE
"Chr1SNP199" "Chr1SNP199" FALSE 0 FALSE
"Chr1SNP200" "Chr1SNP200" TRUE -0.000146917643527028 FALSE
"Chr1SNP201" "Chr1SNP201" FALSE 0 FALSE
"Chr1SNP202" "Chr1SNP202" FALSE 0 TRUE
"Chr1SNP203" "Chr1SNP203" FALSE 0 TRUE
"Chr1SNP204" "Chr1SNP204" FALSE 0 FALSE
"Chr1SNP205" "Chr1SNP205" TRUE -0.00962323370924003 FALSE
"Chr1SNP206" "Chr1SNP206" FALSE 0 FALSE
"Chr1SNP207" "Chr1SNP207" FALSE 0 TRUE
"Chr1SNP208" "Chr1SNP208" FALSE 0 FALSE
"Chr1SNP209" "Chr1SNP209" FALSE 0 FALSE
"Chr1SNP210" "Chr1SNP210" FALSE 0 FALSE
"Chr1SNP211" "Chr1SNP211" FALSE 0 FALSE
"Chr1SNP212" "Chr1SNP212" FALSE 0 FALSE
"Chr1SNP213" "Chr1SNP213" FALSE 0 TRUE
"Chr1SNP214" "Chr1SNP214" FALSE 0 FALSE
"Chr1SNP215" "Chr1SNP215" FALSE 0 TRUE
"Chr1SNP216" "Chr1SNP216" FALSE 0 FALSE
"Chr1SNP217" "Chr1SNP217" FALSE 0 FALSE
"Chr1SNP218" "Chr1SNP218" FALSE 0 TRUE
"Chr1SNP219" "Chr1SNP219" FALSE 0 FALSE
"Chr1SNP220" "Chr1SNP220" FALSE 0 TRUE
"Chr1SNP221" "Chr1SNP221" FALSE 0 FALSE
"Chr1SNP222" "Chr1SNP222" FALSE 0 TRUE
"Chr1SNP223" "Chr1SNP223" TRUE 0.785394278306902 FALSE
"Chr1SNP224" "Chr1SNP224" FALSE 0 FALSE
"Chr1SNP225" "Chr1SNP225" FALSE 0 FALSE
"Chr1SNP226" "Chr1SNP226" FALSE 0 FALSE
"Chr1SNP227" "Chr1SNP227" FALSE 0 FALSE
"Chr1SNP228" "Chr1SNP228" FALSE 0 TRUE
"Chr1SNP229" "Chr1SNP229" FALSE 0 FALSE
"Chr1SNP230" "Chr1SNP230" FALSE 0 FALSE
"Chr1SNP231" "Chr1SNP231" FALSE 0 FALSE
"Chr1SNP232" "Chr1SNP232" FALSE 0 FALSE
"Chr1SNP233" "Chr1SNP233" FALSE 0 TRUE
"Chr1SNP234" "Chr1SNP234" FALSE 0 FALSE
"Chr1SNP235" "Chr1SNP235" FALSE 0 FALSE
"Chr1SNP236" "Chr1SNP236" FALSE 0 FALSE
"Chr1SNP237" "Chr1SNP237" FALSE 0 TRUE
"Chr1SNP238" "Chr1SNP238" FALSE 0 FALSE
"Chr1SNP239" "Chr1SNP239" FALSE 0 FALSE
"Chr1SNP240" "Chr1SNP240" FALSE 0 FALSE
"Chr1SNP241" "Chr1SNP241" FALSE 0 TRUE
"Chr1SNP242" "Chr1SNP242" FALSE 0 FALSE
"Chr1SNP243" "Chr1SNP243" FALSE 0 TRUE
"Chr1SNP244" "Chr1SNP244" FALSE 0 FALSE
"Chr1SNP245" "Chr1SNP245" TRUE 0.149865976713935 FALSE
"Chr1SNP246" "Chr1SNP246" FALSE 0 TRUE
"Chr1SNP247" "Chr1SNP247" FALSE 0 FALSE
"Chr1SNP248" "Chr1SNP248" FALSE 0 FALSE
"Chr1SNP249" "Chr1SNP249" FALSE 0 FALSE
"Chr1SNP250" "Chr1SNP250" FALSE 0 FALSE
"Chr1SNP251" "Chr1SNP251" FALSE 0 TRUE
"Chr1SNP252" "Chr1SNP252" FALSE 0 FALSE
"Chr1SNP253" "Chr1SNP253" FALSE 0 FALSE
"Chr1SNP254" "Chr1SNP254" FALSE 0 FALSE
"Chr1SNP255" "Chr1SNP255" FALSE 0 TRUE
"Chr1SNP256" "Chr1SNP256" FALSE 0 FALSE
"Chr1SNP257" "Chr1SNP257" TRUE 0.345809528026859 FALSE
"Chr1SNP258" "Chr1SNP258" FALSE 0 FALSE
"Chr1SNP259" "Chr1SNP259" FALSE 0 FALSE
"Chr1SNP260" "Chr1SNP260" FALSE 0 FALSE
"Chr1SNP261" "Chr1SNP261" FALSE 0 TRUE
"Chr1SNP262" "Chr1SNP262" FALSE 0 FALSE
"Chr1SNP263" "Chr1SNP263" FALSE 0 FALSE
"Chr1SNP264" "Chr1SNP264" FALSE 0 FALSE
"Chr1SNP265" "Chr1SNP265" FALSE 0 FALSE
"Chr1SNP266" "Chr1SNP266" FALSE 0 FALSE
"Chr1SNP267" "Chr1SNP267" FALSE 0 TRUE
"Chr1SNP268" "Chr1SNP268" FALSE 0 FALSE
"Chr1SNP269" "Chr1SNP269" FALSE 0 FALSE
"Chr1SNP270" "Chr1SNP270" FALSE 0 FALSE
"Chr1SNP271" "Chr1SNP271" FALSE 0 TRUE
"Chr1SNP272" "Chr1SNP272" FALSE 0 TRUE
"Chr1SNP273" "Chr1SNP273" FALSE 0 FALSE
"Chr1SNP274" "Chr1SNP274" FALSE 0 FALSE
"Chr1SNP275" "Chr1SNP275" FALSE 0 TRUE
"Chr1SNP276" "Chr1SNP276" FALSE 0 FALSE
"Chr1SNP277" "Chr1SNP277" FALSE 0 FALSE
"Chr1SNP278" "Chr1SNP278" TRUE 0.108284000949398 FALSE
"Chr1SNP279" "Chr1SNP279" FALSE 0 TRUE
"Chr1SNP280" "Chr1SNP280" TRUE 0.0509413417123388 FALSE
"Chr1SNP281" "Chr1SNP281" FALSE 0 FALSE
"Chr1SNP282" "Chr1SNP282" FALSE 0 FALSE
"Chr1SNP283" "Chr1SNP283" FALSE 0 FALSE
"Chr1SNP284" "Chr1SNP284" FALSE 0 FALSE
"Chr1SNP285" "Chr1SNP285" FALSE 0 TRUE
"Chr1SNP286" "Chr1SNP286" FALSE 0 FALSE
"Chr1SNP287" "Chr1SNP287" FALSE 0 FALSE
"Chr1SNP288" "Chr1SNP288" FALSE 0 TRUE
"Chr1SNP289" "Chr1SNP289" FALSE 0 TRUE
"Chr1SNP290" "Chr1SNP290" TRUE -0.0000289641311038711 FALSE
"Chr1SNP291" "Chr1SNP291" FALSE 0 FALSE
"Chr1SNP292" "Chr1SNP292" FALSE 0 FALSE
"Chr1SNP293" "Chr1SNP293" FALSE 0 FALSE
"Chr1SNP294" "Chr1SNP294" FALSE 0 FALSE
"Chr1SNP295" "Chr1SNP295" FALSE 0 TRUE
"Chr1SNP296" "Chr1SNP296" TRUE -0.0184227202310575 FALSE
"Chr1SNP297" "Chr1SNP297" FALSE 0 TRUE
"Chr1SNP298" "Chr1SNP298" FALSE 0 FALSE
"Chr1SNP299" "Chr1SNP299" FALSE 0 FALSE
"Chr1SNP300" "Chr1SNP300" FALSE 0 TRUE
"Chr1SNP301" "Chr1SNP301" FALSE 0 FALSE
"Chr1SNP302" "Chr1SNP302" FALSE 0 TRUE
"Chr1SNP303" "Chr1SNP303" FALSE 0 TRUE
"Chr1SNP304" "Chr1SNP304" FALSE 0 FALSE
"Chr1SNP305" "Chr1SNP305" FALSE 0 FALSE
"Chr1SNP306" "Chr1SNP306" TRUE 0.0202507786386358 FALSE
"Chr1SNP307" "Chr1SNP307" FALSE 0 FALSE
"Chr1SNP308" "Chr1SNP308" FALSE 0 FALSE
"Chr1SNP309" "Chr1SNP309" FALSE 0 FALSE
"Chr1SNP310" "Chr1SNP310" FALSE 0 TRUE
"Chr1SNP311" "Chr1SNP311" FALSE 0 FALSE
"Chr1SNP312" "Chr1SNP312" FALSE 0 FALSE
"Chr1SNP313" "Chr1SNP313" FALSE 0 TRUE
"Chr1SNP314" "Chr1SNP314" FALSE 0 TRUE
"Chr1SNP315" "Chr1SNP315" TRUE -0.00000039270732205369 FALSE
"Chr1SNP316" "Chr1SNP316" FALSE 0 FALSE
"Chr1SNP317" "Chr1SNP317" FALSE 0 FALSE
"Chr1SNP318" "Chr1SNP318" FALSE 0 TRUE
"Chr1SNP319" "Chr1SNP319" FALSE 0 FALSE
"Chr1SNP320" "Chr1SNP320" FALSE 0 FALSE
"Chr1SNP321" "Chr1SNP321" FALSE 0 FALSE
"Chr1SNP322" "Chr1SNP322" FALSE 0 TRUE
"Chr1SNP323" "Chr1SNP323" FALSE 0 FALSE
"Chr1SNP324" "Chr1SNP324" FALSE 0 FALSE
"Chr1SNP325" "Chr1SNP325" FALSE 0 FALSE
"Chr1SNP326" "Chr1SNP326" FALSE 0 FALSE
"Chr1SNP327" "Chr1SNP327" FALSE 0 FALSE
"Chr1SNP328" "Chr1SNP328" FALSE 0 TRUE
"Chr1SNP329" "Chr1SNP329" FALSE 0 TRUE
"Chr1SNP330" "Chr1SNP330" TRUE -0.379074896516315 FALSE
"Chr1SNP331" "Chr1SNP331" FALSE 0 FALSE
"Chr1SNP332" "Chr1SNP332" FALSE 0 TRUE
"Chr1SNP333" "Chr1SNP333" FALSE 0 FALSE
"Chr1SNP334" "Chr1SNP334" FALSE 0 FALSE
"Chr1SNP335" "Chr1SNP335" FALSE 0 FALSE
"Chr1SNP336" "Chr1SNP336" FALSE 0 FALSE
"Chr1SNP337" "Chr1SNP337" FALSE 0 FALSE
"Chr1SNP338" "Chr1SNP338" FALSE 0 FALSE
"Chr1SNP339" "Chr1SNP339" FALSE 0 TRUE
"Chr1SNP340" "Chr1SNP340" FALSE 0 FALSE
"Chr1SNP341" "Chr1SNP341" TRUE 0.174727067360221 FALSE
"Chr1SNP342" "Chr1SNP342" FALSE 0 FALSE
"Chr1SNP343" "Chr1SNP343" FALSE 0 FALSE
"Chr1SNP344" "Chr1SNP344" FALSE 0 FALSE
"Chr1SNP345" "Chr1SNP345" FALSE 0 TRUE
"Chr1SNP346" "Chr1SNP346" FALSE 0 TRUE
"Chr1SNP347" "Chr1SNP347" FALSE 0 FALSE
"Chr1SNP348" "Chr1SNP348" FALSE 0 FALSE
"Chr1SNP349" "Chr1SNP349" FALSE 0 FALSE
"Chr1SNP350" "Chr1SNP350" FALSE 0 FALSE
"Chr1SNP351" "Chr1SNP351" TRUE 0.02029287540054 FALSE
"Chr1SNP352" "Chr1SNP352" TRUE -1.04980371394008 FALSE
"Chr1SNP353" "Chr1SNP353" FALSE 0 TRUE
"Chr1SNP354" "Chr1SNP354" FALSE 0 FALSE
"Chr1SNP355" "Chr1SNP355" FALSE 0 TRUE
"Chr1SNP356" "Chr1SNP356" FALSE 0 FALSE
"Chr1SNP357" "Chr1SNP357" FALSE 0 FALSE
"Chr1SNP358" "Chr1SNP358" FALSE 0 TRUE
"Chr1SNP359" "Chr1SNP359" FALSE 0 FALSE
"Chr1SNP360" "Chr1SNP360" FALSE 0 FALSE
"Chr1SNP361" "Chr1SNP361" FALSE 0 FALSE
"Chr1SNP362" "Chr1SNP362" FALSE 0 FALSE
"Chr1SNP363" "Chr1SNP363" FALSE 0 FALSE
"Chr1SNP364" "Chr1SNP364" FALSE 0 FALSE
"Chr1SNP365" "Chr1SNP365" FALSE 0 TRUE
"Chr1SNP366" "Chr1SNP366" FALSE 0 FALSE
"Chr1SNP367" "Chr1SNP367" FALSE 0 TRUE
"Chr1SNP368" "Chr1SNP368" FALSE 0 FALSE
"Chr1SNP369" "Chr1SNP369" FALSE 0 FALSE
"Chr1SNP370" "Chr1SNP370" FALSE 0 TRUE
"Chr1SNP371" "Chr1SNP371" FALSE 0 FALSE
"Chr1SNP372" "Chr1SNP372" FALSE 0 FALSE
"Chr1SNP373" "Chr1SNP373" FALSE 0 FALSE
"Chr1SNP374" "Chr1SNP374" FALSE 0 TRUE
"Chr1SNP375" "Chr1SNP375" FALSE 0 FALSE
"Chr1SNP376" "Chr1SNP376" FALSE 0 TRUE
"Chr1SNP377" "Chr1SNP377" FALSE 0 FALSE
"Chr1SNP378" "Chr1SNP378" FALSE 0 TRUE
"Chr1SNP379" "Chr1SNP379" FALSE 0 FALSE
"Chr1SNP380" "Chr1SNP380" FALSE 0 FALSE
"Chr1SNP381" "Chr1SNP381" TRUE -0.0988435345111175 FALSE
"Chr1SNP382" "Chr1SNP382" FALSE 0 FALSE
"Chr1SNP383" "Chr1SNP383" FALSE 0 TRUE
"Chr1SNP384" "Chr1SNP384" FALSE 0 TRUE
"Chr1SNP385" "Chr1SNP385" FALSE 0 FALSE
"Chr1SNP386" "Chr1SNP386" FALSE 0 TRUE
"Chr1SNP387" "Chr1SNP387" FALSE 0 TRUE
"Chr1SNP388" "Chr1SNP388" FALSE 0 FALSE
"Chr1SNP389" "Chr1SNP389" FALSE 0 FALSE
"Chr1SNP390" "Chr1SNP390" FALSE 0 TRUE
"Chr1SNP391" "Chr1SNP391" FALSE 0 FALSE
"Chr1SNP392" "Chr1SNP392" FALSE 0 FALSE
"Chr1SNP393" "Chr1SNP393" FALSE 0 TRUE
"Chr1SNP394" "Chr1SNP394" FALSE 0 TRUE
"Chr1SNP395" "Chr1SNP395" TRUE -0.178193188082999 FALSE
"Chr1SNP396" "Chr1SNP396" FALSE 0 TRUE
"Chr1SNP397" "Chr1SNP397" TRUE 1.00151252211804 FALSE
"Chr1SNP398" "Chr1SNP398" FALSE 0 FALSE
"Chr1SNP399" "Chr1SNP399" FALSE 0 FALSE
"Chr1SNP400" "Chr1SNP400" FALSE 0 FALSE
"Chr1SNP401" "Chr1SNP401" FALSE 0 FALSE
"Chr1SNP402" "Chr1SNP402" FALSE 0 FALSE
"Chr1SNP403" "Chr1SNP403" FALSE 0 FALSE
"Chr1SNP404" "Chr1SNP404" FALSE 0 TRUE
"Chr1SNP405" "Chr1SNP405" FALSE 0 FALSE
"Chr1SNP406" "Chr1SNP406" FALSE 0 FALSE
"Chr1SNP407" "Chr1SNP407" FALSE 0 TRUE
"Chr1SNP408" "Chr1SNP408" FALSE 0 FALSE
"Chr1SNP409" "Chr1SNP409" FALSE 0 FALSE
"Chr1SNP410" "Chr1SNP410" FALSE 0 FALSE
"Chr1SNP411" "Chr1SNP411" FALSE 0 TRUE
"Chr1SNP412" "Chr1SNP412" FALSE 0 FALSE
"Chr1SNP413" "Chr1SNP413" FALSE 0 FALSE
"Chr1SNP414" "Chr1SNP414" FALSE 0 TRUE
"Chr1SNP415" "Chr1SNP415" FALSE 0 FALSE
"Chr1SNP416" "Chr1SNP416" FALSE 0 FALSE
"Chr1SNP417" "Chr1SNP417" FALSE 0 TRUE
"Chr1SNP418" "Chr1SNP418" FALSE 0 FALSE
"Chr1SNP419" "Chr1SNP419" TRUE -0.00377524486219203 FALSE
"Chr1SNP420" "Chr1SNP420" TRUE 0.0539220972262009 FALSE
"Chr1SNP421" "Chr1SNP421" FALSE 0 FALSE
"Chr1SNP422" "Chr1SNP422" FALSE 0 FALSE
"Chr1SNP423" "Chr1SNP423" FALSE 0 FALSE
"Chr1SNP424" "Chr1SNP424" FALSE 0 TRUE
"Chr1SNP425" "Chr1SNP425" FALSE 0 FALSE
"Chr1SNP426" "Chr1SNP426" FALSE 0 FALSE
"Chr1SNP427" "Chr1SNP427" FALSE 0 FALSE
"Chr1SNP428" "Chr1SNP428" FALSE 0 FALSE
"Chr1SNP429" "Chr1SNP429" FALSE 0 TRUE
"Chr1SNP430" "Chr1SNP430" FALSE 0 TRUE
"Chr1SNP431" "Chr1SNP431" TRUE 0.352961010045143 FALSE
"Chr1SNP432" "Chr1SNP432" TRUE -1.69155877015246 FALSE
"Chr1SNP433" "Chr1SNP433" FALSE 0 FALSE
"Chr1SNP434" "Chr1SNP434" FALSE 0 TRUE
"Chr1SNP435" "Chr1SNP435" TRUE 0.113438473231901 FALSE
"Chr1SNP436" "Chr1SNP436" FALSE 0 TRUE
"Chr1SNP437" "Chr1SNP437" FALSE 0 TRUE
"Chr1SNP438" "Chr1SNP438" FALSE 0 FALSE
"Chr1SNP439" "Chr1SNP439" FALSE 0 FALSE
"Chr1SNP440" "Chr1SNP440" TRUE -0.00287096442203754 FALSE
"Chr1SNP441" "Chr1SNP441" FALSE 0 FALSE
"Chr1SNP442" "Chr1SNP442" TRUE 0.00139797284158075 FALSE
"Chr1SNP443" "Chr1SNP443" FALSE 0 TRUE
"Chr1SNP444" "Chr1SNP444" FALSE 0 FALSE
"Chr1SNP445" "Chr1SNP445" TRUE 0.499197469837459 FALSE
"Chr1SNP446" "Chr1SNP446" FALSE 0 TRUE
"Chr1SNP447" "Chr1SNP447" FALSE 0 FALSE
"Chr1SNP448" "Chr1SNP448" FALSE 0 TRUE
"Chr1SNP449" "Chr1SNP449" FALSE 0 FALSE
"Chr1SNP450" "Chr1SNP450" TRUE -0.0344643332337387 FALSE
"Chr1SNP451" "Chr1SNP451" FALSE 0 FALSE
"Chr1SNP452" "Chr1SNP452" FALSE 0 FALSE
"Chr1SNP453" "Chr1SNP453" FALSE 0 TRUE
"Chr1SNP454" "Chr1SNP454" FALSE 0 TRUE
"Chr1SNP455" "Chr1SNP455" FALSE 0 TRUE
"Chr1SNP456" "Chr1SNP456" FALSE 0 FALSE
"Chr1SNP457" "Chr1SNP457" FALSE 0 TRUE
"Chr1SNP458" "Chr1SNP458" FALSE 0 FALSE
"Chr1SNP459" "Chr1SNP459" FALSE 0 FALSE
"Chr1SNP460" "Chr1SNP460" FALSE 0 TRUE
"Chr1SNP461" "Chr1SNP461" FALSE 0 TRUE
"Chr1SNP462" "Chr1SNP462" TRUE -0.034946430106456 FALSE
"Chr1SNP463" "Chr1SNP463" FALSE 0 FALSE
"Chr1SNP464" "Chr1SNP464" FALSE 0 FALSE
"Chr1SNP465" "Chr1SNP465" FALSE 0 TRUE
"Chr1SNP466" "Chr1SNP466" FALSE 0 TRUE
"Chr1SNP467" "Chr1SNP467" TRUE -0.340110805377291 FALSE
"Chr1SNP468" "Chr1SNP468" FALSE 0 FALSE
"Chr1SNP469" "Chr1SNP469" FALSE 0 TRUE
"Chr1SNP470" "Chr1SNP470" FALSE 0 FALSE
"Chr1SNP471" "Chr1SNP471" FALSE 0 FALSE
"Chr1SNP472" "Chr1SNP472" FALSE 0 FALSE
"Chr1SNP473" "Chr1SNP473" FALSE 0 FALSE
"Chr1SNP474" "Chr1SNP474" FALSE 0 TRUE
"Chr1SNP475" "Chr1SNP475" FALSE 0 FALSE
"Chr1SNP476" "Chr1SNP476" FALSE 0 FALSE
"Chr1SNP477" "Chr1SNP477" FALSE 0 FALSE
"Chr1SNP478" "Chr1SNP478" FALSE 0 FALSE
"Chr1SNP479" "Chr1SNP479" FALSE 0 FALSE
"Chr1SNP480" "Chr1SNP480" FALSE 0 TRUE
"Chr1SNP481" "Chr1SNP481" FALSE 0 FALSE
"Chr1SNP482" "Chr1SNP482" FALSE 0 FALSE
"Chr1SNP483" "Chr1SNP483" FALSE 0 TRUE
"Chr1SNP484" "Chr1SNP484" FALSE 0 FALSE
"Chr1SNP485" "Chr1SNP485" TRUE -0.00219188530661678 FALSE
"Chr1SNP486" "Chr1SNP486" FALSE 0 TRUE
"Chr1SNP487" "Chr1SNP487" FALSE 0 FALSE
"Chr1SNP488" "Chr1SNP488" FALSE 0 FALSE
"Chr1SNP489" "Chr1SNP489" FALSE 0 FALSE
"Chr1SNP490" "Chr1SNP490" FALSE 0 TRUE
"Chr1SNP491" "Chr1SNP491" FALSE 0 FALSE
"Chr1SNP492" "Chr1SNP492" FALSE 0 TRUE
"Chr1SNP493" "Chr1SNP493" FALSE 0 TRUE
"Chr1SNP494" "Chr1SNP494" FALSE 0 TRUE
"Chr1SNP495" "Chr1SNP495" FALSE 0 FALSE
"Chr1SNP496" "Chr1SNP496" FALSE 0 FALSE
"Chr1SNP497" "Chr1SNP497" FALSE 0 FALSE
"Chr1SNP498" "Chr1SNP498" FALSE 0 TRUE
"Chr1SNP499" "Chr1SNP499" FALSE 0 FALSE
"Chr1SNP500" "Chr1SNP500" FALSE 0 FALSE
"Chr1SNP501" "Chr1SNP501" FALSE 0 FALSE
"Chr1SNP502" "Chr1SNP502" TRUE -0.901051732043364 FALSE
"Chr1SNP503" "Chr1SNP503" FALSE 0 FALSE
"Chr1SNP504" "Chr1SNP504" FALSE 0 FALSE
"Chr1SNP505" "Chr1SNP505" FALSE 0 TRUE
"Chr1SNP506" "Chr1SNP506" FALSE 0 TRUE
"Chr1SNP507" "Chr1SNP507" FALSE 0 FALSE
"Chr1SNP508" "Chr1SNP508" FALSE 0 TRUE
"Chr1SNP509" "Chr1SNP509" FALSE 0 FALSE
"Chr1SNP510" "Chr1SNP510" FALSE 0 FALSE
"Chr1SNP511" "Chr1SNP511" FALSE 0 FALSE
"Chr1SNP512" "Chr1SNP512" FALSE 0 FALSE
"Chr1SNP513" "Chr1SNP513" FALSE 0 TRUE
"Chr1SNP514" "Chr1SNP514" FALSE 0 TRUE
"Chr1SNP515" "Chr1SNP515" FALSE 0 FALSE
"Chr1SNP516" "Chr1SNP516" FALSE 0 FALSE
"Chr1SNP517" "Chr1SNP517" FALSE 0 FALSE
"Chr1SNP518" "Chr1SNP518" TRUE -0.134043660232531 FALSE
"Chr1SNP519" "Chr1SNP519" TRUE -0.0773437667162614 FALSE
"Chr1SNP520" "Chr1SNP520" FALSE 0 TRUE
"Chr1SNP521" "Chr1SNP521" FALSE 0 FALSE
"Chr1SNP522" "Chr1SNP522" FALSE 0 TRUE
"Chr1SNP523" "Chr1SNP523" TRUE 0.300147565144782 FALSE
"Chr1SNP524" "Chr1SNP524" FALSE 0 TRUE
"Chr1SNP525" "Chr1SNP525" TRUE 1.11351264139178 FALSE
"Chr1SNP526" "Chr1SNP526" FALSE 0 TRUE
"Chr1SNP527" "Chr1SNP527" FALSE 0 FALSE
"Chr1SNP528" "Chr1SNP528" FALSE 0 TRUE
"Chr1SNP529" "Chr1SNP529" FALSE 0 FALSE
"Chr1SNP530" "Chr1SNP530" FALSE 0 FALSE
"Chr1SNP531" "Chr1SNP531" FALSE 0 FALSE
"Chr1SNP532" "Chr1SNP532" FALSE 0 FALSE
"Chr1SNP533" "Chr1SNP533" FALSE 0 FALSE
"Chr1SNP534" "Chr1SNP534" FALSE 0 TRUE
"Chr1SNP535" "Chr1SNP535" FALSE 0 FALSE
"Chr1SNP536" "Chr1SNP536" FALSE 0 FALSE
"Chr1SNP537" "Chr1SNP537" FALSE 0 FALSE
"Chr1SNP538" "Chr1SNP538" FALSE 0 FALSE
"Chr1SNP539" "Chr1SNP539" FALSE 0 TRUE
"Chr1SNP540" "Chr1SNP540" FALSE 0 FALSE
"Chr1SNP541" "Chr1SNP541" FALSE 0 FALSE
"Chr1SNP542" "Chr1SNP542" FALSE 0 FALSE
"Chr1SNP543" "Chr1SNP543" FALSE 0 TRUE
"Chr1SNP544" "Chr1SNP544" FALSE 0 FALSE
"Chr1SNP545" "Chr1SNP545" FALSE 0 FALSE
"Chr1SNP546" "Chr1SNP546" FALSE 0 FALSE
"Chr1SNP547" "Chr1SNP547" FALSE 0 FALSE
"Chr1SNP548" "Chr1SNP548" FALSE 0 FALSE
"Chr1SNP549" "Chr1SNP549" FALSE 0 FALSE
"Chr1SNP550" "Chr1SNP550" FALSE 0 FALSE
"Chr1SNP551" "Chr1SNP551" FALSE 0 TRUE
"Chr1SNP552" "Chr1SNP552" FALSE 0 FALSE
"Chr1SNP553" "Chr1SNP553" FALSE 0 FALSE
"Chr1SNP554" "Chr1SNP554" FALSE 0 TRUE
"Chr1SNP555" "Chr1SNP555" FALSE 0 FALSE
"Chr1SNP556" "Chr1SNP556" FALSE 0 FALSE
"Chr1SNP557" "Chr1SNP557" FALSE 0 TRUE
"Chr1SNP558" "Chr1SNP558" FALSE 0 FALSE
"Chr1SNP559" "Chr1SNP559" FALSE 0 FALSE
"Chr1SNP560" "Chr1SNP560" TRUE 0.0281737044587851 FALSE
"Chr1SNP561" "Chr1SNP561" TRUE 0.00272306593767266 FALSE
"Chr1SNP562" "Chr1SNP562" FALSE 0 FALSE
"Chr1SNP563" "Chr1SNP563" FALSE 0 TRUE
"Chr1SNP564" "Chr1SNP564" FALSE 0 FALSE
"Chr1SNP565" "Chr1SNP565" FALSE 0 TRUE
"Chr1SNP566" "Chr1SNP566" FALSE 0 FALSE
"Chr1SNP567" "Chr1SNP567" FALSE 0 FALSE
"Chr1SNP568" "Chr1SNP568" FALSE 0 FALSE
"Chr1SNP569" "Chr1SNP569" FALSE 0 TRUE
"Chr1SNP570" "Chr1SNP570" FALSE 0 FALSE
"Chr1SNP571" "Chr1SNP571" FALSE 0 FALSE
"Chr1SNP572" "Chr1SNP572" FALSE 0 FALSE
"Chr1SNP573" "Chr1SNP573" FALSE 0 TRUE
"Chr1SNP574" "Chr1SNP574" FALSE 0 FALSE
"Chr1SNP575" "Chr1SNP575" FALSE 0 FALSE
"Chr1SNP576" "Chr1SNP576" FALSE 0 FALSE
"Chr1SNP577" "Chr1SNP577" FALSE 0 TRUE
"Chr1SNP578" "Chr1SNP578" FALSE 0 FALSE
"Chr1SNP579" "Chr1SNP579" FALSE 0 FALSE
"Chr1SNP580" "Chr1SNP580" FALSE 0 FALSE
"Chr1SNP581" "Chr1SNP581" FALSE 0 TRUE
"Chr1SNP582" "Chr1SNP582" FALSE 0 FALSE
"Chr1SNP583" "Chr1SNP583" FALSE 0 FALSE
"Chr1SNP584" "Chr1SNP584" FALSE 0 FALSE
"Chr1SNP585" "Chr1SNP585" FALSE 0 TRUE
"Chr1SNP586" "Chr1SNP586" FALSE 0 FALSE
"Chr1SNP587" "Chr1SNP587" FALSE 0 FALSE
"Chr1SNP588" "Chr1SNP588" FALSE 0 FALSE
"Chr1SNP589" "Chr1SNP589" FALSE 0 FALSE
"Chr1SNP590" "Chr1SNP590" FALSE 0 FALSE
"Chr1SNP591" "Chr1SNP591" FALSE 0 FALSE
"Chr1SNP592" "Chr1SNP592" TRUE 0.0871237674456526 FALSE
"Chr1SNP593" "Chr1SNP593" FALSE 0 TRUE
"Chr1SNP594" "Chr1SNP594" FALSE 0 FALSE
"Chr1SNP595" "Chr1SNP595" FALSE 0 FALSE
"Chr1SNP596" "Chr1SNP596" FALSE 0 TRUE
"Chr1SNP597" "Chr1SNP597" FALSE 0 FALSE
"Chr1SNP598" "Chr1SNP598" FALSE 0 FALSE
"Chr1SNP599" "Chr1SNP599" FALSE 0 TRUE
"Chr1SNP600" "Chr1SNP600" FALSE 0 FALSE
"Chr1SNP601" "Chr1SNP601" FALSE 0 FALSE
"Chr1SNP602" "Chr1SNP602" FALSE 0 FALSE
"Chr1SNP603" "Chr1SNP603" FALSE 0 TRUE
"Chr1SNP604" "Chr1SNP604" FALSE 0 FALSE
"Chr1SNP605" "Chr1SNP605" FALSE 0 TRUE
"Chr1SNP606" "Chr1SNP606" FALSE 0 FALSE
"Chr1SNP607" "Chr1SNP607" FALSE 0 TRUE
"Chr1SNP608" "Chr1SNP608" TRUE -0.159892381077792 FALSE
"Chr1SNP609" "Chr1SNP609" FALSE 0 FALSE
"Chr1SNP610" "Chr1SNP610" FALSE 0 FALSE
"Chr1SNP611" "Chr1SNP611" FALSE 0 TRUE
"Chr1SNP612" "Chr1SNP612" FALSE 0 FALSE
"Chr1SNP613" "Chr1SNP613" FALSE 0 TRUE
"Chr1SNP614" "Chr1SNP614" FALSE 0 FALSE
"Chr1SNP615" "Chr1SNP615" FALSE 0 FALSE
"Chr1SNP616" "Chr1SNP616" FALSE 0 FALSE
"Chr1SNP617" "Chr1SNP617" FALSE 0 TRUE
"Chr1SNP618" "Chr1SNP618" FALSE 0 TRUE
"Chr1SNP619" "Chr1SNP619" FALSE 0 TRUE
"Chr1SNP620" "Chr1SNP620" FALSE 0 TRUE
"Chr1SNP621" "Chr1SNP621" FALSE 0 FALSE
"Chr1SNP622" "Chr1SNP622" FALSE 0 FALSE
"Chr1SNP623" "Chr1SNP623" FALSE 0 TRUE
"Chr1SNP624" "Chr1SNP624" FALSE 0 TRUE
"Chr1SNP625" "Chr1SNP625" FALSE 0 TRUE
"Chr1SNP626" "Chr1SNP626" FALSE 0 FALSE
"Chr1SNP627" "Chr1SNP627" TRUE -0.334679642085155 FALSE
"Chr1SNP628" "Chr1SNP628" FALSE 0 FALSE
"Chr1SNP629" "Chr1SNP629" FALSE 0 FALSE
"Chr1SNP630" "Chr1SNP630" TRUE -0.00237677009030362 FALSE
"Chr1SNP631" "Chr1SNP631" FALSE 0 TRUE
"Chr1SNP632" "Chr1SNP632" FALSE 0 FALSE
"Chr1SNP633" "Chr1SNP633" FALSE 0 FALSE
"Chr1SNP634" "Chr1SNP634" FALSE 0 TRUE
"Chr1SNP635" "Chr1SNP635" FALSE 0 FALSE
"Chr1SNP636" "Chr1SNP636" FALSE 0 FALSE
"Chr1SNP637" "Chr1SNP637" FALSE 0 FALSE
"Chr1SNP638" "Chr1SNP638" FALSE 0 FALSE
"Chr1SNP639" "Chr1SNP639" FALSE 0 FALSE
"Chr1SNP640" "Chr1SNP640" FALSE 0 FALSE
"Chr1SNP641" "Chr1SNP641" FALSE 0 FALSE
"Chr1SNP642" "Chr1SNP642" FALSE 0 FALSE
"Chr1SNP643" "Chr1SNP643" FALSE 0 TRUE
"Chr1SNP644" "Chr1SNP644" FALSE 0 FALSE
"Chr1SNP645" "Chr1SNP645" FALSE 0 TRUE
"Chr1SNP646" "Chr1SNP646" FALSE 0 FALSE
"Chr1SNP647" "Chr1SNP647" FALSE 0 FALSE
"Chr1SNP648" "Chr1SNP648" TRUE 1.32864070146309 FALSE
"Chr1SNP649" "Chr1SNP649" FALSE 0 TRUE
"Chr1SNP650" "Chr1SNP650" FALSE 0 FALSE
"Chr1SNP651" "Chr1SNP651" FALSE 0 TRUE
"Chr1SNP652" "Chr1SNP652" FALSE 0 TRUE
"Chr1SNP653" "Chr1SNP653" FALSE 0 FALSE
"Chr1SNP654" "Chr1SNP654" FALSE 0 FALSE
"Chr1SNP655" "Chr1SNP655" FALSE 0 FALSE
"Chr1SNP656" "Chr1SNP656" FALSE 0 TRUE
"Chr1SNP657" "Chr1SNP657" FALSE 0 TRUE
"Chr1SNP658" "Chr1SNP658" FALSE 0 FALSE
"Chr1SNP659" "Chr1SNP659" FALSE 0 FALSE
"Chr1SNP660" "Chr1SNP660" FALSE 0 FALSE
"Chr1SNP661" "Chr1SNP661" FALSE 0 TRUE
"Chr1SNP662" "Chr1SNP662" FALSE 0 FALSE
"Chr1SNP663" "Chr1SNP663" FALSE 0 TRUE
"Chr1SNP664" "Chr1SNP664" FALSE 0 FALSE
"Chr1SNP665" "Chr1SNP665" FALSE 0 TRUE
"Chr1SNP666" "Chr1SNP666" FALSE 0 TRUE
"Chr1SNP667" "Chr1SNP667" FALSE 0 FALSE
"Chr1SNP668" "Chr1SNP668" FALSE 0 TRUE
"Chr1SNP669" "Chr1SNP669" FALSE 0 FALSE
"Chr1SNP670" "Chr1SNP670" FALSE 0 FALSE
"Chr1SNP671" "Chr1SNP671" FALSE 0 TRUE
"Chr1SNP672" "Chr1SNP672" FALSE 0 FALSE
"Chr1SNP673" "Chr1SNP673" FALSE 0 FALSE
"Chr1SNP674" "Chr1SNP674" FALSE 0 TRUE
"Chr1SNP675" "Chr1SNP675" FALSE 0 FALSE
"Chr1SNP676" "Chr1SNP676" TRUE 0.408154516293774 FALSE
"Chr1SNP677" "Chr1SNP677" FALSE 0 FALSE
"Chr1SNP678" "Chr1SNP678" FALSE 0 TRUE
"Chr1SNP679" "Chr1SNP679" FALSE 0 FALSE
"Chr1SNP680" "Chr1SNP680" FALSE 0 TRUE
"Chr1SNP681" "Chr1SNP681" FALSE 0 TRUE
"Chr1SNP682" "Chr1SNP682" FALSE 0 TRUE
"Chr1SNP683" "Chr1SNP683" FALSE 0 FALSE
"Chr1SNP684" "Chr1SNP684" FALSE 0 FALSE
"Chr1SNP685" "Chr1SNP685" TRUE -0.068566907267586 FALSE
"Chr1SNP686" "Chr1SNP686" FALSE 0 TRUE
"Chr1SNP687" "Chr1SNP687" FALSE 0 FALSE
"Chr1SNP688" "Chr1SNP688" FALSE 0 TRUE
"Chr1SNP689" "Chr1SNP689" FALSE 0 FALSE
"Chr1SNP690" "Chr1SNP690" FALSE 0 TRUE
"Chr1SNP691" "Chr1SNP691" FALSE 0 TRUE
"Chr1SNP692" "Chr1SNP692" FALSE 0 FALSE
"Chr1SNP693" "Chr1SNP693" FALSE 0 TRUE
"Chr1SNP694" "Chr1SNP694" FALSE 0 FALSE
"Chr1SNP695" "Chr1SNP695" FALSE 0 TRUE
"Chr1SNP696" "Chr1SNP696" FALSE 0 FALSE
"Chr1SNP697" "Chr1SNP697" FALSE 0 FALSE
"Chr1SNP698" "Chr1SNP698" FALSE 0 TRUE
"Chr1SNP699" "Chr1SNP699" FALSE 0 FALSE
"Chr1SNP700" "Chr1SNP700" FALSE 0 TRUE
"Chr1SNP701" "Chr1SNP701" FALSE 0 FALSE
"Chr1SNP702" "Chr1SNP702" FALSE 0 TRUE
"Chr1SNP703" "Chr1SNP703" FALSE 0 TRUE
"Chr1SNP704" "Chr1SNP704" FALSE 0 FALSE
"Chr1SNP705" "Chr1SNP705" FALSE 0 TRUE
"Chr1SNP706" "Chr1SNP706" FALSE 0 TRUE
"Chr1SNP707" "Chr1SNP707" FALSE 0 FALSE
"Chr1SNP708" "Chr1SNP708" TRUE -1.6315963630955 FALSE
"Chr1SNP709" "Chr1SNP709" FALSE 0 FALSE
"Chr1SNP710" "Chr1SNP710" FALSE 0 TRUE
"Chr1SNP711" "Chr1SNP711" FALSE 0 FALSE
"Chr1SNP712" "Chr1SNP712" FALSE 0 FALSE
"Chr1SNP713" "Chr1SNP713" FALSE 0 TRUE
"Chr1SNP714" "Chr1SNP714" FALSE 0 TRUE
"Chr1SNP715" "Chr1SNP715" FALSE 0 FALSE
"Chr1SNP716" "Chr1SNP716" FALSE 0 TRUE
"Chr1SNP717" "Chr1SNP717" FALSE 0 TRUE
"Chr1SNP718" "Chr1SNP718" FALSE 0 TRUE
"Chr1SNP719" "Chr1SNP719" FALSE 0 TRUE
"Chr1SNP720" "Chr1SNP720" FALSE 0 TRUE
"Chr1SNP721" "Chr1SNP721" FALSE 0 FALSE
"Chr1SNP722" "Chr1SNP722" FALSE 0 TRUE
"Chr1SNP723" "Chr1SNP723" TRUE -0.461660461807475 FALSE
"Chr1SNP724" "Chr1SNP724" FALSE 0 TRUE
"Chr1SNP725" "Chr1SNP725" FALSE 0 TRUE
"Chr1SNP726" "Chr1SNP726" FALSE 0 TRUE
"Chr1SNP727" "Chr1SNP727" TRUE 0.00599089350349289 FALSE
"Chr1SNP728" "Chr1SNP728" FALSE 0 TRUE
"Chr1SNP729" "Chr1SNP729" TRUE -0.108815524416753 FALSE
"Chr1SNP730" "Chr1SNP730" FALSE 0 FALSE
"Chr1SNP731" "Chr1SNP731" FALSE 0 TRUE
"Chr1SNP732" "Chr1SNP732" FALSE 0 FALSE
"Chr1SNP733" "Chr1SNP733" FALSE 0 TRUE
"Chr1SNP734" "Chr1SNP734" FALSE 0 FALSE
"Chr1SNP735" "Chr1SNP735" FALSE 0 FALSE
"Chr1SNP736" "Chr1SNP736" FALSE 0 TRUE
"Chr1SNP737" "Chr1SNP737" FALSE 0 TRUE
"Chr1SNP738" "Chr1SNP738" TRUE -0.0651121844487171 FALSE
"Chr1SNP739" "Chr1SNP739" FALSE 0 FALSE
"Chr1SNP740" "Chr1SNP740" FALSE 0 FALSE
"Chr1SNP741" "Chr1SNP741" FALSE 0 FALSE
"Chr1SNP742" "Chr1SNP742" FALSE 0 TRUE
"Chr1SNP743" "Chr1SNP743" FALSE 0 FALSE
"Chr1SNP744" "Chr1SNP744" TRUE -0.411280295853931 FALSE
"Chr1SNP745" "Chr1SNP745" FALSE 0 TRUE
"Chr1SNP746" "Chr1SNP746" FALSE 0 TRUE
"Chr1SNP747" "Chr1SNP747" FALSE 0 FALSE
"Chr1SNP748" "Chr1SNP748" FALSE 0 FALSE
"Chr1SNP749" "Chr1SNP749" FALSE 0 FALSE
"Chr1SNP750" "Chr1SNP750" FALSE 0 FALSE
"Chr1SNP751" "Chr1SNP751" FALSE 0 TRUE
"Chr1SNP752" "Chr1SNP752" FALSE 0 FALSE
"Chr1SNP753" "Chr1SNP753" FALSE 0 TRUE
"Chr1SNP754" "Chr1SNP754" FALSE 0 FALSE
"Chr1SNP755" "Chr1SNP755" FALSE 0 FALSE
"Chr1SNP756" "Chr1SNP756" FALSE 0 FALSE
"Chr1SNP757" "Chr1SNP757" FALSE 0 FALSE
"Chr1SNP758" "Chr1SNP758" FALSE 0 FALSE
"Chr1SNP759" "Chr1SNP759" FALSE 0 TRUE
"Chr1SNP760" "Chr1SNP760" FALSE 0 FALSE
"Chr1SNP761" "Chr1SNP761" FALSE 0 TRUE
"Chr1SNP762" "Chr1SNP762" FALSE 0 TRUE
"Chr1SNP763" "Chr1SNP763" FALSE 0 FALSE
"Chr1SNP764" "Chr1SNP764" FALSE 0 FALSE
"Chr1SNP765" "Chr1SNP765" FALSE 0 TRUE
"Chr1SNP766" "Chr1SNP766" FALSE 0 TRUE
"Chr1SNP767" "Chr1SNP767" FALSE 0 FALSE
"Chr1SNP768" "Chr1SNP768" FALSE 0 FALSE
"Chr1SNP769" "Chr1SNP769" FALSE 0 TRUE
"Chr1SNP770" "Chr1SNP770" FALSE 0 FALSE
"Chr1SNP771" "Chr1SNP771" FALSE 0 TRUE
"Chr1SNP772" "Chr1SNP772" FALSE 0 FALSE
"Chr1SNP773" "Chr1SNP773" FALSE 0 TRUE
"Chr1SNP774" "Chr1SNP774" FALSE 0 FALSE
"Chr1SNP775" "Chr1SNP775" FALSE 0 FALSE
"Chr1SNP776" "Chr1SNP776" FALSE 0 FALSE
"Chr1SNP777" "Chr1SNP777" FALSE 0 TRUE
"Chr1SNP778" "Chr1SNP778" FALSE 0 FALSE
"Chr1SNP779" "Chr1SNP779" FALSE 0 FALSE
"Chr1SNP780" "Chr1SNP780" FALSE 0 FALSE
"Chr1SNP781" "Chr1SNP781" FALSE 0 TRUE
"Chr1SNP782" "Chr1SNP782" FALSE 0 FALSE
"Chr1SNP783" "Chr1SNP783" FALSE 0 FALSE
"Chr1SNP784" "Chr1SNP784" TRUE 0.00907563660053404 FALSE
"Chr1SNP785" "Chr1SNP785" FALSE 0 FALSE
"Chr1SNP786" "Chr1SNP786" FALSE 0 FALSE
"Chr1SNP787" "Chr1SNP787" FALSE 0 FALSE
"Chr1SNP788" "Chr1SNP788" FALSE 0 FALSE
"Chr1SNP789" "Chr1SNP789" FALSE 0 FALSE
"Chr1SNP790" "Chr1SNP790" TRUE -0.580924031889384 FALSE
"Chr1SNP791" "Chr1SNP791" FALSE 0 TRUE
"Chr1SNP792" "Chr1SNP792" FALSE 0 TRUE
"Chr1SNP793" "Chr1SNP793" TRUE -0.289848405162151 FALSE
"Chr1SNP794" "Chr1SNP794" FALSE 0 FALSE
"Chr1SNP795" "Chr1SNP795" FALSE 0 FALSE
"Chr1SNP796" "Chr1SNP796" FALSE 0 FALSE
"Chr1SNP797" "Chr1SNP797" FALSE 0 FALSE
"Chr1SNP798" "Chr1SNP798" FALSE 0 TRUE
"Chr1SNP799" "Chr1SNP799" FALSE 0 FALSE
"Chr1SNP800" "Chr1SNP800" FALSE 0 FALSE
"Chr1SNP801" "Chr1SNP801" FALSE 0 FALSE
"Chr1SNP802" "Chr1SNP802" FALSE 0 TRUE
"Chr1SNP803" "Chr1SNP803" FALSE 0 FALSE
"Chr1SNP804" "Chr1SNP804" FALSE 0 TRUE
"Chr1SNP805" "Chr1SNP805" FALSE 0 TRUE
"Chr1SNP806" "Chr1SNP806" TRUE 0.299085963333895 FALSE
"Chr1SNP807" "Chr1SNP807" FALSE 0 TRUE
"Chr1SNP808" "Chr1SNP808" FALSE 0 FALSE
"Chr1SNP809" "Chr1SNP809" FALSE 0 TRUE
"Chr1SNP810" "Chr1SNP810" FALSE 0 FALSE
"Chr1SNP811" "Chr1SNP811" TRUE -0.0932910082170352 FALSE
"Chr1SNP812" "Chr1SNP812" FALSE 0 FALSE
"Chr1SNP813" "Chr1SNP813" FALSE 0 FALSE
"Chr1SNP814" "Chr1SNP814" FALSE 0 TRUE
"Chr1SNP815" "Chr1SNP815" FALSE 0 TRUE
"Chr1SNP816" "Chr1SNP816" FALSE 0 FALSE
"Chr1SNP817" "Chr1SNP817" FALSE 0 FALSE
"Chr1SNP818" "Chr1SNP818" TRUE 0.836631590918782 FALSE
"Chr1SNP819" "Chr1SNP819" FALSE 0 TRUE
"Chr1SNP820" "Chr1SNP820" FALSE 0 FALSE
"Chr1SNP821" "Chr1SNP821" FALSE 0 TRUE
"Chr1SNP822" "Chr1SNP822" FALSE 0 FALSE
"Chr1SNP823" "Chr1SNP823" FALSE 0 FALSE
"Chr1SNP824" "Chr1SNP824" FALSE 0 FALSE
"Chr1SNP825" "Chr1SNP825" FALSE 0 TRUE
"Chr1SNP826" "Chr1SNP826" FALSE 0 TRUE
"Chr1SNP827" "Chr1SNP827" FALSE 0 FALSE
"Chr1SNP828" "Chr1SNP828" FALSE 0 FALSE
"Chr1SNP829" "Chr1SNP829" FALSE 0 FALSE
"Chr1SNP830" "Chr1SNP830" FALSE 0 TRUE
"Chr1SNP831" "Chr1SNP831" FALSE 0 FALSE
"Chr1SNP832" "Chr1SNP832" FALSE 0 FALSE
"Chr1SNP833" "Chr1SNP833" FALSE 0 FALSE
"Chr1SNP834" "Chr1SNP834" FALSE 0 TRUE
"Chr1SNP835" "Chr1SNP835" FALSE 0 TRUE
"Chr1SNP836" "Chr1SNP836" FALSE 0 FALSE
"Chr1SNP837" "Chr1SNP837" FALSE 0 FALSE
"Chr1SNP838" "Chr1SNP838" FALSE 0 FALSE
"Chr1SNP839" "Chr1SNP839" FALSE 0 FALSE
"Chr1SNP840" "Chr1SNP840" FALSE 0 FALSE
"Chr1SNP841" "Chr1SNP841" FALSE 0 TRUE
"Chr1SNP842" "Chr1SNP842" FALSE 0 FALSE
"Chr1SNP843" "Chr1SNP843" FALSE 0 TRUE
"Chr1SNP844" "Chr1SNP844" FALSE 0 FALSE
"Chr1SNP845" "Chr1SNP845" FALSE 0 FALSE
"Chr1SNP846" "Chr1SNP846" FALSE 0 TRUE
"Chr1SNP847" "Chr1SNP847" FALSE 0 TRUE
"Chr1SNP848" "Chr1SNP848" FALSE 0 FALSE
"Chr1SNP849" "Chr1SNP849" FALSE 0 TRUE
"Chr1SNP850" "Chr1SNP850" TRUE 0.0804402805099809 FALSE
"Chr1SNP851" "Chr1SNP851" FALSE 0 TRUE
"Chr1SNP852" "Chr1SNP852" FALSE 0 FALSE
"Chr1SNP853" "Chr1SNP853" FALSE 0 FALSE
"Chr1SNP854" "Chr1SNP854" FALSE 0 TRUE
"Chr1SNP855" "Chr1SNP855" FALSE 0 TRUE
"Chr1SNP856" "Chr1SNP856" FALSE 0 TRUE
"Chr1SNP857" "Chr1SNP857" FALSE 0 FALSE
"Chr1SNP858" "Chr1SNP858" FALSE 0 TRUE
"Chr1SNP859" "Chr1SNP859" FALSE 0 TRUE
"Chr1SNP860" "Chr1SNP860" FALSE 0 FALSE
"Chr1SNP861" "Chr1SNP861" FALSE 0 TRUE
"Chr1SNP862" "Chr1SNP862" FALSE 0 TRUE
"Chr1SNP863" "Chr1SNP863" FALSE 0 FALSE
"Chr1SNP864" "Chr1SNP864" FALSE 0 FALSE
"Chr1SNP865" "Chr1SNP865" FALSE 0 TRUE
"Chr1SNP866" "Chr1SNP866" FALSE 0 FALSE
"Chr1SNP867" "Chr1SNP867" FALSE 0 FALSE
"Chr1SNP868" "Chr1SNP868" FALSE 0 TRUE
"Chr1SNP869" "Chr1SNP869" FALSE 0 FALSE
"Chr1SNP870" "Chr1SNP870" FALSE 0 FALSE
"Chr1SNP871" "Chr1SNP871" FALSE 0 TRUE
"Chr1SNP872" "Chr1SNP872" FALSE 0 TRUE
"Chr1SNP873" "Chr1SNP873" FALSE 0 FALSE
"Chr1SNP874" "Chr1SNP874" FALSE 0 TRUE
"Chr1SNP875" "Chr1SNP875" FALSE 0 FALSE
"Chr1SNP876" "Chr1SNP876" FALSE 0 FALSE
"Chr1SNP877" "Chr1SNP877" FALSE 0 FALSE
"Chr1SNP878" "Chr1SNP878" FALSE 0 FALSE
"Chr1SNP879" "Chr1SNP879" FALSE 0 TRUE
"Chr1SNP880" "Chr1SNP880" FALSE 0 TRUE
"Chr1SNP881" "Chr1SNP881" FALSE 0 TRUE
"Chr1SNP882" "Chr1SNP882" FALSE 0 FALSE
"Chr1SNP883" "Chr1SNP883" TRUE -0.251712591952627 FALSE
"Chr1SNP884" "Chr1SNP884" FALSE 0 TRUE
"Chr1SNP885" "Chr1SNP885" FALSE 0 TRUE
"Chr1SNP886" "Chr1SNP886" FALSE 0 TRUE
"Chr1SNP887" "Chr1SNP887" FALSE 0 TRUE
"Chr1SNP888" "Chr1SNP888" TRUE -0.00000001322023632843 FALSE
"Chr1SNP889" "Chr1SNP889" FALSE 0 TRUE
"Chr1SNP890" "Chr1SNP890" FALSE 0 FALSE
"Chr1SNP891" "Chr1SNP891" FALSE 0 TRUE
"Chr1SNP892" "Chr1SNP892" FALSE 0 TRUE
"Chr1SNP893" "Chr1SNP893" FALSE 0 FALSE
"Chr1SNP894" "Chr1SNP894" FALSE 0 TRUE
"Chr1SNP895" "Chr1SNP895" FALSE 0 FALSE
"Chr1SNP896" "Chr1SNP896" FALSE 0 TRUE
"Chr1SNP897" "Chr1SNP897" TRUE 0.0771775343046865 FALSE
"Chr1SNP898" "Chr1SNP898" FALSE 0 FALSE
"Chr1SNP899" "Chr1SNP899" FALSE 0 FALSE
"Chr1SNP900" "Chr1SNP900" FALSE 0 FALSE
"Chr1SNP901" "Chr1SNP901" FALSE 0 TRUE
"Chr1SNP902" "Chr1SNP902" TRUE 0.299921562827284 FALSE
"Chr1SNP903" "Chr1SNP903" TRUE 1.97176611596538 FALSE
"Chr1SNP904" "Chr1SNP904" TRUE 0.307792789155951 FALSE
"Chr1SNP905" "Chr1SNP905" FALSE 0 TRUE
"Chr1SNP906" "Chr1SNP906" FALSE 0 TRUE
"Chr1SNP907" "Chr1SNP907" FALSE 0 TRUE
"Chr1SNP908" "Chr1SNP908" FALSE 0 FALSE
"Chr1SNP909" "Chr1SNP909" FALSE 0 TRUE
"Chr1SNP910" "Chr1SNP910" FALSE 0 TRUE
"Chr1SNP911" "Chr1SNP911" FALSE 0 FALSE
"Chr1SNP912" "Chr1SNP912" FALSE 0 FALSE
"Chr1SNP913" "Chr1SNP913" FALSE 0 TRUE
"Chr1SNP914" "Chr1SNP914" FALSE 0 FALSE
"Chr1SNP915" "Chr1SNP915" FALSE 0 FALSE
"Chr1SNP916" "Chr1SNP916" FALSE 0 FALSE
"Chr1SNP917" "Chr1SNP917" FALSE 0 TRUE
"Chr1SNP918" "Chr1SNP918" FALSE 0 TRUE
"Chr1SNP919" "Chr1SNP919" FALSE 0 FALSE
"Chr1SNP920" "Chr1SNP920" FALSE 0 TRUE
"Chr1SNP921" "Chr1SNP921" FALSE 0 FALSE
"Chr1SNP922" "Chr1SNP922" FALSE 0 TRUE
"Chr1SNP923" "Chr1SNP923" FALSE 0 FALSE
"Chr1SNP924" "Chr1SNP924" FALSE 0 FALSE
"Chr1SNP925" "Chr1SNP925" FALSE 0 FALSE
"Chr1SNP926" "Chr1SNP926" FALSE 0 FALSE
"Chr1SNP927" "Chr1SNP927" FALSE 0 TRUE
"Chr1SNP928" "Chr1SNP928" FALSE 0 FALSE
"Chr1SNP929" "Chr1SNP929" FALSE 0 TRUE
"Chr1SNP930" "Chr1SNP930" FALSE 0 TRUE
"Chr1SNP931" "Chr1SNP931" FALSE 0 FALSE
"Chr1SNP932" "Chr1SNP932" FALSE 0 TRUE
"Chr1SNP933" "Chr1SNP933" FALSE 0 FALSE
"Chr1SNP934" "Chr1SNP934" FALSE 0 FALSE
"Chr1SNP935" "Chr1SNP935" FALSE 0 TRUE
"Chr1SNP936" "Chr1SNP936" FALSE 0 FALSE
"Chr1SNP937" "Chr1SNP937" FALSE 0 FALSE
"Chr1SNP938" "Chr1SNP938" FALSE 0 FALSE
"Chr1SNP939" "Chr1SNP939" FALSE 0 TRUE
"Chr1SNP940" "Chr1SNP940" FALSE 0 TRUE
"Chr1SNP941" "Chr1SNP941" FALSE 0 FALSE
"Chr1SNP942" "Chr1SNP942" FALSE 0 FALSE
"Chr1SNP943" "Chr1SNP943" FALSE 0 FALSE
"Chr1SNP944" "Chr1SNP944" FALSE 0 TRUE
"Chr1SNP945" "Chr1SNP945" FALSE 0 FALSE
"Chr1SNP946" "Chr1SNP946" FALSE 0 FALSE
"Chr1SNP947" "Chr1SNP947" FALSE 0 FALSE
"Chr1SNP948" "Chr1SNP948" FALSE 0 TRUE
"Chr1SNP949" "Chr1SNP949" TRUE 0.311445934843079 FALSE
"Chr1SNP950" "Chr1SNP950" FALSE 0 FALSE
"Chr1SNP951" "Chr1SNP951" FALSE 0 FALSE
"Chr1SNP952" "Chr1SNP952" FALSE 0 TRUE
"Chr1SNP953" "Chr1SNP953" FALSE 0 TRUE
"Chr1SNP954" "Chr1SNP954" FALSE 0 TRUE
"Chr1SNP955" "Chr1SNP955" TRUE -0.0230320363384197 FALSE
"Chr1SNP956" "Chr1SNP956" FALSE 0 TRUE
"Chr1SNP957" "Chr1SNP957" FALSE 0 FALSE
"Chr1SNP958" "Chr1SNP958" FALSE 0 TRUE
"Chr1SNP959" "Chr1SNP959" FALSE 0 FALSE
"Chr1SNP960" "Chr1SNP960" FALSE 0 TRUE
"Chr1SNP961" "Chr1SNP961" FALSE 0 TRUE
"Chr1SNP962" "Chr1SNP962" FALSE 0 FALSE
"Chr1SNP963" "Chr1SNP963" TRUE 0.753584518873705 FALSE
"Chr1SNP964" "Chr1SNP964" FALSE 0 TRUE
"Chr1SNP965" "Chr1SNP965" FALSE 0 FALSE
"Chr1SNP966" "Chr1SNP966" FALSE 0 TRUE
"Chr1SNP967" "Chr1SNP967" FALSE 0 TRUE
"Chr1SNP968" "Chr1SNP968" FALSE 0 TRUE
"Chr1SNP969" "Chr1SNP969" FALSE 0 FALSE
"Chr1SNP970" "Chr1SNP970" FALSE 0 FALSE
"Chr1SNP971" "Chr1SNP971" FALSE 0 FALSE
"Chr1SNP972" "Chr1SNP972" FALSE 0 TRUE
"Chr1SNP973" "Chr1SNP973" FALSE 0 FALSE
"Chr1SNP974" "Chr1SNP974" FALSE 0 TRUE
"Chr1SNP975" "Chr1SNP975" FALSE 0 TRUE
"Chr1SNP976" "Chr1SNP976" FALSE 0 FALSE
"Chr1SNP977" "Chr1SNP977" FALSE 0 TRUE
"Chr1SNP978" "Chr1SNP978" FALSE 0 FALSE
"Chr1SNP979" "Chr1SNP979" FALSE 0 FALSE
"Chr1SNP980" "Chr1SNP980" FALSE 0 TRUE
"Chr1SNP981" "Chr1SNP981" FALSE 0 FALSE
"Chr1SNP982" "Chr1SNP982" FALSE 0 FALSE
"Chr1SNP983" "Chr1SNP983" TRUE -0.0404004186603724 FALSE
"Chr1SNP984" "Chr1SNP984" TRUE 1.27643000426804 FALSE
"Chr1SNP985" "Chr1SNP985" TRUE -0.0521486997524196 FALSE
"Chr1SNP986" "Chr1SNP986" FALSE 0 FALSE
"Chr1SNP987" "Chr1SNP987" FALSE 0 TRUE
"Chr1SNP988" "Chr1SNP988" FALSE 0 FALSE
"Chr1SNP989" "Chr1SNP989" FALSE 0 TRUE
"Chr1SNP990" "Chr1SNP990" FALSE 0 TRUE
"Chr1SNP991" "Chr1SNP991" FALSE 0 TRUE
"Chr1SNP992" "Chr1SNP992" FALSE 0 FALSE
"Chr1SNP993" "Chr1SNP993" FALSE 0 TRUE
"Chr1SNP994" "Chr1SNP994" FALSE 0 FALSE
"Chr1SNP995" "Chr1SNP995" FALSE 0 TRUE
"Chr1SNP996" "Chr1SNP996" FALSE 0 FALSE
"Chr1SNP997" "Chr1SNP997" FALSE 0 FALSE
"Chr1SNP998" "Chr1SNP998" FALSE 0 TRUE
"Chr1SNP999" "Chr1SNP999" FALSE 0 FALSE
"Chr1SNP1000" "Chr1SNP1000" FALSE 0 TRUE
"Chr1SNP1001" "Chr1SNP1001" FALSE 0 TRUE
"Chr1SNP1002" "Chr1SNP1002" FALSE 0 FALSE
"Chr1SNP1003" "Chr1SNP1003" TRUE 1.38702427831183 FALSE
"Chr1SNP1004" "Chr1SNP1004" FALSE 0 TRUE
"Chr1SNP1005" "Chr1SNP1005" FALSE 0 FALSE
"Chr1SNP1006" "Chr1SNP1006" FALSE 0 FALSE
"Chr1SNP1007" "Chr1SNP1007" FALSE 0 TRUE
"Chr1SNP1008" "Chr1SNP1008" FALSE 0 FALSE
"Chr1SNP1009" "Chr1SNP1009" FALSE 0 TRUE
"Chr1SNP1010" "Chr1SNP1010" FALSE 0 FALSE
"Chr1SNP1011" "Chr1SNP1011" FALSE 0 TRUE
"Chr1SNP1012" "Chr1SNP1012" TRUE 0.00815934549246605 FALSE
"Chr1SNP1013" "Chr1SNP1013" FALSE 0 FALSE
"Chr1SNP1014" "Chr1SNP1014" FALSE 0 TRUE
"Chr1SNP1015" "Chr1SNP1015" FALSE 0 FALSE
"Chr1SNP1016" "Chr1SNP1016" FALSE 0 FALSE
"Chr1SNP1017" "Chr1SNP1017" FALSE 0 FALSE
"Chr1SNP1018" "Chr1SNP1018" FALSE 0 FALSE
"Chr1SNP1019" "Chr1SNP1019" FALSE 0 FALSE
"Chr1SNP1020" "Chr1SNP1020" FALSE 0 FALSE
"Chr1SNP1021" "Chr1SNP1021" FALSE 0 TRUE
"Chr1SNP1022" "Chr1SNP1022" FALSE 0 TRUE
"Chr1SNP1023" "Chr1SNP1023" FALSE 0 FALSE
"Chr1SNP1024" "Chr1SNP1024" FALSE 0 TRUE
"Chr1SNP1025" "Chr1SNP1025" FALSE 0 FALSE
"Chr1SNP1026" "Chr1SNP1026" FALSE 0 FALSE
"Chr1SNP1027" "Chr1SNP1027" FALSE 0 TRUE
"Chr1SNP1028" "Chr1SNP1028" FALSE 0 FALSE
"Chr1SNP1029" "Chr1SNP1029" FALSE 0 TRUE
"Chr1SNP1030" "Chr1SNP1030" FALSE 0 FALSE
"Chr1SNP1031" "Chr1SNP1031" FALSE 0 TRUE
"Chr1SNP1032" "Chr1SNP1032" FALSE 0 FALSE
"Chr1SNP1033" "Chr1SNP1033" FALSE 0 FALSE
"Chr1SNP1034" "Chr1SNP1034" TRUE 0.150655639477781 FALSE
"Chr1SNP1035" "Chr1SNP1035" FALSE 0 FALSE
"Chr1SNP1036" "Chr1SNP1036" FALSE 0 FALSE
"Chr1SNP1037" "Chr1SNP1037" FALSE 0 TRUE
"Chr1SNP1038" "Chr1SNP1038" FALSE 0 FALSE
"Chr1SNP1039" "Chr1SNP1039" FALSE 0 TRUE
"Chr1SNP1040" "Chr1SNP1040" FALSE 0 FALSE
"Chr1SNP1041" "Chr1SNP1041" FALSE 0 TRUE
"Chr1SNP1042" "Chr1SNP1042" FALSE 0 FALSE
"Chr1SNP1043" "Chr1SNP1043" FALSE 0 FALSE
"Chr1SNP1044" "Chr1SNP1044" FALSE 0 FALSE
"Chr1SNP1045" "Chr1SNP1045" FALSE 0 FALSE
"Chr1SNP1046" "Chr1SNP1046" FALSE 0 TRUE
"Chr1SNP1047" "Chr1SNP1047" FALSE 0 FALSE
"Chr1SNP1048" "Chr1SNP1048" FALSE 0 TRUE
"Chr1SNP1049" "Chr1SNP1049" FALSE 0 FALSE
"Chr1SNP1050" "Chr1SNP1050" FALSE 0 FALSE
"Chr1SNP1051" "Chr1SNP1051" TRUE 1.63216791164806 FALSE
"Chr1SNP1052" "Chr1SNP1052" TRUE -0.0384824835330987 FALSE
"Chr1SNP1053" "Chr1SNP1053" FALSE 0 TRUE
"Chr1SNP1054" "Chr1SNP1054" FALSE 0 FALSE
"Chr1SNP1055" "Chr1SNP1055" FALSE 0 FALSE
"Chr1SNP1056" "Chr1SNP1056" FALSE 0 TRUE
"Chr1SNP1057" "Chr1SNP1057" FALSE 0 FALSE
"Chr1SNP1058" "Chr1SNP1058" FALSE 0 FALSE
"Chr1SNP1059" "Chr1SNP1059" FALSE 0 FALSE
"Chr1SNP1060" "Chr1SNP1060" FALSE 0 TRUE
"Chr1SNP1061" "Chr1SNP1061" FALSE 0 FALSE
"Chr1SNP1062" "Chr1SNP1062" FALSE 0 FALSE
"Chr1SNP1063" "Chr1SNP1063" FALSE 0 FALSE
"Chr1SNP1064" "Chr1SNP1064" FALSE 0 FALSE
"Chr1SNP1065" "Chr1SNP1065" FALSE 0 TRUE
"Chr1SNP1066" "Chr1SNP1066" FALSE 0 FALSE
"Chr1SNP1067" "Chr1SNP1067" FALSE 0 FALSE
"Chr1SNP1068" "Chr1SNP1068" FALSE 0 TRUE
"Chr1SNP1069" "Chr1SNP1069" TRUE -0.331444624032901 FALSE
"Chr1SNP1070" "Chr1SNP1070" FALSE 0 FALSE
"Chr1SNP1071" "Chr1SNP1071" FALSE 0 FALSE
"Chr1SNP1072" "Chr1SNP1072" FALSE 0 FALSE
"Chr1SNP1073" "Chr1SNP1073" FALSE 0 TRUE
"Chr1SNP1074" "Chr1SNP1074" FALSE 0 TRUE
"Chr1SNP1075" "Chr1SNP1075" FALSE 0 FALSE
"Chr1SNP1076" "Chr1SNP1076" FALSE 0 FALSE
"Chr1SNP1077" "Chr1SNP1077" FALSE 0 FALSE
"Chr1SNP1078" "Chr1SNP1078" FALSE 0 FALSE
"Chr1SNP1079" "Chr1SNP1079" FALSE 0 FALSE
"Chr1SNP1080" "Chr1SNP1080" FALSE 0 TRUE
"Chr1SNP1081" "Chr1SNP1081" FALSE 0 TRUE
"Chr1SNP1082" "Chr1SNP1082" TRUE 0.00942571346538726 FALSE
"Chr1SNP1083" "Chr1SNP1083" FALSE 0 FALSE
"Chr1SNP1084" "Chr1SNP1084" FALSE 0 FALSE
"Chr1SNP1085" "Chr1SNP1085" TRUE -0.206734996170521 FALSE
"Chr1SNP1086" "Chr1SNP1086" FALSE 0 FALSE
"Chr1SNP1087" "Chr1SNP1087" FALSE 0 TRUE
"Chr1SNP1088" "Chr1SNP1088" FALSE 0 FALSE
"Chr1SNP1089" "Chr1SNP1089" FALSE 0 FALSE
"Chr1SNP1090" "Chr1SNP1090" FALSE 0 FALSE
"Chr1SNP1091" "Chr1SNP1091" FALSE 0 TRUE
"Chr1SNP1092" "Chr1SNP1092" FALSE 0 FALSE
"Chr1SNP1093" "Chr1SNP1093" FALSE 0 TRUE
"Chr1SNP1094" "Chr1SNP1094" FALSE 0 FALSE
"Chr1SNP1095" "Chr1SNP1095" FALSE 0 TRUE
"Chr1SNP1096" "Chr1SNP1096" FALSE 0 FALSE
"Chr1SNP1097" "Chr1SNP1097" FALSE 0 FALSE
"Chr1SNP1098" "Chr1SNP1098" FALSE 0 FALSE
"Chr1SNP1099" "Chr1SNP1099" FALSE 0 FALSE
"Chr1SNP1100" "Chr1SNP1100" FALSE 0 FALSE
"Chr1SNP1101" "Chr1SNP1101" FALSE 0 TRUE
"Chr1SNP1102" "Chr1SNP1102" FALSE 0 FALSE
"Chr1SNP1103" "Chr1SNP1103" FALSE 0 FALSE
"Chr1SNP1104" "Chr1SNP1104" FALSE 0 FALSE
"Chr1SNP1105" "Chr1SNP1105" FALSE 0 TRUE
"Chr1SNP1106" "Chr1SNP1106" FALSE 0 FALSE
"Chr1SNP1107" "Chr1SNP1107" FALSE 0 TRUE
"Chr1SNP1108" "Chr1SNP1108" FALSE 0 FALSE
"Chr1SNP1109" "Chr1SNP1109" FALSE 0 FALSE
"Chr1SNP1110" "Chr1SNP1110" FALSE 0 TRUE
"Chr1SNP1111" "Chr1SNP1111" FALSE 0 FALSE
"Chr1SNP1112" "Chr1SNP1112" FALSE 0 TRUE
"Chr1SNP1113" "Chr1SNP1113" FALSE 0 TRUE
"Chr1SNP1114" "Chr1SNP1114" FALSE 0 FALSE
"Chr1SNP1115" "Chr1SNP1115" FALSE 0 FALSE
"Chr1SNP1116" "Chr1SNP1116" FALSE 0 FALSE
"Chr1SNP1117" "Chr1SNP1117" FALSE 0 TRUE
"Chr1SNP1118" "Chr1SNP1118" FALSE 0 FALSE
"Chr1SNP1119" "Chr1SNP1119" FALSE 0 TRUE
"Chr1SNP1120" "Chr1SNP1120" FALSE 0 FALSE
"Chr1SNP1121" "Chr1SNP1121" FALSE 0 TRUE
"Chr1SNP1122" "Chr1SNP1122" FALSE 0 FALSE
"Chr1SNP1123" "Chr1SNP1123" FALSE 0 FALSE
"Chr1SNP1124" "Chr1SNP1124" FALSE 0 TRUE
"Chr1SNP1125" "Chr1SNP1125" FALSE 0 FALSE
"Chr1SNP1126" "Chr1SNP1126" FALSE 0 FALSE
"Chr1SNP1127" "Chr1SNP1127" FALSE 0 TRUE
"Chr1SNP1128" "Chr1SNP1128" FALSE 0 FALSE
"Chr1SNP1129" "Chr1SNP1129" TRUE 0.345826350875031 FALSE
"Chr1SNP1130" "Chr1SNP1130" FALSE 0 FALSE
"Chr1SNP1131" "Chr1SNP1131" FALSE 0 FALSE
"Chr1SNP1132" "Chr1SNP1132" FALSE 0 TRUE
"Chr1SNP1133" "Chr1SNP1133" FALSE 0 FALSE
"Chr1SNP1134" "Chr1SNP1134" FALSE 0 FALSE
"Chr1SNP1135" "Chr1SNP1135" FALSE 0 FALSE
"Chr1SNP1136" "Chr1SNP1136" FALSE 0 TRUE
"Chr1SNP1137" "Chr1SNP1137" FALSE 0 FALSE
"Chr1SNP1138" "Chr1SNP1138" TRUE -2.30849506475865 FALSE
"Chr1SNP1139" "Chr1SNP1139" FALSE 0 TRUE
"Chr1SNP1140" "Chr1SNP1140" FALSE 0 FALSE
"Chr1SNP1141" "Chr1SNP1141" FALSE 0 TRUE
"Chr1SNP1142" "Chr1SNP1142" TRUE -1.20745697691225 FALSE
"Chr1SNP1143" "Chr1SNP1143" FALSE 0 FALSE
"Chr1SNP1144" "Chr1SNP1144" FALSE 0 FALSE
"Chr1SNP1145" "Chr1SNP1145" FALSE 0 TRUE
"Chr1SNP1146" "Chr1SNP1146" FALSE 0 FALSE
"Chr1SNP1147" "Chr1SNP1147" TRUE -0.122648729934505 FALSE
"Chr1SNP1148" "Chr1SNP1148" FALSE 0 TRUE
"Chr1SNP1149" "Chr1SNP1149" FALSE 0 FALSE
"Chr1SNP1150" "Chr1SNP1150" FALSE 0 FALSE
"Chr1SNP1151" "Chr1SNP1151" TRUE -0.00206556544853334 FALSE
"Chr1SNP1152" "Chr1SNP1152" FALSE 0 FALSE
"Chr1SNP1153" "Chr1SNP1153" FALSE 0 TRUE
"Chr1SNP1154" "Chr1SNP1154" FALSE 0 FALSE
"Chr1SNP1155" "Chr1SNP1155" FALSE 0 FALSE
"Chr1SNP1156" "Chr1SNP1156" FALSE 0 FALSE
"Chr1SNP1157" "Chr1SNP1157" FALSE 0 TRUE
"Chr1SNP1158" "Chr1SNP1158" FALSE 0 TRUE
"Chr1SNP1159" "Chr1SNP1159" FALSE 0 FALSE
"Chr1SNP1160" "Chr1SNP1160" FALSE 0 FALSE
"Chr1SNP1161" "Chr1SNP1161" FALSE 0 FALSE
"Chr1SNP1162" "Chr1SNP1162" FALSE 0 TRUE
"Chr1SNP1163" "Chr1SNP1163" FALSE 0 FALSE
"Chr1SNP1164" "Chr1SNP1164" FALSE 0 FALSE
"Chr1SNP1165" "Chr1SNP1165" FALSE 0 FALSE
"Chr1SNP1166" "Chr1SNP1166" FALSE 0 FALSE
"Chr1SNP1167" "Chr1SNP1167" FALSE 0 FALSE
"Chr1SNP1168" "Chr1SNP1168" FALSE 0 FALSE
"Chr1SNP1169" "Chr1SNP1169" FALSE 0 TRUE
"Chr1SNP1170" "Chr1SNP1170" FALSE 0 FALSE
"Chr1SNP1171" "Chr1SNP1171" FALSE 0 FALSE
"Chr1SNP1172" "Chr1SNP1172" FALSE 0 TRUE
"Chr1SNP1173" "Chr1SNP1173" FALSE 0 FALSE
"Chr1SNP1174" "Chr1SNP1174" FALSE 0 FALSE
"Chr1SNP1175" "Chr1SNP1175" FALSE 0 FALSE
"Chr1SNP1176" "Chr1SNP1176" FALSE 0 TRUE
"Chr1SNP1177" "Chr1SNP1177" TRUE -0.0197528204482843 FALSE
"Chr1SNP1178" "Chr1SNP1178" FALSE 0 TRUE
"Chr1SNP1179" "Chr1SNP1179" FALSE 0 FALSE
"Chr1SNP1180" "Chr1SNP1180" FALSE 0 FALSE
"Chr1SNP1181" "Chr1SNP1181" FALSE 0 FALSE
"Chr1SNP1182" "Chr1SNP1182" TRUE -0.386095151900208 FALSE
"Chr1SNP1183" "Chr1SNP1183" FALSE 0 FALSE
"Chr1SNP1184" "Chr1SNP1184" FALSE 0 FALSE
"Chr1SNP1185" "Chr1SNP1185" FALSE 0 FALSE
"Chr1SNP1186" "Chr1SNP1186" FALSE 0 FALSE
"Chr1SNP1187" "Chr1SNP1187" TRUE -0.695261339718287 FALSE
"Chr1SNP1188" "Chr1SNP1188" FALSE 0 FALSE
"Chr1SNP1189" "Chr1SNP1189" FALSE 0 TRUE
"Chr1SNP1190" "Chr1SNP1190" FALSE 0 FALSE
"Chr1SNP1191" "Chr1SNP1191" FALSE 0 TRUE
"Chr1SNP1192" "Chr1SNP1192" FALSE 0 FALSE
"Chr1SNP1193" "Chr1SNP1193" FALSE 0 FALSE
"Chr1SNP1194" "Chr1SNP1194" FALSE 0 FALSE
"Chr1SNP1195" "Chr1SNP1195" FALSE 0 TRUE
"Chr1SNP1196" "Chr1SNP1196" FALSE 0 FALSE
"Chr1SNP1197" "Chr1SNP1197" FALSE 0 FALSE
"Chr1SNP1198" "Chr1SNP1198" FALSE 0 FALSE
"Chr1SNP1199" "Chr1SNP1199" FALSE 0 TRUE
"Chr1SNP1200" "Chr1SNP1200" FALSE 0 FALSE
"Chr1SNP1201" "Chr1SNP1201" FALSE 0 FALSE
"Chr1SNP1202" "Chr1SNP1202" FALSE 0 TRUE
"Chr1SNP1203" "Chr1SNP1203" FALSE 0 FALSE
"Chr1SNP1204" "Chr1SNP1204" FALSE 0 FALSE
"Chr1SNP1205" "Chr1SNP1205" FALSE 0 FALSE
"Chr1SNP1206" "Chr1SNP1206" FALSE 0 TRUE
"Chr1SNP1207" "Chr1SNP1207" FALSE 0 FALSE
"Chr1SNP1208" "Chr1SNP1208" FALSE 0 FALSE
"Chr1SNP1209" "Chr1SNP1209" FALSE 0 TRUE
"Chr1SNP1210" "Chr1SNP1210" FALSE 0 TRUE
"Chr1SNP1211" "Chr1SNP1211" FALSE 0 FALSE
"Chr1SNP1212" "Chr1SNP1212" FALSE 0 TRUE
"Chr1SNP1213" "Chr1SNP1213" FALSE 0 FALSE
"Chr1SNP1214" "Chr1SNP1214" FALSE 0 FALSE
"Chr1SNP1215" "Chr1SNP1215" FALSE 0 TRUE
"Chr1SNP1216" "Chr1SNP1216" FALSE 0 FALSE
"Chr1SNP1217" "Chr1SNP1217" FALSE 0 TRUE
"Chr1SNP1218" "Chr1SNP1218" TRUE -0.16152996889581 FALSE
"Chr1SNP1219" "Chr1SNP1219" FALSE 0 FALSE
"Chr1SNP1220" "Chr1SNP1220" FALSE 0 FALSE
"Chr1SNP1221" "Chr1SNP1221" FALSE 0 TRUE
"Chr1SNP1222" "Chr1SNP1222" FALSE 0 FALSE
"Chr1SNP1223" "Chr1SNP1223" FALSE 0 TRUE
"Chr1SNP1224" "Chr1SNP1224" FALSE 0 TRUE
"Chr1SNP1225" "Chr1SNP1225" FALSE 0 FALSE
"Chr1SNP1226" "Chr1SNP1226" FALSE 0 TRUE
"Chr1SNP1227" "Chr1SNP1227" FALSE 0 FALSE
"Chr1SNP1228" "Chr1SNP1228" FALSE 0 FALSE
"Chr1SNP1229" "Chr1SNP1229" FALSE 0 FALSE
"Chr1SNP1230" "Chr1SNP1230" FALSE 0 FALSE
"Chr1SNP1231" "Chr1SNP1231" FALSE 0 FALSE
"Chr1SNP1232" "Chr1SNP1232" FALSE 0 TRUE
"Chr1SNP1233" "Chr1SNP1233" FALSE 0 FALSE
"Chr1SNP1234" "Chr1SNP1234" FALSE 0 TRUE
"Chr1SNP1235" "Chr1SNP1235" FALSE 0 TRUE
"Chr1SNP1236" "Chr1SNP1236" FALSE 0 TRUE
"Chr1SNP1237" "Chr1SNP1237" FALSE 0 FALSE
"Chr1SNP1238" "Chr1SNP1238" FALSE 0 TRUE
"Chr1SNP1239" "Chr1SNP1239" FALSE 0 FALSE
"Chr1SNP1240" "Chr1SNP1240" FALSE 0 FALSE
"Chr1SNP1241" "Chr1SNP1241" FALSE 0 FALSE
"Chr1SNP1242" "Chr1SNP1242" FALSE 0 FALSE
"Chr1SNP1243" "Chr1SNP1243" FALSE 0 FALSE
"Chr1SNP1244" "Chr1SNP1244" FALSE 0 FALSE
"Chr1SNP1245" "Chr1SNP1245" FALSE 0 TRUE
"Chr1SNP1246" "Chr1SNP1246" FALSE 0 TRUE
"Chr1SNP1247" "Chr1SNP1247" FALSE 0 FALSE
"Chr1SNP1248" "Chr1SNP1248" FALSE 0 TRUE
"Chr1SNP1249" "Chr1SNP1249" FALSE 0 TRUE
"Chr1SNP1250" "Chr1SNP1250" FALSE 0 TRUE
"Chr1SNP1251" "Chr1SNP1251" FALSE 0 FALSE
"Chr1SNP1252" "Chr1SNP1252" FALSE 0 TRUE
"Chr1SNP1253" "Chr1SNP1253" FALSE 0 FALSE
"Chr1SNP1254" "Chr1SNP1254" FALSE 0 TRUE
"Chr1SNP1255" "Chr1SNP1255" FALSE 0 FALSE
"Chr1SNP1256" "Chr1SNP1256" FALSE 0 FALSE
"Chr1SNP1257" "Chr1SNP1257" FALSE 0 FALSE
"Chr1SNP1258" "Chr1SNP1258" FALSE 0 TRUE
"Chr1SNP1259" "Chr1SNP1259" FALSE 0 FALSE
"Chr1SNP1260" "Chr1SNP1260" TRUE -0.304211880118225 FALSE
"Chr1SNP1261" "Chr1SNP1261" FALSE 0 TRUE
"Chr1SNP1262" "Chr1SNP1262" TRUE -0.843232486889119 FALSE
"Chr1SNP1263" "Chr1SNP1263" FALSE 0 FALSE
"Chr1SNP1264" "Chr1SNP1264" FALSE 0 FALSE
"Chr1SNP1265" "Chr1SNP1265" FALSE 0 FALSE
"Chr1SNP1266" "Chr1SNP1266" FALSE 0 FALSE
"Chr1SNP1267" "Chr1SNP1267" FALSE 0 TRUE
"Chr1SNP1268" "Chr1SNP1268" TRUE -0.0699628971453661 FALSE
"Chr1SNP1269" "Chr1SNP1269" FALSE 0 FALSE
"Chr1SNP1270" "Chr1SNP1270" FALSE 0 TRUE
"Chr1SNP1271" "Chr1SNP1271" FALSE 0 FALSE
"Chr1SNP1272" "Chr1SNP1272" FALSE 0 FALSE
"Chr1SNP1273" "Chr1SNP1273" TRUE -0.278682526213849 FALSE
"Chr1SNP1274" "Chr1SNP1274" FALSE 0 FALSE
"Chr1SNP1275" "Chr1SNP1275" FALSE 0 TRUE
"Chr1SNP1276" "Chr1SNP1276" FALSE 0 FALSE
"Chr1SNP1277" "Chr1SNP1277" FALSE 0 FALSE
"Chr1SNP1278" "Chr1SNP1278" FALSE 0 FALSE
"Chr1SNP1279" "Chr1SNP1279" FALSE 0 FALSE
"Chr1SNP1280" "Chr1SNP1280" FALSE 0 FALSE
"Chr1SNP1281" "Chr1SNP1281" FALSE 0 TRUE
"Chr1SNP1282" "Chr1SNP1282" FALSE 0 FALSE
"Chr1SNP1283" "Chr1SNP1283" TRUE 0.100276781324014 FALSE
"Chr1SNP1284" "Chr1SNP1284" FALSE 0 TRUE
"Chr1SNP1285" "Chr1SNP1285" FALSE 0 TRUE
"Chr1SNP1286" "Chr1SNP1286" FALSE 0 FALSE
"Chr1SNP1287" "Chr1SNP1287" FALSE 0 TRUE
"Chr1SNP1288" "Chr1SNP1288" FALSE 0 FALSE
"Chr1SNP1289" "Chr1SNP1289" FALSE 0 TRUE
"Chr1SNP1290" "Chr1SNP1290" FALSE 0 FALSE
"Chr1SNP1291" "Chr1SNP1291" FALSE 0 FALSE
"Chr1SNP1292" "Chr1SNP1292" FALSE 0 TRUE
"Chr1SNP1293" "Chr1SNP1293" FALSE 0 FALSE
"Chr1SNP1294" "Chr1SNP1294" FALSE 0 FALSE
"Chr1SNP1295" "Chr1SNP1295" FALSE 0 FALSE
"Chr1SNP1296" "Chr1SNP1296" FALSE 0 FALSE
"Chr1SNP1297" "Chr1SNP1297" FALSE 0 TRUE
"Chr1SNP1298" "Chr1SNP1298" FALSE 0 FALSE
"Chr1SNP1299" "Chr1SNP1299" FALSE 0 TRUE
"Chr1SNP1300" "Chr1SNP1300" FALSE 0 FALSE
"Chr1SNP1301" "Chr1SNP1301" FALSE 0 FALSE
"Chr1SNP1302" "Chr1SNP1302" FALSE 0 FALSE
"Chr1SNP1303" "Chr1SNP1303" FALSE 0 FALSE
"Chr1SNP1304" "Chr1SNP1304" FALSE 0 FALSE
"Chr1SNP1305" "Chr1SNP1305" FALSE 0 FALSE
"Chr1SNP1306" "Chr1SNP1306" FALSE 0 TRUE
"Chr1SNP1307" "Chr1SNP1307" FALSE 0 TRUE
"Chr1SNP1308" "Chr1SNP1308" FALSE 0 FALSE
"Chr1SNP1309" "Chr1SNP1309" FALSE 0 TRUE
"Chr1SNP1310" "Chr1SNP1310" FALSE 0 TRUE
"Chr1SNP1311" "Chr1SNP1311" FALSE 0 TRUE
"Chr1SNP1312" "Chr1SNP1312" FALSE 0 FALSE
"Chr1SNP1313" "Chr1SNP1313" TRUE 0.0248440312801746 FALSE
"Chr1SNP1314" "Chr1SNP1314" FALSE 0 FALSE
"Chr1SNP1315" "Chr1SNP1315" FALSE 0 TRUE
"Chr1SNP1316" "Chr1SNP1316" FALSE 0 TRUE
"Chr1SNP1317" "Chr1SNP1317" FALSE 0 FALSE
"Chr1SNP1318" "Chr1SNP1318" FALSE 0 FALSE
"Chr1SNP1319" "Chr1SNP1319" FALSE 0 TRUE
"Chr1SNP1320" "Chr1SNP1320" FALSE 0 FALSE
"Chr1SNP1321" "Chr1SNP1321" FALSE 0 FALSE
"Chr1SNP1322" "Chr1SNP1322" FALSE 0 TRUE
"Chr1SNP1323" "Chr1SNP1323" FALSE 0 FALSE
"Chr1SNP1324" "Chr1SNP1324" TRUE 0.000327682314328636 FALSE
"Chr1SNP1325" "Chr1SNP1325" TRUE -0.290434146860839 FALSE
"Chr1SNP1326" "Chr1SNP1326" FALSE 0 TRUE
"Chr1SNP1327" "Chr1SNP1327" FALSE 0 TRUE
"Chr1SNP1328" "Chr1SNP1328" FALSE 0 TRUE
"Chr1SNP1329" "Chr1SNP1329" FALSE 0 FALSE
"Chr1SNP1330" "Chr1SNP1330" FALSE 0 TRUE
"Chr1SNP1331" "Chr1SNP1331" TRUE -0.000117586872496204 FALSE
"Chr1SNP1332" "Chr1SNP1332" TRUE -0.116511749647796 FALSE
"Chr1SNP1333" "Chr1SNP1333" FALSE 0 TRUE
"Chr1SNP1334" "Chr1SNP1334" FALSE 0 TRUE
"Chr1SNP1335" "Chr1SNP1335" FALSE 0 FALSE
"Chr1SNP1336" "Chr1SNP1336" FALSE 0 FALSE
"Chr1SNP1337" "Chr1SNP1337" TRUE 0.000912915526720942 FALSE
"Chr1SNP1338" "Chr1SNP1338" FALSE 0 FALSE
"Chr1SNP1339" "Chr1SNP1339" FALSE 0 FALSE
"Chr1SNP1340" "Chr1SNP1340" FALSE 0 TRUE
"Chr1SNP1341" "Chr1SNP1341" FALSE 0 FALSE
"Chr1SNP1342" "Chr1SNP1342" FALSE 0 TRUE
"Chr1SNP1343" "Chr1SNP1343" FALSE 0 TRUE
"Chr1SNP1344" "Chr1SNP1344" FALSE 0 TRUE
"Chr1SNP1345" "Chr1SNP1345" FALSE 0 FALSE
"Chr1SNP1346" "Chr1SNP1346" TRUE -0.00256951495594603 FALSE
"Chr1SNP1347" "Chr1SNP1347" FALSE 0 FALSE
"Chr1SNP1348" "Chr1SNP1348" FALSE 0 TRUE
"Chr1SNP1349" "Chr1SNP1349" FALSE 0 FALSE
"Chr1SNP1350" "Chr1SNP1350" FALSE 0 FALSE
"Chr1SNP1351" "Chr1SNP1351" FALSE 0 FALSE
"Chr1SNP1352" "Chr1SNP1352" FALSE 0 FALSE
"Chr1SNP1353" "Chr1SNP1353" FALSE 0 TRUE
"Chr1SNP1354" "Chr1SNP1354" FALSE 0 FALSE
"Chr1SNP1355" "Chr1SNP1355" FALSE 0 FALSE
"Chr1SNP1356" "Chr1SNP1356" FALSE 0 TRUE
"Chr1SNP1357" "Chr1SNP1357" TRUE 0.000376146149525681 FALSE
"Chr1SNP1358" "Chr1SNP1358" TRUE 0.0235129960290511 FALSE
"Chr1SNP1359" "Chr1SNP1359" FALSE 0 FALSE
"Chr1SNP1360" "Chr1SNP1360" FALSE 0 TRUE
"Chr1SNP1361" "Chr1SNP1361" FALSE 0 FALSE
"Chr1SNP1362" "Chr1SNP1362" FALSE 0 FALSE
"Chr1SNP1363" "Chr1SNP1363" FALSE 0 TRUE
"Chr1SNP1364" "Chr1SNP1364" FALSE 0 FALSE
"Chr1SNP1365" "Chr1SNP1365" FALSE 0 FALSE
"Chr1SNP1366" "Chr1SNP1366" TRUE -0.0800760314335258 FALSE
"Chr1SNP1367" "Chr1SNP1367" FALSE 0 TRUE
"Chr1SNP1368" "Chr1SNP1368" FALSE 0 FALSE
"Chr1SNP1369" "Chr1SNP1369" FALSE 0 FALSE
"Chr1SNP1370" "Chr1SNP1370" FALSE 0 FALSE
"Chr1SNP1371" "Chr1SNP1371" TRUE -0.302361823692566 FALSE
"Chr1SNP1372" "Chr1SNP1372" FALSE 0 TRUE
"Chr1SNP1373" "Chr1SNP1373" FALSE 0 FALSE
"Chr1SNP1374" "Chr1SNP1374" FALSE 0 FALSE
"Chr1SNP1375" "Chr1SNP1375" TRUE -0.109195253552673 FALSE
"Chr1SNP1376" "Chr1SNP1376" FALSE 0 FALSE
"Chr1SNP1377" "Chr1SNP1377" FALSE 0 FALSE
"Chr1SNP1378" "Chr1SNP1378" FALSE 0 FALSE
"Chr1SNP1379" "Chr1SNP1379" FALSE 0 TRUE
"Chr1SNP1380" "Chr1SNP1380" FALSE 0 FALSE
"Chr1SNP1381" "Chr1SNP1381" FALSE 0 FALSE
"Chr1SNP1382" "Chr1SNP1382" FALSE 0 FALSE
"Chr1SNP1383" "Chr1SNP1383" FALSE 0 FALSE
"Chr1SNP1384" "Chr1SNP1384" FALSE 0 FALSE
"Chr1SNP1385" "Chr1SNP1385" FALSE 0 FALSE
"Chr1SNP1386" "Chr1SNP1386" FALSE 0 FALSE
"Chr1SNP1387" "Chr1SNP1387" FALSE 0 TRUE
"Chr1SNP1388" "Chr1SNP1388" FALSE 0 FALSE
"Chr1SNP1389" "Chr1SNP1389" FALSE 0 TRUE
"Chr1SNP1390" "Chr1SNP1390" FALSE 0 FALSE
"Chr1SNP1391" "Chr1SNP1391" FALSE 0 FALSE
"Chr1SNP1392" "Chr1SNP1392" FALSE 0 FALSE
"Chr1SNP1393" "Chr1SNP1393" FALSE 0 FALSE
"Chr1SNP1394" "Chr1SNP1394" FALSE 0 FALSE
"Chr1SNP1395" "Chr1SNP1395" FALSE 0 FALSE
"Chr1SNP1396" "Chr1SNP1396" FALSE 0 TRUE
"Chr1SNP1397" "Chr1SNP1397" FALSE 0 FALSE
"Chr1SNP1398" "Chr1SNP1398" FALSE 0 TRUE
"Chr1SNP1399" "Chr1SNP1399" FALSE 0 TRUE
"Chr1SNP1400" "Chr1SNP1400" FALSE 0 FALSE
"Chr1SNP1401" "Chr1SNP1401" FALSE 0 FALSE
"Chr1SNP1402" "Chr1SNP1402" FALSE 0 FALSE
"Chr1SNP1403" "Chr1SNP1403" FALSE 0 TRUE
"Chr1SNP1404" "Chr1SNP1404" FALSE 0 FALSE
"Chr1SNP1405" "Chr1SNP1405" FALSE 0 TRUE
"Chr1SNP1406" "Chr1SNP1406" FALSE 0 FALSE
"Chr1SNP1407" "Chr1SNP1407" FALSE 0 TRUE
"Chr1SNP1408" "Chr1SNP1408" FALSE 0 FALSE
"Chr1SNP1409" "Chr1SNP1409" FALSE 0 TRUE
"Chr1SNP1410" "Chr1SNP1410" FALSE 0 FALSE
"Chr1SNP1411" "Chr1SNP1411" FALSE 0 FALSE
"Chr1SNP1412" "Chr1SNP1412" FALSE 0 FALSE
"Chr1SNP1413" "Chr1SNP1413" FALSE 0 FALSE
"Chr1SNP1414" "Chr1SNP1414" FALSE 0 FALSE
"Chr1SNP1415" "Chr1SNP1415" FALSE 0 TRUE
"Chr1SNP1416" "Chr1SNP1416" FALSE 0 FALSE
"Chr1SNP1417" "Chr1SNP1417" FALSE 0 FALSE
"Chr1SNP1418" "Chr1SNP1418" FALSE 0 FALSE
"Chr1SNP1419" "Chr1SNP1419" FALSE 0 TRUE
"Chr1SNP1420" "Chr1SNP1420" FALSE 0 FALSE
"Chr1SNP1421" "Chr1SNP1421" FALSE 0 TRUE
"Chr1SNP1422" "Chr1SNP1422" FALSE 0 TRUE
"Chr1SNP1423" "Chr1SNP1423" FALSE 0 FALSE
"Chr1SNP1424" "Chr1SNP1424" FALSE 0 FALSE
"Chr1SNP1425" "Chr1SNP1425" FALSE 0 TRUE
"Chr1SNP1426" "Chr1SNP1426" FALSE 0 FALSE
"Chr1SNP1427" "Chr1SNP1427" FALSE 0 FALSE
"Chr1SNP1428" "Chr1SNP1428" FALSE 0 TRUE
"Chr1SNP1429" "Chr1SNP1429" FALSE 0 FALSE
"Chr1SNP1430" "Chr1SNP1430" FALSE 0 TRUE
"Chr1SNP1431" "Chr1SNP1431" FALSE 0 TRUE
"Chr1SNP1432" "Chr1SNP1432" FALSE 0 FALSE
"Chr1SNP1433" "Chr1SNP1433" TRUE -0.125711465690619 FALSE
"Chr1SNP1434" "Chr1SNP1434" FALSE 0 FALSE
"Chr1SNP1435" "Chr1SNP1435" FALSE 0 FALSE
"Chr1SNP1436" "Chr1SNP1436" FALSE 0 TRUE
"Chr1SNP1437" "Chr1SNP1437" FALSE 0 FALSE
"Chr1SNP1438" "Chr1SNP1438" FALSE 0 TRUE
"Chr1SNP1439" "Chr1SNP1439" FALSE 0 FALSE
"Chr1SNP1440" "Chr1SNP1440" FALSE 0 TRUE
"Chr1SNP1441" "Chr1SNP1441" FALSE 0 FALSE
"Chr1SNP1442" "Chr1SNP1442" FALSE 0 FALSE
"Chr1SNP1443" "Chr1SNP1443" FALSE 0 TRUE
"Chr1SNP1444" "Chr1SNP1444" FALSE 0 FALSE
"Chr1SNP1445" "Chr1SNP1445" FALSE 0 FALSE
"Chr1SNP1446" "Chr1SNP1446" FALSE 0 TRUE
"Chr1SNP1447" "Chr1SNP1447" FALSE 0 FALSE
"Chr1SNP1448" "Chr1SNP1448" TRUE -0.738439158503562 FALSE
"Chr1SNP1449" "Chr1SNP1449" FALSE 0 FALSE
"Chr1SNP1450" "Chr1SNP1450" FALSE 0 FALSE
"Chr1SNP1451" "Chr1SNP1451" FALSE 0 TRUE
"Chr1SNP1452" "Chr1SNP1452" FALSE 0 FALSE
"Chr1SNP1453" "Chr1SNP1453" FALSE 0 FALSE
"Chr1SNP1454" "Chr1SNP1454" FALSE 0 FALSE
"Chr1SNP1455" "Chr1SNP1455" FALSE 0 TRUE
"Chr1SNP1456" "Chr1SNP1456" FALSE 0 FALSE
"Chr1SNP1457" "Chr1SNP1457" FALSE 0 FALSE
"Chr1SNP1458" "Chr1SNP1458" FALSE 0 FALSE
"Chr1SNP1459" "Chr1SNP1459" FALSE 0 TRUE
"Chr1SNP1460" "Chr1SNP1460" FALSE 0 FALSE
"Chr1SNP1461" "Chr1SNP1461" FALSE 0 FALSE
"Chr1SNP1462" "Chr1SNP1462" FALSE 0 FALSE
"Chr1SNP1463" "Chr1SNP1463" FALSE 0 TRUE
"Chr1SNP1464" "Chr1SNP1464" TRUE 0.124509272333237 FALSE
"Chr1SNP1465" "Chr1SNP1465" FALSE 0 TRUE
"Chr1SNP1466" "Chr1SNP1466" TRUE -0.0236377517570347 FALSE
"Chr1SNP1467" "Chr1SNP1467" FALSE 0 FALSE
"Chr1SNP1468" "Chr1SNP1468" FALSE 0 FALSE
"Chr1SNP1469" "Chr1SNP1469" FALSE 0 TRUE
"Chr1SNP1470" "Chr1SNP1470" FALSE 0 FALSE
"Chr1SNP1471" "Chr1SNP1471" FALSE 0 FALSE
"Chr1SNP1472" "Chr1SNP1472" FALSE 0 FALSE
"Chr1SNP1473" "Chr1SNP1473" FALSE 0 TRUE
"Chr1SNP1474" "Chr1SNP1474" FALSE 0 FALSE
"Chr1SNP1475" "Chr1SNP1475" FALSE 0 TRUE
"Chr1SNP1476" "Chr1SNP1476" FALSE 0 FALSE
"Chr1SNP1477" "Chr1SNP1477" FALSE 0 TRUE
"Chr1SNP1478" "Chr1SNP1478" FALSE 0 FALSE
"Chr1SNP1479" "Chr1SNP1479" FALSE 0 FALSE
"Chr1SNP1480" "Chr1SNP1480" FALSE 0 FALSE
"Chr1SNP1481" "Chr1SNP1481" FALSE 0 FALSE
"Chr1SNP1482" "Chr1SNP1482" FALSE 0 TRUE
"Chr1SNP1483" "Chr1SNP1483" FALSE 0 FALSE
"Chr1SNP1484" "Chr1SNP1484" FALSE 0 TRUE
"Chr1SNP1485" "Chr1SNP1485" FALSE 0 FALSE
"Chr1SNP1486" "Chr1SNP1486" FALSE 0 FALSE
"Chr1SNP1487" "Chr1SNP1487" FALSE 0 FALSE
"Chr1SNP1488" "Chr1SNP1488" FALSE 0 TRUE
"Chr1SNP1489" "Chr1SNP1489" FALSE 0 FALSE
"Chr1SNP1490" "Chr1SNP1490" FALSE 0 TRUE
"Chr1SNP1491" "Chr1SNP1491" FALSE 0 FALSE
"Chr1SNP1492" "Chr1SNP1492" FALSE 0 FALSE
"Chr1SNP1493" "Chr1SNP1493" FALSE 0 FALSE
"Chr1SNP1494" "Chr1SNP1494" FALSE 0 FALSE
"Chr1SNP1495" "Chr1SNP1495" FALSE 0 FALSE
"Chr1SNP1496" "Chr1SNP1496" FALSE 0 FALSE
"Chr1SNP1497" "Chr1SNP1497" FALSE 0 TRUE
"Chr1SNP1498" "Chr1SNP1498" FALSE 0 TRUE
"Chr1SNP1499" "Chr1SNP1499" FALSE 0 TRUE
"Chr1SNP1500" "Chr1SNP1500" FALSE 0 TRUE
"Chr1SNP1501" "Chr1SNP1501" FALSE 0 FALSE
"Chr1SNP1502" "Chr1SNP1502" FALSE 0 FALSE
"Chr1SNP1503" "Chr1SNP1503" FALSE 0 FALSE
"Chr1SNP1504" "Chr1SNP1504" FALSE 0 FALSE
"Chr1SNP1505" "Chr1SNP1505" FALSE 0 FALSE
"Chr1SNP1506" "Chr1SNP1506" FALSE 0 FALSE
"Chr1SNP1507" "Chr1SNP1507" FALSE 0 TRUE
"Chr1SNP1508" "Chr1SNP1508" FALSE 0 FALSE
"Chr1SNP1509" "Chr1SNP1509" FALSE 0 FALSE
"Chr1SNP1510" "Chr1SNP1510" FALSE 0 TRUE
"Chr1SNP1511" "Chr1SNP1511" FALSE 0 FALSE
"Chr1SNP1512" "Chr1SNP1512" FALSE 0 FALSE
"Chr1SNP1513" "Chr1SNP1513" FALSE 0 FALSE
"Chr1SNP1514" "Chr1SNP1514" FALSE 0 FALSE
"Chr1SNP1515" "Chr1SNP1515" FALSE 0 TRUE
"Chr1SNP1516" "Chr1SNP1516" FALSE 0 FALSE
"Chr1SNP1517" "Chr1SNP1517" FALSE 0 FALSE
"Chr1SNP1518" "Chr1SNP1518" FALSE 0 TRUE
"Chr1SNP1519" "Chr1SNP1519" TRUE 0.0389060185329738 FALSE
"Chr1SNP1520" "Chr1SNP1520" FALSE 0 TRUE
"Chr1SNP1521" "Chr1SNP1521" FALSE 0 FALSE
"Chr1SNP1522" "Chr1SNP1522" FALSE 0 FALSE
"Chr1SNP1523" "Chr1SNP1523" FALSE 0 TRUE
"Chr1SNP1524" "Chr1SNP1524" TRUE 0.431312161747113 FALSE
"Chr1SNP1525" "Chr1SNP1525" FALSE 0 FALSE
"Chr1SNP1526" "Chr1SNP1526" FALSE 0 FALSE
"Chr1SNP1527" "Chr1SNP1527" FALSE 0 TRUE
"Chr1SNP1528" "Chr1SNP1528" FALSE 0 FALSE
"Chr1SNP1529" "Chr1SNP1529" FALSE 0 FALSE
"Chr1SNP1530" "Chr1SNP1530" FALSE 0 FALSE
"Chr1SNP1531" "Chr1SNP1531" TRUE -0.000728209729023113 FALSE
"Chr1SNP1532" "Chr1SNP1532" FALSE 0 FALSE
"Chr1SNP1533" "Chr1SNP1533" FALSE 0 FALSE
"Chr1SNP1534" "Chr1SNP1534" FALSE 0 TRUE
"Chr1SNP1535" "Chr1SNP1535" FALSE 0 FALSE
"Chr1SNP1536" "Chr1SNP1536" FALSE 0 FALSE
"Chr1SNP1537" "Chr1SNP1537" FALSE 0 FALSE
"Chr1SNP1538" "Chr1SNP1538" FALSE 0 FALSE
"Chr1SNP1539" "Chr1SNP1539" FALSE 0 FALSE
"Chr1SNP1540" "Chr1SNP1540" FALSE 0 FALSE
"Chr1SNP1541" "Chr1SNP1541" FALSE 0 TRUE
"Chr1SNP1542" "Chr1SNP1542" FALSE 0 FALSE
"Chr1SNP1543" "Chr1SNP1543" FALSE 0 FALSE
"Chr1SNP1544" "Chr1SNP1544" FALSE 0 FALSE
"Chr1SNP1545" "Chr1SNP1545" TRUE -0.141758977641645 FALSE
"Chr1SNP1546" "Chr1SNP1546" FALSE 0 TRUE
"Chr1SNP1547" "Chr1SNP1547" FALSE 0 TRUE
"Chr1SNP1548" "Chr1SNP1548" FALSE 0 FALSE
"Chr1SNP1549" "Chr1SNP1549" FALSE 0 FALSE
"Chr1SNP1550" "Chr1SNP1550" FALSE 0 FALSE
"Chr1SNP1551" "Chr1SNP1551" FALSE 0 FALSE
"Chr1SNP1552" "Chr1SNP1552" FALSE 0 FALSE
"Chr1SNP1553" "Chr1SNP1553" FALSE 0 FALSE
"Chr1SNP1554" "Chr1SNP1554" FALSE 0 FALSE
"Chr1SNP1555" "Chr1SNP1555" FALSE 0 TRUE
"Chr1SNP1556" "Chr1SNP1556" FALSE 0 FALSE
"Chr1SNP1557" "Chr1SNP1557" FALSE 0 FALSE
"Chr1SNP1558" "Chr1SNP1558" FALSE 0 FALSE
"Chr1SNP1559" "Chr1SNP1559" FALSE 0 TRUE
"Chr1SNP1560" "Chr1SNP1560" TRUE -0.283325973916852 FALSE
"Chr1SNP1561" "Chr1SNP1561" FALSE 0 FALSE
"Chr1SNP1562" "Chr1SNP1562" FALSE 0 TRUE
"Chr1SNP1563" "Chr1SNP1563" TRUE 0.877785218327557 FALSE
"Chr1SNP1564" "Chr1SNP1564" TRUE -0.354206736358463 FALSE
"Chr1SNP1565" "Chr1SNP1565" FALSE 0 FALSE
"Chr1SNP1566" "Chr1SNP1566" FALSE 0 FALSE
"Chr1SNP1567" "Chr1SNP1567" FALSE 0 TRUE
"Chr1SNP1568" "Chr1SNP1568" TRUE -0.473691465092079 FALSE
"Chr1SNP1569" "Chr1SNP1569" FALSE 0 TRUE
"Chr1SNP1570" "Chr1SNP1570" FALSE 0 TRUE
"Chr1SNP1571" "Chr1SNP1571" TRUE 0.178260857991074 FALSE
"Chr1SNP1572" "Chr1SNP1572" TRUE 0.000328839042609714 FALSE
"Chr1SNP1573" "Chr1SNP1573" FALSE 0 FALSE
"Chr1SNP1574" "Chr1SNP1574" FALSE 0 FALSE
"Chr1SNP1575" "Chr1SNP1575" FALSE 0 FALSE
"Chr1SNP1576" "Chr1SNP1576" FALSE 0 TRUE
"Chr1SNP1577" "Chr1SNP1577" FALSE 0 FALSE
"Chr1SNP1578" "Chr1SNP1578" FALSE 0 TRUE
"Chr1SNP1579" "Chr1SNP1579" TRUE 0.140782837914857 FALSE
"Chr1SNP1580" "Chr1SNP1580" FALSE 0 FALSE
"Chr1SNP1581" "Chr1SNP1581" FALSE 0 FALSE
"Chr1SNP1582" "Chr1SNP1582" FALSE 0 TRUE
"Chr1SNP1583" "Chr1SNP1583" FALSE 0 FALSE
"Chr1SNP1584" "Chr1SNP1584" FALSE 0 FALSE
"Chr1SNP1585" "Chr1SNP1585" FALSE 0 TRUE
"Chr1SNP1586" "Chr1SNP1586" FALSE 0 FALSE
"Chr1SNP1587" "Chr1SNP1587" FALSE 0 FALSE
"Chr1SNP1588" "Chr1SNP1588" FALSE 0 TRUE
"Chr1SNP1589" "Chr1SNP1589" FALSE 0 FALSE
"Chr1SNP1590" "Chr1SNP1590" FALSE 0 FALSE
"Chr1SNP1591" "Chr1SNP1591" FALSE 0 FALSE
"Chr1SNP1592" "Chr1SNP1592" FALSE 0 FALSE
"Chr1SNP1593" "Chr1SNP1593" FALSE 0 FALSE
"Chr1SNP1594" "Chr1SNP1594" FALSE 0 FALSE
"Chr1SNP1595" "Chr1SNP1595" FALSE 0 TRUE
"Chr1SNP1596" "Chr1SNP1596" FALSE 0 FALSE
"Chr1SNP1597" "Chr1SNP1597" FALSE 0 TRUE
"Chr1SNP1598" "Chr1SNP1598" FALSE 0 FALSE
"Chr1SNP1599" "Chr1SNP1599" FALSE 0 FALSE
"Chr1SNP1600" "Chr1SNP1600" FALSE 0 TRUE
"Chr1SNP1601" "Chr1SNP1601" FALSE 0 FALSE
"Chr1SNP1602" "Chr1SNP1602" FALSE 0 TRUE
"Chr1SNP1603" "Chr1SNP1603" FALSE 0 FALSE
"Chr1SNP1604" "Chr1SNP1604" TRUE -0.622379585972539 FALSE
"Chr1SNP1605" "Chr1SNP1605" FALSE 0 FALSE
"Chr1SNP1606" "Chr1SNP1606" FALSE 0 TRUE
"Chr1SNP1607" "Chr1SNP1607" FALSE 0 FALSE
"Chr1SNP1608" "Chr1SNP1608" FALSE 0 TRUE
"Chr1SNP1609" "Chr1SNP1609" FALSE 0 FALSE
"Chr1SNP1610" "Chr1SNP1610" FALSE 0 TRUE
"Chr1SNP1611" "Chr1SNP1611" FALSE 0 FALSE
"Chr1SNP1612" "Chr1SNP1612" FALSE 0 TRUE
"Chr1SNP1613" "Chr1SNP1613" TRUE -0.14554589779797 FALSE
"Chr1SNP1614" "Chr1SNP1614" FALSE 0 TRUE
"Chr1SNP1615" "Chr1SNP1615" FALSE 0 FALSE
"Chr1SNP1616" "Chr1SNP1616" FALSE 0 FALSE
"Chr1SNP1617" "Chr1SNP1617" FALSE 0 FALSE
"Chr1SNP1618" "Chr1SNP1618" FALSE 0 FALSE
"Chr1SNP1619" "Chr1SNP1619" FALSE 0 TRUE
"Chr1SNP1620" "Chr1SNP1620" FALSE 0 FALSE
"Chr1SNP1621" "Chr1SNP1621" FALSE 0 FALSE
"Chr1SNP1622" "Chr1SNP1622" FALSE 0 FALSE
"Chr1SNP1623" "Chr1SNP1623" FALSE 0 TRUE
"Chr1SNP1624" "Chr1SNP1624" FALSE 0 FALSE
"Chr1SNP1625" "Chr1SNP1625" FALSE 0 FALSE
"Chr1SNP1626" "Chr1SNP1626" FALSE 0 FALSE
"Chr1SNP1627" "Chr1SNP1627" FALSE 0 TRUE
"Chr1SNP1628" "Chr1SNP1628" TRUE -0.0177771917739814 FALSE
"Chr1SNP1629" "Chr1SNP1629" FALSE 0 TRUE
"Chr1SNP1630" "Chr1SNP1630" FALSE 0 FALSE
"Chr1SNP1631" "Chr1SNP1631" FALSE 0 TRUE
"Chr1SNP1632" "Chr1SNP1632" FALSE 0 FALSE
"Chr1SNP1633" "Chr1SNP1633" FALSE 0 FALSE
"Chr1SNP1634" "Chr1SNP1634" TRUE -0.00903086608803316 FALSE
"Chr1SNP1635" "Chr1SNP1635" FALSE 0 TRUE
"Chr1SNP1636" "Chr1SNP1636" FALSE 0 FALSE
"Chr1SNP1637" "Chr1SNP1637" FALSE 0 FALSE
"Chr1SNP1638" "Chr1SNP1638" TRUE -0.179007394306364 FALSE
"Chr1SNP1639" "Chr1SNP1639" FALSE 0 FALSE
"Chr1SNP1640" "Chr1SNP1640" FALSE 0 TRUE
"Chr1SNP1641" "Chr1SNP1641" FALSE 0 FALSE
"Chr1SNP1642" "Chr1SNP1642" FALSE 0 TRUE
"Chr1SNP1643" "Chr1SNP1643" FALSE 0 FALSE
"Chr1SNP1644" "Chr1SNP1644" FALSE 0 FALSE
"Chr1SNP1645" "Chr1SNP1645" FALSE 0 TRUE
"Chr1SNP1646" "Chr1SNP1646" TRUE 0.530524839801789 FALSE
"Chr1SNP1647" "Chr1SNP1647" FALSE 0 TRUE
"Chr1SNP1648" "Chr1SNP1648" TRUE 0.027981360743483 FALSE
"Chr1SNP1649" "Chr1SNP1649" TRUE -0.00307744102563626 FALSE
"Chr1SNP1650" "Chr1SNP1650" FALSE 0 FALSE
"Chr1SNP1651" "Chr1SNP1651" FALSE 0 FALSE
"Chr1SNP1652" "Chr1SNP1652" FALSE 0 TRUE
"Chr1SNP1653" "Chr1SNP1653" FALSE 0 FALSE
"Chr1SNP1654" "Chr1SNP1654" FALSE 0 TRUE
"Chr1SNP1655" "Chr1SNP1655" FALSE 0 FALSE
"Chr1SNP1656" "Chr1SNP1656" TRUE -0.0501136083926479 FALSE
"Chr1SNP1657" "Chr1SNP1657" FALSE 0 TRUE
"Chr1SNP1658" "Chr1SNP1658" TRUE 1.02015419910037 FALSE
"Chr1SNP1659" "Chr1SNP1659" FALSE 0 FALSE
"Chr1SNP1660" "Chr1SNP1660" FALSE 0 FALSE
"Chr1SNP1661" "Chr1SNP1661" FALSE 0 FALSE
"Chr1SNP1662" "Chr1SNP1662" TRUE 0.548967942991122 FALSE
"Chr1SNP1663" "Chr1SNP1663" FALSE 0 FALSE
"Chr1SNP1664" "Chr1SNP1664" FALSE 0 TRUE
"Chr1SNP1665" "Chr1SNP1665" FALSE 0 TRUE
"Chr1SNP1666" "Chr1SNP1666" FALSE 0 FALSE
"Chr1SNP1667" "Chr1SNP1667" FALSE 0 FALSE
"Chr1SNP1668" "Chr1SNP1668" FALSE 0 TRUE
"Chr1SNP1669" "Chr1SNP1669" FALSE 0 TRUE
"Chr1SNP1670" "Chr1SNP1670" FALSE 0 FALSE
"Chr1SNP1671" "Chr1SNP1671" FALSE 0 TRUE
"Chr1SNP1672" "Chr1SNP1672" FALSE 0 TRUE
"Chr1SNP1673" "Chr1SNP1673" FALSE 0 FALSE
"Chr1SNP1674" "Chr1SNP1674" FALSE 0 TRUE
"Chr1SNP1675" "Chr1SNP1675" FALSE 0 FALSE
"Chr1SNP1676" "Chr1SNP1676" FALSE 0 FALSE
"Chr1SNP1677" "Chr1SNP1677" FALSE 0 FALSE
"Chr1SNP1678" "Chr1SNP1678" FALSE 0 FALSE
"Chr1SNP1679" "Chr1SNP1679" FALSE 0 TRUE
"Chr1SNP1680" "Chr1SNP1680" FALSE 0 FALSE
"Chr1SNP1681" "Chr1SNP1681" FALSE 0 FALSE
"Chr1SNP1682" "Chr1SNP1682" FALSE 0 FALSE
"Chr1SNP1683" "Chr1SNP1683" FALSE 0 FALSE
"Chr1SNP1684" "Chr1SNP1684" FALSE 0 FALSE
"Chr1SNP1685" "Chr1SNP1685" FALSE 0 FALSE
"Chr1SNP1686" "Chr1SNP1686" FALSE 0 FALSE
"Chr1SNP1687" "Chr1SNP1687" FALSE 0 TRUE
"Chr1SNP1688" "Chr1SNP1688" FALSE 0 FALSE
"Chr1SNP1689" "Chr1SNP1689" FALSE 0 FALSE
"Chr1SNP1690" "Chr1SNP1690" FALSE 0 FALSE
"Chr1SNP1691" "Chr1SNP1691" FALSE 0 FALSE
"Chr1SNP1692" "Chr1SNP1692" TRUE -0.0587457716386736 FALSE
"Chr1SNP1693" "Chr1SNP1693" FALSE 0 FALSE
"Chr1SNP1694" "Chr1SNP1694" FALSE 0 FALSE
"Chr1SNP1695" "Chr1SNP1695" FALSE 0 FALSE
"Chr1SNP1696" "Chr1SNP1696" FALSE 0 FALSE
"Chr1SNP1697" "Chr1SNP1697" FALSE 0 TRUE
"Chr1SNP1698" "Chr1SNP1698" FALSE 0 FALSE
"Chr1SNP1699" "Chr1SNP1699" FALSE 0 FALSE
"Chr1SNP1700" "Chr1SNP1700" FALSE 0 FALSE
"Chr1SNP1701" "Chr1SNP1701" FALSE 0 FALSE
"Chr1SNP1702" "Chr1SNP1702" FALSE 0 FALSE
"Chr1SNP1703" "Chr1SNP1703" FALSE 0 TRUE
"Chr1SNP1704" "Chr1SNP1704" FALSE 0 TRUE
"Chr1SNP1705" "Chr1SNP1705" FALSE 0 FALSE
"Chr1SNP1706" "Chr1SNP1706" FALSE 0 FALSE
"Chr1SNP1707" "Chr1SNP1707" FALSE 0 TRUE
"Chr1SNP1708" "Chr1SNP1708" FALSE 0 FALSE
"Chr1SNP1709" "Chr1SNP1709" FALSE 0 TRUE
"Chr1SNP1710" "Chr1SNP1710" TRUE -0.248558216308314 FALSE
"Chr1SNP1711" "Chr1SNP1711" FALSE 0 FALSE
"Chr1SNP1712" "Chr1SNP1712" FALSE 0 TRUE
"Chr1SNP1713" "Chr1SNP1713" FALSE 0 FALSE
"Chr1SNP1714" "Chr1SNP1714" FALSE 0 FALSE
"Chr1SNP1715" "Chr1SNP1715" FALSE 0 FALSE
"Chr1SNP1716" "Chr1SNP1716" FALSE 0 FALSE
"Chr1SNP1717" "Chr1SNP1717" FALSE 0 TRUE
"Chr1SNP1718" "Chr1SNP1718" FALSE 0 FALSE
"Chr1SNP1719" "Chr1SNP1719" TRUE 0.0112275708805335 FALSE
"Chr1SNP1720" "Chr1SNP1720" FALSE 0 TRUE
"Chr1SNP1721" "Chr1SNP1721" FALSE 0 FALSE
"Chr1SNP1722" "Chr1SNP1722" FALSE 0 FALSE
"Chr1SNP1723" "Chr1SNP1723" FALSE 0 FALSE
"Chr1SNP1724" "Chr1SNP1724" FALSE 0 FALSE
"Chr1SNP1725" "Chr1SNP1725" FALSE 0 TRUE
"Chr1SNP1726" "Chr1SNP1726" FALSE 0 FALSE
"Chr1SNP1727" "Chr1SNP1727" FALSE 0 FALSE
"Chr1SNP1728" "Chr1SNP1728" FALSE 0 FALSE
"Chr1SNP1729" "Chr1SNP1729" FALSE 0 FALSE
"Chr1SNP1730" "Chr1SNP1730" FALSE 0 TRUE
"Chr1SNP1731" "Chr1SNP1731" FALSE 0 FALSE
"Chr1SNP1732" "Chr1SNP1732" TRUE -1.33751434286944 FALSE
"Chr1SNP1733" "Chr1SNP1733" FALSE 0 TRUE
"Chr1SNP1734" "Chr1SNP1734" FALSE 0 FALSE
"Chr1SNP1735" "Chr1SNP1735" FALSE 0 FALSE
"Chr1SNP1736" "Chr1SNP1736" FALSE 0 FALSE
"Chr1SNP1737" "Chr1SNP1737" FALSE 0 FALSE
"Chr1SNP1738" "Chr1SNP1738" FALSE 0 TRUE
"Chr1SNP1739" "Chr1SNP1739" TRUE -0.00670978723767223 FALSE
"Chr1SNP1740" "Chr1SNP1740" FALSE 0 FALSE
"Chr1SNP1741" "Chr1SNP1741" FALSE 0 FALSE
"Chr1SNP1742" "Chr1SNP1742" FALSE 0 TRUE
"Chr1SNP1743" "Chr1SNP1743" FALSE 0 FALSE
"Chr1SNP1744" "Chr1SNP1744" FALSE 0 FALSE
"Chr1SNP1745" "Chr1SNP1745" FALSE 0 FALSE
"Chr1SNP1746" "Chr1SNP1746" FALSE 0 FALSE
"Chr1SNP1747" "Chr1SNP1747" FALSE 0 FALSE
"Chr1SNP1748" "Chr1SNP1748" FALSE 0 TRUE
"Chr1SNP1749" "Chr1SNP1749" FALSE 0 FALSE
"Chr1SNP1750" "Chr1SNP1750" FALSE 0 FALSE
"Chr1SNP1751" "Chr1SNP1751" FALSE 0 FALSE
"Chr1SNP1752" "Chr1SNP1752" FALSE 0 FALSE
"Chr1SNP1753" "Chr1SNP1753" FALSE 0 TRUE
"Chr1SNP1754" "Chr1SNP1754" TRUE -0.0395692518790618 FALSE
"Chr1SNP1755" "Chr1SNP1755" TRUE -0.0309098859355905 FALSE
"Chr1SNP1756" "Chr1SNP1756" FALSE 0 FALSE
"Chr1SNP1757" "Chr1SNP1757" FALSE 0 FALSE
"Chr1SNP1758" "Chr1SNP1758" FALSE 0 TRUE
"Chr1SNP1759" "Chr1SNP1759" FALSE 0 FALSE
"Chr1SNP1760" "Chr1SNP1760" FALSE 0 FALSE
"Chr1SNP1761" "Chr1SNP1761" FALSE 0 FALSE
"Chr1SNP1762" "Chr1SNP1762" FALSE 0 FALSE
"Chr1SNP1763" "Chr1SNP1763" FALSE 0 TRUE
"Chr1SNP1764" "Chr1SNP1764" FALSE 0 FALSE
"Chr1SNP1765" "Chr1SNP1765" FALSE 0 FALSE
"Chr1SNP1766" "Chr1SNP1766" FALSE 0 FALSE
"Chr1SNP1767" "Chr1SNP1767" FALSE 0 FALSE
"Chr1SNP1768" "Chr1SNP1768" FALSE 0 FALSE
"Chr1SNP1769" "Chr1SNP1769" FALSE 0 TRUE
"Chr1SNP1770" "Chr1SNP1770" FALSE 0 FALSE
"Chr1SNP1771" "Chr1SNP1771" TRUE -0.310468668035908 FALSE
"Chr1SNP1772" "Chr1SNP1772" FALSE 0 TRUE
"Chr1SNP1773" "Chr1SNP1773" FALSE 0 FALSE
"Chr1SNP1774" "Chr1SNP1774" FALSE 0 FALSE
"Chr1SNP1775" "Chr1SNP1775" FALSE 0 TRUE
"Chr1SNP1776" "Chr1SNP1776" FALSE 0 FALSE
"Chr1SNP1777" "Chr1SNP1777" FALSE 0 FALSE
"Chr1SNP1778" "Chr1SNP1778" FALSE 0 FALSE
"Chr1SNP1779" "Chr1SNP1779" FALSE 0 TRUE
"Chr1SNP1780" "Chr1SNP1780" FALSE 0 FALSE
"Chr1SNP1781" "Chr1SNP1781" FALSE 0 FALSE
"Chr1SNP1782" "Chr1SNP1782" TRUE 0.056362048178592 FALSE
"Chr1SNP1783" "Chr1SNP1783" FALSE 0 FALSE
"Chr1SNP1784" "Chr1SNP1784" FALSE 0 FALSE
"Chr1SNP1785" "Chr1SNP1785" FALSE 0 FALSE
"Chr1SNP1786" "Chr1SNP1786" FALSE 0 FALSE
"Chr1SNP1787" "Chr1SNP1787" FALSE 0 TRUE
"Chr1SNP1788" "Chr1SNP1788" FALSE 0 FALSE
"Chr1SNP1789" "Chr1SNP1789" FALSE 0 FALSE
"Chr1SNP1790" "Chr1SNP1790" FALSE 0 FALSE
"Chr1SNP1791" "Chr1SNP1791" FALSE 0 FALSE
"Chr1SNP1792" "Chr1SNP1792" FALSE 0 FALSE
"Chr1SNP1793" "Chr1SNP1793" FALSE 0 TRUE
"Chr1SNP1794" "Chr1SNP1794" FALSE 0 FALSE
"Chr1SNP1795" "Chr1SNP1795" FALSE 0 TRUE
"Chr1SNP1796" "Chr1SNP1796" FALSE 0 TRUE
"Chr1SNP1797" "Chr1SNP1797" TRUE -0.662596252368808 FALSE
"Chr1SNP1798" "Chr1SNP1798" FALSE 0 TRUE
"Chr1SNP1799" "Chr1SNP1799" FALSE 0 FALSE
"Chr1SNP1800" "Chr1SNP1800" FALSE 0 FALSE
"Chr1SNP1801" "Chr1SNP1801" FALSE 0 TRUE
"Chr1SNP1802" "Chr1SNP1802" FALSE 0 FALSE
"Chr1SNP1803" "Chr1SNP1803" FALSE 0 FALSE
"Chr1SNP1804" "Chr1SNP1804" FALSE 0 FALSE
"Chr1SNP1805" "Chr1SNP1805" FALSE 0 TRUE
"Chr1SNP1806" "Chr1SNP1806" FALSE 0 FALSE
"Chr1SNP1807" "Chr1SNP1807" TRUE -0.656132009099226 FALSE
"Chr1SNP1808" "Chr1SNP1808" FALSE 0 FALSE
"Chr1SNP1809" "Chr1SNP1809" FALSE 0 TRUE
"Chr1SNP1810" "Chr1SNP1810" FALSE 0 FALSE
"Chr1SNP1811" "Chr1SNP1811" FALSE 0 TRUE
"Chr1SNP1812" "Chr1SNP1812" FALSE 0 FALSE
"Chr1SNP1813" "Chr1SNP1813" FALSE 0 FALSE
"Chr1SNP1814" "Chr1SNP1814" FALSE 0 TRUE
"Chr1SNP1815" "Chr1SNP1815" FALSE 0 FALSE
"Chr1SNP1816" "Chr1SNP1816" FALSE 0 FALSE
"Chr1SNP1817" "Chr1SNP1817" FALSE 0 TRUE
"Chr1SNP1818" "Chr1SNP1818" FALSE 0 TRUE
"Chr1SNP1819" "Chr1SNP1819" FALSE 0 FALSE
"Chr1SNP1820" "Chr1SNP1820" FALSE 0 FALSE
"Chr1SNP1821" "Chr1SNP1821" FALSE 0 TRUE
"Chr1SNP1822" "Chr1SNP1822" FALSE 0 FALSE
"Chr1SNP1823" "Chr1SNP1823" FALSE 0 FALSE
"Chr1SNP1824" "Chr1SNP1824" FALSE 0 TRUE
"Chr1SNP1825" "Chr1SNP1825" FALSE 0 FALSE
"Chr1SNP1826" "Chr1SNP1826" FALSE 0 FALSE
"Chr1SNP1827" "Chr1SNP1827" FALSE 0 FALSE
"Chr1SNP1828" "Chr1SNP1828" FALSE 0 FALSE
"Chr1SNP1829" "Chr1SNP1829" FALSE 0 FALSE
"Chr1SNP1830" "Chr1SNP1830" FALSE 0 TRUE
"Chr1SNP1831" "Chr1SNP1831" FALSE 0 FALSE
"Chr1SNP1832" "Chr1SNP1832" FALSE 0 FALSE
"Chr1SNP1833" "Chr1SNP1833" FALSE 0 TRUE
"Chr1SNP1834" "Chr1SNP1834" FALSE 0 FALSE
"Chr1SNP1835" "Chr1SNP1835" FALSE 0 TRUE
"Chr1SNP1836" "Chr1SNP1836" FALSE 0 FALSE
"Chr1SNP1837" "Chr1SNP1837" FALSE 0 FALSE
"Chr1SNP1838" "Chr1SNP1838" TRUE -0.0842638583320916 FALSE
"Chr1SNP1839" "Chr1SNP1839" TRUE 1.43699127321245 FALSE
"Chr1SNP1840" "Chr1SNP1840" FALSE 0 FALSE
"Chr1SNP1841" "Chr1SNP1841" FALSE 0 TRUE
"Chr1SNP1842" "Chr1SNP1842" FALSE 0 FALSE
"Chr1SNP1843" "Chr1SNP1843" FALSE 0 TRUE
"Chr1SNP1844" "Chr1SNP1844" FALSE 0 FALSE
"Chr1SNP1845" "Chr1SNP1845" FALSE 0 FALSE
"Chr1SNP1846" "Chr1SNP1846" FALSE 0 TRUE
"Chr1SNP1847" "Chr1SNP1847" FALSE 0 FALSE
"Chr1SNP1848" "Chr1SNP1848" FALSE 0 FALSE
"Chr1SNP1849" "Chr1SNP1849" FALSE 0 FALSE
"Chr1SNP1850" "Chr1SNP1850" FALSE 0 FALSE
"Chr1SNP1851" "Chr1SNP1851" FALSE 0 TRUE
"Chr1SNP1852" "Chr1SNP1852" FALSE 0 FALSE
"Chr1SNP1853" "Chr1SNP1853" FALSE 0 TRUE
"Chr1SNP1854" "Chr1SNP1854" FALSE 0 FALSE
"Chr1SNP1855" "Chr1SNP1855" FALSE 0 FALSE
"Chr1SNP1856" "Chr1SNP1856" FALSE 0 FALSE
"Chr1SNP1857" "Chr1SNP1857" FALSE 0 FALSE
"Chr1SNP1858" "Chr1SNP1858" FALSE 0 TRUE
"Chr1SNP1859" "Chr1SNP1859" TRUE 0.0395273027947173 FALSE
"Chr1SNP1860" "Chr1SNP1860" FALSE 0 FALSE
"Chr1SNP1861" "Chr1SNP1861" FALSE 0 FALSE
"Chr1SNP1862" "Chr1SNP1862" FALSE 0 TRUE
"Chr1SNP1863" "Chr1SNP1863" FALSE 0 TRUE
"Chr1SNP1864" "Chr1SNP1864" FALSE 0 FALSE
"Chr1SNP1865" "Chr1SNP1865" FALSE 0 FALSE
"Chr1SNP1866" "Chr1SNP1866" FALSE 0 TRUE
"Chr1SNP1867" "Chr1SNP1867" FALSE 0 FALSE
"Chr1SNP1868" "Chr1SNP1868" FALSE 0 FALSE
"Chr1SNP1869" "Chr1SNP1869" FALSE 0 TRUE
"Chr1SNP1870" "Chr1SNP1870" FALSE 0 FALSE
"Chr1SNP1871" "Chr1SNP1871" FALSE 0 TRUE
"Chr1SNP1872" "Chr1SNP1872" FALSE 0 FALSE
"Chr1SNP1873" "Chr1SNP1873" TRUE 0.0655776759849651 FALSE
"Chr1SNP1874" "Chr1SNP1874" FALSE 0 FALSE
"Chr1SNP1875" "Chr1SNP1875" FALSE 0 FALSE
"Chr1SNP1876" "Chr1SNP1876" FALSE 0 FALSE
"Chr1SNP1877" "Chr1SNP1877" FALSE 0 FALSE
"Chr1SNP1878" "Chr1SNP1878" TRUE -1.65139040927285 FALSE
"Chr1SNP1879" "Chr1SNP1879" FALSE 0 TRUE
"Chr1SNP1880" "Chr1SNP1880" FALSE 0 FALSE
"Chr1SNP1881" "Chr1SNP1881" FALSE 0 FALSE
"Chr1SNP1882" "Chr1SNP1882" FALSE 0 TRUE
"Chr1SNP1883" "Chr1SNP1883" FALSE 0 TRUE
"Chr1SNP1884" "Chr1SNP1884" FALSE 0 FALSE
"Chr1SNP1885" "Chr1SNP1885" FALSE 0 FALSE
"Chr1SNP1886" "Chr1SNP1886" FALSE 0 FALSE
"Chr1SNP1887" "Chr1SNP1887" FALSE 0 FALSE
"Chr1SNP1888" "Chr1SNP1888" FALSE 0 FALSE
"Chr1SNP1889" "Chr1SNP1889" FALSE 0 TRUE
"Chr1SNP1890" "Chr1SNP1890" FALSE 0 TRUE
"Chr1SNP1891" "Chr1SNP1891" FALSE 0 TRUE
"Chr1SNP1892" "Chr1SNP1892" FALSE 0 FALSE
"Chr1SNP1893" "Chr1SNP1893" TRUE 0.207312665272438 FALSE
"Chr1SNP1894" "Chr1SNP1894" FALSE 0 FALSE
"Chr1SNP1895" "Chr1SNP1895" FALSE 0 TRUE
"Chr1SNP1896" "Chr1SNP1896" FALSE 0 TRUE
"Chr1SNP1897" "Chr1SNP1897" FALSE 0 TRUE
"Chr1SNP1898" "Chr1SNP1898" TRUE -0.256050429912329 FALSE
"Chr1SNP1899" "Chr1SNP1899" FALSE 0 FALSE
"Chr1SNP1900" "Chr1SNP1900" FALSE 0 TRUE
"Chr1SNP1901" "Chr1SNP1901" FALSE 0 TRUE
"Chr1SNP1902" "Chr1SNP1902" FALSE 0 FALSE
"Chr1SNP1903" "Chr1SNP1903" FALSE 0 FALSE
"Chr1SNP1904" "Chr1SNP1904" FALSE 0 TRUE
"Chr1SNP1905" "Chr1SNP1905" FALSE 0 FALSE
"Chr1SNP1906" "Chr1SNP1906" FALSE 0 TRUE
"Chr1SNP1907" "Chr1SNP1907" FALSE 0 FALSE
"Chr1SNP1908" "Chr1SNP1908" FALSE 0 FALSE
"Chr1SNP1909" "Chr1SNP1909" FALSE 0 TRUE
"Chr1SNP1910" "Chr1SNP1910" FALSE 0 FALSE
"Chr1SNP1911" "Chr1SNP1911" FALSE 0 FALSE
"Chr1SNP1912" "Chr1SNP1912" FALSE 0 FALSE
"Chr1SNP1913" "Chr1SNP1913" FALSE 0 FALSE
"Chr1SNP1914" "Chr1SNP1914" FALSE 0 FALSE
"Chr1SNP1915" "Chr1SNP1915" FALSE 0 TRUE
"Chr1SNP1916" "Chr1SNP1916" TRUE -0.183198408682551 FALSE
"Chr1SNP1917" "Chr1SNP1917" FALSE 0 FALSE
"Chr1SNP1918" "Chr1SNP1918" FALSE 0 FALSE
"Chr1SNP1919" "Chr1SNP1919" FALSE 0 FALSE
"Chr1SNP1920" "Chr1SNP1920" FALSE 0 FALSE
"Chr1SNP1921" "Chr1SNP1921" TRUE 0.442183378297083 FALSE
"Chr1SNP1922" "Chr1SNP1922" FALSE 0 TRUE
"Chr1SNP1923" "Chr1SNP1923" FALSE 0 FALSE
"Chr1SNP1924" "Chr1SNP1924" FALSE 0 FALSE
"Chr1SNP1925" "Chr1SNP1925" FALSE 0 TRUE
"Chr1SNP1926" "Chr1SNP1926" FALSE 0 FALSE
"Chr1SNP1927" "Chr1SNP1927" FALSE 0 FALSE
"Chr1SNP1928" "Chr1SNP1928" FALSE 0 TRUE
"Chr1SNP1929" "Chr1SNP1929" FALSE 0 FALSE
"Chr1SNP1930" "Chr1SNP1930" FALSE 0 FALSE
"Chr1SNP1931" "Chr1SNP1931" FALSE 0 FALSE
"Chr1SNP1932" "Chr1SNP1932" TRUE 1.14465577193181 FALSE
"Chr1SNP1933" "Chr1SNP1933" FALSE 0 TRUE
"Chr1SNP1934" "Chr1SNP1934" FALSE 0 FALSE
"Chr1SNP1935" "Chr1SNP1935" TRUE 0.24358208123495 FALSE
"Chr1SNP1936" "Chr1SNP1936" FALSE 0 FALSE
"Chr1SNP1937" "Chr1SNP1937" FALSE 0 TRUE
"Chr1SNP1938" "Chr1SNP1938" FALSE 0 FALSE
"Chr1SNP1939" "Chr1SNP1939" FALSE 0 FALSE
"Chr1SNP1940" "Chr1SNP1940" FALSE 0 FALSE
"Chr1SNP1941" "Chr1SNP1941" FALSE 0 FALSE
"Chr1SNP1942" "Chr1SNP1942" FALSE 0 TRUE
"Chr1SNP1943" "Chr1SNP1943" TRUE -0.00181584002222144 FALSE
"Chr1SNP1944" "Chr1SNP1944" FALSE 0 TRUE
"Chr1SNP1945" "Chr1SNP1945" FALSE 0 FALSE
"Chr1SNP1946" "Chr1SNP1946" FALSE 0 TRUE
"Chr1SNP1947" "Chr1SNP1947" FALSE 0 FALSE
"Chr1SNP1948" "Chr1SNP1948" FALSE 0 FALSE
"Chr1SNP1949" "Chr1SNP1949" FALSE 0 FALSE
"Chr1SNP1950" "Chr1SNP1950" FALSE 0 FALSE
"Chr1SNP1951" "Chr1SNP1951" FALSE 0 FALSE
"Chr1SNP1952" "Chr1SNP1952" FALSE 0 TRUE
"Chr1SNP1953" "Chr1SNP1953" FALSE 0 FALSE
"Chr1SNP1954" "Chr1SNP1954" FALSE 0 FALSE
"Chr1SNP1955" "Chr1SNP1955" FALSE 0 TRUE
"Chr1SNP1956" "Chr1SNP1956" TRUE -0.0142651176066584 FALSE
"Chr1SNP1957" "Chr1SNP1957" FALSE 0 FALSE
"Chr1SNP1958" "Chr1SNP1958" FALSE 0 FALSE
"Chr1SNP1959" "Chr1SNP1959" FALSE 0 TRUE
"Chr1SNP1960" "Chr1SNP1960" FALSE 0 FALSE
"Chr1SNP1961" "Chr1SNP1961" FALSE 0 TRUE
"Chr1SNP1962" "Chr1SNP1962" FALSE 0 FALSE
"Chr1SNP1963" "Chr1SNP1963" FALSE 0 FALSE
"Chr1SNP1964" "Chr1SNP1964" FALSE 0 FALSE
"Chr1SNP1965" "Chr1SNP1965" FALSE 0 TRUE
"Chr1SNP1966" "Chr1SNP1966" FALSE 0 FALSE
"Chr1SNP1967" "Chr1SNP1967" TRUE -1.62436753304251 FALSE
"Chr1SNP1968" "Chr1SNP1968" FALSE 0 FALSE
"Chr1SNP1969" "Chr1SNP1969" FALSE 0 TRUE
"Chr1SNP1970" "Chr1SNP1970" TRUE 0.0890095344097046 FALSE
"Chr1SNP1971" "Chr1SNP1971" FALSE 0 FALSE
"Chr1SNP1972" "Chr1SNP1972" FALSE 0 FALSE
"Chr1SNP1973" "Chr1SNP1973" FALSE 0 FALSE
"Chr1SNP1974" "Chr1SNP1974" FALSE 0 TRUE
"Chr1SNP1975" "Chr1SNP1975" FALSE 0 FALSE
"Chr1SNP1976" "Chr1SNP1976" FALSE 0 FALSE
"Chr1SNP1977" "Chr1SNP1977" FALSE 0 FALSE
"Chr1SNP1978" "Chr1SNP1978" FALSE 0 FALSE
"Chr1SNP1979" "Chr1SNP1979" FALSE 0 FALSE
"Chr1SNP1980" "Chr1SNP1980" FALSE 0 FALSE
"Chr1SNP1981" "Chr1SNP1981" FALSE 0 TRUE
"Chr1SNP1982" "Chr1SNP1982" FALSE 0 FALSE
"Chr1SNP1983" "Chr1SNP1983" FALSE 0 FALSE
"Chr1SNP1984" "Chr1SNP1984" FALSE 0 FALSE
"Chr1SNP1985" "Chr1SNP1985" FALSE 0 FALSE
"Chr1SNP1986" "Chr1SNP1986" FALSE 0 FALSE
"Chr1SNP1987" "Chr1SNP1987" FALSE 0 FALSE
"Chr1SNP1988" "Chr1SNP1988" FALSE 0 TRUE
"Chr1SNP1989" "Chr1SNP1989" FALSE 0 FALSE
"Chr1SNP1990" "Chr1SNP1990" FALSE 0 FALSE
"Chr1SNP1991" "Chr1SNP1991" FALSE 0 TRUE
"Chr1SNP1992" "Chr1SNP1992" FALSE 0 FALSE
"Chr1SNP1993" "Chr1SNP1993" FALSE 0 FALSE
"Chr1SNP1994" "Chr1SNP1994" TRUE 1.84832442353491 FALSE
"Chr1SNP1995" "Chr1SNP1995" FALSE 0 TRUE
"Chr1SNP1996" "Chr1SNP1996" FALSE 0 FALSE
"Chr1SNP1997" "Chr1SNP1997" FALSE 0 FALSE
"Chr1SNP1998" "Chr1SNP1998" FALSE 0 FALSE
"Chr1SNP1999" "Chr1SNP1999" FALSE 0 FALSE
"Chr1SNP2000" "Chr1SNP2000" FALSE 0 FALSE
"Chr1SNP2001" "Chr1SNP2001" FALSE 0 FALSE
"Chr1SNP2002" "Chr1SNP2002" FALSE 0 FALSE
"Chr1SNP2003" "Chr1SNP2003" FALSE 0 FALSE
"Chr1SNP2004" "Chr1SNP2004" FALSE 0 TRUE
"Chr1SNP2005" "Chr1SNP2005" FALSE 0 FALSE
"Chr1SNP2006" "Chr1SNP2006" TRUE -0.43681560056438 FALSE
"Chr1SNP2007" "Chr1SNP2007" FALSE 0 TRUE
"Chr1SNP2008" "Chr1SNP2008" FALSE 0 FALSE
"Chr1SNP2009" "Chr1SNP2009" FALSE 0 FALSE
"Chr1SNP2010" "Chr1SNP2010" FALSE 0 FALSE
"Chr1SNP2011" "Chr1SNP2011" FALSE 0 FALSE
"Chr1SNP2012" "Chr1SNP2012" TRUE -0.0739504570290807 FALSE
"Chr1SNP2013" "Chr1SNP2013" FALSE 0 FALSE
"Chr1SNP2014" "Chr1SNP2014" FALSE 0 TRUE
"Chr1SNP2015" "Chr1SNP2015" TRUE -1.52961720272409 FALSE
"Chr1SNP2016" "Chr1SNP2016" FALSE 0 TRUE
"Chr1SNP2017" "Chr1SNP2017" FALSE 0 FALSE
"Chr1SNP2018" "Chr1SNP2018" FALSE 0 FALSE
"Chr1SNP2019" "Chr1SNP2019" TRUE -0.0381233442585568 FALSE
"Chr1SNP2020" "Chr1SNP2020" FALSE 0 TRUE
"Chr1SNP2021" "Chr1SNP2021" FALSE 0 FALSE
"Chr1SNP2022" "Chr1SNP2022" FALSE 0 FALSE
"Chr1SNP2023" "Chr1SNP2023" FALSE 0 FALSE
"Chr1SNP2024" "Chr1SNP2024" FALSE 0 FALSE
"Chr1SNP2025" "Chr1SNP2025" FALSE 0 FALSE
"Chr1SNP2026" "Chr1SNP2026" FALSE 0 FALSE
"Chr1SNP2027" "Chr1SNP2027" FALSE 0 FALSE
"Chr1SNP2028" "Chr1SNP2028" TRUE -0.246793921275978 FALSE
"Chr1SNP2029" "Chr1SNP2029" FALSE 0 TRUE
"Chr1SNP2030" "Chr1SNP2030" FALSE 0 FALSE
"Chr1SNP2031" "Chr1SNP2031" FALSE 0 FALSE
"Chr1SNP2032" "Chr1SNP2032" FALSE 0 FALSE
"Chr1SNP2033" "Chr1SNP2033" TRUE 0.239788623966782 FALSE
"Chr1SNP2034" "Chr1SNP2034" FALSE 0 TRUE
"Chr1SNP2035" "Chr1SNP2035" FALSE 0 TRUE
"Chr1SNP2036" "Chr1SNP2036" FALSE 0 FALSE
"Chr1SNP2037" "Chr1SNP2037" FALSE 0 FALSE
"Chr1SNP2038" "Chr1SNP2038" FALSE 0 FALSE
"Chr1SNP2039" "Chr1SNP2039" FALSE 0 FALSE
"Chr1SNP2040" "Chr1SNP2040" FALSE 0 FALSE
"Chr1SNP2041" "Chr1SNP2041" FALSE 0 FALSE
"Chr1SNP2042" "Chr1SNP2042" FALSE 0 FALSE
"Chr1SNP2043" "Chr1SNP2043" FALSE 0 TRUE
"Chr1SNP2044" "Chr1SNP2044" FALSE 0 FALSE
"Chr1SNP2045" "Chr1SNP2045" FALSE 0 FALSE
"Chr1SNP2046" "Chr1SNP2046" FALSE 0 FALSE
"Chr1SNP2047" "Chr1SNP2047" FALSE 0 TRUE
"Chr1SNP2048" "Chr1SNP2048" FALSE 0 FALSE
"Chr1SNP2049" "Chr1SNP2049" FALSE 0 FALSE
"Chr1SNP2050" "Chr1SNP2050" FALSE 0 FALSE
"Chr1SNP2051" "Chr1SNP2051" FALSE 0 FALSE
"Chr1SNP2052" "Chr1SNP2052" FALSE 0 TRUE
"Chr1SNP2053" "Chr1SNP2053" FALSE 0 TRUE
"Chr1SNP2054" "Chr1SNP2054" FALSE 0 FALSE
"Chr1SNP2055" "Chr1SNP2055" FALSE 0 FALSE
"Chr1SNP2056" "Chr1SNP2056" FALSE 0 FALSE
"Chr1SNP2057" "Chr1SNP2057" FALSE 0 TRUE
"Chr1SNP2058" "Chr1SNP2058" FALSE 0 TRUE
"Chr1SNP2059" "Chr1SNP2059" FALSE 0 FALSE
"Chr1SNP2060" "Chr1SNP2060" FALSE 0 FALSE
"Chr1SNP2061" "Chr1SNP2061" FALSE 0 FALSE
"Chr1SNP2062" "Chr1SNP2062" FALSE 0 FALSE
"Chr1SNP2063" "Chr1SNP2063" FALSE 0 FALSE
"Chr1SNP2064" "Chr1SNP2064" FALSE 0 FALSE
"Chr1SNP2065" "Chr1SNP2065" FALSE 0 FALSE
"Chr1SNP2066" "Chr1SNP2066" FALSE 0 TRUE
"Chr1SNP2067" "Chr1SNP2067" FALSE 0 TRUE
"Chr1SNP2068" "Chr1SNP2068" FALSE 0 TRUE
"Chr1SNP2069" "Chr1SNP2069" FALSE 0 FALSE
"Chr1SNP2070" "Chr1SNP2070" FALSE 0 FALSE
"Chr1SNP2071" "Chr1SNP2071" FALSE 0 TRUE
"Chr1SNP2072" "Chr1SNP2072" FALSE 0 FALSE
"Chr1SNP2073" "Chr1SNP2073" FALSE 0 FALSE
"Chr1SNP2074" "Chr1SNP2074" TRUE -0.0173867133314839 FALSE
"Chr1SNP2075" "Chr1SNP2075" TRUE -0.412430851234755 FALSE
"Chr1SNP2076" "Chr1SNP2076" FALSE 0 TRUE
"Chr1SNP2077" "Chr1SNP2077" FALSE 0 FALSE
"Chr1SNP2078" "Chr1SNP2078" FALSE 0 FALSE
"Chr1SNP2079" "Chr1SNP2079" FALSE 0 FALSE
"Chr1SNP2080" "Chr1SNP2080" FALSE 0 TRUE
"Chr1SNP2081" "Chr1SNP2081" FALSE 0 FALSE
"Chr1SNP2082" "Chr1SNP2082" FALSE 0 FALSE
"Chr1SNP2083" "Chr1SNP2083" FALSE 0 TRUE
"Chr1SNP2084" "Chr1SNP2084" FALSE 0 FALSE
"Chr1SNP2085" "Chr1SNP2085" FALSE 0 FALSE
"Chr1SNP2086" "Chr1SNP2086" FALSE 0 FALSE
"Chr1SNP2087" "Chr1SNP2087" FALSE 0 TRUE
"Chr1SNP2088" "Chr1SNP2088" FALSE 0 FALSE
"Chr1SNP2089" "Chr1SNP2089" FALSE 0 FALSE
"Chr1SNP2090" "Chr1SNP2090" FALSE 0 FALSE
"Chr1SNP2091" "Chr1SNP2091" FALSE 0 FALSE
"Chr1SNP2092" "Chr1SNP2092" FALSE 0 FALSE
"Chr1SNP2093" "Chr1SNP2093" FALSE 0 FALSE
"Chr1SNP2094" "Chr1SNP2094" FALSE 0 TRUE
"Chr1SNP2095" "Chr1SNP2095" FALSE 0 TRUE
"Chr1SNP2096" "Chr1SNP2096" FALSE 0 FALSE
"Chr1SNP2097" "Chr1SNP2097" FALSE 0 TRUE
"Chr1SNP2098" "Chr1SNP2098" FALSE 0 FALSE
"Chr1SNP2099" "Chr1SNP2099" FALSE 0 FALSE
"Chr1SNP2100" "Chr1SNP2100" FALSE 0 TRUE
"Chr1SNP2101" "Chr1SNP2101" FALSE 0 FALSE
"Chr1SNP2102" "Chr1SNP2102" FALSE 0 TRUE
"Chr1SNP2103" "Chr1SNP2103" FALSE 0 FALSE
"Chr1SNP2104" "Chr1SNP2104" FALSE 0 FALSE
"Chr1SNP2105" "Chr1SNP2105" FALSE 0 TRUE
"Chr1SNP2106" "Chr1SNP2106" FALSE 0 FALSE
"Chr1SNP2107" "Chr1SNP2107" FALSE 0 FALSE
"Chr1SNP2108" "Chr1SNP2108" FALSE 0 FALSE
"Chr1SNP2109" "Chr1SNP2109" FALSE 0 FALSE
"Chr1SNP2110" "Chr1SNP2110" FALSE 0 TRUE
"Chr1SNP2111" "Chr1SNP2111" FALSE 0 FALSE
"Chr1SNP2112" "Chr1SNP2112" FALSE 0 FALSE
"Chr1SNP2113" "Chr1SNP2113" FALSE 0 FALSE
"Chr1SNP2114" "Chr1SNP2114" FALSE 0 TRUE
"Chr1SNP2115" "Chr1SNP2115" FALSE 0 FALSE
"Chr1SNP2116" "Chr1SNP2116" FALSE 0 FALSE
"Chr1SNP2117" "Chr1SNP2117" FALSE 0 FALSE
"Chr1SNP2118" "Chr1SNP2118" FALSE 0 FALSE
"Chr1SNP2119" "Chr1SNP2119" FALSE 0 TRUE
"Chr1SNP2120" "Chr1SNP2120" FALSE 0 FALSE
"Chr1SNP2121" "Chr1SNP2121" FALSE 0 TRUE
"Chr1SNP2122" "Chr1SNP2122" FALSE 0 TRUE
"Chr1SNP2123" "Chr1SNP2123" TRUE 0.358310724323537 FALSE
"Chr1SNP2124" "Chr1SNP2124" FALSE 0 TRUE
"Chr1SNP2125" "Chr1SNP2125" FALSE 0 FALSE
"Chr1SNP2126" "Chr1SNP2126" TRUE -0.348805221785885 FALSE
"Chr1SNP2127" "Chr1SNP2127" FALSE 0 TRUE
"Chr1SNP2128" "Chr1SNP2128" FALSE 0 TRUE
"Chr1SNP2129" "Chr1SNP2129" FALSE 0 TRUE
"Chr1SNP2130" "Chr1SNP2130" FALSE 0 FALSE
"Chr1SNP2131" "Chr1SNP2131" FALSE 0 FALSE
"Chr1SNP2132" "Chr1SNP2132" FALSE 0 FALSE
"Chr1SNP2133" "Chr1SNP2133" FALSE 0 FALSE
"Chr1SNP2134" "Chr1SNP2134" FALSE 0 TRUE
"Chr1SNP2135" "Chr1SNP2135" FALSE 0 TRUE
"Chr1SNP2136" "Chr1SNP2136" FALSE 0 FALSE
"Chr1SNP2137" "Chr1SNP2137" FALSE 0 FALSE
"Chr1SNP2138" "Chr1SNP2138" FALSE 0 FALSE
"Chr1SNP2139" "Chr1SNP2139" FALSE 0 TRUE
"Chr1SNP2140" "Chr1SNP2140" FALSE 0 FALSE
"Chr1SNP2141" "Chr1SNP2141" FALSE 0 TRUE
"Chr1SNP2142" "Chr1SNP2142" FALSE 0 FALSE
"Chr1SNP2143" "Chr1SNP2143" FALSE 0 TRUE
"Chr1SNP2144" "Chr1SNP2144" FALSE 0 TRUE
"Chr1SNP2145" "Chr1SNP2145" FALSE 0 TRUE
"Chr1SNP2146" "Chr1SNP2146" FALSE 0 FALSE
"Chr1SNP2147" "Chr1SNP2147" FALSE 0 FALSE
"Chr1SNP2148" "Chr1SNP2148" FALSE 0 TRUE
"Chr1SNP2149" "Chr1SNP2149" FALSE 0 FALSE
"Chr1SNP2150" "Chr1SNP2150" FALSE 0 FALSE
"Chr1SNP2151" "Chr1SNP2151" FALSE 0 TRUE
"Chr1SNP2152" "Chr1SNP2152" TRUE -0.432950812135304 FALSE
"Chr1SNP2153" "Chr1SNP2153" FALSE 0 FALSE
"Chr1SNP2154" "Chr1SNP2154" FALSE 0 FALSE
"Chr1SNP2155" "Chr1SNP2155" FALSE 0 FALSE
"Chr1SNP2156" "Chr1SNP2156" FALSE 0 FALSE
"Chr1SNP2157" "Chr1SNP2157" FALSE 0 FALSE
"Chr1SNP2158" "Chr1SNP2158" FALSE 0 TRUE
"Chr1SNP2159" "Chr1SNP2159" FALSE 0 TRUE
"Chr1SNP2160" "Chr1SNP2160" FALSE 0 FALSE
"Chr1SNP2161" "Chr1SNP2161" FALSE 0 FALSE
"Chr1SNP2162" "Chr1SNP2162" FALSE 0 TRUE
"Chr1SNP2163" "Chr1SNP2163" FALSE 0 FALSE
"Chr1SNP2164" "Chr1SNP2164" FALSE 0 TRUE
"Chr1SNP2165" "Chr1SNP2165" FALSE 0 FALSE
"Chr1SNP2166" "Chr1SNP2166" FALSE 0 FALSE
"Chr1SNP2167" "Chr1SNP2167" FALSE 0 FALSE
"Chr1SNP2168" "Chr1SNP2168" FALSE 0 FALSE
"Chr1SNP2169" "Chr1SNP2169" FALSE 0 TRUE
"Chr1SNP2170" "Chr1SNP2170" TRUE -0.398541205510082 FALSE
"Chr1SNP2171" "Chr1SNP2171" FALSE 0 FALSE
"Chr1SNP2172" "Chr1SNP2172" FALSE 0 TRUE
"Chr1SNP2173" "Chr1SNP2173" FALSE 0 FALSE
"Chr1SNP2174" "Chr1SNP2174" FALSE 0 FALSE
"Chr1SNP2175" "Chr1SNP2175" FALSE 0 TRUE
"Chr1SNP2176" "Chr1SNP2176" FALSE 0 FALSE
"Chr1SNP2177" "Chr1SNP2177" FALSE 0 FALSE
"Chr1SNP2178" "Chr1SNP2178" FALSE 0 FALSE
"Chr1SNP2179" "Chr1SNP2179" FALSE 0 TRUE
"Chr1SNP2180" "Chr1SNP2180" FALSE 0 FALSE
"Chr1SNP2181" "Chr1SNP2181" FALSE 0 FALSE
"Chr1SNP2182" "Chr1SNP2182" FALSE 0 FALSE
"Chr1SNP2183" "Chr1SNP2183" FALSE 0 FALSE
"Chr1SNP2184" "Chr1SNP2184" FALSE 0 TRUE
"Chr1SNP2185" "Chr1SNP2185" FALSE 0 TRUE
"Chr1SNP2186" "Chr1SNP2186" FALSE 0 TRUE
"Chr1SNP2187" "Chr1SNP2187" FALSE 0 FALSE
"Chr1SNP2188" "Chr1SNP2188" FALSE 0 FALSE
"Chr1SNP2189" "Chr1SNP2189" FALSE 0 FALSE
"Chr1SNP2190" "Chr1SNP2190" FALSE 0 TRUE
"Chr1SNP2191" "Chr1SNP2191" FALSE 0 FALSE
"Chr1SNP2192" "Chr1SNP2192" FALSE 0 TRUE
"Chr1SNP2193" "Chr1SNP2193" FALSE 0 FALSE
"Chr1SNP2194" "Chr1SNP2194" FALSE 0 TRUE
"Chr1SNP2195" "Chr1SNP2195" FALSE 0 TRUE
"Chr1SNP2196" "Chr1SNP2196" FALSE 0 FALSE
"Chr1SNP2197" "Chr1SNP2197" FALSE 0 FALSE
"Chr1SNP2198" "Chr1SNP2198" FALSE 0 FALSE
"Chr1SNP2199" "Chr1SNP2199" FALSE 0 TRUE
"Chr1SNP2200" "Chr1SNP2200" FALSE 0 TRUE
"Chr1SNP2201" "Chr1SNP2201" TRUE -0.406870405903602 FALSE
"Chr1SNP2202" "Chr1SNP2202" FALSE 0 FALSE
"Chr1SNP2203" "Chr1SNP2203" FALSE 0 FALSE
"Chr1SNP2204" "Chr1SNP2204" FALSE 0 TRUE
"Chr1SNP2205" "Chr1SNP2205" FALSE 0 FALSE
"Chr1SNP2206" "Chr1SNP2206" FALSE 0 FALSE
"Chr1SNP2207" "Chr1SNP2207" FALSE 0 FALSE
"Chr1SNP2208" "Chr1SNP2208" FALSE 0 TRUE
"Chr1SNP2209" "Chr1SNP2209" FALSE 0 FALSE
"Chr1SNP2210" "Chr1SNP2210" FALSE 0 FALSE
"Chr1SNP2211" "Chr1SNP2211" FALSE 0 TRUE
"Chr1SNP2212" "Chr1SNP2212" FALSE 0 TRUE
"Chr1SNP2213" "Chr1SNP2213" FALSE 0 FALSE
"Chr1SNP2214" "Chr1SNP2214" FALSE 0 FALSE
"Chr1SNP2215" "Chr1SNP2215" FALSE 0 FALSE
"Chr1SNP2216" "Chr1SNP2216" FALSE 0 FALSE
"Chr1SNP2217" "Chr1SNP2217" FALSE 0 FALSE
"Chr1SNP2218" "Chr1SNP2218" FALSE 0 TRUE
"Chr1SNP2219" "Chr1SNP2219" FALSE 0 FALSE
"Chr1SNP2220" "Chr1SNP2220" FALSE 0 FALSE
"Chr1SNP2221" "Chr1SNP2221" TRUE -0.00456998022768061 FALSE
"Chr1SNP2222" "Chr1SNP2222" FALSE 0 TRUE
"Chr1SNP2223" "Chr1SNP2223" FALSE 0 FALSE
"Chr1SNP2224" "Chr1SNP2224" FALSE 0 FALSE
"Chr1SNP2225" "Chr1SNP2225" FALSE 0 FALSE
"Chr1SNP2226" "Chr1SNP2226" FALSE 0 FALSE
"Chr1SNP2227" "Chr1SNP2227" FALSE 0 FALSE
"Chr1SNP2228" "Chr1SNP2228" FALSE 0 TRUE
"Chr1SNP2229" "Chr1SNP2229" FALSE 0 FALSE
"Chr1SNP2230" "Chr1SNP2230" FALSE 0 FALSE
"Chr1SNP2231" "Chr1SNP2231" TRUE -0.123433044608395 FALSE
"Chr1SNP2232" "Chr1SNP2232" FALSE 0 FALSE
"Chr1SNP2233" "Chr1SNP2233" FALSE 0 TRUE
"Chr1SNP2234" "Chr1SNP2234" FALSE 0 FALSE
"Chr1SNP2235" "Chr1SNP2235" FALSE 0 FALSE
"Chr1SNP2236" "Chr1SNP2236" FALSE 0 TRUE
"Chr1SNP2237" "Chr1SNP2237" FALSE 0 FALSE
"Chr1SNP2238" "Chr1SNP2238" FALSE 0 FALSE
"Chr1SNP2239" "Chr1SNP2239" FALSE 0 FALSE
"Chr1SNP2240" "Chr1SNP2240" TRUE -0.0227794226642821 FALSE
"Chr1SNP2241" "Chr1SNP2241" FALSE 0 TRUE
"Chr1SNP2242" "Chr1SNP2242" FALSE 0 FALSE
"Chr1SNP2243" "Chr1SNP2243" FALSE 0 FALSE
"Chr1SNP2244" "Chr1SNP2244" FALSE 0 FALSE
"Chr1SNP2245" "Chr1SNP2245" FALSE 0 FALSE
"Chr1SNP2246" "Chr1SNP2246" FALSE 0 FALSE
"Chr1SNP2247" "Chr1SNP2247" TRUE 0.114385390285272 FALSE
"Chr1SNP2248" "Chr1SNP2248" FALSE 0 TRUE
"Chr1SNP2249" "Chr1SNP2249" FALSE 0 FALSE
"Chr1SNP2250" "Chr1SNP2250" FALSE 0 FALSE
"Chr1SNP2251" "Chr1SNP2251" FALSE 0 TRUE
"Chr1SNP2252" "Chr1SNP2252" FALSE 0 FALSE
"Chr1SNP2253" "Chr1SNP2253" FALSE 0 TRUE
"Chr1SNP2254" "Chr1SNP2254" FALSE 0 FALSE
"Chr1SNP2255" "Chr1SNP2255" FALSE 0 FALSE
"Chr1SNP2256" "Chr1SNP2256" FALSE 0 FALSE
"Chr1SNP2257" "Chr1SNP2257" FALSE 0 FALSE
"Chr1SNP2258" "Chr1SNP2258" FALSE 0 FALSE
"Chr1SNP2259" "Chr1SNP2259" FALSE 0 TRUE
"Chr1SNP2260" "Chr1SNP2260" FALSE 0 TRUE
"Chr1SNP2261" "Chr1SNP2261" FALSE 0 FALSE
"Chr1SNP2262" "Chr1SNP2262" FALSE 0 FALSE
"Chr1SNP2263" "Chr1SNP2263" FALSE 0 TRUE
"Chr1SNP2264" "Chr1SNP2264" FALSE 0 FALSE
"Chr1SNP2265" "Chr1SNP2265" FALSE 0 FALSE
"Chr1SNP2266" "Chr1SNP2266" FALSE 0 TRUE
"Chr1SNP2267" "Chr1SNP2267" FALSE 0 FALSE
"Chr1SNP2268" "Chr1SNP2268" TRUE 0.0260120634083905 FALSE
"Chr1SNP2269" "Chr1SNP2269" FALSE 0 FALSE
"Chr1SNP2270" "Chr1SNP2270" FALSE 0 TRUE
"Chr1SNP2271" "Chr1SNP2271" FALSE 0 FALSE
"Chr1SNP2272" "Chr1SNP2272" FALSE 0 FALSE
"Chr1SNP2273" "Chr1SNP2273" FALSE 0 FALSE
"Chr1SNP2274" "Chr1SNP2274" FALSE 0 TRUE
"Chr1SNP2275" "Chr1SNP2275" FALSE 0 FALSE
"Chr1SNP2276" "Chr1SNP2276" FALSE 0 FALSE
"Chr1SNP2277" "Chr1SNP2277" FALSE 0 FALSE
"Chr1SNP2278" "Chr1SNP2278" FALSE 0 FALSE
"Chr1SNP2279" "Chr1SNP2279" FALSE 0 FALSE
"Chr1SNP2280" "Chr1SNP2280" FALSE 0 TRUE
"Chr1SNP2281" "Chr1SNP2281" FALSE 0 FALSE
"Chr1SNP2282" "Chr1SNP2282" FALSE 0 FALSE
"Chr1SNP2283" "Chr1SNP2283" TRUE 0.00930464393862469 FALSE
"Chr1SNP2284" "Chr1SNP2284" FALSE 0 TRUE
"Chr1SNP2285" "Chr1SNP2285" FALSE 0 FALSE
"Chr1SNP2286" "Chr1SNP2286" FALSE 0 FALSE
"Chr1SNP2287" "Chr1SNP2287" FALSE 0 TRUE
"Chr1SNP2288" "Chr1SNP2288" FALSE 0 FALSE
"Chr1SNP2289" "Chr1SNP2289" FALSE 0 FALSE
"Chr1SNP2290" "Chr1SNP2290" FALSE 0 TRUE
"Chr1SNP2291" "Chr1SNP2291" FALSE 0 FALSE
"Chr1SNP2292" "Chr1SNP2292" FALSE 0 FALSE
"Chr1SNP2293" "Chr1SNP2293" FALSE 0 FALSE
"Chr1SNP2294" "Chr1SNP2294" FALSE 0 FALSE
"Chr1SNP2295" "Chr1SNP2295" FALSE 0 FALSE
"Chr1SNP2296" "Chr1SNP2296" FALSE 0 FALSE
"Chr1SNP2297" "Chr1SNP2297" FALSE 0 FALSE
"Chr1SNP2298" "Chr1SNP2298" FALSE 0 TRUE
"Chr1SNP2299" "Chr1SNP2299" FALSE 0 FALSE
"Chr1SNP2300" "Chr1SNP2300" FALSE 0 FALSE
"Chr1SNP2301" "Chr1SNP2301" FALSE 0 TRUE
"Chr1SNP2302" "Chr1SNP2302" FALSE 0 TRUE
"Chr1SNP2303" "Chr1SNP2303" FALSE 0 TRUE
"Chr1SNP2304" "Chr1SNP2304" FALSE 0 FALSE
"Chr1SNP2305" "Chr1SNP2305" FALSE 0 FALSE
"Chr1SNP2306" "Chr1SNP2306" FALSE 0 TRUE
"Chr1SNP2307" "Chr1SNP2307" FALSE 0 FALSE
"Chr1SNP2308" "Chr1SNP2308" FALSE 0 FALSE
"Chr1SNP2309" "Chr1SNP2309" FALSE 0 TRUE
"Chr1SNP2310" "Chr1SNP2310" FALSE 0 FALSE
"Chr1SNP2311" "Chr1SNP2311" FALSE 0 FALSE
"Chr1SNP2312" "Chr1SNP2312" FALSE 0 TRUE
"Chr1SNP2313" "Chr1SNP2313" FALSE 0 FALSE
"Chr1SNP2314" "Chr1SNP2314" FALSE 0 FALSE
"Chr1SNP2315" "Chr1SNP2315" FALSE 0 TRUE
"Chr1SNP2316" "Chr1SNP2316" FALSE 0 TRUE
"Chr1SNP2317" "Chr1SNP2317" FALSE 0 FALSE
"Chr1SNP2318" "Chr1SNP2318" FALSE 0 FALSE
"Chr1SNP2319" "Chr1SNP2319" FALSE 0 FALSE
"Chr1SNP2320" "Chr1SNP2320" FALSE 0 FALSE
"Chr1SNP2321" "Chr1SNP2321" FALSE 0 FALSE
"Chr1SNP2322" "Chr1SNP2322" FALSE 0 TRUE
"Chr1SNP2323" "Chr1SNP2323" FALSE 0 FALSE
"Chr1SNP2324" "Chr1SNP2324" TRUE 0.0057490051860711 FALSE
"Chr1SNP2325" "Chr1SNP2325" FALSE 0 TRUE
"Chr1SNP2326" "Chr1SNP2326" FALSE 0 FALSE
"Chr1SNP2327" "Chr1SNP2327" FALSE 0 TRUE
"Chr1SNP2328" "Chr1SNP2328" FALSE 0 FALSE
"Chr1SNP2329" "Chr1SNP2329" FALSE 0 FALSE
"Chr1SNP2330" "Chr1SNP2330" FALSE 0 FALSE
"Chr1SNP2331" "Chr1SNP2331" FALSE 0 TRUE
"Chr1SNP2332" "Chr1SNP2332" FALSE 0 FALSE
"Chr1SNP2333" "Chr1SNP2333" FALSE 0 FALSE
"Chr1SNP2334" "Chr1SNP2334" FALSE 0 FALSE
"Chr1SNP2335" "Chr1SNP2335" FALSE 0 FALSE
"Chr1SNP2336" "Chr1SNP2336" FALSE 0 FALSE
"Chr1SNP2337" "Chr1SNP2337" FALSE 0 TRUE
"Chr1SNP2338" "Chr1SNP2338" TRUE -0.082518494092602 FALSE
"Chr1SNP2339" "Chr1SNP2339" FALSE 0 FALSE
"Chr1SNP2340" "Chr1SNP2340" FALSE 0 FALSE
"Chr1SNP2341" "Chr1SNP2341" FALSE 0 TRUE
"Chr1SNP2342" "Chr1SNP2342" FALSE 0 FALSE
"Chr1SNP2343" "Chr1SNP2343" FALSE 0 FALSE
"Chr1SNP2344" "Chr1SNP2344" FALSE 0 FALSE
"Chr1SNP2345" "Chr1SNP2345" FALSE 0 TRUE
"Chr1SNP2346" "Chr1SNP2346" FALSE 0 FALSE
"Chr1SNP2347" "Chr1SNP2347" FALSE 0 FALSE
"Chr1SNP2348" "Chr1SNP2348" FALSE 0 FALSE
"Chr1SNP2349" "Chr1SNP2349" FALSE 0 FALSE
"Chr1SNP2350" "Chr1SNP2350" FALSE 0 FALSE
"Chr1SNP2351" "Chr1SNP2351" FALSE 0 FALSE
"Chr1SNP2352" "Chr1SNP2352" FALSE 0 FALSE
"Chr1SNP2353" "Chr1SNP2353" TRUE -0.0413423698883744 FALSE
"Chr1SNP2354" "Chr1SNP2354" FALSE 0 FALSE
"Chr1SNP2355" "Chr1SNP2355" FALSE 0 FALSE
"Chr1SNP2356" "Chr1SNP2356" FALSE 0 FALSE
"Chr1SNP2357" "Chr1SNP2357" FALSE 0 TRUE
"Chr1SNP2358" "Chr1SNP2358" TRUE 0.0746627043004273 FALSE
"Chr1SNP2359" "Chr1SNP2359" FALSE 0 FALSE
"Chr1SNP2360" "Chr1SNP2360" FALSE 0 TRUE
"Chr1SNP2361" "Chr1SNP2361" FALSE 0 FALSE
"Chr1SNP2362" "Chr1SNP2362" TRUE -0.116886676988152 FALSE
"Chr1SNP2363" "Chr1SNP2363" FALSE 0 FALSE
"Chr1SNP2364" "Chr1SNP2364" FALSE 0 TRUE
"Chr1SNP2365" "Chr1SNP2365" FALSE 0 FALSE
"Chr1SNP2366" "Chr1SNP2366" FALSE 0 TRUE
"Chr1SNP2367" "Chr1SNP2367" FALSE 0 FALSE
"Chr1SNP2368" "Chr1SNP2368" FALSE 0 FALSE
"Chr1SNP2369" "Chr1SNP2369" FALSE 0 FALSE
"Chr1SNP2370" "Chr1SNP2370" FALSE 0 FALSE
"Chr1SNP2371" "Chr1SNP2371" FALSE 0 FALSE
"Chr1SNP2372" "Chr1SNP2372" FALSE 0 TRUE
"Chr1SNP2373" "Chr1SNP2373" FALSE 0 FALSE
"Chr1SNP2374" "Chr1SNP2374" FALSE 0 FALSE
"Chr1SNP2375" "Chr1SNP2375" FALSE 0 FALSE
"Chr1SNP2376" "Chr1SNP2376" FALSE 0 TRUE
"Chr1SNP2377" "Chr1SNP2377" FALSE 0 TRUE
"Chr1SNP2378" "Chr1SNP2378" FALSE 0 FALSE
"Chr1SNP2379" "Chr1SNP2379" FALSE 0 FALSE
"Chr1SNP2380" "Chr1SNP2380" FALSE 0 FALSE
"Chr1SNP2381" "Chr1SNP2381" FALSE 0 FALSE
"Chr1SNP2382" "Chr1SNP2382" TRUE -0.11553818728587 FALSE
"Chr1SNP2383" "Chr1SNP2383" FALSE 0 TRUE
"Chr1SNP2384" "Chr1SNP2384" FALSE 0 FALSE
"Chr1SNP2385" "Chr1SNP2385" FALSE 0 TRUE
"Chr1SNP2386" "Chr1SNP2386" FALSE 0 FALSE
"Chr1SNP2387" "Chr1SNP2387" FALSE 0 TRUE
"Chr1SNP2388" "Chr1SNP2388" FALSE 0 FALSE
"Chr1SNP2389" "Chr1SNP2389" FALSE 0 FALSE
"Chr1SNP2390" "Chr1SNP2390" FALSE 0 TRUE
"Chr1SNP2391" "Chr1SNP2391" FALSE 0 FALSE
"Chr1SNP2392" "Chr1SNP2392" FALSE 0 FALSE
"Chr1SNP2393" "Chr1SNP2393" FALSE 0 TRUE
"Chr1SNP2394" "Chr1SNP2394" FALSE 0 FALSE
"Chr1SNP2395" "Chr1SNP2395" FALSE 0 FALSE
"Chr1SNP2396" "Chr1SNP2396" FALSE 0 FALSE
"Chr1SNP2397" "Chr1SNP2397" FALSE 0 FALSE
"Chr1SNP2398" "Chr1SNP2398" FALSE 0 TRUE
"Chr1SNP2399" "Chr1SNP2399" TRUE -0.278893332671363 FALSE
"Chr1SNP2400" "Chr1SNP2400" FALSE 0 TRUE
"Chr1SNP2401" "Chr1SNP2401" FALSE 0 FALSE
"Chr1SNP2402" "Chr1SNP2402" FALSE 0 FALSE
"Chr1SNP2403" "Chr1SNP2403" FALSE 0 FALSE
"Chr1SNP2404" "Chr1SNP2404" FALSE 0 FALSE
"Chr1SNP2405" "Chr1SNP2405" FALSE 0 FALSE
"Chr1SNP2406" "Chr1SNP2406" FALSE 0 TRUE
"Chr1SNP2407" "Chr1SNP2407" FALSE 0 FALSE
"Chr1SNP2408" "Chr1SNP2408" FALSE 0 TRUE
"Chr1SNP2409" "Chr1SNP2409" TRUE -0.138075292121862 FALSE
"Chr1SNP2410" "Chr1SNP2410" FALSE 0 TRUE
"Chr1SNP2411" "Chr1SNP2411" FALSE 0 FALSE
"Chr1SNP2412" "Chr1SNP2412" FALSE 0 FALSE
"Chr1SNP2413" "Chr1SNP2413" FALSE 0 FALSE
"Chr1SNP2414" "Chr1SNP2414" FALSE 0 TRUE
"Chr1SNP2415" "Chr1SNP2415" TRUE 0.0478035026331065 FALSE
"Chr1SNP2416" "Chr1SNP2416" FALSE 0 FALSE
"Chr1SNP2417" "Chr1SNP2417" FALSE 0 TRUE
"Chr1SNP2418" "Chr1SNP2418" FALSE 0 FALSE
"Chr1SNP2419" "Chr1SNP2419" FALSE 0 FALSE
"Chr1SNP2420" "Chr1SNP2420" FALSE 0 FALSE
"Chr1SNP2421" "Chr1SNP2421" FALSE 0 TRUE
"Chr1SNP2422" "Chr1SNP2422" FALSE 0 FALSE
"Chr1SNP2423" "Chr1SNP2423" FALSE 0 TRUE
"Chr1SNP2424" "Chr1SNP2424" FALSE 0 FALSE
"Chr1SNP2425" "Chr1SNP2425" FALSE 0 FALSE
"Chr1SNP2426" "Chr1SNP2426" FALSE 0 TRUE
"Chr1SNP2427" "Chr1SNP2427" FALSE 0 FALSE
"Chr1SNP2428" "Chr1SNP2428" FALSE 0 FALSE
"Chr1SNP2429" "Chr1SNP2429" FALSE 0 FALSE
"Chr1SNP2430" "Chr1SNP2430" FALSE 0 TRUE
"Chr1SNP2431" "Chr1SNP2431" FALSE 0 FALSE
"Chr1SNP2432" "Chr1SNP2432" FALSE 0 FALSE
"Chr1SNP2433" "Chr1SNP2433" FALSE 0 TRUE
"Chr1SNP2434" "Chr1SNP2434" FALSE 0 FALSE
"Chr1SNP2435" "Chr1SNP2435" FALSE 0 FALSE
"Chr1SNP2436" "Chr1SNP2436" FALSE 0 FALSE
"Chr1SNP2437" "Chr1SNP2437" FALSE 0 TRUE
"Chr1SNP2438" "Chr1SNP2438" FALSE 0 TRUE
"Chr1SNP2439" "Chr1SNP2439" FALSE 0 FALSE
"Chr1SNP2440" "Chr1SNP2440" FALSE 0 FALSE
"Chr1SNP2441" "Chr1SNP2441" FALSE 0 FALSE
"Chr1SNP2442" "Chr1SNP2442" FALSE 0 FALSE
"Chr1SNP2443" "Chr1SNP2443" FALSE 0 FALSE
"Chr1SNP2444" "Chr1SNP2444" FALSE 0 FALSE
"Chr1SNP2445" "Chr1SNP2445" FALSE 0 TRUE
"Chr1SNP2446" "Chr1SNP2446" FALSE 0 FALSE
"Chr1SNP2447" "Chr1SNP2447" FALSE 0 FALSE
"Chr1SNP2448" "Chr1SNP2448" FALSE 0 TRUE
"Chr1SNP2449" "Chr1SNP2449" FALSE 0 TRUE
"Chr1SNP2450" "Chr1SNP2450" FALSE 0 FALSE
"Chr1SNP2451" "Chr1SNP2451" FALSE 0 TRUE
"Chr1SNP2452" "Chr1SNP2452" FALSE 0 TRUE
"Chr1SNP2453" "Chr1SNP2453" FALSE 0 TRUE
"Chr1SNP2454" "Chr1SNP2454" FALSE 0 TRUE
"Chr1SNP2455" "Chr1SNP2455" FALSE 0 FALSE
"Chr1SNP2456" "Chr1SNP2456" FALSE 0 FALSE
"Chr1SNP2457" "Chr1SNP2457" TRUE 0.504759083483965 FALSE
"Chr1SNP2458" "Chr1SNP2458" FALSE 0 FALSE
"Chr1SNP2459" "Chr1SNP2459" FALSE 0 FALSE
"Chr1SNP2460" "Chr1SNP2460" FALSE 0 FALSE
"Chr1SNP2461" "Chr1SNP2461" TRUE 0.0000187360617904168 FALSE
"Chr1SNP2462" "Chr1SNP2462" FALSE 0 FALSE
"Chr1SNP2463" "Chr1SNP2463" FALSE 0 TRUE
"Chr1SNP2464" "Chr1SNP2464" FALSE 0 FALSE
"Chr1SNP2465" "Chr1SNP2465" FALSE 0 FALSE
"Chr1SNP2466" "Chr1SNP2466" FALSE 0 FALSE
"Chr1SNP2467" "Chr1SNP2467" FALSE 0 FALSE
"Chr1SNP2468" "Chr1SNP2468" FALSE 0 FALSE
"Chr1SNP2469" "Chr1SNP2469" FALSE 0 TRUE
"Chr1SNP2470" "Chr1SNP2470" FALSE 0 FALSE
"Chr1SNP2471" "Chr1SNP2471" FALSE 0 FALSE
"Chr1SNP2472" "Chr1SNP2472" FALSE 0 FALSE
"Chr1SNP2473" "Chr1SNP2473" FALSE 0 FALSE
"Chr1SNP2474" "Chr1SNP2474" TRUE 1.34537996133224 FALSE
"Chr1SNP2475" "Chr1SNP2475" FALSE 0 TRUE
"Chr1SNP2476" "Chr1SNP2476" FALSE 0 FALSE
"Chr1SNP2477" "Chr1SNP2477" FALSE 0 FALSE
"Chr1SNP2478" "Chr1SNP2478" FALSE 0 TRUE
"Chr1SNP2479" "Chr1SNP2479" TRUE 0.46160066113763 FALSE
"Chr1SNP2480" "Chr1SNP2480" FALSE 0 FALSE
"Chr1SNP2481" "Chr1SNP2481" FALSE 0 TRUE
"Chr1SNP2482" "Chr1SNP2482" FALSE 0 FALSE
"Chr1SNP2483" "Chr1SNP2483" FALSE 0 FALSE
"Chr1SNP2484" "Chr1SNP2484" FALSE 0 FALSE
"Chr1SNP2485" "Chr1SNP2485" FALSE 0 FALSE
"Chr1SNP2486" "Chr1SNP2486" FALSE 0 TRUE
"Chr1SNP2487" "Chr1SNP2487" FALSE 0 FALSE
"Chr1SNP2488" "Chr1SNP2488" FALSE 0 TRUE
"Chr1SNP2489" "Chr1SNP2489" FALSE 0 FALSE
"Chr1SNP2490" "Chr1SNP2490" FALSE 0 TRUE
"Chr1SNP2491" "Chr1SNP2491" FALSE 0 TRUE
"Chr1SNP2492" "Chr1SNP2492" FALSE 0 FALSE
"Chr1SNP2493" "Chr1SNP2493" FALSE 0 TRUE
"Chr1SNP2494" "Chr1SNP2494" FALSE 0 FALSE
"Chr1SNP2495" "Chr1SNP2495" FALSE 0 FALSE
"Chr1SNP2496" "Chr1SNP2496" FALSE 0 FALSE
"Chr1SNP2497" "Chr1SNP2497" FALSE 0 FALSE
"Chr1SNP2498" "Chr1SNP2498" TRUE -0.697734810771701 FALSE
"Chr1SNP2499" "Chr1SNP2499" TRUE -0.136388051946993 FALSE
"Chr1SNP2500" "Chr1SNP2500" FALSE 0 TRUE
"Chr1SNP2501" "Chr1SNP2501" FALSE 0 FALSE
"Chr1SNP2502" "Chr1SNP2502" FALSE 0 FALSE
"Chr1SNP2503" "Chr1SNP2503" FALSE 0 FALSE
"Chr1SNP2504" "Chr1SNP2504" FALSE 0 FALSE
"Chr1SNP2505" "Chr1SNP2505" FALSE 0 TRUE
"Chr1SNP2506" "Chr1SNP2506" FALSE 0 FALSE
"Chr1SNP2507" "Chr1SNP2507" FALSE 0 FALSE
"Chr1SNP2508" "Chr1SNP2508" TRUE -0.00240303492170903 FALSE
"Chr1SNP2509" "Chr1SNP2509" FALSE 0 FALSE
"Chr1SNP2510" "Chr1SNP2510" FALSE 0 FALSE
"Chr1SNP2511" "Chr1SNP2511" FALSE 0 TRUE
"Chr1SNP2512" "Chr1SNP2512" TRUE 0.956457950889248 FALSE
"Chr1SNP2513" "Chr1SNP2513" FALSE 0 FALSE
"Chr1SNP2514" "Chr1SNP2514" FALSE 0 FALSE
"Chr1SNP2515" "Chr1SNP2515" TRUE 0.14387194878401 FALSE
"Chr1SNP2516" "Chr1SNP2516" FALSE 0 FALSE
"Chr1SNP2517" "Chr1SNP2517" FALSE 0 FALSE
"Chr1SNP2518" "Chr1SNP2518" FALSE 0 TRUE
"Chr1SNP2519" "Chr1SNP2519" FALSE 0 TRUE
"Chr1SNP2520" "Chr1SNP2520" FALSE 0 FALSE
"Chr1SNP2521" "Chr1SNP2521" FALSE 0 FALSE
"Chr1SNP2522" "Chr1SNP2522" FALSE 0 FALSE
"Chr1SNP2523" "Chr1SNP2523" FALSE 0 FALSE
"Chr1SNP2524" "Chr1SNP2524" FALSE 0 TRUE
"Chr1SNP2525" "Chr1SNP2525" TRUE 0.534706431844141 FALSE
"Chr1SNP2526" "Chr1SNP2526" FALSE 0 FALSE
"Chr1SNP2527" "Chr1SNP2527" FALSE 0 FALSE
"Chr1SNP2528" "Chr1SNP2528" FALSE 0 FALSE
"Chr1SNP2529" "Chr1SNP2529" FALSE 0 TRUE
"Chr1SNP2530" "Chr1SNP2530" FALSE 0 FALSE
"Chr1SNP2531" "Chr1SNP2531" FALSE 0 FALSE
"Chr1SNP2532" "Chr1SNP2532" FALSE 0 TRUE
"Chr1SNP2533" "Chr1SNP2533" FALSE 0 FALSE
"Chr1SNP2534" "Chr1SNP2534" FALSE 0 FALSE
"Chr1SNP2535" "Chr1SNP2535" FALSE 0 FALSE
"Chr1SNP2536" "Chr1SNP2536" FALSE 0 FALSE
"Chr1SNP2537" "Chr1SNP2537" FALSE 0 FALSE
"Chr1SNP2538" "Chr1SNP2538" FALSE 0 TRUE
"Chr1SNP2539" "Chr1SNP2539" FALSE 0 FALSE
"Chr1SNP2540" "Chr1SNP2540" FALSE 0 FALSE
"Chr1SNP2541" "Chr1SNP2541" FALSE 0 TRUE
"Chr1SNP2542" "Chr1SNP2542" FALSE 0 TRUE
"Chr1SNP2543" "Chr1SNP2543" TRUE -0.0263646270345263 FALSE
"Chr1SNP2544" "Chr1SNP2544" FALSE 0 FALSE
"Chr1SNP2545" "Chr1SNP2545" FALSE 0 TRUE
"Chr1SNP2546" "Chr1SNP2546" FALSE 0 FALSE
"Chr1SNP2547" "Chr1SNP2547" FALSE 0 FALSE
"Chr1SNP2548" "Chr1SNP2548" FALSE 0 TRUE
"Chr1SNP2549" "Chr1SNP2549" FALSE 0 FALSE
"Chr1SNP2550" "Chr1SNP2550" FALSE 0 FALSE
"Chr1SNP2551" "Chr1SNP2551" FALSE 0 FALSE
"Chr1SNP2552" "Chr1SNP2552" FALSE 0 FALSE
"Chr1SNP2553" "Chr1SNP2553" FALSE 0 FALSE
"Chr1SNP2554" "Chr1SNP2554" FALSE 0 TRUE
"Chr1SNP2555" "Chr1SNP2555" TRUE 2.76075248381414 FALSE
"Chr1SNP2556" "Chr1SNP2556" TRUE -0.216219286970017 FALSE
"Chr1SNP2557" "Chr1SNP2557" FALSE 0 TRUE
"Chr1SNP2558" "Chr1SNP2558" FALSE 0 FALSE
"Chr1SNP2559" "Chr1SNP2559" FALSE 0 FALSE
"Chr1SNP2560" "Chr1SNP2560" FALSE 0 TRUE
"Chr1SNP2561" "Chr1SNP2561" FALSE 0 FALSE
"Chr1SNP2562" "Chr1SNP2562" FALSE 0 FALSE
"Chr1SNP2563" "Chr1SNP2563" FALSE 0 FALSE
"Chr1SNP2564" "Chr1SNP2564" FALSE 0 TRUE
"Chr1SNP2565" "Chr1SNP2565" FALSE 0 TRUE
"Chr1SNP2566" "Chr1SNP2566" FALSE 0 FALSE
"Chr1SNP2567" "Chr1SNP2567" TRUE 0.43782942269711 FALSE
"Chr1SNP2568" "Chr1SNP2568" FALSE 0 FALSE
"Chr1SNP2569" "Chr1SNP2569" FALSE 0 FALSE
"Chr1SNP2570" "Chr1SNP2570" FALSE 0 FALSE
"Chr1SNP2571" "Chr1SNP2571" FALSE 0 FALSE
"Chr1SNP2572" "Chr1SNP2572" FALSE 0 FALSE
"Chr1SNP2573" "Chr1SNP2573" FALSE 0 FALSE
"Chr1SNP2574" "Chr1SNP2574" FALSE 0 FALSE
"Chr1SNP2575" "Chr1SNP2575" FALSE 0 FALSE
"Chr1SNP2576" "Chr1SNP2576" FALSE 0 TRUE
"Chr1SNP2577" "Chr1SNP2577" FALSE 0 TRUE
"Chr1SNP2578" "Chr1SNP2578" FALSE 0 TRUE
"Chr1SNP2579" "Chr1SNP2579" FALSE 0 FALSE
"Chr1SNP2580" "Chr1SNP2580" FALSE 0 FALSE
"Chr1SNP2581" "Chr1SNP2581" FALSE 0 FALSE
"Chr1SNP2582" "Chr1SNP2582" FALSE 0 TRUE
"Chr1SNP2583" "Chr1SNP2583" FALSE 0 FALSE
"Chr1SNP2584" "Chr1SNP2584" FALSE 0 TRUE
"Chr1SNP2585" "Chr1SNP2585" FALSE 0 FALSE
"Chr1SNP2586" "Chr1SNP2586" FALSE 0 FALSE
"Chr1SNP2587" "Chr1SNP2587" FALSE 0 FALSE
"Chr1SNP2588" "Chr1SNP2588" FALSE 0 FALSE
"Chr1SNP2589" "Chr1SNP2589" FALSE 0 TRUE
"Chr1SNP2590" "Chr1SNP2590" FALSE 0 FALSE
"Chr1SNP2591" "Chr1SNP2591" FALSE 0 FALSE
"Chr1SNP2592" "Chr1SNP2592" FALSE 0 TRUE
"Chr1SNP2593" "Chr1SNP2593" TRUE -0.00153452573407325 FALSE
"Chr1SNP2594" "Chr1SNP2594" FALSE 0 FALSE
"Chr1SNP2595" "Chr1SNP2595" FALSE 0 FALSE
"Chr1SNP2596" "Chr1SNP2596" FALSE 0 FALSE
"Chr1SNP2597" "Chr1SNP2597" FALSE 0 FALSE
"Chr1SNP2598" "Chr1SNP2598" FALSE 0 FALSE
"Chr1SNP2599" "Chr1SNP2599" FALSE 0 FALSE
"Chr1SNP2600" "Chr1SNP2600" TRUE 0.0661762083982649 FALSE
"Chr1SNP2601" "Chr1SNP2601" FALSE 0 FALSE
"Chr1SNP2602" "Chr1SNP2602" FALSE 0 TRUE
"Chr1SNP2603" "Chr1SNP2603" FALSE 0 FALSE
"Chr1SNP2604" "Chr1SNP2604" FALSE 0 FALSE
"Chr1SNP2605" "Chr1SNP2605" FALSE 0 TRUE
"Chr1SNP2606" "Chr1SNP2606" TRUE 0.00185589988629858 FALSE
"Chr1SNP2607" "Chr1SNP2607" FALSE 0 FALSE
"Chr1SNP2608" "Chr1SNP2608" FALSE 0 FALSE
"Chr1SNP2609" "Chr1SNP2609" FALSE 0 TRUE
"Chr1SNP2610" "Chr1SNP2610" FALSE 0 FALSE
"Chr1SNP2611" "Chr1SNP2611" FALSE 0 FALSE
"Chr1SNP2612" "Chr1SNP2612" FALSE 0 FALSE
"Chr1SNP2613" "Chr1SNP2613" FALSE 0 FALSE
"Chr1SNP2614" "Chr1SNP2614" FALSE 0 FALSE
"Chr1SNP2615" "Chr1SNP2615" FALSE 0 FALSE
"Chr1SNP2616" "Chr1SNP2616" TRUE 0.00040268061117577 FALSE
"Chr1SNP2617" "Chr1SNP2617" FALSE 0 FALSE
"Chr1SNP2618" "Chr1SNP2618" FALSE 0 FALSE
"Chr1SNP2619" "Chr1SNP2619" FALSE 0 TRUE
"Chr1SNP2620" "Chr1SNP2620" FALSE 0 TRUE
"Chr1SNP2621" "Chr1SNP2621" FALSE 0 FALSE
"Chr1SNP2622" "Chr1SNP2622" TRUE -0.0037293267896987 FALSE
"Chr1SNP2623" "Chr1SNP2623" FALSE 0 FALSE
"Chr1SNP2624" "Chr1SNP2624" FALSE 0 FALSE
"Chr1SNP2625" "Chr1SNP2625" FALSE 0 TRUE
"Chr1SNP2626" "Chr1SNP2626" FALSE 0 FALSE
"Chr1SNP2627" "Chr1SNP2627" FALSE 0 FALSE
"Chr1SNP2628" "Chr1SNP2628" FALSE 0 FALSE
"Chr1SNP2629" "Chr1SNP2629" TRUE -0.0322238813464273 FALSE
"Chr1SNP2630" "Chr1SNP2630" FALSE 0 FALSE
"Chr1SNP2631" "Chr1SNP2631" FALSE 0 FALSE
"Chr1SNP2632" "Chr1SNP2632" FALSE 0 TRUE
"Chr1SNP2633" "Chr1SNP2633" FALSE 0 FALSE
"Chr1SNP2634" "Chr1SNP2634" FALSE 0 TRUE
"Chr1SNP2635" "Chr1SNP2635" FALSE 0 FALSE
"Chr1SNP2636" "Chr1SNP2636" FALSE 0 TRUE
"Chr1SNP2637" "Chr1SNP2637" FALSE 0 FALSE
"Chr1SNP2638" "Chr1SNP2638" FALSE 0 FALSE
"Chr1SNP2639" "Chr1SNP2639" FALSE 0 FALSE
"Chr1SNP2640" "Chr1SNP2640" FALSE 0 FALSE
"Chr1SNP2641" "Chr1SNP2641" FALSE 0 FALSE
"Chr1SNP2642" "Chr1SNP2642" FALSE 0 TRUE
"Chr1SNP2643" "Chr1SNP2643" FALSE 0 FALSE
"Chr1SNP2644" "Chr1SNP2644" FALSE 0 FALSE
"Chr1SNP2645" "Chr1SNP2645" FALSE 0 FALSE
"Chr1SNP2646" "Chr1SNP2646" FALSE 0 FALSE
"Chr1SNP2647" "Chr1SNP2647" FALSE 0 TRUE
"Chr1SNP2648" "Chr1SNP2648" FALSE 0 FALSE
"Chr1SNP2649" "Chr1SNP2649" FALSE 0 FALSE
"Chr1SNP2650" "Chr1SNP2650" FALSE 0 FALSE
"Chr1SNP2651" "Chr1SNP2651" FALSE 0 FALSE
"Chr1SNP2652" "Chr1SNP2652" FALSE 0 TRUE
"Chr1SNP2653" "Chr1SNP2653" FALSE 0 FALSE
"Chr1SNP2654" "Chr1SNP2654" FALSE 0 FALSE
"Chr1SNP2655" "Chr1SNP2655" FALSE 0 TRUE
"Chr1SNP2656" "Chr1SNP2656" FALSE 0 FALSE
"Chr1SNP2657" "Chr1SNP2657" FALSE 0 FALSE
"Chr1SNP2658" "Chr1SNP2658" FALSE 0 TRUE
"Chr1SNP2659" "Chr1SNP2659" FALSE 0 FALSE
"Chr1SNP2660" "Chr1SNP2660" FALSE 0 TRUE
"Chr1SNP2661" "Chr1SNP2661" FALSE 0 FALSE
"Chr1SNP2662" "Chr1SNP2662" TRUE 0.433464952884359 FALSE
"Chr1SNP2663" "Chr1SNP2663" FALSE 0 FALSE
"Chr1SNP2664" "Chr1SNP2664" FALSE 0 FALSE
"Chr1SNP2665" "Chr1SNP2665" TRUE 0.710669366455894 FALSE
"Chr1SNP2666" "Chr1SNP2666" FALSE 0 TRUE
"Chr1SNP2667" "Chr1SNP2667" FALSE 0 FALSE
"Chr1SNP2668" "Chr1SNP2668" FALSE 0 FALSE
"Chr1SNP2669" "Chr1SNP2669" FALSE 0 FALSE
"Chr1SNP2670" "Chr1SNP2670" FALSE 0 TRUE
"Chr1SNP2671" "Chr1SNP2671" FALSE 0 FALSE
"Chr1SNP2672" "Chr1SNP2672" FALSE 0 FALSE
"Chr1SNP2673" "Chr1SNP2673" FALSE 0 FALSE
"Chr1SNP2674" "Chr1SNP2674" FALSE 0 FALSE
"Chr1SNP2675" "Chr1SNP2675" FALSE 0 FALSE
"Chr1SNP2676" "Chr1SNP2676" FALSE 0 TRUE
"Chr1SNP2677" "Chr1SNP2677" FALSE 0 TRUE
"Chr1SNP2678" "Chr1SNP2678" FALSE 0 FALSE
"Chr1SNP2679" "Chr1SNP2679" FALSE 0 FALSE
"Chr1SNP2680" "Chr1SNP2680" FALSE 0 FALSE
"Chr1SNP2681" "Chr1SNP2681" FALSE 0 FALSE
"Chr1SNP2682" "Chr1SNP2682" FALSE 0 FALSE
"Chr1SNP2683" "Chr1SNP2683" TRUE -0.89252106156391 FALSE
"Chr1SNP2684" "Chr1SNP2684" FALSE 0 FALSE
"Chr1SNP2685" "Chr1SNP2685" FALSE 0 FALSE
"Chr1SNP2686" "Chr1SNP2686" FALSE 0 TRUE
"Chr1SNP2687" "Chr1SNP2687" FALSE 0 FALSE
"Chr1SNP2688" "Chr1SNP2688" FALSE 0 FALSE
"Chr1SNP2689" "Chr1SNP2689" FALSE 0 TRUE
"Chr1SNP2690" "Chr1SNP2690" FALSE 0 FALSE
"Chr1SNP2691" "Chr1SNP2691" FALSE 0 TRUE
"Chr1SNP2692" "Chr1SNP2692" FALSE 0 TRUE
"Chr1SNP2693" "Chr1SNP2693" FALSE 0 FALSE
"Chr1SNP2694" "Chr1SNP2694" FALSE 0 FALSE
"Chr1SNP2695" "Chr1SNP2695" FALSE 0 TRUE
"Chr1SNP2696" "Chr1SNP2696" FALSE 0 FALSE
"Chr1SNP2697" "Chr1SNP2697" FALSE 0 FALSE
"Chr1SNP2698" "Chr1SNP2698" FALSE 0 TRUE
"Chr1SNP2699" "Chr1SNP2699" FALSE 0 FALSE
"Chr1SNP2700" "Chr1SNP2700" FALSE 0 TRUE
"Chr1SNP2701" "Chr1SNP2701" TRUE -0.302854515623411 FALSE
"Chr1SNP2702" "Chr1SNP2702" FALSE 0 FALSE
"Chr1SNP2703" "Chr1SNP2703" FALSE 0 FALSE
"Chr1SNP2704" "Chr1SNP2704" FALSE 0 FALSE
"Chr1SNP2705" "Chr1SNP2705" FALSE 0 FALSE
"Chr1SNP2706" "Chr1SNP2706" FALSE 0 FALSE
"Chr1SNP2707" "Chr1SNP2707" FALSE 0 TRUE
"Chr1SNP2708" "Chr1SNP2708" FALSE 0 FALSE
"Chr1SNP2709" "Chr1SNP2709" FALSE 0 TRUE
"Chr1SNP2710" "Chr1SNP2710" FALSE 0 FALSE
"Chr1SNP2711" "Chr1SNP2711" FALSE 0 TRUE
"Chr1SNP2712" "Chr1SNP2712" FALSE 0 FALSE
"Chr1SNP2713" "Chr1SNP2713" FALSE 0 FALSE
"Chr1SNP2714" "Chr1SNP2714" FALSE 0 FALSE
"Chr1SNP2715" "Chr1SNP2715" FALSE 0 FALSE
"Chr1SNP2716" "Chr1SNP2716" FALSE 0 TRUE
"Chr1SNP2717" "Chr1SNP2717" FALSE 0 TRUE
"Chr1SNP2718" "Chr1SNP2718" FALSE 0 FALSE
"Chr1SNP2719" "Chr1SNP2719" FALSE 0 FALSE
"Chr1SNP2720" "Chr1SNP2720" TRUE 0.0342948035449979 FALSE
"Chr1SNP2721" "Chr1SNP2721" FALSE 0 TRUE
"Chr1SNP2722" "Chr1SNP2722" FALSE 0 FALSE
"Chr1SNP2723" "Chr1SNP2723" FALSE 0 TRUE
"Chr1SNP2724" "Chr1SNP2724" FALSE 0 FALSE
"Chr1SNP2725" "Chr1SNP2725" FALSE 0 TRUE
"Chr1SNP2726" "Chr1SNP2726" FALSE 0 FALSE
"Chr1SNP2727" "Chr1SNP2727" FALSE 0 FALSE
"Chr1SNP2728" "Chr1SNP2728" FALSE 0 FALSE
"Chr1SNP2729" "Chr1SNP2729" FALSE 0 FALSE
"Chr1SNP2730" "Chr1SNP2730" FALSE 0 TRUE
"Chr1SNP2731" "Chr1SNP2731" TRUE -0.0102407938155055 FALSE
"Chr1SNP2732" "Chr1SNP2732" FALSE 0 FALSE
"Chr1SNP2733" "Chr1SNP2733" FALSE 0 FALSE
"Chr1SNP2734" "Chr1SNP2734" FALSE 0 FALSE
"Chr1SNP2735" "Chr1SNP2735" FALSE 0 FALSE
"Chr1SNP2736" "Chr1SNP2736" FALSE 0 FALSE
"Chr1SNP2737" "Chr1SNP2737" FALSE 0 TRUE
"Chr1SNP2738" "Chr1SNP2738" FALSE 0 TRUE
"Chr1SNP2739" "Chr1SNP2739" FALSE 0 FALSE
"Chr1SNP2740" "Chr1SNP2740" FALSE 0 TRUE
"Chr1SNP2741" "Chr1SNP2741" FALSE 0 FALSE
"Chr1SNP2742" "Chr1SNP2742" FALSE 0 FALSE
"Chr1SNP2743" "Chr1SNP2743" FALSE 0 FALSE
"Chr1SNP2744" "Chr1SNP2744" FALSE 0 TRUE
"Chr1SNP2745" "Chr1SNP2745" FALSE 0 TRUE
"Chr1SNP2746" "Chr1SNP2746" TRUE -0.151689849112832 FALSE
"Chr1SNP2747" "Chr1SNP2747" FALSE 0 TRUE
"Chr1SNP2748" "Chr1SNP2748" FALSE 0 FALSE
"Chr1SNP2749" "Chr1SNP2749" FALSE 0 FALSE
"Chr1SNP2750" "Chr1SNP2750" TRUE -0.00134070205085793 FALSE
"Chr1SNP2751" "Chr1SNP2751" FALSE 0 FALSE
"Chr1SNP2752" "Chr1SNP2752" FALSE 0 TRUE
"Chr1SNP2753" "Chr1SNP2753" FALSE 0 FALSE
"Chr1SNP2754" "Chr1SNP2754" FALSE 0 FALSE
"Chr1SNP2755" "Chr1SNP2755" FALSE 0 TRUE
"Chr1SNP2756" "Chr1SNP2756" FALSE 0 TRUE
"Chr1SNP2757" "Chr1SNP2757" FALSE 0 FALSE
"Chr1SNP2758" "Chr1SNP2758" FALSE 0 FALSE
"Chr1SNP2759" "Chr1SNP2759" FALSE 0 FALSE
"Chr1SNP2760" "Chr1SNP2760" FALSE 0 FALSE
"Chr1SNP2761" "Chr1SNP2761" FALSE 0 FALSE
"Chr1SNP2762" "Chr1SNP2762" FALSE 0 FALSE
"Chr1SNP2763" "Chr1SNP2763" FALSE 0 TRUE
"Chr1SNP2764" "Chr1SNP2764" TRUE 0.201258900691285 FALSE
"Chr1SNP2765" "Chr1SNP2765" FALSE 0 FALSE
"Chr1SNP2766" "Chr1SNP2766" FALSE 0 FALSE
"Chr1SNP2767" "Chr1SNP2767" FALSE 0 FALSE
"Chr1SNP2768" "Chr1SNP2768" FALSE 0 TRUE
"Chr1SNP2769" "Chr1SNP2769" FALSE 0 FALSE
"Chr1SNP2770" "Chr1SNP2770" FALSE 0 FALSE
"Chr1SNP2771" "Chr1SNP2771" FALSE 0 TRUE
"Chr1SNP2772" "Chr1SNP2772" FALSE 0 FALSE
"Chr1SNP2773" "Chr1SNP2773" FALSE 0 FALSE
"Chr1SNP2774" "Chr1SNP2774" FALSE 0 TRUE
"Chr1SNP2775" "Chr1SNP2775" FALSE 0 FALSE
"Chr1SNP2776" "Chr1SNP2776" FALSE 0 FALSE
"Chr1SNP2777" "Chr1SNP2777" FALSE 0 FALSE
"Chr1SNP2778" "Chr1SNP2778" FALSE 0 FALSE
"Chr1SNP2779" "Chr1SNP2779" FALSE 0 FALSE
"Chr1SNP2780" "Chr1SNP2780" FALSE 0 FALSE
"Chr1SNP2781" "Chr1SNP2781" FALSE 0 TRUE
"Chr1SNP2782" "Chr1SNP2782" FALSE 0 FALSE
"Chr1SNP2783" "Chr1SNP2783" FALSE 0 FALSE
"Chr1SNP2784" "Chr1SNP2784" FALSE 0 FALSE
"Chr1SNP2785" "Chr1SNP2785" FALSE 0 TRUE
"Chr1SNP2786" "Chr1SNP2786" FALSE 0 FALSE
"Chr1SNP2787" "Chr1SNP2787" FALSE 0 TRUE
"Chr1SNP2788" "Chr1SNP2788" TRUE 0.471932042726053 FALSE
"Chr1SNP2789" "Chr1SNP2789" FALSE 0 FALSE
"Chr1SNP2790" "Chr1SNP2790" FALSE 0 TRUE
"Chr1SNP2791" "Chr1SNP2791" FALSE 0 FALSE
"Chr1SNP2792" "Chr1SNP2792" FALSE 0 FALSE
"Chr1SNP2793" "Chr1SNP2793" TRUE -0.145315268630903 FALSE
"Chr1SNP2794" "Chr1SNP2794" FALSE 0 FALSE
"Chr1SNP2795" "Chr1SNP2795" FALSE 0 FALSE
"Chr1SNP2796" "Chr1SNP2796" FALSE 0 FALSE
"Chr1SNP2797" "Chr1SNP2797" FALSE 0 FALSE
"Chr1SNP2798" "Chr1SNP2798" FALSE 0 FALSE
"Chr1SNP2799" "Chr1SNP2799" FALSE 0 FALSE
"Chr1SNP2800" "Chr1SNP2800" TRUE -0.197967006156792 FALSE
"Chr1SNP2801" "Chr1SNP2801" FALSE 0 TRUE
"Chr1SNP2802" "Chr1SNP2802" FALSE 0 FALSE
"Chr1SNP2803" "Chr1SNP2803" FALSE 0 FALSE
"Chr1SNP2804" "Chr1SNP2804" FALSE 0 TRUE
"Chr1SNP2805" "Chr1SNP2805" FALSE 0 TRUE
"Chr1SNP2806" "Chr1SNP2806" FALSE 0 FALSE
"Chr1SNP2807" "Chr1SNP2807" FALSE 0 FALSE
"Chr1SNP2808" "Chr1SNP2808" FALSE 0 FALSE
"Chr1SNP2809" "Chr1SNP2809" FALSE 0 FALSE
"Chr1SNP2810" "Chr1SNP2810" FALSE 0 FALSE
"Chr1SNP2811" "Chr1SNP2811" FALSE 0 FALSE
"Chr1SNP2812" "Chr1SNP2812" FALSE 0 FALSE
"Chr1SNP2813" "Chr1SNP2813" FALSE 0 FALSE
"Chr1SNP2814" "Chr1SNP2814" FALSE 0 TRUE
"Chr1SNP2815" "Chr1SNP2815" FALSE 0 TRUE
"Chr1SNP2816" "Chr1SNP2816" FALSE 0 FALSE
"Chr1SNP2817" "Chr1SNP2817" FALSE 0 FALSE
"Chr1SNP2818" "Chr1SNP2818" FALSE 0 FALSE
"Chr1SNP2819" "Chr1SNP2819" FALSE 0 FALSE
"Chr1SNP2820" "Chr1SNP2820" FALSE 0 TRUE
"Chr1SNP2821" "Chr1SNP2821" FALSE 0 FALSE
"Chr1SNP2822" "Chr1SNP2822" FALSE 0 FALSE
"Chr1SNP2823" "Chr1SNP2823" FALSE 0 FALSE
"Chr1SNP2824" "Chr1SNP2824" FALSE 0 FALSE
"Chr1SNP2825" "Chr1SNP2825" FALSE 0 FALSE
"Chr1SNP2826" "Chr1SNP2826" FALSE 0 TRUE
"Chr1SNP2827" "Chr1SNP2827" TRUE -0.000214909970504784 FALSE
"Chr1SNP2828" "Chr1SNP2828" FALSE 0 FALSE
"Chr1SNP2829" "Chr1SNP2829" FALSE 0 FALSE
"Chr1SNP2830" "Chr1SNP2830" FALSE 0 TRUE
"Chr1SNP2831" "Chr1SNP2831" FALSE 0 FALSE
"Chr1SNP2832" "Chr1SNP2832" FALSE 0 FALSE
"Chr1SNP2833" "Chr1SNP2833" FALSE 0 FALSE
"Chr1SNP2834" "Chr1SNP2834" FALSE 0 FALSE
"Chr1SNP2835" "Chr1SNP2835" FALSE 0 TRUE
"Chr1SNP2836" "Chr1SNP2836" FALSE 0 FALSE
"Chr1SNP2837" "Chr1SNP2837" FALSE 0 TRUE
"Chr1SNP2838" "Chr1SNP2838" FALSE 0 FALSE
"Chr1SNP2839" "Chr1SNP2839" FALSE 0 FALSE
"Chr1SNP2840" "Chr1SNP2840" FALSE 0 FALSE
"Chr1SNP2841" "Chr1SNP2841" FALSE 0 TRUE
"Chr1SNP2842" "Chr1SNP2842" FALSE 0 FALSE
"Chr1SNP2843" "Chr1SNP2843" FALSE 0 FALSE
"Chr1SNP2844" "Chr1SNP2844" FALSE 0 FALSE
"Chr1SNP2845" "Chr1SNP2845" FALSE 0 FALSE
"Chr1SNP2846" "Chr1SNP2846" FALSE 0 TRUE
"Chr1SNP2847" "Chr1SNP2847" FALSE 0 FALSE
"Chr1SNP2848" "Chr1SNP2848" FALSE 0 FALSE
"Chr1SNP2849" "Chr1SNP2849" FALSE 0 TRUE
"Chr1SNP2850" "Chr1SNP2850" FALSE 0 TRUE
"Chr1SNP2851" "Chr1SNP2851" TRUE -0.0312901069848485 FALSE
"Chr1SNP2852" "Chr1SNP2852" FALSE 0 FALSE
"Chr1SNP2853" "Chr1SNP2853" FALSE 0 TRUE
"Chr1SNP2854" "Chr1SNP2854" FALSE 0 FALSE
"Chr1SNP2855" "Chr1SNP2855" FALSE 0 FALSE
"Chr1SNP2856" "Chr1SNP2856" FALSE 0 FALSE
"Chr1SNP2857" "Chr1SNP2857" FALSE 0 TRUE
"Chr1SNP2858" "Chr1SNP2858" FALSE 0 FALSE
"Chr1SNP2859" "Chr1SNP2859" FALSE 0 FALSE
"Chr1SNP2860" "Chr1SNP2860" FALSE 0 FALSE
"Chr1SNP2861" "Chr1SNP2861" FALSE 0 TRUE
"Chr1SNP2862" "Chr1SNP2862" FALSE 0 FALSE
"Chr1SNP2863" "Chr1SNP2863" FALSE 0 FALSE
"Chr1SNP2864" "Chr1SNP2864" FALSE 0 FALSE
"Chr1SNP2865" "Chr1SNP2865" FALSE 0 TRUE
"Chr1SNP2866" "Chr1SNP2866" FALSE 0 TRUE
"Chr1SNP2867" "Chr1SNP2867" FALSE 0 FALSE
"Chr1SNP2868" "Chr1SNP2868" FALSE 0 FALSE
"Chr1SNP2869" "Chr1SNP2869" FALSE 0 FALSE
"Chr1SNP2870" "Chr1SNP2870" FALSE 0 TRUE
"Chr1SNP2871" "Chr1SNP2871" FALSE 0 FALSE
"Chr1SNP2872" "Chr1SNP2872" FALSE 0 FALSE
"Chr1SNP2873" "Chr1SNP2873" FALSE 0 TRUE
"Chr1SNP2874" "Chr1SNP2874" FALSE 0 FALSE
"Chr1SNP2875" "Chr1SNP2875" FALSE 0 FALSE
"Chr1SNP2876" "Chr1SNP2876" FALSE 0 FALSE
"Chr1SNP2877" "Chr1SNP2877" FALSE 0 TRUE
"Chr1SNP2878" "Chr1SNP2878" FALSE 0 FALSE
"Chr1SNP2879" "Chr1SNP2879" TRUE -0.514863020307916 FALSE
"Chr1SNP2880" "Chr1SNP2880" FALSE 0 FALSE
"Chr1SNP2881" "Chr1SNP2881" FALSE 0 FALSE
"Chr1SNP2882" "Chr1SNP2882" FALSE 0 FALSE
"Chr1SNP2883" "Chr1SNP2883" FALSE 0 FALSE
"Chr1SNP2884" "Chr1SNP2884" FALSE 0 TRUE
"Chr1SNP2885" "Chr1SNP2885" TRUE -4.73586791316073 FALSE
"Chr1SNP2886" "Chr1SNP2886" FALSE 0 TRUE
"Chr1SNP2887" "Chr1SNP2887" FALSE 0 FALSE
"Chr1SNP2888" "Chr1SNP2888" FALSE 0 FALSE
"Chr1SNP2889" "Chr1SNP2889" FALSE 0 FALSE
"Chr1SNP2890" "Chr1SNP2890" FALSE 0 TRUE
"Chr1SNP2891" "Chr1SNP2891" FALSE 0 FALSE
"Chr1SNP2892" "Chr1SNP2892" FALSE 0 FALSE
"Chr1SNP2893" "Chr1SNP2893" FALSE 0 FALSE
"Chr1SNP2894" "Chr1SNP2894" FALSE 0 TRUE
"Chr1SNP2895" "Chr1SNP2895" FALSE 0 FALSE
"Chr1SNP2896" "Chr1SNP2896" FALSE 0 FALSE
"Chr1SNP2897" "Chr1SNP2897" FALSE 0 TRUE
"Chr1SNP2898" "Chr1SNP2898" FALSE 0 TRUE
"Chr1SNP2899" "Chr1SNP2899" FALSE 0 FALSE
"Chr1SNP2900" "Chr1SNP2900" TRUE -0.458640712577135 FALSE
"Chr1SNP2901" "Chr1SNP2901" FALSE 0 FALSE
"Chr1SNP2902" "Chr1SNP2902" FALSE 0 FALSE
"Chr1SNP2903" "Chr1SNP2903" FALSE 0 FALSE
"Chr1SNP2904" "Chr1SNP2904" FALSE 0 FALSE
"Chr1SNP2905" "Chr1SNP2905" FALSE 0 FALSE
"Chr1SNP2906" "Chr1SNP2906" FALSE 0 FALSE
"Chr1SNP2907" "Chr1SNP2907" FALSE 0 FALSE
"Chr1SNP2908" "Chr1SNP2908" FALSE 0 FALSE
"Chr1SNP2909" "Chr1SNP2909" FALSE 0 TRUE
"Chr1SNP2910" "Chr1SNP2910" TRUE -0.000381555030592056 FALSE
"Chr1SNP2911" "Chr1SNP2911" FALSE 0 FALSE
"Chr1SNP2912" "Chr1SNP2912" FALSE 0 TRUE
"Chr1SNP2913" "Chr1SNP2913" FALSE 0 FALSE
"Chr1SNP2914" "Chr1SNP2914" FALSE 0 TRUE
"Chr1SNP2915" "Chr1SNP2915" FALSE 0 FALSE
"Chr1SNP2916" "Chr1SNP2916" FALSE 0 FALSE
"Chr1SNP2917" "Chr1SNP2917" FALSE 0 FALSE
"Chr1SNP2918" "Chr1SNP2918" FALSE 0 FALSE
"Chr1SNP2919" "Chr1SNP2919" FALSE 0 TRUE
"Chr1SNP2920" "Chr1SNP2920" FALSE 0 TRUE
"Chr1SNP2921" "Chr1SNP2921" FALSE 0 FALSE
"Chr1SNP2922" "Chr1SNP2922" FALSE 0 TRUE
"Chr1SNP2923" "Chr1SNP2923" FALSE 0 TRUE
"Chr1SNP2924" "Chr1SNP2924" FALSE 0 FALSE
"Chr1SNP2925" "Chr1SNP2925" FALSE 0 FALSE
"Chr1SNP2926" "Chr1SNP2926" FALSE 0 FALSE
"Chr1SNP2927" "Chr1SNP2927" TRUE -0.00724931570796926 FALSE
"Chr1SNP2928" "Chr1SNP2928" TRUE 0.0039548672867458 FALSE
"Chr1SNP2929" "Chr1SNP2929" FALSE 0 TRUE
"Chr1SNP2930" "Chr1SNP2930" FALSE 0 FALSE
"Chr1SNP2931" "Chr1SNP2931" FALSE 0 FALSE
"Chr1SNP2932" "Chr1SNP2932" FALSE 0 TRUE
"Chr1SNP2933" "Chr1SNP2933" FALSE 0 FALSE
"Chr1SNP2934" "Chr1SNP2934" FALSE 0 FALSE
"Chr1SNP2935" "Chr1SNP2935" FALSE 0 FALSE
"Chr1SNP2936" "Chr1SNP2936" FALSE 0 FALSE
"Chr1SNP2937" "Chr1SNP2937" FALSE 0 TRUE
"Chr1SNP2938" "Chr1SNP2938" FALSE 0 TRUE
"Chr1SNP2939" "Chr1SNP2939" FALSE 0 FALSE
"Chr1SNP2940" "Chr1SNP2940" FALSE 0 FALSE
"Chr1SNP2941" "Chr1SNP2941" FALSE 0 TRUE
"Chr1SNP2942" "Chr1SNP2942" FALSE 0 FALSE
"Chr1SNP2943" "Chr1SNP2943" FALSE 0 TRUE
"Chr1SNP2944" "Chr1SNP2944" FALSE 0 FALSE
"Chr1SNP2945" "Chr1SNP2945" FALSE 0 FALSE
"Chr1SNP2946" "Chr1SNP2946" FALSE 0 TRUE
"Chr1SNP2947" "Chr1SNP2947" FALSE 0 FALSE
"Chr1SNP2948" "Chr1SNP2948" TRUE 0.325385852852051 FALSE
"Chr1SNP2949" "Chr1SNP2949" FALSE 0 FALSE
"Chr1SNP2950" "Chr1SNP2950" FALSE 0 FALSE
"Chr1SNP2951" "Chr1SNP2951" FALSE 0 FALSE
"Chr1SNP2952" "Chr1SNP2952" FALSE 0 FALSE
"Chr1SNP2953" "Chr1SNP2953" FALSE 0 TRUE
"Chr1SNP2954" "Chr1SNP2954" TRUE 0.338857004385028 FALSE
"Chr1SNP2955" "Chr1SNP2955" FALSE 0 FALSE
"Chr1SNP2956" "Chr1SNP2956" FALSE 0 TRUE
"Chr1SNP2957" "Chr1SNP2957" TRUE 0.00411317762789879 FALSE
"Chr1SNP2958" "Chr1SNP2958" FALSE 0 FALSE
"Chr1SNP2959" "Chr1SNP2959" FALSE 0 FALSE
"Chr1SNP2960" "Chr1SNP2960" FALSE 0 TRUE
"Chr1SNP2961" "Chr1SNP2961" FALSE 0 FALSE
"Chr1SNP2962" "Chr1SNP2962" TRUE 0.132294556132568 FALSE
"Chr1SNP2963" "Chr1SNP2963" FALSE 0 FALSE
"Chr1SNP2964" "Chr1SNP2964" FALSE 0 FALSE
"Chr1SNP2965" "Chr1SNP2965" FALSE 0 FALSE
"Chr1SNP2966" "Chr1SNP2966" TRUE -1.83144174297188 FALSE
"Chr1SNP2967" "Chr1SNP2967" FALSE 0 FALSE
"Chr1SNP2968" "Chr1SNP2968" FALSE 0 FALSE
"Chr1SNP2969" "Chr1SNP2969" FALSE 0 FALSE
"Chr1SNP2970" "Chr1SNP2970" FALSE 0 TRUE
"Chr1SNP2971" "Chr1SNP2971" TRUE 0.0965376925765485 FALSE
"Chr1SNP2972" "Chr1SNP2972" FALSE 0 TRUE
"Chr1SNP2973" "Chr1SNP2973" FALSE 0 TRUE
"Chr1SNP2974" "Chr1SNP2974" FALSE 0 FALSE
"Chr1SNP2975" "Chr1SNP2975" FALSE 0 FALSE
"Chr1SNP2976" "Chr1SNP2976" FALSE 0 TRUE
"Chr1SNP2977" "Chr1SNP2977" FALSE 0 TRUE
"Chr1SNP2978" "Chr1SNP2978" FALSE 0 FALSE
"Chr1SNP2979" "Chr1SNP2979" FALSE 0 FALSE
"Chr1SNP2980" "Chr1SNP2980" FALSE 0 FALSE
"Chr1SNP2981" "Chr1SNP2981" TRUE 0.0000166582735084261 FALSE
"Chr1SNP2982" "Chr1SNP2982" FALSE 0 FALSE
"Chr1SNP2983" "Chr1SNP2983" FALSE 0 TRUE
"Chr1SNP2984" "Chr1SNP2984" FALSE 0 TRUE
"Chr1SNP2985" "Chr1SNP2985" FALSE 0 FALSE
"Chr1SNP2986" "Chr1SNP2986" FALSE 0 FALSE
"Chr1SNP2987" "Chr1SNP2987" FALSE 0 TRUE
"Chr1SNP2988" "Chr1SNP2988" FALSE 0 FALSE
"Chr1SNP2989" "Chr1SNP2989" TRUE 0.534240956750488 FALSE
"Chr1SNP2990" "Chr1SNP2990" FALSE 0 FALSE
"Chr1SNP2991" "Chr1SNP2991" FALSE 0 TRUE
"Chr1SNP2992" "Chr1SNP2992" FALSE 0 FALSE
"Chr1SNP2993" "Chr1SNP2993" FALSE 0 TRUE
"Chr1SNP2994" "Chr1SNP2994" FALSE 0 FALSE
"Chr1SNP2995" "Chr1SNP2995" FALSE 0 FALSE
"Chr1SNP2996" "Chr1SNP2996" FALSE 0 FALSE
"Chr1SNP2997" "Chr1SNP2997" FALSE 0 TRUE
"Chr1SNP2998" "Chr1SNP2998" FALSE 0 FALSE
"Chr1SNP2999" "Chr1SNP2999" FALSE 0 FALSE
"Chr1SNP3000" "Chr1SNP3000" FALSE 0 FALSE
"Chr1SNP3001" "Chr1SNP3001" FALSE 0 FALSE
"Chr1SNP3002" "Chr1SNP3002" FALSE 0 TRUE
"Chr1SNP3003" "Chr1SNP3003" FALSE 0 FALSE
"Chr1SNP3004" "Chr1SNP3004" FALSE 0 FALSE
"Chr1SNP3005" "Chr1SNP3005" FALSE 0 FALSE
"Chr1SNP3006" "Chr1SNP3006" FALSE 0 TRUE
"Chr1SNP3007" "Chr1SNP3007" FALSE 0 FALSE
"Chr1SNP3008" "Chr1SNP3008" FALSE 0 FALSE
"Chr1SNP3009" "Chr1SNP3009" FALSE 0 TRUE
"Chr1SNP3010" "Chr1SNP3010" FALSE 0 FALSE
"Chr1SNP3011" "Chr1SNP3011" FALSE 0 FALSE
"Chr1SNP3012" "Chr1SNP3012" FALSE 0 TRUE
"Chr1SNP3013" "Chr1SNP3013" FALSE 0 FALSE
"Chr1SNP3014" "Chr1SNP3014" FALSE 0 FALSE
"Chr1SNP3015" "Chr1SNP3015" FALSE 0 TRUE
"Chr1SNP3016" "Chr1SNP3016" FALSE 0 FALSE
"Chr1SNP3017" "Chr1SNP3017" FALSE 0 FALSE
"Chr1SNP3018" "Chr1SNP3018" FALSE 0 FALSE
"Chr1SNP3019" "Chr1SNP3019" FALSE 0 FALSE
"Chr1SNP3020" "Chr1SNP3020" FALSE 0 FALSE
"Chr1SNP3021" "Chr1SNP3021" FALSE 0 FALSE
"Chr1SNP3022" "Chr1SNP3022" FALSE 0 FALSE
"Chr1SNP3023" "Chr1SNP3023" FALSE 0 TRUE
"Chr1SNP3024" "Chr1SNP3024" FALSE 0 FALSE
"Chr1SNP3025" "Chr1SNP3025" FALSE 0 FALSE
"Chr1SNP3026" "Chr1SNP3026" FALSE 0 TRUE
"Chr1SNP3027" "Chr1SNP3027" FALSE 0 FALSE
"Chr1SNP3028" "Chr1SNP3028" FALSE 0 FALSE
"Chr1SNP3029" "Chr1SNP3029" FALSE 0 FALSE
"Chr1SNP3030" "Chr1SNP3030" FALSE 0 TRUE
"Chr1SNP3031" "Chr1SNP3031" FALSE 0 FALSE
"Chr1SNP3032" "Chr1SNP3032" FALSE 0 TRUE
"Chr1SNP3033" "Chr1SNP3033" TRUE -0.0628285015764956 FALSE
"Chr1SNP3034" "Chr1SNP3034" FALSE 0 FALSE
"Chr1SNP3035" "Chr1SNP3035" FALSE 0 FALSE
"Chr1SNP3036" "Chr1SNP3036" FALSE 0 FALSE
"Chr1SNP3037" "Chr1SNP3037" FALSE 0 TRUE
"Chr1SNP3038" "Chr1SNP3038" FALSE 0 FALSE
"Chr1SNP3039" "Chr1SNP3039" FALSE 0 FALSE
"Chr1SNP3040" "Chr1SNP3040" FALSE 0 FALSE
"Chr1SNP3041" "Chr1SNP3041" TRUE -0.270137279053689 FALSE
"Chr1SNP3042" "Chr1SNP3042" FALSE 0 TRUE
"Chr1SNP3043" "Chr1SNP3043" FALSE 0 FALSE
"Chr1SNP3044" "Chr1SNP3044" TRUE 0.409034045103049 FALSE
"Chr1SNP3045" "Chr1SNP3045" FALSE 0 FALSE
"Chr1SNP3046" "Chr1SNP3046" FALSE 0 FALSE
"Chr1SNP3047" "Chr1SNP3047" TRUE 0.519331210570426 FALSE
"Chr1SNP3048" "Chr1SNP3048" FALSE 0 FALSE
"Chr1SNP3049" "Chr1SNP3049" FALSE 0 TRUE
"Chr1SNP3050" "Chr1SNP3050" FALSE 0 FALSE
"Chr1SNP3051" "Chr1SNP3051" FALSE 0 FALSE
"Chr1SNP3052" "Chr1SNP3052" FALSE 0 FALSE
"Chr1SNP3053" "Chr1SNP3053" TRUE -1.46268934676817 FALSE
"Chr1SNP3054" "Chr1SNP3054" FALSE 0 TRUE
"Chr1SNP3055" "Chr1SNP3055" FALSE 0 TRUE
"Chr1SNP3056" "Chr1SNP3056" FALSE 0 FALSE
"Chr1SNP3057" "Chr1SNP3057" FALSE 0 FALSE
"Chr1SNP3058" "Chr1SNP3058" FALSE 0 FALSE
"Chr1SNP3059" "Chr1SNP3059" TRUE -0.584021232608185 FALSE
"Chr1SNP3060" "Chr1SNP3060" FALSE 0 TRUE
"Chr1SNP3061" "Chr1SNP3061" FALSE 0 FALSE
"Chr1SNP3062" "Chr1SNP3062" FALSE 0 TRUE
"Chr1SNP3063" "Chr1SNP3063" FALSE 0 FALSE
"Chr1SNP3064" "Chr1SNP3064" FALSE 0 TRUE
"Chr1SNP3065" "Chr1SNP3065" FALSE 0 TRUE
"Chr1SNP3066" "Chr1SNP3066" FALSE 0 FALSE
"Chr1SNP3067" "Chr1SNP3067" FALSE 0 TRUE
"Chr1SNP3068" "Chr1SNP3068" FALSE 0 FALSE
"Chr1SNP3069" "Chr1SNP3069" FALSE 0 TRUE
"Chr1SNP3070" "Chr1SNP3070" FALSE 0 FALSE
"Chr1SNP3071" "Chr1SNP3071" FALSE 0 TRUE
"Chr1SNP3072" "Chr1SNP3072" FALSE 0 FALSE
"Chr1SNP3073" "Chr1SNP3073" FALSE 0 FALSE
"Chr1SNP3074" "Chr1SNP3074" TRUE -1.16843069185459 FALSE
"Chr1SNP3075" "Chr1SNP3075" FALSE 0 TRUE
"Chr1SNP3076" "Chr1SNP3076" TRUE -0.281747896145641 FALSE
"Chr1SNP3077" "Chr1SNP3077" FALSE 0 FALSE
"Chr1SNP3078" "Chr1SNP3078" FALSE 0 TRUE
"Chr1SNP3079" "Chr1SNP3079" FALSE 0 FALSE
"Chr1SNP3080" "Chr1SNP3080" FALSE 0 FALSE
"Chr1SNP3081" "Chr1SNP3081" FALSE 0 FALSE
"Chr1SNP3082" "Chr1SNP3082" FALSE 0 FALSE
"Chr1SNP3083" "Chr1SNP3083" FALSE 0 TRUE
"Chr1SNP3084" "Chr1SNP3084" FALSE 0 FALSE
"Chr1SNP3085" "Chr1SNP3085" FALSE 0 FALSE
"Chr1SNP3086" "Chr1SNP3086" FALSE 0 FALSE
"Chr1SNP3087" "Chr1SNP3087" TRUE -0.392916884442785 FALSE
"Chr1SNP3088" "Chr1SNP3088" FALSE 0 TRUE
"Chr1SNP3089" "Chr1SNP3089" FALSE 0 FALSE
"Chr1SNP3090" "Chr1SNP3090" TRUE 0.0399146277172187 FALSE
"Chr1SNP3091" "Chr1SNP3091" FALSE 0 FALSE
"Chr1SNP3092" "Chr1SNP3092" FALSE 0 TRUE
"Chr1SNP3093" "Chr1SNP3093" FALSE 0 FALSE
"Chr1SNP3094" "Chr1SNP3094" FALSE 0 FALSE
"Chr1SNP3095" "Chr1SNP3095" FALSE 0 FALSE
"Chr1SNP3096" "Chr1SNP3096" FALSE 0 FALSE
"Chr1SNP3097" "Chr1SNP3097" FALSE 0 TRUE
"Chr1SNP3098" "Chr1SNP3098" TRUE 0.0922996698914335 FALSE
"Chr1SNP3099" "Chr1SNP3099" FALSE 0 FALSE
"Chr1SNP3100" "Chr1SNP3100" FALSE 0 TRUE
"Chr1SNP3101" "Chr1SNP3101" FALSE 0 TRUE
"Chr1SNP3102" "Chr1SNP3102" TRUE -0.604910422505033 FALSE
"Chr1SNP3103" "Chr1SNP3103" FALSE 0 FALSE
"Chr1SNP3104" "Chr1SNP3104" FALSE 0 FALSE
"Chr1SNP3105" "Chr1SNP3105" FALSE 0 FALSE
"Chr1SNP3106" "Chr1SNP3106" FALSE 0 FALSE
"Chr1SNP3107" "Chr1SNP3107" FALSE 0 TRUE
"Chr1SNP3108" "Chr1SNP3108" FALSE 0 FALSE
"Chr1SNP3109" "Chr1SNP3109" FALSE 0 FALSE
"Chr1SNP3110" "Chr1SNP3110" FALSE 0 FALSE
"Chr1SNP3111" "Chr1SNP3111" FALSE 0 FALSE
"Chr1SNP3112" "Chr1SNP3112" FALSE 0 FALSE
"Chr1SNP3113" "Chr1SNP3113" FALSE 0 FALSE
"Chr1SNP3114" "Chr1SNP3114" FALSE 0 TRUE
"Chr1SNP3115" "Chr1SNP3115" FALSE 0 FALSE
"Chr1SNP3116" "Chr1SNP3116" FALSE 0 FALSE
"Chr1SNP3117" "Chr1SNP3117" FALSE 0 FALSE
"Chr1SNP3118" "Chr1SNP3118" TRUE 0.284640094870714 FALSE
"Chr1SNP3119" "Chr1SNP3119" FALSE 0 FALSE
"Chr1SNP3120" "Chr1SNP3120" FALSE 0 TRUE
"Chr1SNP3121" "Chr1SNP3121" FALSE 0 TRUE
"Chr1SNP3122" "Chr1SNP3122" FALSE 0 FALSE
"Chr1SNP3123" "Chr1SNP3123" FALSE 0 FALSE
"Chr1SNP3124" "Chr1SNP3124" FALSE 0 FALSE
"Chr1SNP3125" "Chr1SNP3125" FALSE 0 FALSE
"Chr1SNP3126" "Chr1SNP3126" FALSE 0 FALSE
"Chr1SNP3127" "Chr1SNP3127" FALSE 0 TRUE
"Chr1SNP3128" "Chr1SNP3128" FALSE 0 FALSE
"Chr1SNP3129" "Chr1SNP3129" TRUE 0.396690253330923 FALSE
"Chr1SNP3130" "Chr1SNP3130" FALSE 0 TRUE
"Chr1SNP3131" "Chr1SNP3131" FALSE 0 FALSE
"Chr1SNP3132" "Chr1SNP3132" FALSE 0 FALSE
"Chr1SNP3133" "Chr1SNP3133" FALSE 0 FALSE
"Chr1SNP3134" "Chr1SNP3134" FALSE 0 TRUE
"Chr1SNP3135" "Chr1SNP3135" FALSE 0 TRUE
"Chr1SNP3136" "Chr1SNP3136" FALSE 0 TRUE
"Chr1SNP3137" "Chr1SNP3137" FALSE 0 FALSE
"Chr1SNP3138" "Chr1SNP3138" FALSE 0 FALSE
"Chr1SNP3139" "Chr1SNP3139" FALSE 0 FALSE
"Chr1SNP3140" "Chr1SNP3140" FALSE 0 FALSE
"Chr1SNP3141" "Chr1SNP3141" FALSE 0 TRUE
"Chr1SNP3142" "Chr1SNP3142" FALSE 0 FALSE
"Chr1SNP3143" "Chr1SNP3143" FALSE 0 FALSE
"Chr1SNP3144" "Chr1SNP3144" FALSE 0 FALSE
"Chr1SNP3145" "Chr1SNP3145" FALSE 0 TRUE
"Chr1SNP3146" "Chr1SNP3146" FALSE 0 FALSE
"Chr1SNP3147" "Chr1SNP3147" FALSE 0 TRUE
"Chr1SNP3148" "Chr1SNP3148" FALSE 0 FALSE
"Chr1SNP3149" "Chr1SNP3149" TRUE 0.00327763990589074 FALSE
"Chr1SNP3150" "Chr1SNP3150" FALSE 0 FALSE
"Chr1SNP3151" "Chr1SNP3151" TRUE 0.00964189268149769 FALSE
"Chr1SNP3152" "Chr1SNP3152" FALSE 0 TRUE
"Chr1SNP3153" "Chr1SNP3153" FALSE 0 FALSE
"Chr1SNP3154" "Chr1SNP3154" FALSE 0 FALSE
"Chr1SNP3155" "Chr1SNP3155" FALSE 0 FALSE
"Chr1SNP3156" "Chr1SNP3156" FALSE 0 FALSE
"Chr1SNP3157" "Chr1SNP3157" FALSE 0 FALSE
"Chr1SNP3158" "Chr1SNP3158" FALSE 0 FALSE
"Chr1SNP3159" "Chr1SNP3159" FALSE 0 FALSE
"Chr1SNP3160" "Chr1SNP3160" FALSE 0 FALSE
"Chr1SNP3161" "Chr1SNP3161" FALSE 0 TRUE
"Chr1SNP3162" "Chr1SNP3162" FALSE 0 FALSE
"Chr1SNP3163" "Chr1SNP3163" FALSE 0 FALSE
"Chr1SNP3164" "Chr1SNP3164" FALSE 0 FALSE
"Chr1SNP3165" "Chr1SNP3165" FALSE 0 FALSE
"Chr1SNP3166" "Chr1SNP3166" FALSE 0 FALSE
"Chr1SNP3167" "Chr1SNP3167" FALSE 0 FALSE
"Chr1SNP3168" "Chr1SNP3168" FALSE 0 FALSE
"Chr1SNP3169" "Chr1SNP3169" FALSE 0 FALSE
"Chr1SNP3170" "Chr1SNP3170" FALSE 0 TRUE
"Chr1SNP3171" "Chr1SNP3171" FALSE 0 FALSE
"Chr1SNP3172" "Chr1SNP3172" FALSE 0 FALSE
"Chr1SNP3173" "Chr1SNP3173" FALSE 0 FALSE
"Chr1SNP3174" "Chr1SNP3174" FALSE 0 TRUE
"Chr1SNP3175" "Chr1SNP3175" FALSE 0 TRUE
"Chr1SNP3176" "Chr1SNP3176" FALSE 0 FALSE
"Chr1SNP3177" "Chr1SNP3177" FALSE 0 FALSE
"Chr1SNP3178" "Chr1SNP3178" FALSE 0 FALSE
"Chr1SNP3179" "Chr1SNP3179" FALSE 0 TRUE
"Chr1SNP3180" "Chr1SNP3180" FALSE 0 FALSE
"Chr1SNP3181" "Chr1SNP3181" FALSE 0 FALSE
"Chr1SNP3182" "Chr1SNP3182" TRUE -0.067257449241069 FALSE
"Chr1SNP3183" "Chr1SNP3183" FALSE 0 FALSE
"Chr1SNP3184" "Chr1SNP3184" TRUE -0.535682545414297 FALSE
"Chr1SNP3185" "Chr1SNP3185" FALSE 0 FALSE
"Chr1SNP3186" "Chr1SNP3186" FALSE 0 TRUE
"Chr1SNP3187" "Chr1SNP3187" FALSE 0 FALSE
"Chr1SNP3188" "Chr1SNP3188" FALSE 0 FALSE
"Chr1SNP3189" "Chr1SNP3189" FALSE 0 FALSE
"Chr1SNP3190" "Chr1SNP3190" FALSE 0 FALSE
"Chr1SNP3191" "Chr1SNP3191" FALSE 0 TRUE
"Chr1SNP3192" "Chr1SNP3192" TRUE 0.0349546870616685 FALSE
"Chr1SNP3193" "Chr1SNP3193" TRUE -0.693930129887744 FALSE
"Chr1SNP3194" "Chr1SNP3194" FALSE 0 TRUE
"Chr1SNP3195" "Chr1SNP3195" FALSE 0 TRUE
"Chr1SNP3196" "Chr1SNP3196" FALSE 0 FALSE
"Chr1SNP3197" "Chr1SNP3197" FALSE 0 FALSE
"Chr1SNP3198" "Chr1SNP3198" TRUE -2.24319276447645 FALSE
"Chr1SNP3199" "Chr1SNP3199" FALSE 0 FALSE
"Chr1SNP3200" "Chr1SNP3200" FALSE 0 FALSE
"Chr1SNP3201" "Chr1SNP3201" TRUE 0.000213833696807041 FALSE
"Chr1SNP3202" "Chr1SNP3202" FALSE 0 TRUE
"Chr1SNP3203" "Chr1SNP3203" FALSE 0 FALSE
"Chr1SNP3204" "Chr1SNP3204" FALSE 0 FALSE
"Chr1SNP3205" "Chr1SNP3205" FALSE 0 FALSE
"Chr1SNP3206" "Chr1SNP3206" FALSE 0 FALSE
"Chr1SNP3207" "Chr1SNP3207" TRUE 0.178953235610361 FALSE
"Chr1SNP3208" "Chr1SNP3208" FALSE 0 TRUE
"Chr1SNP3209" "Chr1SNP3209" FALSE 0 FALSE
"Chr1SNP3210" "Chr1SNP3210" FALSE 0 FALSE
"Chr1SNP3211" "Chr1SNP3211" FALSE 0 TRUE
"Chr1SNP3212" "Chr1SNP3212" FALSE 0 FALSE
"Chr1SNP3213" "Chr1SNP3213" FALSE 0 FALSE
"Chr1SNP3214" "Chr1SNP3214" FALSE 0 TRUE
"Chr1SNP3215" "Chr1SNP3215" FALSE 0 FALSE
"Chr1SNP3216" "Chr1SNP3216" FALSE 0 FALSE
"Chr1SNP3217" "Chr1SNP3217" FALSE 0 FALSE
"Chr1SNP3218" "Chr1SNP3218" TRUE -0.000664621236069241 FALSE
"Chr1SNP3219" "Chr1SNP3219" TRUE -0.019395505952151 FALSE
"Chr1SNP3220" "Chr1SNP3220" FALSE 0 FALSE
"Chr1SNP3221" "Chr1SNP3221" FALSE 0 TRUE
"Chr1SNP3222" "Chr1SNP3222" TRUE -0.135612413076623 FALSE
"Chr1SNP3223" "Chr1SNP3223" FALSE 0 TRUE
"Chr1SNP3224" "Chr1SNP3224" FALSE 0 FALSE
"Chr1SNP3225" "Chr1SNP3225" FALSE 0 FALSE
"Chr1SNP3226" "Chr1SNP3226" TRUE 0.844026740726861 FALSE
"Chr1SNP3227" "Chr1SNP3227" TRUE -0.247801499044044 FALSE
"Chr1SNP3228" "Chr1SNP3228" FALSE 0 TRUE
"Chr1SNP3229" "Chr1SNP3229" FALSE 0 FALSE
"Chr1SNP3230" "Chr1SNP3230" FALSE 0 TRUE
"Chr1SNP3231" "Chr1SNP3231" FALSE 0 FALSE
"Chr1SNP3232" "Chr1SNP3232" FALSE 0 FALSE
"Chr1SNP3233" "Chr1SNP3233" FALSE 0 FALSE
"Chr1SNP3234" "Chr1SNP3234" FALSE 0 TRUE
"Chr1SNP3235" "Chr1SNP3235" FALSE 0 FALSE
"Chr1SNP3236" "Chr1SNP3236" FALSE 0 TRUE
"Chr1SNP3237" "Chr1SNP3237" FALSE 0 FALSE
"Chr1SNP3238" "Chr1SNP3238" FALSE 0 FALSE
"Chr1SNP3239" "Chr1SNP3239" FALSE 0 FALSE
"Chr1SNP3240" "Chr1SNP3240" FALSE 0 FALSE
"Chr1SNP3241" "Chr1SNP3241" FALSE 0 TRUE
"Chr1SNP3242" "Chr1SNP3242" FALSE 0 FALSE
"Chr1SNP3243" "Chr1SNP3243" FALSE 0 FALSE
"Chr1SNP3244" "Chr1SNP3244" FALSE 0 TRUE
"Chr1SNP3245" "Chr1SNP3245" FALSE 0 TRUE
"Chr1SNP3246" "Chr1SNP3246" FALSE 0 FALSE
"Chr1SNP3247" "Chr1SNP3247" FALSE 0 FALSE
"Chr1SNP3248" "Chr1SNP3248" FALSE 0 FALSE
"Chr1SNP3249" "Chr1SNP3249" FALSE 0 FALSE
"Chr1SNP3250" "Chr1SNP3250" FALSE 0 FALSE
"Chr1SNP3251" "Chr1SNP3251" FALSE 0 FALSE
"Chr1SNP3252" "Chr1SNP3252" FALSE 0 TRUE
"Chr1SNP3253" "Chr1SNP3253" FALSE 0 FALSE
"Chr1SNP3254" "Chr1SNP3254" FALSE 0 TRUE
"Chr1SNP3255" "Chr1SNP3255" FALSE 0 TRUE
"Chr1SNP3256" "Chr1SNP3256" FALSE 0 FALSE
"Chr1SNP3257" "Chr1SNP3257" TRUE -0.718355623926261 FALSE
"Chr1SNP3258" "Chr1SNP3258" FALSE 0 TRUE
"Chr1SNP3259" "Chr1SNP3259" FALSE 0 FALSE
"Chr1SNP3260" "Chr1SNP3260" FALSE 0 FALSE
"Chr1SNP3261" "Chr1SNP3261" FALSE 0 TRUE
"Chr1SNP3262" "Chr1SNP3262" TRUE -0.0000442608000705836 FALSE
"Chr1SNP3263" "Chr1SNP3263" FALSE 0 FALSE
"Chr1SNP3264" "Chr1SNP3264" FALSE 0 TRUE
"Chr1SNP3265" "Chr1SNP3265" FALSE 0 FALSE
"Chr1SNP3266" "Chr1SNP3266" TRUE 0.0172475671284702 FALSE
"Chr1SNP3267" "Chr1SNP3267" FALSE 0 TRUE
"Chr1SNP3268" "Chr1SNP3268" FALSE 0 FALSE
"Chr1SNP3269" "Chr1SNP3269" FALSE 0 FALSE
"Chr1SNP3270" "Chr1SNP3270" FALSE 0 TRUE
"Chr1SNP3271" "Chr1SNP3271" FALSE 0 TRUE
"Chr1SNP3272" "Chr1SNP3272" FALSE 0 FALSE
"Chr1SNP3273" "Chr1SNP3273" FALSE 0 FALSE
"Chr1SNP3274" "Chr1SNP3274" FALSE 0 FALSE
"Chr1SNP3275" "Chr1SNP3275" FALSE 0 TRUE
"Chr1SNP3276" "Chr1SNP3276" TRUE -0.165017093782716 FALSE
"Chr1SNP3277" "Chr1SNP3277" FALSE 0 TRUE
"Chr1SNP3278" "Chr1SNP3278" FALSE 0 FALSE
"Chr1SNP3279" "Chr1SNP3279" FALSE 0 FALSE
"Chr1SNP3280" "Chr1SNP3280" TRUE -0.260980976835625 FALSE
"Chr1SNP3281" "Chr1SNP3281" FALSE 0 TRUE
"Chr1SNP3282" "Chr1SNP3282" FALSE 0 FALSE
"Chr1SNP3283" "Chr1SNP3283" FALSE 0 FALSE
"Chr1SNP3284" "Chr1SNP3284" FALSE 0 FALSE
"Chr1SNP3285" "Chr1SNP3285" FALSE 0 FALSE
"Chr1SNP3286" "Chr1SNP3286" FALSE 0 TRUE
"Chr1SNP3287" "Chr1SNP3287" FALSE 0 FALSE
"Chr1SNP3288" "Chr1SNP3288" FALSE 0 TRUE
"Chr1SNP3289" "Chr1SNP3289" FALSE 0 FALSE
"Chr1SNP3290" "Chr1SNP3290" FALSE 0 TRUE
"Chr1SNP3291" "Chr1SNP3291" TRUE -0.473723808269185 FALSE
"Chr1SNP3292" "Chr1SNP3292" FALSE 0 FALSE
"Chr1SNP3293" "Chr1SNP3293" FALSE 0 FALSE
"Chr1SNP3294" "Chr1SNP3294" FALSE 0 TRUE
"Chr1SNP3295" "Chr1SNP3295" FALSE 0 FALSE
"Chr1SNP3296" "Chr1SNP3296" FALSE 0 FALSE
"Chr1SNP3297" "Chr1SNP3297" FALSE 0 TRUE
"Chr1SNP3298" "Chr1SNP3298" FALSE 0 FALSE
"Chr1SNP3299" "Chr1SNP3299" FALSE 0 TRUE
"Chr1SNP3300" "Chr1SNP3300" FALSE 0 FALSE
"Chr1SNP3301" "Chr1SNP3301" FALSE 0 FALSE
"Chr1SNP3302" "Chr1SNP3302" FALSE 0 FALSE
"Chr1SNP3303" "Chr1SNP3303" FALSE 0 TRUE
"Chr1SNP3304" "Chr1SNP3304" FALSE 0 TRUE
"Chr1SNP3305" "Chr1SNP3305" FALSE 0 FALSE
"Chr1SNP3306" "Chr1SNP3306" FALSE 0 FALSE
"Chr1SNP3307" "Chr1SNP3307" FALSE 0 TRUE
"Chr1SNP3308" "Chr1SNP3308" FALSE 0 FALSE
"Chr1SNP3309" "Chr1SNP3309" FALSE 0 FALSE
"Chr1SNP3310" "Chr1SNP3310" FALSE 0 FALSE
"Chr1SNP3311" "Chr1SNP3311" TRUE -0.877020768192187 FALSE
"Chr1SNP3312" "Chr1SNP3312" FALSE 0 TRUE
"Chr1SNP3313" "Chr1SNP3313" FALSE 0 FALSE
"Chr1SNP3314" "Chr1SNP3314" FALSE 0 TRUE
"Chr1SNP3315" "Chr1SNP3315" TRUE -0.0283776875516317 FALSE
"Chr1SNP3316" "Chr1SNP3316" FALSE 0 FALSE
"Chr1SNP3317" "Chr1SNP3317" FALSE 0 TRUE
"Chr1SNP3318" "Chr1SNP3318" FALSE 0 FALSE
"Chr1SNP3319" "Chr1SNP3319" FALSE 0 TRUE
"Chr1SNP3320" "Chr1SNP3320" FALSE 0 FALSE
"Chr1SNP3321" "Chr1SNP3321" FALSE 0 FALSE
"Chr1SNP3322" "Chr1SNP3322" FALSE 0 FALSE
"Chr1SNP3323" "Chr1SNP3323" FALSE 0 FALSE
"Chr1SNP3324" "Chr1SNP3324" FALSE 0 TRUE
"Chr1SNP3325" "Chr1SNP3325" FALSE 0 FALSE
"Chr1SNP3326" "Chr1SNP3326" FALSE 0 FALSE
"Chr1SNP3327" "Chr1SNP3327" FALSE 0 TRUE
"Chr1SNP3328" "Chr1SNP3328" FALSE 0 FALSE
"Chr1SNP3329" "Chr1SNP3329" TRUE 0.265394090334715 FALSE
"Chr1SNP3330" "Chr1SNP3330" FALSE 0 FALSE
"Chr1SNP3331" "Chr1SNP3331" FALSE 0 TRUE
"Chr1SNP3332" "Chr1SNP3332" FALSE 0 FALSE
"Chr1SNP3333" "Chr1SNP3333" FALSE 0 FALSE
"Chr1SNP3334" "Chr1SNP3334" FALSE 0 FALSE
"Chr1SNP3335" "Chr1SNP3335" FALSE 0 TRUE
"Chr1SNP3336" "Chr1SNP3336" FALSE 0 TRUE
"Chr1SNP3337" "Chr1SNP3337" FALSE 0 TRUE
"Chr1SNP3338" "Chr1SNP3338" FALSE 0 FALSE
"Chr1SNP3339" "Chr1SNP3339" FALSE 0 FALSE
"Chr1SNP3340" "Chr1SNP3340" FALSE 0 FALSE
"Chr1SNP3341" "Chr1SNP3341" FALSE 0 TRUE
"Chr1SNP3342" "Chr1SNP3342" FALSE 0 TRUE
"Chr1SNP3343" "Chr1SNP3343" FALSE 0 FALSE
"Chr1SNP3344" "Chr1SNP3344" FALSE 0 FALSE
"Chr1SNP3345" "Chr1SNP3345" FALSE 0 FALSE
"Chr1SNP3346" "Chr1SNP3346" FALSE 0 TRUE
"Chr1SNP3347" "Chr1SNP3347" FALSE 0 FALSE
"Chr1SNP3348" "Chr1SNP3348" FALSE 0 TRUE
"Chr1SNP3349" "Chr1SNP3349" FALSE 0 FALSE
"Chr1SNP3350" "Chr1SNP3350" FALSE 0 FALSE
"Chr1SNP3351" "Chr1SNP3351" FALSE 0 FALSE
"Chr1SNP3352" "Chr1SNP3352" FALSE 0 FALSE
"Chr1SNP3353" "Chr1SNP3353" FALSE 0 TRUE
"Chr1SNP3354" "Chr1SNP3354" FALSE 0 FALSE
"Chr1SNP3355" "Chr1SNP3355" FALSE 0 TRUE
"Chr1SNP3356" "Chr1SNP3356" FALSE 0 FALSE
"Chr1SNP3357" "Chr1SNP3357" FALSE 0 FALSE
"Chr1SNP3358" "Chr1SNP3358" FALSE 0 FALSE
"Chr1SNP3359" "Chr1SNP3359" TRUE 0.0787011363895256 FALSE
"Chr1SNP3360" "Chr1SNP3360" TRUE 0.086325431312367 FALSE
"Chr1SNP3361" "Chr1SNP3361" FALSE 0 TRUE
"Chr1SNP3362" "Chr1SNP3362" FALSE 0 TRUE
"Chr1SNP3363" "Chr1SNP3363" FALSE 0 TRUE
"Chr1SNP3364" "Chr1SNP3364" TRUE 0.0000408051840437351 FALSE
"Chr1SNP3365" "Chr1SNP3365" FALSE 0 TRUE
"Chr1SNP3366" "Chr1SNP3366" FALSE 0 FALSE
"Chr1SNP3367" "Chr1SNP3367" FALSE 0 FALSE
"Chr1SNP3368" "Chr1SNP3368" FALSE 0 TRUE
"Chr1SNP3369" "Chr1SNP3369" TRUE -0.223022681244836 FALSE
"Chr1SNP3370" "Chr1SNP3370" TRUE 2.09982304261596 FALSE
"Chr1SNP3371" "Chr1SNP3371" FALSE 0 TRUE
"Chr1SNP3372" "Chr1SNP3372" FALSE 0 FALSE
"Chr1SNP3373" "Chr1SNP3373" FALSE 0 FALSE
"Chr1SNP3374" "Chr1SNP3374" TRUE -0.448805672208761 FALSE
"Chr1SNP3375" "Chr1SNP3375" FALSE 0 TRUE
"Chr1SNP3376" "Chr1SNP3376" TRUE -1.5110593305165 FALSE
"Chr1SNP3377" "Chr1SNP3377" FALSE 0 FALSE
"Chr1SNP3378" "Chr1SNP3378" FALSE 0 TRUE
"Chr1SNP3379" "Chr1SNP3379" FALSE 0 FALSE
"Chr1SNP3380" "Chr1SNP3380" FALSE 0 FALSE
"Chr1SNP3381" "Chr1SNP3381" FALSE 0 FALSE
"Chr1SNP3382" "Chr1SNP3382" FALSE 0 FALSE
"Chr1SNP3383" "Chr1SNP3383" FALSE 0 TRUE
"Chr1SNP3384" "Chr1SNP3384" FALSE 0 FALSE
"Chr1SNP3385" "Chr1SNP3385" FALSE 0 TRUE
"Chr1SNP3386" "Chr1SNP3386" FALSE 0 FALSE
"Chr1SNP3387" "Chr1SNP3387" FALSE 0 FALSE
"Chr1SNP3388" "Chr1SNP3388" FALSE 0 FALSE
"Chr1SNP3389" "Chr1SNP3389" FALSE 0 FALSE
"Chr1SNP3390" "Chr1SNP3390" FALSE 0 TRUE
"Chr1SNP3391" "Chr1SNP3391" FALSE 0 FALSE
"Chr1SNP3392" "Chr1SNP3392" FALSE 0 FALSE
"Chr1SNP3393" "Chr1SNP3393" FALSE 0 TRUE
"Chr1SNP3394" "Chr1SNP3394" FALSE 0 FALSE
"Chr1SNP3395" "Chr1SNP3395" FALSE 0 FALSE
"Chr1SNP3396" "Chr1SNP3396" FALSE 0 FALSE
"Chr1SNP3397" "Chr1SNP3397" FALSE 0 TRUE
"Chr1SNP3398" "Chr1SNP3398" FALSE 0 TRUE
"Chr1SNP3399" "Chr1SNP3399" FALSE 0 FALSE
"Chr1SNP3400" "Chr1SNP3400" FALSE 0 FALSE
"Chr1SNP3401" "Chr1SNP3401" TRUE 0.512600189003017 FALSE
"Chr1SNP3402" "Chr1SNP3402" FALSE 0 FALSE
"Chr1SNP3403" "Chr1SNP3403" FALSE 0 TRUE
"Chr1SNP3404" "Chr1SNP3404" FALSE 0 FALSE
"Chr1SNP3405" "Chr1SNP3405" FALSE 0 FALSE
"Chr1SNP3406" "Chr1SNP3406" FALSE 0 FALSE
"Chr1SNP3407" "Chr1SNP3407" FALSE 0 FALSE
"Chr1SNP3408" "Chr1SNP3408" FALSE 0 TRUE
"Chr1SNP3409" "Chr1SNP3409" FALSE 0 FALSE
"Chr1SNP3410" "Chr1SNP3410" FALSE 0 TRUE
"Chr1SNP3411" "Chr1SNP3411" FALSE 0 TRUE
"Chr1SNP3412" "Chr1SNP3412" FALSE 0 FALSE
"Chr1SNP3413" "Chr1SNP3413" FALSE 0 FALSE
"Chr1SNP3414" "Chr1SNP3414" FALSE 0 TRUE
"Chr1SNP3415" "Chr1SNP3415" FALSE 0 FALSE
"Chr1SNP3416" "Chr1SNP3416" FALSE 0 FALSE
"Chr1SNP3417" "Chr1SNP3417" FALSE 0 FALSE
"Chr1SNP3418" "Chr1SNP3418" FALSE 0 FALSE
"Chr1SNP3419" "Chr1SNP3419" FALSE 0 TRUE
"Chr1SNP3420" "Chr1SNP3420" FALSE 0 FALSE
"Chr1SNP3421" "Chr1SNP3421" FALSE 0 FALSE
"Chr1SNP3422" "Chr1SNP3422" FALSE 0 FALSE
"Chr1SNP3423" "Chr1SNP3423" FALSE 0 FALSE
"Chr1SNP3424" "Chr1SNP3424" FALSE 0 FALSE
"Chr1SNP3425" "Chr1SNP3425" FALSE 0 TRUE
"Chr1SNP3426" "Chr1SNP3426" FALSE 0 FALSE
"Chr1SNP3427" "Chr1SNP3427" FALSE 0 FALSE
"Chr1SNP3428" "Chr1SNP3428" TRUE -0.000414930319842908 FALSE
"Chr1SNP3429" "Chr1SNP3429" FALSE 0 FALSE
"Chr1SNP3430" "Chr1SNP3430" FALSE 0 TRUE
"Chr1SNP3431" "Chr1SNP3431" FALSE 0 TRUE
"Chr1SNP3432" "Chr1SNP3432" FALSE 0 FALSE
"Chr1SNP3433" "Chr1SNP3433" FALSE 0 FALSE
"Chr1SNP3434" "Chr1SNP3434" FALSE 0 TRUE
"Chr1SNP3435" "Chr1SNP3435" FALSE 0 FALSE
"Chr1SNP3436" "Chr1SNP3436" FALSE 0 FALSE
"Chr1SNP3437" "Chr1SNP3437" FALSE 0 FALSE
"Chr1SNP3438" "Chr1SNP3438" FALSE 0 FALSE
"Chr1SNP3439" "Chr1SNP3439" FALSE 0 TRUE
"Chr1SNP3440" "Chr1SNP3440" FALSE 0 FALSE
"Chr1SNP3441" "Chr1SNP3441" FALSE 0 TRUE
"Chr1SNP3442" "Chr1SNP3442" FALSE 0 FALSE
"Chr1SNP3443" "Chr1SNP3443" FALSE 0 FALSE
"Chr1SNP3444" "Chr1SNP3444" FALSE 0 FALSE
"Chr1SNP3445" "Chr1SNP3445" FALSE 0 FALSE
"Chr1SNP3446" "Chr1SNP3446" FALSE 0 TRUE
"Chr1SNP3447" "Chr1SNP3447" TRUE 0.881952825124443 FALSE
"Chr1SNP3448" "Chr1SNP3448" TRUE 1.70918831679027 FALSE
"Chr1SNP3449" "Chr1SNP3449" FALSE 0 FALSE
"Chr1SNP3450" "Chr1SNP3450" FALSE 0 FALSE
"Chr1SNP3451" "Chr1SNP3451" FALSE 0 FALSE
"Chr1SNP3452" "Chr1SNP3452" FALSE 0 TRUE
"Chr1SNP3453" "Chr1SNP3453" FALSE 0 TRUE
"Chr1SNP3454" "Chr1SNP3454" FALSE 0 FALSE
"Chr1SNP3455" "Chr1SNP3455" FALSE 0 FALSE
"Chr1SNP3456" "Chr1SNP3456" FALSE 0 FALSE
"Chr1SNP3457" "Chr1SNP3457" FALSE 0 FALSE
"Chr1SNP3458" "Chr1SNP3458" FALSE 0 FALSE
"Chr1SNP3459" "Chr1SNP3459" FALSE 0 TRUE
"Chr1SNP3460" "Chr1SNP3460" FALSE 0 FALSE
"Chr1SNP3461" "Chr1SNP3461" FALSE 0 TRUE
"Chr1SNP3462" "Chr1SNP3462" FALSE 0 FALSE
"Chr1SNP3463" "Chr1SNP3463" FALSE 0 FALSE
"Chr1SNP3464" "Chr1SNP3464" FALSE 0 FALSE
"Chr1SNP3465" "Chr1SNP3465" FALSE 0 TRUE
"Chr1SNP3466" "Chr1SNP3466" FALSE 0 FALSE
"Chr1SNP3467" "Chr1SNP3467" FALSE 0 FALSE
"Chr1SNP3468" "Chr1SNP3468" FALSE 0 FALSE
"Chr1SNP3469" "Chr1SNP3469" TRUE 0.21958440169957 FALSE
"Chr1SNP3470" "Chr1SNP3470" FALSE 0 FALSE
"Chr1SNP3471" "Chr1SNP3471" FALSE 0 FALSE
"Chr1SNP3472" "Chr1SNP3472" FALSE 0 FALSE
"Chr1SNP3473" "Chr1SNP3473" FALSE 0 TRUE
"Chr1SNP3474" "Chr1SNP3474" FALSE 0 TRUE
"Chr1SNP3475" "Chr1SNP3475" FALSE 0 FALSE
"Chr1SNP3476" "Chr1SNP3476" FALSE 0 FALSE
"Chr1SNP3477" "Chr1SNP3477" FALSE 0 FALSE
"Chr1SNP3478" "Chr1SNP3478" FALSE 0 FALSE
"Chr1SNP3479" "Chr1SNP3479" FALSE 0 FALSE
"Chr1SNP3480" "Chr1SNP3480" FALSE 0 TRUE
"Chr1SNP3481" "Chr1SNP3481" FALSE 0 FALSE
"Chr1SNP3482" "Chr1SNP3482" FALSE 0 FALSE
"Chr1SNP3483" "Chr1SNP3483" FALSE 0 FALSE
"Chr1SNP3484" "Chr1SNP3484" FALSE 0 TRUE
"Chr1SNP3485" "Chr1SNP3485" FALSE 0 FALSE
"Chr1SNP3486" "Chr1SNP3486" TRUE -0.000168723943820744 FALSE
"Chr1SNP3487" "Chr1SNP3487" FALSE 0 FALSE
"Chr1SNP3488" "Chr1SNP3488" FALSE 0 FALSE
"Chr1SNP3489" "Chr1SNP3489" FALSE 0 FALSE
"Chr1SNP3490" "Chr1SNP3490" FALSE 0 TRUE
"Chr1SNP3491" "Chr1SNP3491" FALSE 0 FALSE
"Chr1SNP3492" "Chr1SNP3492" FALSE 0 FALSE
"Chr1SNP3493" "Chr1SNP3493" FALSE 0 TRUE
"Chr1SNP3494" "Chr1SNP3494" FALSE 0 FALSE
"Chr1SNP3495" "Chr1SNP3495" FALSE 0 TRUE
"Chr1SNP3496" "Chr1SNP3496" FALSE 0 TRUE
"Chr1SNP3497" "Chr1SNP3497" FALSE 0 FALSE
"Chr1SNP3498" "Chr1SNP3498" FALSE 0 TRUE
"Chr1SNP3499" "Chr1SNP3499" FALSE 0 FALSE
"Chr1SNP3500" "Chr1SNP3500" FALSE 0 TRUE
"Chr1SNP3501" "Chr1SNP3501" FALSE 0 FALSE
"Chr1SNP3502" "Chr1SNP3502" FALSE 0 FALSE
"Chr1SNP3503" "Chr1SNP3503" FALSE 0 TRUE
"Chr1SNP3504" "Chr1SNP3504" FALSE 0 FALSE
"Chr1SNP3505" "Chr1SNP3505" FALSE 0 FALSE
"Chr1SNP3506" "Chr1SNP3506" FALSE 0 FALSE
"Chr1SNP3507" "Chr1SNP3507" FALSE 0 FALSE
"Chr1SNP3508" "Chr1SNP3508" FALSE 0 FALSE
"Chr1SNP3509" "Chr1SNP3509" FALSE 0 TRUE
"Chr1SNP3510" "Chr1SNP3510" FALSE 0 FALSE
"Chr1SNP3511" "Chr1SNP3511" FALSE 0 TRUE
"Chr1SNP3512" "Chr1SNP3512" TRUE 0.12753313193437 FALSE
"Chr1SNP3513" "Chr1SNP3513" FALSE 0 FALSE
"Chr1SNP3514" "Chr1SNP3514" FALSE 0 FALSE
"Chr1SNP3515" "Chr1SNP3515" FALSE 0 FALSE
"Chr1SNP3516" "Chr1SNP3516" FALSE 0 TRUE
"Chr1SNP3517" "Chr1SNP3517" FALSE 0 FALSE
"Chr1SNP3518" "Chr1SNP3518" FALSE 0 FALSE
"Chr1SNP3519" "Chr1SNP3519" FALSE 0 FALSE
"Chr1SNP3520" "Chr1SNP3520" FALSE 0 FALSE
"Chr1SNP3521" "Chr1SNP3521" FALSE 0 TRUE
"Chr1SNP3522" "Chr1SNP3522" TRUE -0.168187411314331 FALSE
"Chr1SNP3523" "Chr1SNP3523" FALSE 0 FALSE
"Chr1SNP3524" "Chr1SNP3524" FALSE 0 TRUE
"Chr1SNP3525" "Chr1SNP3525" FALSE 0 TRUE
"Chr1SNP3526" "Chr1SNP3526" FALSE 0 FALSE
"Chr1SNP3527" "Chr1SNP3527" FALSE 0 FALSE
"Chr1SNP3528" "Chr1SNP3528" FALSE 0 FALSE
"Chr1SNP3529" "Chr1SNP3529" FALSE 0 FALSE
"Chr1SNP3530" "Chr1SNP3530" FALSE 0 FALSE
"Chr1SNP3531" "Chr1SNP3531" FALSE 0 FALSE
"Chr1SNP3532" "Chr1SNP3532" TRUE 0.0000406368601506822 FALSE
"Chr1SNP3533" "Chr1SNP3533" TRUE 1.41337759338185 FALSE
"Chr1SNP3534" "Chr1SNP3534" FALSE 0 FALSE
"Chr1SNP3535" "Chr1SNP3535" FALSE 0 TRUE
"Chr1SNP3536" "Chr1SNP3536" FALSE 0 TRUE
"Chr1SNP3537" "Chr1SNP3537" FALSE 0 FALSE
"Chr1SNP3538" "Chr1SNP3538" FALSE 0 FALSE
"Chr1SNP3539" "Chr1SNP3539" FALSE 0 TRUE
"Chr1SNP3540" "Chr1SNP3540" FALSE 0 TRUE
"Chr1SNP3541" "Chr1SNP3541" FALSE 0 TRUE
"Chr1SNP3542" "Chr1SNP3542" FALSE 0 FALSE
"Chr1SNP3543" "Chr1SNP3543" FALSE 0 FALSE
"Chr1SNP3544" "Chr1SNP3544" FALSE 0 TRUE
"Chr1SNP3545" "Chr1SNP3545" FALSE 0 FALSE
"Chr1SNP3546" "Chr1SNP3546" FALSE 0 FALSE
"Chr1SNP3547" "Chr1SNP3547" FALSE 0 FALSE
"Chr1SNP3548" "Chr1SNP3548" FALSE 0 FALSE
"Chr1SNP3549" "Chr1SNP3549" FALSE 0 FALSE
"Chr1SNP3550" "Chr1SNP3550" FALSE 0 TRUE
"Chr1SNP3551" "Chr1SNP3551" FALSE 0 FALSE
"Chr1SNP3552" "Chr1SNP3552" FALSE 0 FALSE
"Chr1SNP3553" "Chr1SNP3553" FALSE 0 TRUE
"Chr1SNP3554" "Chr1SNP3554" FALSE 0 FALSE
"Chr1SNP3555" "Chr1SNP3555" FALSE 0 FALSE
"Chr1SNP3556" "Chr1SNP3556" FALSE 0 FALSE
"Chr1SNP3557" "Chr1SNP3557" FALSE 0 FALSE
"Chr1SNP3558" "Chr1SNP3558" FALSE 0 FALSE
"Chr1SNP3559" "Chr1SNP3559" FALSE 0 FALSE
"Chr1SNP3560" "Chr1SNP3560" FALSE 0 FALSE
"Chr1SNP3561" "Chr1SNP3561" FALSE 0 FALSE
"Chr1SNP3562" "Chr1SNP3562" FALSE 0 TRUE
"Chr1SNP3563" "Chr1SNP3563" TRUE -0.270513924474617 FALSE
"Chr1SNP3564" "Chr1SNP3564" TRUE -0.0327794485320263 FALSE
"Chr1SNP3565" "Chr1SNP3565" FALSE 0 TRUE
"Chr1SNP3566" "Chr1SNP3566" FALSE 0 FALSE
"Chr1SNP3567" "Chr1SNP3567" FALSE 0 TRUE
"Chr1SNP3568" "Chr1SNP3568" FALSE 0 FALSE
"Chr1SNP3569" "Chr1SNP3569" TRUE -0.159477000229529 FALSE
"Chr1SNP3570" "Chr1SNP3570" FALSE 0 FALSE
"Chr1SNP3571" "Chr1SNP3571" FALSE 0 FALSE
"Chr1SNP3572" "Chr1SNP3572" FALSE 0 FALSE
"Chr1SNP3573" "Chr1SNP3573" FALSE 0 TRUE
"Chr1SNP3574" "Chr1SNP3574" FALSE 0 FALSE
"Chr1SNP3575" "Chr1SNP3575" FALSE 0 FALSE
"Chr1SNP3576" "Chr1SNP3576" FALSE 0 TRUE
"Chr1SNP3577" "Chr1SNP3577" FALSE 0 FALSE
"Chr1SNP3578" "Chr1SNP3578" FALSE 0 FALSE
"Chr1SNP3579" "Chr1SNP3579" FALSE 0 FALSE
"Chr1SNP3580" "Chr1SNP3580" FALSE 0 TRUE
"Chr1SNP3581" "Chr1SNP3581" FALSE 0 FALSE
"Chr1SNP3582" "Chr1SNP3582" FALSE 0 FALSE
"Chr1SNP3583" "Chr1SNP3583" TRUE 0.00219497855360411 FALSE
"Chr1SNP3584" "Chr1SNP3584" FALSE 0 FALSE
"Chr1SNP3585" "Chr1SNP3585" FALSE 0 FALSE
"Chr1SNP3586" "Chr1SNP3586" FALSE 0 FALSE
"Chr1SNP3587" "Chr1SNP3587" FALSE 0 TRUE
"Chr1SNP3588" "Chr1SNP3588" FALSE 0 FALSE
"Chr1SNP3589" "Chr1SNP3589" FALSE 0 FALSE
"Chr1SNP3590" "Chr1SNP3590" FALSE 0 FALSE
"Chr1SNP3591" "Chr1SNP3591" TRUE -0.0372540422092859 FALSE
"Chr1SNP3592" "Chr1SNP3592" FALSE 0 TRUE
"Chr1SNP3593" "Chr1SNP3593" FALSE 0 TRUE
"Chr1SNP3594" "Chr1SNP3594" FALSE 0 FALSE
"Chr1SNP3595" "Chr1SNP3595" FALSE 0 TRUE
"Chr1SNP3596" "Chr1SNP3596" FALSE 0 FALSE
"Chr1SNP3597" "Chr1SNP3597" FALSE 0 FALSE
"Chr1SNP3598" "Chr1SNP3598" FALSE 0 FALSE
"Chr1SNP3599" "Chr1SNP3599" FALSE 0 FALSE
"Chr1SNP3600" "Chr1SNP3600" FALSE 0 TRUE
"Chr1SNP3601" "Chr1SNP3601" FALSE 0 FALSE
"Chr1SNP3602" "Chr1SNP3602" FALSE 0 TRUE
"Chr1SNP3603" "Chr1SNP3603" FALSE 0 FALSE
"Chr1SNP3604" "Chr1SNP3604" FALSE 0 FALSE
"Chr1SNP3605" "Chr1SNP3605" FALSE 0 FALSE
"Chr1SNP3606" "Chr1SNP3606" FALSE 0 FALSE
"Chr1SNP3607" "Chr1SNP3607" FALSE 0 FALSE
"Chr1SNP3608" "Chr1SNP3608" FALSE 0 FALSE
"Chr1SNP3609" "Chr1SNP3609" FALSE 0 TRUE
"Chr1SNP3610" "Chr1SNP3610" FALSE 0 TRUE
"Chr1SNP3611" "Chr1SNP3611" FALSE 0 FALSE
"Chr1SNP3612" "Chr1SNP3612" FALSE 0 FALSE
"Chr1SNP3613" "Chr1SNP3613" FALSE 0 FALSE
"Chr1SNP3614" "Chr1SNP3614" FALSE 0 FALSE
"Chr1SNP3615" "Chr1SNP3615" FALSE 0 FALSE
"Chr1SNP3616" "Chr1SNP3616" TRUE -0.0100943183596616 FALSE
"Chr1SNP3617" "Chr1SNP3617" FALSE 0 TRUE
"Chr1SNP3618" "Chr1SNP3618" FALSE 0 FALSE
"Chr1SNP3619" "Chr1SNP3619" FALSE 0 FALSE
"Chr1SNP3620" "Chr1SNP3620" FALSE 0 FALSE
"Chr1SNP3621" "Chr1SNP3621" FALSE 0 TRUE
"Chr1SNP3622" "Chr1SNP3622" FALSE 0 FALSE
"Chr1SNP3623" "Chr1SNP3623" FALSE 0 FALSE
"Chr1SNP3624" "Chr1SNP3624" FALSE 0 FALSE
"Chr1SNP3625" "Chr1SNP3625" FALSE 0 TRUE
"Chr1SNP3626" "Chr1SNP3626" TRUE -0.00430377086746213 FALSE
"Chr1SNP3627" "Chr1SNP3627" FALSE 0 FALSE
"Chr1SNP3628" "Chr1SNP3628" FALSE 0 TRUE
"Chr1SNP3629" "Chr1SNP3629" FALSE 0 FALSE
"Chr1SNP3630" "Chr1SNP3630" FALSE 0 TRUE
"Chr1SNP3631" "Chr1SNP3631" FALSE 0 FALSE
"Chr1SNP3632" "Chr1SNP3632" FALSE 0 TRUE
"Chr1SNP3633" "Chr1SNP3633" TRUE 0.324774601797394 FALSE
"Chr1SNP3634" "Chr1SNP3634" FALSE 0 FALSE
"Chr1SNP3635" "Chr1SNP3635" FALSE 0 TRUE
"Chr1SNP3636" "Chr1SNP3636" FALSE 0 FALSE
"Chr1SNP3637" "Chr1SNP3637" FALSE 0 FALSE
"Chr1SNP3638" "Chr1SNP3638" FALSE 0 FALSE
"Chr1SNP3639" "Chr1SNP3639" FALSE 0 TRUE
"Chr1SNP3640" "Chr1SNP3640" FALSE 0 FALSE
"Chr1SNP3641" "Chr1SNP3641" FALSE 0 FALSE
"Chr1SNP3642" "Chr1SNP3642" FALSE 0 FALSE
"Chr1SNP3643" "Chr1SNP3643" FALSE 0 TRUE
"Chr1SNP3644" "Chr1SNP3644" FALSE 0 TRUE
"Chr1SNP3645" "Chr1SNP3645" FALSE 0 FALSE
"Chr1SNP3646" "Chr1SNP3646" FALSE 0 FALSE
"Chr1SNP3647" "Chr1SNP3647" FALSE 0 FALSE
"Chr1SNP3648" "Chr1SNP3648" FALSE 0 FALSE
"Chr1SNP3649" "Chr1SNP3649" FALSE 0 FALSE
"Chr1SNP3650" "Chr1SNP3650" FALSE 0 FALSE
"Chr1SNP3651" "Chr1SNP3651" FALSE 0 TRUE
"Chr1SNP3652" "Chr1SNP3652" FALSE 0 FALSE
"Chr1SNP3653" "Chr1SNP3653" FALSE 0 FALSE
"Chr1SNP3654" "Chr1SNP3654" FALSE 0 TRUE
"Chr1SNP3655" "Chr1SNP3655" FALSE 0 FALSE
"Chr1SNP3656" "Chr1SNP3656" FALSE 0 FALSE
"Chr1SNP3657" "Chr1SNP3657" FALSE 0 TRUE
"Chr1SNP3658" "Chr1SNP3658" FALSE 0 FALSE
"Chr1SNP3659" "Chr1SNP3659" FALSE 0 TRUE
"Chr1SNP3660" "Chr1SNP3660" TRUE 0.147590446616653 FALSE
"Chr1SNP3661" "Chr1SNP3661" FALSE 0 FALSE
"Chr1SNP3662" "Chr1SNP3662" FALSE 0 FALSE
"Chr1SNP3663" "Chr1SNP3663" FALSE 0 TRUE
"Chr1SNP3664" "Chr1SNP3664" FALSE 0 FALSE
"Chr2SNP1" "Chr2SNP1" TRUE 0.0399572365150433 FALSE
"Chr2SNP2" "Chr2SNP2" FALSE 0 TRUE
"Chr2SNP3" "Chr2SNP3" FALSE 0 FALSE
"Chr2SNP4" "Chr2SNP4" FALSE 0 FALSE
"Chr2SNP5" "Chr2SNP5" FALSE 0 FALSE
"Chr2SNP6" "Chr2SNP6" FALSE 0 FALSE
"Chr2SNP7" "Chr2SNP7" FALSE 0 TRUE
"Chr2SNP8" "Chr2SNP8" FALSE 0 FALSE
"Chr2SNP9" "Chr2SNP9" FALSE 0 TRUE
"Chr2SNP10" "Chr2SNP10" FALSE 0 FALSE
"Chr2SNP11" "Chr2SNP11" FALSE 0 FALSE
"Chr2SNP12" "Chr2SNP12" FALSE 0 FALSE
"Chr2SNP13" "Chr2SNP13" FALSE 0 FALSE
"Chr2SNP14" "Chr2SNP14" FALSE 0 TRUE
"Chr2SNP15" "Chr2SNP15" FALSE 0 FALSE
"Chr2SNP16" "Chr2SNP16" FALSE 0 FALSE
"Chr2SNP17" "Chr2SNP17" FALSE 0 FALSE
"Chr2SNP18" "Chr2SNP18" FALSE 0 FALSE
"Chr2SNP19" "Chr2SNP19" FALSE 0 TRUE
"Chr2SNP20" "Chr2SNP20" FALSE 0 FALSE
"Chr2SNP21" "Chr2SNP21" FALSE 0 FALSE
"Chr2SNP22" "Chr2SNP22" FALSE 0 FALSE
"Chr2SNP23" "Chr2SNP23" FALSE 0 TRUE
"Chr2SNP24" "Chr2SNP24" FALSE 0 FALSE
"Chr2SNP25" "Chr2SNP25" FALSE 0 TRUE
"Chr2SNP26" "Chr2SNP26" TRUE -0.952331287561613 FALSE
"Chr2SNP27" "Chr2SNP27" FALSE 0 TRUE
"Chr2SNP28" "Chr2SNP28" FALSE 0 FALSE
"Chr2SNP29" "Chr2SNP29" FALSE 0 FALSE
"Chr2SNP30" "Chr2SNP30" FALSE 0 TRUE
"Chr2SNP31" "Chr2SNP31" FALSE 0 FALSE
"Chr2SNP32" "Chr2SNP32" FALSE 0 TRUE
"Chr2SNP33" "Chr2SNP33" FALSE 0 FALSE
"Chr2SNP34" "Chr2SNP34" FALSE 0 FALSE
"Chr2SNP35" "Chr2SNP35" FALSE 0 TRUE
"Chr2SNP36" "Chr2SNP36" FALSE 0 TRUE
"Chr2SNP37" "Chr2SNP37" FALSE 0 FALSE
"Chr2SNP38" "Chr2SNP38" FALSE 0 FALSE
"Chr2SNP39" "Chr2SNP39" FALSE 0 FALSE
"Chr2SNP40" "Chr2SNP40" FALSE 0 FALSE
"Chr2SNP41" "Chr2SNP41" FALSE 0 TRUE
"Chr2SNP42" "Chr2SNP42" FALSE 0 FALSE
"Chr2SNP43" "Chr2SNP43" FALSE 0 FALSE
"Chr2SNP44" "Chr2SNP44" FALSE 0 TRUE
"Chr2SNP45" "Chr2SNP45" FALSE 0 TRUE
"Chr2SNP46" "Chr2SNP46" FALSE 0 FALSE
"Chr2SNP47" "Chr2SNP47" FALSE 0 TRUE
"Chr2SNP48" "Chr2SNP48" TRUE 0.127187736373851 FALSE
"Chr2SNP49" "Chr2SNP49" FALSE 0 TRUE
"Chr2SNP50" "Chr2SNP50" FALSE 0 FALSE
"Chr2SNP51" "Chr2SNP51" FALSE 0 FALSE
"Chr2SNP52" "Chr2SNP52" FALSE 0 FALSE
"Chr2SNP53" "Chr2SNP53" FALSE 0 FALSE
"Chr2SNP54" "Chr2SNP54" TRUE 0.0900498564597857 FALSE
"Chr2SNP55" "Chr2SNP55" FALSE 0 TRUE
"Chr2SNP56" "Chr2SNP56" TRUE 1.38709452383222 FALSE
"Chr2SNP57" "Chr2SNP57" FALSE 0 TRUE
"Chr2SNP58" "Chr2SNP58" TRUE -0.115074983752252 FALSE
"Chr2SNP59" "Chr2SNP59" FALSE 0 FALSE
"Chr2SNP60" "Chr2SNP60" FALSE 0 FALSE
"Chr2SNP61" "Chr2SNP61" FALSE 0 TRUE
"Chr2SNP62" "Chr2SNP62" FALSE 0 TRUE
"Chr2SNP63" "Chr2SNP63" FALSE 0 FALSE
"Chr2SNP64" "Chr2SNP64" FALSE 0 FALSE
"Chr2SNP65" "Chr2SNP65" FALSE 0 TRUE
"Chr2SNP66" "Chr2SNP66" TRUE 0.964646914347511 FALSE
"Chr2SNP67" "Chr2SNP67" FALSE 0 FALSE
"Chr2SNP68" "Chr2SNP68" FALSE 0 TRUE
"Chr2SNP69" "Chr2SNP69" FALSE 0 FALSE
"Chr2SNP70" "Chr2SNP70" FALSE 0 TRUE
"Chr2SNP71" "Chr2SNP71" FALSE 0 TRUE
"Chr2SNP72" "Chr2SNP72" FALSE 0 FALSE
"Chr2SNP73" "Chr2SNP73" TRUE 0.000835406712003688 FALSE
"Chr2SNP74" "Chr2SNP74" FALSE 0 FALSE
"Chr2SNP75" "Chr2SNP75" FALSE 0 FALSE
"Chr2SNP76" "Chr2SNP76" FALSE 0 FALSE
"Chr2SNP77" "Chr2SNP77" FALSE 0 TRUE
"Chr2SNP78" "Chr2SNP78" FALSE 0 TRUE
"Chr2SNP79" "Chr2SNP79" FALSE 0 FALSE
"Chr2SNP80" "Chr2SNP80" FALSE 0 TRUE
"Chr2SNP81" "Chr2SNP81" FALSE 0 FALSE
"Chr2SNP82" "Chr2SNP82" TRUE -0.0830396596828308 FALSE
"Chr2SNP83" "Chr2SNP83" TRUE 0.0180336747842854 FALSE
"Chr2SNP84" "Chr2SNP84" FALSE 0 TRUE
"Chr2SNP85" "Chr2SNP85" FALSE 0 FALSE
"Chr2SNP86" "Chr2SNP86" FALSE 0 FALSE
"Chr2SNP87" "Chr2SNP87" TRUE -0.00583392177992159 FALSE
"Chr2SNP88" "Chr2SNP88" FALSE 0 FALSE
"Chr2SNP89" "Chr2SNP89" FALSE 0 TRUE
"Chr2SNP90" "Chr2SNP90" FALSE 0 FALSE
"Chr2SNP91" "Chr2SNP91" FALSE 0 TRUE
"Chr2SNP92" "Chr2SNP92" FALSE 0 TRUE
"Chr2SNP93" "Chr2SNP93" FALSE 0 TRUE
"Chr2SNP94" "Chr2SNP94" FALSE 0 FALSE
"Chr2SNP95" "Chr2SNP95" FALSE 0 FALSE
"Chr2SNP96" "Chr2SNP96" FALSE 0 TRUE
"Chr2SNP97" "Chr2SNP97" FALSE 0 FALSE
"Chr2SNP98" "Chr2SNP98" FALSE 0 TRUE
"Chr2SNP99" "Chr2SNP99" FALSE 0 FALSE
"Chr2SNP100" "Chr2SNP100" FALSE 0 TRUE
"Chr2SNP101" "Chr2SNP101" FALSE 0 TRUE
"Chr2SNP102" "Chr2SNP102" FALSE 0 FALSE
"Chr2SNP103" "Chr2SNP103" FALSE 0 FALSE
"Chr2SNP104" "Chr2SNP104" FALSE 0 FALSE
"Chr2SNP105" "Chr2SNP105" FALSE 0 TRUE
"Chr2SNP106" "Chr2SNP106" FALSE 0 FALSE
"Chr2SNP107" "Chr2SNP107" FALSE 0 FALSE
"Chr2SNP108" "Chr2SNP108" FALSE 0 TRUE
"Chr2SNP109" "Chr2SNP109" FALSE 0 FALSE
"Chr2SNP110" "Chr2SNP110" FALSE 0 FALSE
"Chr2SNP111" "Chr2SNP111" FALSE 0 TRUE
"Chr2SNP112" "Chr2SNP112" FALSE 0 FALSE
"Chr2SNP113" "Chr2SNP113" FALSE 0 FALSE
"Chr2SNP114" "Chr2SNP114" TRUE 0.000551615484940012 FALSE
"Chr2SNP115" "Chr2SNP115" FALSE 0 TRUE
"Chr2SNP116" "Chr2SNP116" FALSE 0 FALSE
"Chr2SNP117" "Chr2SNP117" FALSE 0 FALSE
"Chr2SNP118" "Chr2SNP118" FALSE 0 FALSE
"Chr2SNP119" "Chr2SNP119" FALSE 0 TRUE
"Chr2SNP120" "Chr2SNP120" FALSE 0 FALSE
"Chr2SNP121" "Chr2SNP121" FALSE 0 FALSE
"Chr2SNP122" "Chr2SNP122" FALSE 0 FALSE
"Chr2SNP123" "Chr2SNP123" FALSE 0 FALSE
"Chr2SNP124" "Chr2SNP124" FALSE 0 FALSE
"Chr2SNP125" "Chr2SNP125" TRUE 0.168917320162745 FALSE
"Chr2SNP126" "Chr2SNP126" TRUE 0.0134520627379839 FALSE
"Chr2SNP127" "Chr2SNP127" FALSE 0 TRUE
"Chr2SNP128" "Chr2SNP128" TRUE 0.148384219506985 FALSE
"Chr2SNP129" "Chr2SNP129" FALSE 0 TRUE
"Chr2SNP130" "Chr2SNP130" FALSE 0 FALSE
"Chr2SNP131" "Chr2SNP131" FALSE 0 TRUE
"Chr2SNP132" "Chr2SNP132" FALSE 0 FALSE
"Chr2SNP133" "Chr2SNP133" FALSE 0 TRUE
"Chr2SNP134" "Chr2SNP134" FALSE 0 FALSE
"Chr2SNP135" "Chr2SNP135" FALSE 0 FALSE
"Chr2SNP136" "Chr2SNP136" FALSE 0 FALSE
"Chr2SNP137" "Chr2SNP137" TRUE 1.35159113486789 FALSE
"Chr2SNP138" "Chr2SNP138" FALSE 0 FALSE
"Chr2SNP139" "Chr2SNP139" FALSE 0 TRUE
"Chr2SNP140" "Chr2SNP140" FALSE 0 FALSE
"Chr2SNP141" "Chr2SNP141" FALSE 0 FALSE
"Chr2SNP142" "Chr2SNP142" FALSE 0 FALSE
"Chr2SNP143" "Chr2SNP143" FALSE 0 FALSE
"Chr2SNP144" "Chr2SNP144" FALSE 0 FALSE
"Chr2SNP145" "Chr2SNP145" FALSE 0 FALSE
"Chr2SNP146" "Chr2SNP146" FALSE 0 FALSE
"Chr2SNP147" "Chr2SNP147" FALSE 0 TRUE
"Chr2SNP148" "Chr2SNP148" FALSE 0 FALSE
"Chr2SNP149" "Chr2SNP149" FALSE 0 TRUE
"Chr2SNP150" "Chr2SNP150" FALSE 0 FALSE
"Chr2SNP151" "Chr2SNP151" FALSE 0 FALSE
"Chr2SNP152" "Chr2SNP152" FALSE 0 TRUE
"Chr2SNP153" "Chr2SNP153" FALSE 0 FALSE
"Chr2SNP154" "Chr2SNP154" FALSE 0 FALSE
"Chr2SNP155" "Chr2SNP155" FALSE 0 TRUE
"Chr2SNP156" "Chr2SNP156" FALSE 0 FALSE
"Chr2SNP157" "Chr2SNP157" FALSE 0 FALSE
"Chr2SNP158" "Chr2SNP158" FALSE 0 FALSE
"Chr2SNP159" "Chr2SNP159" FALSE 0 TRUE
"Chr2SNP160" "Chr2SNP160" FALSE 0 FALSE
"Chr2SNP161" "Chr2SNP161" FALSE 0 FALSE
"Chr2SNP162" "Chr2SNP162" FALSE 0 TRUE
"Chr2SNP163" "Chr2SNP163" FALSE 0 TRUE
"Chr2SNP164" "Chr2SNP164" TRUE 0.0908288430485141 FALSE
"Chr2SNP165" "Chr2SNP165" FALSE 0 TRUE
"Chr2SNP166" "Chr2SNP166" FALSE 0 FALSE
"Chr2SNP167" "Chr2SNP167" FALSE 0 FALSE
"Chr2SNP168" "Chr2SNP168" FALSE 0 FALSE
"Chr2SNP169" "Chr2SNP169" FALSE 0 FALSE
"Chr2SNP170" "Chr2SNP170" FALSE 0 TRUE
"Chr2SNP171" "Chr2SNP171" FALSE 0 TRUE
"Chr2SNP172" "Chr2SNP172" FALSE 0 TRUE
"Chr2SNP173" "Chr2SNP173" FALSE 0 FALSE
"Chr2SNP174" "Chr2SNP174" FALSE 0 FALSE
"Chr2SNP175" "Chr2SNP175" FALSE 0 TRUE
"Chr2SNP176" "Chr2SNP176" FALSE 0 FALSE
"Chr2SNP177" "Chr2SNP177" FALSE 0 FALSE
"Chr2SNP178" "Chr2SNP178" FALSE 0 FALSE
"Chr2SNP179" "Chr2SNP179" FALSE 0 TRUE
"Chr2SNP180" "Chr2SNP180" TRUE -0.0777128125113339 FALSE
"Chr2SNP181" "Chr2SNP181" TRUE -0.102380470795058 FALSE
"Chr2SNP182" "Chr2SNP182" FALSE 0 TRUE
"Chr2SNP183" "Chr2SNP183" FALSE 0 FALSE
"Chr2SNP184" "Chr2SNP184" FALSE 0 FALSE
"Chr2SNP185" "Chr2SNP185" FALSE 0 TRUE
"Chr2SNP186" "Chr2SNP186" TRUE -0.000226726097561173 FALSE
"Chr2SNP187" "Chr2SNP187" FALSE 0 FALSE
"Chr2SNP188" "Chr2SNP188" FALSE 0 FALSE
"Chr2SNP189" "Chr2SNP189" FALSE 0 FALSE
"Chr2SNP190" "Chr2SNP190" FALSE 0 FALSE
"Chr2SNP191" "Chr2SNP191" FALSE 0 FALSE
"Chr2SNP192" "Chr2SNP192" FALSE 0 TRUE
"Chr2SNP193" "Chr2SNP193" FALSE 0 FALSE
"Chr2SNP194" "Chr2SNP194" FALSE 0 FALSE
"Chr2SNP195" "Chr2SNP195" FALSE 0 TRUE
"Chr2SNP196" "Chr2SNP196" FALSE 0 FALSE
"Chr2SNP197" "Chr2SNP197" TRUE -0.675409230498152 FALSE
"Chr2SNP198" "Chr2SNP198" TRUE 1.08167180470004 FALSE
"Chr2SNP199" "Chr2SNP199" FALSE 0 TRUE
"Chr2SNP200" "Chr2SNP200" FALSE 0 FALSE
"Chr2SNP201" "Chr2SNP201" TRUE 0.410457603168366 FALSE
"Chr2SNP202" "Chr2SNP202" FALSE 0 FALSE
"Chr2SNP203" "Chr2SNP203" FALSE 0 FALSE
"Chr2SNP204" "Chr2SNP204" FALSE 0 TRUE
"Chr2SNP205" "Chr2SNP205" TRUE -0.0549697329198335 FALSE
"Chr2SNP206" "Chr2SNP206" FALSE 0 FALSE
"Chr2SNP207" "Chr2SNP207" FALSE 0 TRUE
"Chr2SNP208" "Chr2SNP208" FALSE 0 FALSE
"Chr2SNP209" "Chr2SNP209" FALSE 0 FALSE
"Chr2SNP210" "Chr2SNP210" FALSE 0 FALSE
"Chr2SNP211" "Chr2SNP211" FALSE 0 FALSE
"Chr2SNP212" "Chr2SNP212" TRUE 0.0230291229041522 FALSE
"Chr2SNP213" "Chr2SNP213" TRUE 0.413979975256992 FALSE
"Chr2SNP214" "Chr2SNP214" FALSE 0 TRUE
"Chr2SNP215" "Chr2SNP215" FALSE 0 FALSE
"Chr2SNP216" "Chr2SNP216" FALSE 0 TRUE
"Chr2SNP217" "Chr2SNP217" TRUE 0.484013988893561 FALSE
"Chr2SNP218" "Chr2SNP218" FALSE 0 FALSE
"Chr2SNP219" "Chr2SNP219" FALSE 0 FALSE
"Chr2SNP220" "Chr2SNP220" FALSE 0 FALSE
"Chr2SNP221" "Chr2SNP221" FALSE 0 FALSE
"Chr2SNP222" "Chr2SNP222" FALSE 0 TRUE
"Chr2SNP223" "Chr2SNP223" FALSE 0 FALSE
"Chr2SNP224" "Chr2SNP224" FALSE 0 FALSE
"Chr2SNP225" "Chr2SNP225" FALSE 0 FALSE
"Chr2SNP226" "Chr2SNP226" FALSE 0 FALSE
"Chr2SNP227" "Chr2SNP227" FALSE 0 FALSE
"Chr2SNP228" "Chr2SNP228" FALSE 0 FALSE
"Chr2SNP229" "Chr2SNP229" FALSE 0 TRUE
"Chr2SNP230" "Chr2SNP230" FALSE 0 FALSE
"Chr2SNP231" "Chr2SNP231" FALSE 0 FALSE
"Chr2SNP232" "Chr2SNP232" FALSE 0 FALSE
"Chr2SNP233" "Chr2SNP233" TRUE -0.0897054171507944 FALSE
"Chr2SNP234" "Chr2SNP234" FALSE 0 FALSE
"Chr2SNP235" "Chr2SNP235" FALSE 0 TRUE
"Chr2SNP236" "Chr2SNP236" FALSE 0 FALSE
"Chr2SNP237" "Chr2SNP237" FALSE 0 FALSE
"Chr2SNP238" "Chr2SNP238" FALSE 0 FALSE
"Chr2SNP239" "Chr2SNP239" FALSE 0 TRUE
"Chr2SNP240" "Chr2SNP240" TRUE -0.0205743758606479 FALSE
"Chr2SNP241" "Chr2SNP241" FALSE 0 FALSE
"Chr2SNP242" "Chr2SNP242" FALSE 0 FALSE
"Chr2SNP243" "Chr2SNP243" FALSE 0 FALSE
"Chr2SNP244" "Chr2SNP244" FALSE 0 TRUE
"Chr2SNP245" "Chr2SNP245" FALSE 0 FALSE
"Chr2SNP246" "Chr2SNP246" FALSE 0 FALSE
"Chr2SNP247" "Chr2SNP247" TRUE 0.603937008486209 FALSE
"Chr2SNP248" "Chr2SNP248" FALSE 0 FALSE
"Chr2SNP249" "Chr2SNP249" TRUE -0.00348710129932808 FALSE
"Chr2SNP250" "Chr2SNP250" FALSE 0 TRUE
"Chr2SNP251" "Chr2SNP251" FALSE 0 FALSE
"Chr2SNP252" "Chr2SNP252" FALSE 0 FALSE
"Chr2SNP253" "Chr2SNP253" FALSE 0 FALSE
"Chr2SNP254" "Chr2SNP254" FALSE 0 FALSE
"Chr2SNP255" "Chr2SNP255" FALSE 0 TRUE
"Chr2SNP256" "Chr2SNP256" FALSE 0 FALSE
"Chr2SNP257" "Chr2SNP257" FALSE 0 FALSE
"Chr2SNP258" "Chr2SNP258" FALSE 0 FALSE
"Chr2SNP259" "Chr2SNP259" FALSE 0 TRUE
"Chr2SNP260" "Chr2SNP260" FALSE 0 FALSE
"Chr2SNP261" "Chr2SNP261" TRUE 0.145933976660818 FALSE
"Chr2SNP262" "Chr2SNP262" FALSE 0 FALSE
"Chr2SNP263" "Chr2SNP263" FALSE 0 FALSE
"Chr2SNP264" "Chr2SNP264" FALSE 0 TRUE
"Chr2SNP265" "Chr2SNP265" FALSE 0 FALSE
"Chr2SNP266" "Chr2SNP266" FALSE 0 FALSE
"Chr2SNP267" "Chr2SNP267" FALSE 0 TRUE
"Chr2SNP268" "Chr2SNP268" FALSE 0 FALSE
"Chr2SNP269" "Chr2SNP269" FALSE 0 FALSE
"Chr2SNP270" "Chr2SNP270" FALSE 0 TRUE
"Chr2SNP271" "Chr2SNP271" FALSE 0 TRUE
"Chr2SNP272" "Chr2SNP272" FALSE 0 FALSE
"Chr2SNP273" "Chr2SNP273" FALSE 0 TRUE
"Chr2SNP274" "Chr2SNP274" FALSE 0 FALSE
"Chr2SNP275" "Chr2SNP275" FALSE 0 FALSE
"Chr2SNP276" "Chr2SNP276" FALSE 0 TRUE
"Chr2SNP277" "Chr2SNP277" FALSE 0 FALSE
"Chr2SNP278" "Chr2SNP278" FALSE 0 FALSE
"Chr2SNP279" "Chr2SNP279" FALSE 0 FALSE
"Chr2SNP280" "Chr2SNP280" TRUE -0.250011931518196 FALSE
"Chr2SNP281" "Chr2SNP281" FALSE 0 TRUE
"Chr2SNP282" "Chr2SNP282" TRUE 0.0290500865975299 FALSE
"Chr2SNP283" "Chr2SNP283" FALSE 0 TRUE
"Chr2SNP284" "Chr2SNP284" FALSE 0 FALSE
"Chr2SNP285" "Chr2SNP285" FALSE 0 FALSE
"Chr2SNP286" "Chr2SNP286" FALSE 0 TRUE
"Chr2SNP287" "Chr2SNP287" FALSE 0 FALSE
"Chr2SNP288" "Chr2SNP288" TRUE 0.00178692388777478 FALSE
"Chr2SNP289" "Chr2SNP289" FALSE 0 TRUE
"Chr2SNP290" "Chr2SNP290" FALSE 0 FALSE
"Chr2SNP291" "Chr2SNP291" FALSE 0 FALSE
"Chr2SNP292" "Chr2SNP292" FALSE 0 FALSE
"Chr2SNP293" "Chr2SNP293" FALSE 0 TRUE
"Chr2SNP294" "Chr2SNP294" FALSE 0 FALSE
"Chr2SNP295" "Chr2SNP295" TRUE -0.0269329581296803 FALSE
"Chr2SNP296" "Chr2SNP296" FALSE 0 FALSE
"Chr2SNP297" "Chr2SNP297" FALSE 0 TRUE
"Chr2SNP298" "Chr2SNP298" FALSE 0 FALSE
"Chr2SNP299" "Chr2SNP299" FALSE 0 FALSE
"Chr2SNP300" "Chr2SNP300" FALSE 0 FALSE
"Chr2SNP301" "Chr2SNP301" FALSE 0 FALSE
"Chr2SNP302" "Chr2SNP302" FALSE 0 TRUE
"Chr2SNP303" "Chr2SNP303" FALSE 0 FALSE
"Chr2SNP304" "Chr2SNP304" FALSE 0 FALSE
"Chr2SNP305" "Chr2SNP305" FALSE 0 FALSE
"Chr2SNP306" "Chr2SNP306" FALSE 0 TRUE
"Chr2SNP307" "Chr2SNP307" FALSE 0 FALSE
"Chr2SNP308" "Chr2SNP308" FALSE 0 FALSE
"Chr2SNP309" "Chr2SNP309" FALSE 0 FALSE
"Chr2SNP310" "Chr2SNP310" FALSE 0 FALSE
"Chr2SNP311" "Chr2SNP311" FALSE 0 FALSE
"Chr2SNP312" "Chr2SNP312" FALSE 0 FALSE
"Chr2SNP313" "Chr2SNP313" FALSE 0 FALSE
"Chr2SNP314" "Chr2SNP314" FALSE 0 TRUE
"Chr2SNP315" "Chr2SNP315" FALSE 0 FALSE
"Chr2SNP316" "Chr2SNP316" FALSE 0 FALSE
"Chr2SNP317" "Chr2SNP317" FALSE 0 TRUE
"Chr2SNP318" "Chr2SNP318" FALSE 0 TRUE
"Chr2SNP319" "Chr2SNP319" FALSE 0 FALSE
"Chr2SNP320" "Chr2SNP320" FALSE 0 FALSE
"Chr2SNP321" "Chr2SNP321" FALSE 0 FALSE
"Chr2SNP322" "Chr2SNP322" FALSE 0 TRUE
"Chr2SNP323" "Chr2SNP323" TRUE 0.0144785965713098 FALSE
"Chr2SNP324" "Chr2SNP324" FALSE 0 FALSE
"Chr2SNP325" "Chr2SNP325" FALSE 0 FALSE
"Chr2SNP326" "Chr2SNP326" FALSE 0 FALSE
"Chr2SNP327" "Chr2SNP327" TRUE -0.000197473845361022 FALSE
"Chr2SNP328" "Chr2SNP328" FALSE 0 TRUE
"Chr2SNP329" "Chr2SNP329" FALSE 0 FALSE
"Chr2SNP330" "Chr2SNP330" FALSE 0 TRUE
"Chr2SNP331" "Chr2SNP331" FALSE 0 FALSE
"Chr2SNP332" "Chr2SNP332" FALSE 0 FALSE
"Chr2SNP333" "Chr2SNP333" FALSE 0 TRUE
"Chr2SNP334" "Chr2SNP334" FALSE 0 FALSE
"Chr2SNP335" "Chr2SNP335" TRUE -0.306574272811134 FALSE
"Chr2SNP336" "Chr2SNP336" FALSE 0 TRUE
"Chr2SNP337" "Chr2SNP337" FALSE 0 FALSE
"Chr2SNP338" "Chr2SNP338" FALSE 0 FALSE
"Chr2SNP339" "Chr2SNP339" FALSE 0 FALSE
"Chr2SNP340" "Chr2SNP340" FALSE 0 FALSE
"Chr2SNP341" "Chr2SNP341" FALSE 0 TRUE
"Chr2SNP342" "Chr2SNP342" FALSE 0 FALSE
"Chr2SNP343" "Chr2SNP343" FALSE 0 FALSE
"Chr2SNP344" "Chr2SNP344" FALSE 0 FALSE
"Chr2SNP345" "Chr2SNP345" FALSE 0 FALSE
"Chr2SNP346" "Chr2SNP346" FALSE 0 FALSE
"Chr2SNP347" "Chr2SNP347" TRUE 0.0000244882655304884 FALSE
"Chr2SNP348" "Chr2SNP348" FALSE 0 FALSE
"Chr2SNP349" "Chr2SNP349" FALSE 0 TRUE
"Chr2SNP350" "Chr2SNP350" FALSE 0 FALSE
"Chr2SNP351" "Chr2SNP351" FALSE 0 TRUE
"Chr2SNP352" "Chr2SNP352" FALSE 0 FALSE
"Chr2SNP353" "Chr2SNP353" FALSE 0 FALSE
"Chr2SNP354" "Chr2SNP354" FALSE 0 FALSE
"Chr2SNP355" "Chr2SNP355" FALSE 0 TRUE
"Chr2SNP356" "Chr2SNP356" FALSE 0 FALSE
"Chr2SNP357" "Chr2SNP357" TRUE -0.00172236081632593 FALSE
"Chr2SNP358" "Chr2SNP358" FALSE 0 FALSE
"Chr2SNP359" "Chr2SNP359" FALSE 0 FALSE
"Chr2SNP360" "Chr2SNP360" FALSE 0 FALSE
"Chr2SNP361" "Chr2SNP361" FALSE 0 TRUE
"Chr2SNP362" "Chr2SNP362" FALSE 0 TRUE
"Chr2SNP363" "Chr2SNP363" FALSE 0 TRUE
"Chr2SNP364" "Chr2SNP364" FALSE 0 FALSE
"Chr2SNP365" "Chr2SNP365" FALSE 0 FALSE
"Chr2SNP366" "Chr2SNP366" FALSE 0 FALSE
"Chr2SNP367" "Chr2SNP367" FALSE 0 TRUE
"Chr2SNP368" "Chr2SNP368" FALSE 0 FALSE
"Chr2SNP369" "Chr2SNP369" TRUE -0.0297112352809657 FALSE
"Chr2SNP370" "Chr2SNP370" FALSE 0 FALSE
"Chr2SNP371" "Chr2SNP371" FALSE 0 TRUE
"Chr2SNP372" "Chr2SNP372" TRUE -0.121023457313295 FALSE
"Chr2SNP373" "Chr2SNP373" FALSE 0 FALSE
"Chr2SNP374" "Chr2SNP374" FALSE 0 FALSE
"Chr2SNP375" "Chr2SNP375" FALSE 0 TRUE
"Chr2SNP376" "Chr2SNP376" FALSE 0 FALSE
"Chr2SNP377" "Chr2SNP377" FALSE 0 FALSE
"Chr2SNP378" "Chr2SNP378" TRUE 0.0529853204631106 FALSE
"Chr2SNP379" "Chr2SNP379" TRUE -0.311211578661657 FALSE
"Chr2SNP380" "Chr2SNP380" FALSE 0 TRUE
"Chr2SNP381" "Chr2SNP381" FALSE 0 FALSE
"Chr2SNP382" "Chr2SNP382" FALSE 0 TRUE
"Chr2SNP383" "Chr2SNP383" FALSE 0 FALSE
"Chr2SNP384" "Chr2SNP384" FALSE 0 TRUE
"Chr2SNP385" "Chr2SNP385" FALSE 0 TRUE
"Chr2SNP386" "Chr2SNP386" FALSE 0 FALSE
"Chr2SNP387" "Chr2SNP387" FALSE 0 FALSE
"Chr2SNP388" "Chr2SNP388" FALSE 0 TRUE
"Chr2SNP389" "Chr2SNP389" FALSE 0 TRUE
"Chr2SNP390" "Chr2SNP390" TRUE 0.11132041776923 FALSE
"Chr2SNP391" "Chr2SNP391" FALSE 0 FALSE
"Chr2SNP392" "Chr2SNP392" FALSE 0 FALSE
"Chr2SNP393" "Chr2SNP393" FALSE 0 FALSE
"Chr2SNP394" "Chr2SNP394" FALSE 0 FALSE
"Chr2SNP395" "Chr2SNP395" FALSE 0 TRUE
"Chr2SNP396" "Chr2SNP396" FALSE 0 FALSE
"Chr2SNP397" "Chr2SNP397" FALSE 0 FALSE
"Chr2SNP398" "Chr2SNP398" FALSE 0 TRUE
"Chr2SNP399" "Chr2SNP399" FALSE 0 FALSE
"Chr2SNP400" "Chr2SNP400" FALSE 0 FALSE
"Chr2SNP401" "Chr2SNP401" FALSE 0 TRUE
"Chr2SNP402" "Chr2SNP402" FALSE 0 FALSE
"Chr2SNP403" "Chr2SNP403" FALSE 0 TRUE
"Chr2SNP404" "Chr2SNP404" FALSE 0 FALSE
"Chr2SNP405" "Chr2SNP405" FALSE 0 FALSE
"Chr2SNP406" "Chr2SNP406" FALSE 0 FALSE
"Chr2SNP407" "Chr2SNP407" FALSE 0 TRUE
"Chr2SNP408" "Chr2SNP408" FALSE 0 FALSE
"Chr2SNP409" "Chr2SNP409" FALSE 0 TRUE
"Chr2SNP410" "Chr2SNP410" FALSE 0 FALSE
"Chr2SNP411" "Chr2SNP411" FALSE 0 TRUE
"Chr2SNP412" "Chr2SNP412" FALSE 0 FALSE
"Chr2SNP413" "Chr2SNP413" FALSE 0 FALSE
"Chr2SNP414" "Chr2SNP414" FALSE 0 TRUE
"Chr2SNP415" "Chr2SNP415" FALSE 0 FALSE
"Chr2SNP416" "Chr2SNP416" FALSE 0 FALSE
"Chr2SNP417" "Chr2SNP417" FALSE 0 TRUE
"Chr2SNP418" "Chr2SNP418" FALSE 0 FALSE
"Chr2SNP419" "Chr2SNP419" FALSE 0 TRUE
"Chr2SNP420" "Chr2SNP420" FALSE 0 FALSE
"Chr2SNP421" "Chr2SNP421" TRUE -0.00226301624679645 FALSE
"Chr2SNP422" "Chr2SNP422" FALSE 0 TRUE
"Chr2SNP423" "Chr2SNP423" FALSE 0 FALSE
"Chr2SNP424" "Chr2SNP424" FALSE 0 FALSE
"Chr2SNP425" "Chr2SNP425" FALSE 0 FALSE
"Chr2SNP426" "Chr2SNP426" FALSE 0 FALSE
"Chr2SNP427" "Chr2SNP427" FALSE 0 FALSE
"Chr2SNP428" "Chr2SNP428" FALSE 0 TRUE
"Chr2SNP429" "Chr2SNP429" FALSE 0 FALSE
"Chr2SNP430" "Chr2SNP430" FALSE 0 TRUE
"Chr2SNP431" "Chr2SNP431" FALSE 0 FALSE
"Chr2SNP432" "Chr2SNP432" FALSE 0 FALSE
"Chr2SNP433" "Chr2SNP433" FALSE 0 FALSE
"Chr2SNP434" "Chr2SNP434" FALSE 0 FALSE
"Chr2SNP435" "Chr2SNP435" FALSE 0 TRUE
"Chr2SNP436" "Chr2SNP436" FALSE 0 FALSE
"Chr2SNP437" "Chr2SNP437" FALSE 0 FALSE
"Chr2SNP438" "Chr2SNP438" FALSE 0 TRUE
"Chr2SNP439" "Chr2SNP439" FALSE 0 TRUE
"Chr2SNP440" "Chr2SNP440" FALSE 0 FALSE
"Chr2SNP441" "Chr2SNP441" FALSE 0 FALSE
"Chr2SNP442" "Chr2SNP442" TRUE 0.384530098554436 FALSE
"Chr2SNP443" "Chr2SNP443" FALSE 0 TRUE
"Chr2SNP444" "Chr2SNP444" TRUE 0.329777995441569 FALSE
"Chr2SNP445" "Chr2SNP445" FALSE 0 TRUE
"Chr2SNP446" "Chr2SNP446" FALSE 0 FALSE
"Chr2SNP447" "Chr2SNP447" FALSE 0 FALSE
"Chr2SNP448" "Chr2SNP448" FALSE 0 FALSE
"Chr2SNP449" "Chr2SNP449" FALSE 0 FALSE
"Chr2SNP450" "Chr2SNP450" FALSE 0 FALSE
"Chr2SNP451" "Chr2SNP451" FALSE 0 FALSE
"Chr2SNP452" "Chr2SNP452" FALSE 0 TRUE
"Chr2SNP453" "Chr2SNP453" FALSE 0 FALSE
"Chr2SNP454" "Chr2SNP454" TRUE -0.00989826948481698 FALSE
"Chr2SNP455" "Chr2SNP455" FALSE 0 TRUE
"Chr2SNP456" "Chr2SNP456" FALSE 0 FALSE
"Chr2SNP457" "Chr2SNP457" FALSE 0 TRUE
"Chr2SNP458" "Chr2SNP458" FALSE 0 FALSE
"Chr2SNP459" "Chr2SNP459" FALSE 0 FALSE
"Chr2SNP460" "Chr2SNP460" FALSE 0 TRUE
"Chr2SNP461" "Chr2SNP461" FALSE 0 FALSE
"Chr2SNP462" "Chr2SNP462" FALSE 0 FALSE
"Chr2SNP463" "Chr2SNP463" FALSE 0 FALSE
"Chr2SNP464" "Chr2SNP464" FALSE 0 TRUE
"Chr2SNP465" "Chr2SNP465" FALSE 0 FALSE
"Chr2SNP466" "Chr2SNP466" FALSE 0 TRUE
"Chr2SNP467" "Chr2SNP467" FALSE 0 FALSE
"Chr2SNP468" "Chr2SNP468" FALSE 0 TRUE
"Chr2SNP469" "Chr2SNP469" TRUE -0.0454453623827684 FALSE
"Chr2SNP470" "Chr2SNP470" TRUE 4.8328712328705 FALSE
"Chr2SNP471" "Chr2SNP471" FALSE 0 FALSE
"Chr2SNP472" "Chr2SNP472" FALSE 0 TRUE
"Chr2SNP473" "Chr2SNP473" FALSE 0 FALSE
"Chr2SNP474" "Chr2SNP474" FALSE 0 FALSE
"Chr2SNP475" "Chr2SNP475" FALSE 0 FALSE
"Chr2SNP476" "Chr2SNP476" FALSE 0 FALSE
"Chr2SNP477" "Chr2SNP477" FALSE 0 FALSE
"Chr2SNP478" "Chr2SNP478" FALSE 0 TRUE
"Chr2SNP479" "Chr2SNP479" FALSE 0 FALSE
"Chr2SNP480" "Chr2SNP480" FALSE 0 FALSE
"Chr2SNP481" "Chr2SNP481" FALSE 0 FALSE
"Chr2SNP482" "Chr2SNP482" FALSE 0 FALSE
"Chr2SNP483" "Chr2SNP483" FALSE 0 TRUE
"Chr2SNP484" "Chr2SNP484" FALSE 0 TRUE
"Chr2SNP485" "Chr2SNP485" FALSE 0 FALSE
"Chr2SNP486" "Chr2SNP486" FALSE 0 FALSE
"Chr2SNP487" "Chr2SNP487" FALSE 0 FALSE
"Chr2SNP488" "Chr2SNP488" FALSE 0 FALSE
"Chr2SNP489" "Chr2SNP489" FALSE 0 FALSE
"Chr2SNP490" "Chr2SNP490" FALSE 0 FALSE
"Chr2SNP491" "Chr2SNP491" FALSE 0 FALSE
"Chr2SNP492" "Chr2SNP492" FALSE 0 FALSE
"Chr2SNP493" "Chr2SNP493" FALSE 0 FALSE
"Chr2SNP494" "Chr2SNP494" FALSE 0 FALSE
"Chr2SNP495" "Chr2SNP495" FALSE 0 TRUE
"Chr2SNP496" "Chr2SNP496" FALSE 0 FALSE
"Chr2SNP497" "Chr2SNP497" FALSE 0 TRUE
"Chr2SNP498" "Chr2SNP498" FALSE 0 FALSE
"Chr2SNP499" "Chr2SNP499" FALSE 0 TRUE
"Chr2SNP500" "Chr2SNP500" FALSE 0 FALSE
"Chr2SNP501" "Chr2SNP501" FALSE 0 TRUE
"Chr2SNP502" "Chr2SNP502" FALSE 0 FALSE
"Chr2SNP503" "Chr2SNP503" FALSE 0 FALSE
"Chr2SNP504" "Chr2SNP504" FALSE 0 TRUE
"Chr2SNP505" "Chr2SNP505" FALSE 0 FALSE
"Chr2SNP506" "Chr2SNP506" FALSE 0 FALSE
"Chr2SNP507" "Chr2SNP507" FALSE 0 FALSE
"Chr2SNP508" "Chr2SNP508" FALSE 0 TRUE
"Chr2SNP509" "Chr2SNP509" FALSE 0 TRUE
"Chr2SNP510" "Chr2SNP510" FALSE 0 FALSE
"Chr2SNP511" "Chr2SNP511" FALSE 0 FALSE
"Chr2SNP512" "Chr2SNP512" FALSE 0 FALSE
"Chr2SNP513" "Chr2SNP513" FALSE 0 TRUE
"Chr2SNP514" "Chr2SNP514" FALSE 0 TRUE
"Chr2SNP515" "Chr2SNP515" TRUE 0.00501870136935482 FALSE
"Chr2SNP516" "Chr2SNP516" FALSE 0 TRUE
"Chr2SNP517" "Chr2SNP517" FALSE 0 TRUE
"Chr2SNP518" "Chr2SNP518" FALSE 0 FALSE
"Chr2SNP519" "Chr2SNP519" FALSE 0 TRUE
"Chr2SNP520" "Chr2SNP520" FALSE 0 TRUE
"Chr2SNP521" "Chr2SNP521" FALSE 0 TRUE
"Chr2SNP522" "Chr2SNP522" TRUE -0.000429183503466555 FALSE
"Chr2SNP523" "Chr2SNP523" FALSE 0 FALSE
"Chr2SNP524" "Chr2SNP524" FALSE 0 FALSE
"Chr2SNP525" "Chr2SNP525" FALSE 0 TRUE
"Chr2SNP526" "Chr2SNP526" FALSE 0 FALSE
"Chr2SNP527" "Chr2SNP527" FALSE 0 TRUE
"Chr2SNP528" "Chr2SNP528" FALSE 0 TRUE
"Chr2SNP529" "Chr2SNP529" FALSE 0 FALSE
"Chr2SNP530" "Chr2SNP530" FALSE 0 FALSE
"Chr2SNP531" "Chr2SNP531" FALSE 0 FALSE
"Chr2SNP532" "Chr2SNP532" FALSE 0 TRUE
"Chr2SNP533" "Chr2SNP533" FALSE 0 FALSE
"Chr2SNP534" "Chr2SNP534" FALSE 0 TRUE
"Chr2SNP535" "Chr2SNP535" FALSE 0 FALSE
"Chr2SNP536" "Chr2SNP536" FALSE 0 TRUE
"Chr2SNP537" "Chr2SNP537" FALSE 0 FALSE
"Chr2SNP538" "Chr2SNP538" FALSE 0 FALSE
"Chr2SNP539" "Chr2SNP539" FALSE 0 TRUE
"Chr2SNP540" "Chr2SNP540" FALSE 0 FALSE
"Chr2SNP541" "Chr2SNP541" FALSE 0 TRUE
"Chr2SNP542" "Chr2SNP542" FALSE 0 FALSE
"Chr2SNP543" "Chr2SNP543" FALSE 0 FALSE
"Chr2SNP544" "Chr2SNP544" FALSE 0 FALSE
"Chr2SNP545" "Chr2SNP545" FALSE 0 FALSE
"Chr2SNP546" "Chr2SNP546" FALSE 0 FALSE
"Chr2SNP547" "Chr2SNP547" FALSE 0 TRUE
"Chr2SNP548" "Chr2SNP548" FALSE 0 FALSE
"Chr2SNP549" "Chr2SNP549" FALSE 0 FALSE
"Chr2SNP550" "Chr2SNP550" FALSE 0 TRUE
"Chr2SNP551" "Chr2SNP551" FALSE 0 FALSE
"Chr2SNP552" "Chr2SNP552" FALSE 0 TRUE
"Chr2SNP553" "Chr2SNP553" FALSE 0 FALSE
"Chr2SNP554" "Chr2SNP554" FALSE 0 FALSE
"Chr2SNP555" "Chr2SNP555" FALSE 0 TRUE
"Chr2SNP556" "Chr2SNP556" FALSE 0 FALSE
"Chr2SNP557" "Chr2SNP557" FALSE 0 TRUE
"Chr2SNP558" "Chr2SNP558" TRUE -0.121898236546045 FALSE
"Chr2SNP559" "Chr2SNP559" FALSE 0 TRUE
"Chr2SNP560" "Chr2SNP560" FALSE 0 FALSE
"Chr2SNP561" "Chr2SNP561" FALSE 0 TRUE
"Chr2SNP562" "Chr2SNP562" FALSE 0 FALSE
"Chr2SNP563" "Chr2SNP563" FALSE 0 TRUE
"Chr2SNP564" "Chr2SNP564" FALSE 0 FALSE
"Chr2SNP565" "Chr2SNP565" FALSE 0 FALSE
"Chr2SNP566" "Chr2SNP566" FALSE 0 TRUE
"Chr2SNP567" "Chr2SNP567" FALSE 0 TRUE
"Chr2SNP568" "Chr2SNP568" FALSE 0 TRUE
"Chr2SNP569" "Chr2SNP569" FALSE 0 TRUE
"Chr2SNP570" "Chr2SNP570" FALSE 0 TRUE
"Chr2SNP571" "Chr2SNP571" FALSE 0 TRUE
"Chr2SNP572" "Chr2SNP572" FALSE 0 FALSE
"Chr2SNP573" "Chr2SNP573" FALSE 0 FALSE
"Chr2SNP574" "Chr2SNP574" FALSE 0 FALSE
"Chr2SNP575" "Chr2SNP575" FALSE 0 TRUE
"Chr2SNP576" "Chr2SNP576" FALSE 0 FALSE
"Chr2SNP577" "Chr2SNP577" TRUE 0.00351060960834258 FALSE
"Chr2SNP578" "Chr2SNP578" FALSE 0 FALSE
"Chr2SNP579" "Chr2SNP579" FALSE 0 FALSE
"Chr2SNP580" "Chr2SNP580" FALSE 0 FALSE
"Chr2SNP581" "Chr2SNP581" FALSE 0 TRUE
"Chr2SNP582" "Chr2SNP582" TRUE -2.80176355477396 FALSE
"Chr2SNP583" "Chr2SNP583" FALSE 0 FALSE
"Chr2SNP584" "Chr2SNP584" FALSE 0 FALSE
"Chr2SNP585" "Chr2SNP585" FALSE 0 TRUE
"Chr2SNP586" "Chr2SNP586" TRUE 0.0525372540114812 FALSE
"Chr2SNP587" "Chr2SNP587" FALSE 0 TRUE
"Chr2SNP588" "Chr2SNP588" FALSE 0 FALSE
"Chr2SNP589" "Chr2SNP589" TRUE -0.00388568637336643 FALSE
"Chr2SNP590" "Chr2SNP590" FALSE 0 FALSE
"Chr2SNP591" "Chr2SNP591" FALSE 0 TRUE
"Chr2SNP592" "Chr2SNP592" FALSE 0 FALSE
"Chr2SNP593" "Chr2SNP593" FALSE 0 TRUE
"Chr2SNP594" "Chr2SNP594" TRUE 0.190361226512291 FALSE
"Chr2SNP595" "Chr2SNP595" FALSE 0 TRUE
"Chr2SNP596" "Chr2SNP596" FALSE 0 FALSE
"Chr2SNP597" "Chr2SNP597" FALSE 0 FALSE
"Chr2SNP598" "Chr2SNP598" FALSE 0 TRUE
"Chr2SNP599" "Chr2SNP599" FALSE 0 FALSE
"Chr2SNP600" "Chr2SNP600" FALSE 0 TRUE
"Chr2SNP601" "Chr2SNP601" FALSE 0 FALSE
"Chr2SNP602" "Chr2SNP602" FALSE 0 TRUE
"Chr2SNP603" "Chr2SNP603" TRUE -0.0179885340737563 FALSE
"Chr2SNP604" "Chr2SNP604" FALSE 0 FALSE
"Chr2SNP605" "Chr2SNP605" FALSE 0 TRUE
"Chr2SNP606" "Chr2SNP606" FALSE 0 FALSE
"Chr2SNP607" "Chr2SNP607" FALSE 0 FALSE
"Chr2SNP608" "Chr2SNP608" FALSE 0 TRUE
"Chr2SNP609" "Chr2SNP609" FALSE 0 FALSE
"Chr2SNP610" "Chr2SNP610" FALSE 0 FALSE
"Chr2SNP611" "Chr2SNP611" FALSE 0 FALSE
"Chr2SNP612" "Chr2SNP612" FALSE 0 FALSE
"Chr2SNP613" "Chr2SNP613" FALSE 0 FALSE
"Chr2SNP614" "Chr2SNP614" FALSE 0 TRUE
"Chr2SNP615" "Chr2SNP615" FALSE 0 FALSE
"Chr2SNP616" "Chr2SNP616" FALSE 0 FALSE
"Chr2SNP617" "Chr2SNP617" FALSE 0 TRUE
"Chr2SNP618" "Chr2SNP618" FALSE 0 FALSE
"Chr2SNP619" "Chr2SNP619" FALSE 0 TRUE
"Chr2SNP620" "Chr2SNP620" FALSE 0 FALSE
"Chr2SNP621" "Chr2SNP621" FALSE 0 FALSE
"Chr2SNP622" "Chr2SNP622" FALSE 0 TRUE
"Chr2SNP623" "Chr2SNP623" FALSE 0 TRUE
"Chr2SNP624" "Chr2SNP624" FALSE 0 FALSE
"Chr2SNP625" "Chr2SNP625" FALSE 0 FALSE
"Chr2SNP626" "Chr2SNP626" TRUE -1.41129713664302 FALSE
"Chr2SNP627" "Chr2SNP627" FALSE 0 TRUE
"Chr2SNP628" "Chr2SNP628" TRUE 0.512239648045786 FALSE
"Chr2SNP629" "Chr2SNP629" TRUE -0.0496150719552543 FALSE
"Chr2SNP630" "Chr2SNP630" FALSE 0 FALSE
"Chr2SNP631" "Chr2SNP631" FALSE 0 TRUE
"Chr2SNP632" "Chr2SNP632" TRUE -0.706847577261237 FALSE
"Chr2SNP633" "Chr2SNP633" FALSE 0 FALSE
"Chr2SNP634" "Chr2SNP634" FALSE 0 FALSE
"Chr2SNP635" "Chr2SNP635" FALSE 0 FALSE
"Chr2SNP636" "Chr2SNP636" FALSE 0 TRUE
"Chr2SNP637" "Chr2SNP637" FALSE 0 FALSE
"Chr2SNP638" "Chr2SNP638" FALSE 0 FALSE
"Chr2SNP639" "Chr2SNP639" FALSE 0 FALSE
"Chr2SNP640" "Chr2SNP640" FALSE 0 FALSE
"Chr2SNP641" "Chr2SNP641" FALSE 0 FALSE
"Chr2SNP642" "Chr2SNP642" FALSE 0 FALSE
"Chr2SNP643" "Chr2SNP643" FALSE 0 TRUE
"Chr2SNP644" "Chr2SNP644" FALSE 0 FALSE
"Chr2SNP645" "Chr2SNP645" FALSE 0 TRUE
"Chr2SNP646" "Chr2SNP646" FALSE 0 FALSE
"Chr2SNP647" "Chr2SNP647" FALSE 0 FALSE
"Chr2SNP648" "Chr2SNP648" FALSE 0 TRUE
"Chr2SNP649" "Chr2SNP649" TRUE 0.0820916413116615 FALSE
"Chr2SNP650" "Chr2SNP650" FALSE 0 TRUE
"Chr2SNP651" "Chr2SNP651" FALSE 0 FALSE
"Chr2SNP652" "Chr2SNP652" FALSE 0 TRUE
"Chr2SNP653" "Chr2SNP653" FALSE 0 FALSE
"Chr2SNP654" "Chr2SNP654" FALSE 0 FALSE
"Chr2SNP655" "Chr2SNP655" FALSE 0 FALSE
"Chr2SNP656" "Chr2SNP656" TRUE -0.0000584254745256411 FALSE
"Chr2SNP657" "Chr2SNP657" FALSE 0 FALSE
"Chr2SNP658" "Chr2SNP658" FALSE 0 TRUE
"Chr2SNP659" "Chr2SNP659" TRUE -0.201659566894343 FALSE
"Chr2SNP660" "Chr2SNP660" FALSE 0 TRUE
"Chr2SNP661" "Chr2SNP661" FALSE 0 FALSE
"Chr2SNP662" "Chr2SNP662" TRUE -0.603165364511023 FALSE
"Chr2SNP663" "Chr2SNP663" FALSE 0 TRUE
"Chr2SNP664" "Chr2SNP664" FALSE 0 FALSE
"Chr2SNP665" "Chr2SNP665" FALSE 0 FALSE
"Chr2SNP666" "Chr2SNP666" FALSE 0 FALSE
"Chr2SNP667" "Chr2SNP667" FALSE 0 FALSE
"Chr2SNP668" "Chr2SNP668" FALSE 0 FALSE
"Chr2SNP669" "Chr2SNP669" FALSE 0 FALSE
"Chr2SNP670" "Chr2SNP670" FALSE 0 TRUE
"Chr2SNP671" "Chr2SNP671" FALSE 0 FALSE
"Chr2SNP672" "Chr2SNP672" FALSE 0 FALSE
"Chr2SNP673" "Chr2SNP673" FALSE 0 FALSE
"Chr2SNP674" "Chr2SNP674" TRUE -0.601333681572434 FALSE
"Chr2SNP675" "Chr2SNP675" FALSE 0 TRUE
"Chr2SNP676" "Chr2SNP676" FALSE 0 FALSE
"Chr2SNP677" "Chr2SNP677" FALSE 0 FALSE
"Chr2SNP678" "Chr2SNP678" FALSE 0 FALSE
"Chr2SNP679" "Chr2SNP679" FALSE 0 FALSE
"Chr2SNP680" "Chr2SNP680" FALSE 0 FALSE
"Chr2SNP681" "Chr2SNP681" FALSE 0 FALSE
"Chr2SNP682" "Chr2SNP682" FALSE 0 TRUE
"Chr2SNP683" "Chr2SNP683" FALSE 0 FALSE
"Chr2SNP684" "Chr2SNP684" TRUE 0.207583083039826 FALSE
"Chr2SNP685" "Chr2SNP685" FALSE 0 FALSE
"Chr2SNP686" "Chr2SNP686" FALSE 0 FALSE
"Chr2SNP687" "Chr2SNP687" FALSE 0 FALSE
"Chr2SNP688" "Chr2SNP688" FALSE 0 FALSE
"Chr2SNP689" "Chr2SNP689" FALSE 0 TRUE
"Chr2SNP690" "Chr2SNP690" FALSE 0 FALSE
"Chr2SNP691" "Chr2SNP691" FALSE 0 TRUE
"Chr2SNP692" "Chr2SNP692" FALSE 0 FALSE
"Chr2SNP693" "Chr2SNP693" FALSE 0 FALSE
"Chr2SNP694" "Chr2SNP694" FALSE 0 FALSE
"Chr2SNP695" "Chr2SNP695" FALSE 0 TRUE
"Chr2SNP696" "Chr2SNP696" FALSE 0 FALSE
"Chr2SNP697" "Chr2SNP697" FALSE 0 FALSE
"Chr2SNP698" "Chr2SNP698" FALSE 0 TRUE
"Chr2SNP699" "Chr2SNP699" FALSE 0 FALSE
"Chr2SNP700" "Chr2SNP700" TRUE -0.625655137225097 FALSE
"Chr2SNP701" "Chr2SNP701" FALSE 0 FALSE
"Chr2SNP702" "Chr2SNP702" FALSE 0 FALSE
"Chr2SNP703" "Chr2SNP703" FALSE 0 FALSE
"Chr2SNP704" "Chr2SNP704" FALSE 0 FALSE
"Chr2SNP705" "Chr2SNP705" FALSE 0 FALSE
"Chr2SNP706" "Chr2SNP706" FALSE 0 TRUE
"Chr2SNP707" "Chr2SNP707" FALSE 0 FALSE
"Chr2SNP708" "Chr2SNP708" FALSE 0 FALSE
"Chr2SNP709" "Chr2SNP709" FALSE 0 TRUE
"Chr2SNP710" "Chr2SNP710" FALSE 0 FALSE
"Chr2SNP711" "Chr2SNP711" FALSE 0 FALSE
"Chr2SNP712" "Chr2SNP712" FALSE 0 FALSE
"Chr2SNP713" "Chr2SNP713" FALSE 0 FALSE
"Chr2SNP714" "Chr2SNP714" FALSE 0 FALSE
"Chr2SNP715" "Chr2SNP715" FALSE 0 TRUE
"Chr2SNP716" "Chr2SNP716" FALSE 0 FALSE
"Chr2SNP717" "Chr2SNP717" FALSE 0 FALSE
"Chr2SNP718" "Chr2SNP718" FALSE 0 FALSE
"Chr2SNP719" "Chr2SNP719" FALSE 0 FALSE
"Chr2SNP720" "Chr2SNP720" FALSE 0 TRUE
"Chr2SNP721" "Chr2SNP721" FALSE 0 FALSE
"Chr2SNP722" "Chr2SNP722" FALSE 0 FALSE
"Chr2SNP723" "Chr2SNP723" FALSE 0 TRUE
"Chr2SNP724" "Chr2SNP724" FALSE 0 FALSE
"Chr2SNP725" "Chr2SNP725" FALSE 0 FALSE
"Chr2SNP726" "Chr2SNP726" FALSE 0 FALSE
"Chr2SNP727" "Chr2SNP727" FALSE 0 TRUE
"Chr2SNP728" "Chr2SNP728" FALSE 0 FALSE
"Chr2SNP729" "Chr2SNP729" FALSE 0 TRUE
"Chr2SNP730" "Chr2SNP730" FALSE 0 FALSE
"Chr2SNP731" "Chr2SNP731" TRUE 1.88039596031725 FALSE
"Chr2SNP732" "Chr2SNP732" FALSE 0 FALSE
"Chr2SNP733" "Chr2SNP733" FALSE 0 FALSE
"Chr2SNP734" "Chr2SNP734" FALSE 0 FALSE
"Chr2SNP735" "Chr2SNP735" FALSE 0 FALSE
"Chr2SNP736" "Chr2SNP736" FALSE 0 TRUE
"Chr2SNP737" "Chr2SNP737" FALSE 0 FALSE
"Chr2SNP738" "Chr2SNP738" FALSE 0 FALSE
"Chr2SNP739" "Chr2SNP739" FALSE 0 TRUE
"Chr2SNP740" "Chr2SNP740" FALSE 0 FALSE
"Chr2SNP741" "Chr2SNP741" FALSE 0 FALSE
"Chr2SNP742" "Chr2SNP742" FALSE 0 TRUE
"Chr2SNP743" "Chr2SNP743" FALSE 0 FALSE
"Chr2SNP744" "Chr2SNP744" FALSE 0 FALSE
"Chr2SNP745" "Chr2SNP745" FALSE 0 TRUE
"Chr2SNP746" "Chr2SNP746" FALSE 0 FALSE
"Chr2SNP747" "Chr2SNP747" FALSE 0 FALSE
"Chr2SNP748" "Chr2SNP748" FALSE 0 FALSE
"Chr2SNP749" "Chr2SNP749" FALSE 0 FALSE
"Chr2SNP750" "Chr2SNP750" FALSE 0 TRUE
"Chr2SNP751" "Chr2SNP751" FALSE 0 FALSE
"Chr2SNP752" "Chr2SNP752" FALSE 0 TRUE
"Chr2SNP753" "Chr2SNP753" FALSE 0 FALSE
"Chr2SNP754" "Chr2SNP754" FALSE 0 FALSE
"Chr2SNP755" "Chr2SNP755" FALSE 0 TRUE
"Chr2SNP756" "Chr2SNP756" FALSE 0 FALSE
"Chr2SNP757" "Chr2SNP757" TRUE 0.345286653148058 FALSE
"Chr2SNP758" "Chr2SNP758" FALSE 0 FALSE
"Chr2SNP759" "Chr2SNP759" TRUE 0.255859658077411 FALSE
"Chr2SNP760" "Chr2SNP760" FALSE 0 TRUE
"Chr2SNP761" "Chr2SNP761" FALSE 0 FALSE
"Chr2SNP762" "Chr2SNP762" FALSE 0 FALSE
"Chr2SNP763" "Chr2SNP763" FALSE 0 TRUE
"Chr2SNP764" "Chr2SNP764" FALSE 0 FALSE
"Chr2SNP765" "Chr2SNP765" FALSE 0 TRUE
"Chr2SNP766" "Chr2SNP766" FALSE 0 TRUE
"Chr2SNP767" "Chr2SNP767" FALSE 0 TRUE
"Chr2SNP768" "Chr2SNP768" FALSE 0 FALSE
"Chr2SNP769" "Chr2SNP769" FALSE 0 TRUE
"Chr2SNP770" "Chr2SNP770" FALSE 0 FALSE
"Chr2SNP771" "Chr2SNP771" FALSE 0 TRUE
"Chr2SNP772" "Chr2SNP772" FALSE 0 FALSE
"Chr2SNP773" "Chr2SNP773" FALSE 0 FALSE
"Chr2SNP774" "Chr2SNP774" FALSE 0 FALSE
"Chr2SNP775" "Chr2SNP775" FALSE 0 FALSE
"Chr2SNP776" "Chr2SNP776" FALSE 0 FALSE
"Chr2SNP777" "Chr2SNP777" FALSE 0 TRUE
"Chr2SNP778" "Chr2SNP778" FALSE 0 TRUE
"Chr2SNP779" "Chr2SNP779" FALSE 0 FALSE
"Chr2SNP780" "Chr2SNP780" FALSE 0 TRUE
"Chr2SNP781" "Chr2SNP781" FALSE 0 TRUE
"Chr2SNP782" "Chr2SNP782" FALSE 0 FALSE
"Chr2SNP783" "Chr2SNP783" FALSE 0 FALSE
"Chr2SNP784" "Chr2SNP784" FALSE 0 FALSE
"Chr2SNP785" "Chr2SNP785" FALSE 0 TRUE
"Chr2SNP786" "Chr2SNP786" FALSE 0 FALSE
"Chr2SNP787" "Chr2SNP787" FALSE 0 FALSE
"Chr2SNP788" "Chr2SNP788" FALSE 0 FALSE
"Chr2SNP789" "Chr2SNP789" FALSE 0 FALSE
"Chr2SNP790" "Chr2SNP790" FALSE 0 TRUE
"Chr2SNP791" "Chr2SNP791" FALSE 0 FALSE
"Chr2SNP792" "Chr2SNP792" FALSE 0 TRUE
"Chr2SNP793" "Chr2SNP793" FALSE 0 TRUE
"Chr2SNP794" "Chr2SNP794" FALSE 0 FALSE
"Chr2SNP795" "Chr2SNP795" FALSE 0 FALSE
"Chr2SNP796" "Chr2SNP796" FALSE 0 FALSE
"Chr2SNP797" "Chr2SNP797" FALSE 0 FALSE
"Chr2SNP798" "Chr2SNP798" FALSE 0 TRUE
"Chr2SNP799" "Chr2SNP799" FALSE 0 FALSE
"Chr2SNP800" "Chr2SNP800" FALSE 0 TRUE
"Chr2SNP801" "Chr2SNP801" TRUE 0.809829641957646 FALSE
"Chr2SNP802" "Chr2SNP802" FALSE 0 FALSE
"Chr2SNP803" "Chr2SNP803" FALSE 0 TRUE
"Chr2SNP804" "Chr2SNP804" FALSE 0 TRUE
"Chr2SNP805" "Chr2SNP805" FALSE 0 TRUE
"Chr2SNP806" "Chr2SNP806" FALSE 0 FALSE
"Chr2SNP807" "Chr2SNP807" FALSE 0 FALSE
"Chr2SNP808" "Chr2SNP808" FALSE 0 TRUE
"Chr2SNP809" "Chr2SNP809" FALSE 0 FALSE
"Chr2SNP810" "Chr2SNP810" TRUE 0.303447061952676 FALSE
"Chr2SNP811" "Chr2SNP811" FALSE 0 TRUE
"Chr2SNP812" "Chr2SNP812" TRUE -0.157329180890367 FALSE
"Chr2SNP813" "Chr2SNP813" FALSE 0 TRUE
"Chr2SNP814" "Chr2SNP814" FALSE 0 TRUE
"Chr2SNP815" "Chr2SNP815" FALSE 0 FALSE
"Chr2SNP816" "Chr2SNP816" FALSE 0 FALSE
"Chr2SNP817" "Chr2SNP817" FALSE 0 FALSE
"Chr2SNP818" "Chr2SNP818" FALSE 0 FALSE
"Chr2SNP819" "Chr2SNP819" FALSE 0 TRUE
"Chr2SNP820" "Chr2SNP820" FALSE 0 FALSE
"Chr2SNP821" "Chr2SNP821" FALSE 0 TRUE
"Chr2SNP822" "Chr2SNP822" FALSE 0 FALSE
"Chr2SNP823" "Chr2SNP823" FALSE 0 FALSE
"Chr2SNP824" "Chr2SNP824" FALSE 0 FALSE
"Chr2SNP825" "Chr2SNP825" FALSE 0 TRUE
"Chr2SNP826" "Chr2SNP826" FALSE 0 TRUE
"Chr2SNP827" "Chr2SNP827" TRUE 0.00846809209293167 FALSE
"Chr2SNP828" "Chr2SNP828" FALSE 0 FALSE
"Chr2SNP829" "Chr2SNP829" FALSE 0 FALSE
"Chr2SNP830" "Chr2SNP830" FALSE 0 TRUE
"Chr2SNP831" "Chr2SNP831" FALSE 0 TRUE
"Chr2SNP832" "Chr2SNP832" FALSE 0 FALSE
"Chr2SNP833" "Chr2SNP833" FALSE 0 TRUE
"Chr2SNP834" "Chr2SNP834" FALSE 0 TRUE
"Chr2SNP835" "Chr2SNP835" FALSE 0 FALSE
"Chr2SNP836" "Chr2SNP836" FALSE 0 TRUE
"Chr2SNP837" "Chr2SNP837" FALSE 0 TRUE
"Chr2SNP838" "Chr2SNP838" FALSE 0 FALSE
"Chr2SNP839" "Chr2SNP839" FALSE 0 TRUE
"Chr2SNP840" "Chr2SNP840" FALSE 0 TRUE
"Chr2SNP841" "Chr2SNP841" FALSE 0 TRUE
"Chr2SNP842" "Chr2SNP842" FALSE 0 FALSE
"Chr2SNP843" "Chr2SNP843" FALSE 0 FALSE
"Chr2SNP844" "Chr2SNP844" FALSE 0 FALSE
"Chr2SNP845" "Chr2SNP845" TRUE 4.44954203124798 FALSE
"Chr2SNP846" "Chr2SNP846" TRUE -0.262128383203221 FALSE
"Chr2SNP847" "Chr2SNP847" FALSE 0 FALSE
"Chr2SNP848" "Chr2SNP848" FALSE 0 FALSE
"Chr2SNP849" "Chr2SNP849" FALSE 0 FALSE
"Chr2SNP850" "Chr2SNP850" FALSE 0 FALSE
"Chr2SNP851" "Chr2SNP851" FALSE 0 FALSE
"Chr2SNP852" "Chr2SNP852" FALSE 0 TRUE
"Chr2SNP853" "Chr2SNP853" FALSE 0 FALSE
"Chr2SNP854" "Chr2SNP854" FALSE 0 TRUE
"Chr2SNP855" "Chr2SNP855" FALSE 0 FALSE
"Chr2SNP856" "Chr2SNP856" FALSE 0 TRUE
"Chr2SNP857" "Chr2SNP857" FALSE 0 FALSE
"Chr2SNP858" "Chr2SNP858" FALSE 0 FALSE
"Chr2SNP859" "Chr2SNP859" FALSE 0 FALSE
"Chr2SNP860" "Chr2SNP860" FALSE 0 TRUE
"Chr2SNP861" "Chr2SNP861" FALSE 0 FALSE
"Chr2SNP862" "Chr2SNP862" FALSE 0 FALSE
"Chr2SNP863" "Chr2SNP863" FALSE 0 TRUE
"Chr2SNP864" "Chr2SNP864" TRUE -0.000791635664036202 FALSE
"Chr2SNP865" "Chr2SNP865" FALSE 0 TRUE
"Chr2SNP866" "Chr2SNP866" FALSE 0 FALSE
"Chr2SNP867" "Chr2SNP867" FALSE 0 FALSE
"Chr2SNP868" "Chr2SNP868" FALSE 0 FALSE
"Chr2SNP869" "Chr2SNP869" FALSE 0 FALSE
"Chr2SNP870" "Chr2SNP870" FALSE 0 TRUE
"Chr2SNP871" "Chr2SNP871" FALSE 0 TRUE
"Chr2SNP872" "Chr2SNP872" FALSE 0 FALSE
"Chr2SNP873" "Chr2SNP873" FALSE 0 FALSE
"Chr2SNP874" "Chr2SNP874" FALSE 0 TRUE
"Chr2SNP875" "Chr2SNP875" FALSE 0 FALSE
"Chr2SNP876" "Chr2SNP876" FALSE 0 FALSE
"Chr2SNP877" "Chr2SNP877" FALSE 0 TRUE
"Chr2SNP878" "Chr2SNP878" TRUE -0.0329753480788392 FALSE
"Chr2SNP879" "Chr2SNP879" FALSE 0 FALSE
"Chr2SNP880" "Chr2SNP880" FALSE 0 FALSE
"Chr2SNP881" "Chr2SNP881" FALSE 0 TRUE
"Chr2SNP882" "Chr2SNP882" FALSE 0 FALSE
"Chr2SNP883" "Chr2SNP883" FALSE 0 FALSE
"Chr2SNP884" "Chr2SNP884" FALSE 0 FALSE
"Chr2SNP885" "Chr2SNP885" FALSE 0 TRUE
"Chr2SNP886" "Chr2SNP886" FALSE 0 FALSE
"Chr2SNP887" "Chr2SNP887" FALSE 0 FALSE
"Chr2SNP888" "Chr2SNP888" FALSE 0 TRUE
"Chr2SNP889" "Chr2SNP889" FALSE 0 FALSE
"Chr2SNP890" "Chr2SNP890" TRUE -0.0147446977626402 FALSE
"Chr2SNP891" "Chr2SNP891" FALSE 0 TRUE
"Chr2SNP892" "Chr2SNP892" FALSE 0 FALSE
"Chr2SNP893" "Chr2SNP893" FALSE 0 FALSE
"Chr2SNP894" "Chr2SNP894" FALSE 0 FALSE
"Chr2SNP895" "Chr2SNP895" FALSE 0 FALSE
"Chr2SNP896" "Chr2SNP896" FALSE 0 FALSE
"Chr2SNP897" "Chr2SNP897" FALSE 0 FALSE
"Chr2SNP898" "Chr2SNP898" FALSE 0 TRUE
"Chr2SNP899" "Chr2SNP899" FALSE 0 FALSE
"Chr2SNP900" "Chr2SNP900" FALSE 0 TRUE
"Chr2SNP901" "Chr2SNP901" FALSE 0 FALSE
"Chr2SNP902" "Chr2SNP902" FALSE 0 FALSE
"Chr2SNP903" "Chr2SNP903" FALSE 0 FALSE
"Chr2SNP904" "Chr2SNP904" FALSE 0 TRUE
"Chr2SNP905" "Chr2SNP905" FALSE 0 FALSE
"Chr2SNP906" "Chr2SNP906" FALSE 0 TRUE
"Chr2SNP907" "Chr2SNP907" FALSE 0 FALSE
"Chr2SNP908" "Chr2SNP908" FALSE 0 FALSE
"Chr2SNP909" "Chr2SNP909" TRUE -2.33229714193883 FALSE
"Chr2SNP910" "Chr2SNP910" FALSE 0 FALSE
"Chr2SNP911" "Chr2SNP911" FALSE 0 TRUE
"Chr2SNP912" "Chr2SNP912" FALSE 0 FALSE
"Chr2SNP913" "Chr2SNP913" FALSE 0 TRUE
"Chr2SNP914" "Chr2SNP914" FALSE 0 FALSE
"Chr2SNP915" "Chr2SNP915" FALSE 0 FALSE
"Chr2SNP916" "Chr2SNP916" FALSE 0 FALSE
"Chr2SNP917" "Chr2SNP917" FALSE 0 TRUE
"Chr2SNP918" "Chr2SNP918" FALSE 0 FALSE
"Chr2SNP919" "Chr2SNP919" TRUE 0.439761794324131 FALSE
"Chr2SNP920" "Chr2SNP920" FALSE 0 TRUE
"Chr2SNP921" "Chr2SNP921" FALSE 0 FALSE
"Chr2SNP922" "Chr2SNP922" FALSE 0 FALSE
"Chr2SNP923" "Chr2SNP923" FALSE 0 TRUE
"Chr2SNP924" "Chr2SNP924" FALSE 0 TRUE
"Chr2SNP925" "Chr2SNP925" FALSE 0 TRUE
"Chr2SNP926" "Chr2SNP926" FALSE 0 TRUE
"Chr2SNP927" "Chr2SNP927" FALSE 0 FALSE
"Chr2SNP928" "Chr2SNP928" TRUE 0.120186539793336 FALSE
"Chr2SNP929" "Chr2SNP929" FALSE 0 FALSE
"Chr2SNP930" "Chr2SNP930" FALSE 0 TRUE
"Chr2SNP931" "Chr2SNP931" FALSE 0 FALSE
"Chr2SNP932" "Chr2SNP932" TRUE 1.76169555993479 FALSE
"Chr2SNP933" "Chr2SNP933" FALSE 0 TRUE
"Chr2SNP934" "Chr2SNP934" FALSE 0 FALSE
"Chr2SNP935" "Chr2SNP935" FALSE 0 TRUE
"Chr2SNP936" "Chr2SNP936" FALSE 0 TRUE
"Chr2SNP937" "Chr2SNP937" FALSE 0 FALSE
"Chr2SNP938" "Chr2SNP938" FALSE 0 TRUE
"Chr2SNP939" "Chr2SNP939" FALSE 0 FALSE
"Chr2SNP940" "Chr2SNP940" FALSE 0 FALSE
"Chr2SNP941" "Chr2SNP941" FALSE 0 FALSE
"Chr2SNP942" "Chr2SNP942" FALSE 0 FALSE
"Chr2SNP943" "Chr2SNP943" FALSE 0 TRUE
"Chr2SNP944" "Chr2SNP944" FALSE 0 TRUE
"Chr2SNP945" "Chr2SNP945" FALSE 0 FALSE
"Chr2SNP946" "Chr2SNP946" TRUE -0.546022309033885 FALSE
"Chr2SNP947" "Chr2SNP947" FALSE 0 FALSE
"Chr2SNP948" "Chr2SNP948" FALSE 0 FALSE
"Chr2SNP949" "Chr2SNP949" FALSE 0 FALSE
"Chr2SNP950" "Chr2SNP950" FALSE 0 TRUE
"Chr2SNP951" "Chr2SNP951" FALSE 0 FALSE
"Chr2SNP952" "Chr2SNP952" FALSE 0 TRUE
"Chr2SNP953" "Chr2SNP953" FALSE 0 FALSE
"Chr2SNP954" "Chr2SNP954" TRUE 1.57133855710211 FALSE
"Chr2SNP955" "Chr2SNP955" FALSE 0 TRUE
"Chr2SNP956" "Chr2SNP956" FALSE 0 FALSE
"Chr2SNP957" "Chr2SNP957" TRUE -0.436406148425651 FALSE
"Chr2SNP958" "Chr2SNP958" FALSE 0 FALSE
"Chr2SNP959" "Chr2SNP959" FALSE 0 TRUE
"Chr2SNP960" "Chr2SNP960" FALSE 0 FALSE
"Chr2SNP961" "Chr2SNP961" FALSE 0 TRUE
"Chr2SNP962" "Chr2SNP962" FALSE 0 FALSE
"Chr2SNP963" "Chr2SNP963" FALSE 0 FALSE
"Chr2SNP964" "Chr2SNP964" FALSE 0 FALSE
"Chr2SNP965" "Chr2SNP965" FALSE 0 FALSE
"Chr2SNP966" "Chr2SNP966" FALSE 0 FALSE
"Chr2SNP967" "Chr2SNP967" FALSE 0 FALSE
"Chr2SNP968" "Chr2SNP968" FALSE 0 FALSE
"Chr2SNP969" "Chr2SNP969" FALSE 0 FALSE
"Chr2SNP970" "Chr2SNP970" FALSE 0 TRUE
"Chr2SNP971" "Chr2SNP971" FALSE 0 FALSE
"Chr2SNP972" "Chr2SNP972" FALSE 0 FALSE
"Chr2SNP973" "Chr2SNP973" FALSE 0 FALSE
"Chr2SNP974" "Chr2SNP974" FALSE 0 TRUE
"Chr2SNP975" "Chr2SNP975" FALSE 0 FALSE
"Chr2SNP976" "Chr2SNP976" TRUE -0.00141127395777279 FALSE
"Chr2SNP977" "Chr2SNP977" FALSE 0 FALSE
"Chr2SNP978" "Chr2SNP978" FALSE 0 FALSE
"Chr2SNP979" "Chr2SNP979" FALSE 0 FALSE
"Chr2SNP980" "Chr2SNP980" FALSE 0 TRUE
"Chr2SNP981" "Chr2SNP981" FALSE 0 FALSE
"Chr2SNP982" "Chr2SNP982" FALSE 0 FALSE
"Chr2SNP983" "Chr2SNP983" FALSE 0 TRUE
"Chr2SNP984" "Chr2SNP984" TRUE 0.0487298653544176 FALSE
"Chr2SNP985" "Chr2SNP985" FALSE 0 FALSE
"Chr2SNP986" "Chr2SNP986" FALSE 0 FALSE
"Chr2SNP987" "Chr2SNP987" FALSE 0 FALSE
"Chr2SNP988" "Chr2SNP988" FALSE 0 TRUE
"Chr2SNP989" "Chr2SNP989" FALSE 0 TRUE
"Chr2SNP990" "Chr2SNP990" FALSE 0 FALSE
"Chr2SNP991" "Chr2SNP991" FALSE 0 FALSE
"Chr2SNP992" "Chr2SNP992" FALSE 0 FALSE
"Chr2SNP993" "Chr2SNP993" FALSE 0 TRUE
"Chr2SNP994" "Chr2SNP994" FALSE 0 FALSE
"Chr2SNP995" "Chr2SNP995" FALSE 0 FALSE
"Chr2SNP996" "Chr2SNP996" TRUE 0.16720231478747 FALSE
"Chr2SNP997" "Chr2SNP997" FALSE 0 FALSE
"Chr2SNP998" "Chr2SNP998" FALSE 0 TRUE
"Chr2SNP999" "Chr2SNP999" FALSE 0 FALSE
"Chr2SNP1000" "Chr2SNP1000" TRUE 0.00165311336185002 FALSE
"Chr2SNP1001" "Chr2SNP1001" FALSE 0 FALSE
"Chr2SNP1002" "Chr2SNP1002" FALSE 0 TRUE
"Chr2SNP1003" "Chr2SNP1003" FALSE 0 FALSE
"Chr2SNP1004" "Chr2SNP1004" TRUE -0.00000166624741236865 FALSE
"Chr2SNP1005" "Chr2SNP1005" FALSE 0 FALSE
"Chr2SNP1006" "Chr2SNP1006" FALSE 0 TRUE
"Chr2SNP1007" "Chr2SNP1007" FALSE 0 FALSE
"Chr2SNP1008" "Chr2SNP1008" FALSE 0 TRUE
"Chr2SNP1009" "Chr2SNP1009" FALSE 0 FALSE
"Chr2SNP1010" "Chr2SNP1010" FALSE 0 FALSE
"Chr2SNP1011" "Chr2SNP1011" FALSE 0 FALSE
"Chr2SNP1012" "Chr2SNP1012" FALSE 0 TRUE
"Chr2SNP1013" "Chr2SNP1013" FALSE 0 FALSE
"Chr2SNP1014" "Chr2SNP1014" FALSE 0 FALSE
"Chr2SNP1015" "Chr2SNP1015" FALSE 0 TRUE
"Chr2SNP1016" "Chr2SNP1016" TRUE 0.550150459874306 FALSE
"Chr2SNP1017" "Chr2SNP1017" FALSE 0 FALSE
"Chr2SNP1018" "Chr2SNP1018" FALSE 0 FALSE
"Chr2SNP1019" "Chr2SNP1019" FALSE 0 FALSE
"Chr2SNP1020" "Chr2SNP1020" FALSE 0 TRUE
"Chr2SNP1021" "Chr2SNP1021" FALSE 0 TRUE
"Chr2SNP1022" "Chr2SNP1022" FALSE 0 FALSE
"Chr2SNP1023" "Chr2SNP1023" FALSE 0 TRUE
"Chr2SNP1024" "Chr2SNP1024" TRUE 0.416446065096119 FALSE
"Chr2SNP1025" "Chr2SNP1025" FALSE 0 FALSE
"Chr2SNP1026" "Chr2SNP1026" FALSE 0 TRUE
"Chr2SNP1027" "Chr2SNP1027" FALSE 0 FALSE
"Chr2SNP1028" "Chr2SNP1028" FALSE 0 TRUE
"Chr2SNP1029" "Chr2SNP1029" FALSE 0 FALSE
"Chr2SNP1030" "Chr2SNP1030" FALSE 0 FALSE
"Chr2SNP1031" "Chr2SNP1031" TRUE -1.74665691251059 FALSE
"Chr2SNP1032" "Chr2SNP1032" FALSE 0 FALSE
"Chr2SNP1033" "Chr2SNP1033" FALSE 0 FALSE
"Chr2SNP1034" "Chr2SNP1034" FALSE 0 TRUE
"Chr2SNP1035" "Chr2SNP1035" FALSE 0 FALSE
"Chr2SNP1036" "Chr2SNP1036" FALSE 0 TRUE
"Chr2SNP1037" "Chr2SNP1037" FALSE 0 FALSE
"Chr2SNP1038" "Chr2SNP1038" FALSE 0 FALSE
"Chr2SNP1039" "Chr2SNP1039" FALSE 0 FALSE
"Chr2SNP1040" "Chr2SNP1040" FALSE 0 FALSE
"Chr2SNP1041" "Chr2SNP1041" TRUE -0.0370292963547557 FALSE
"Chr2SNP1042" "Chr2SNP1042" FALSE 0 FALSE
"Chr2SNP1043" "Chr2SNP1043" FALSE 0 TRUE
"Chr2SNP1044" "Chr2SNP1044" TRUE -0.0214474882072073 FALSE
"Chr2SNP1045" "Chr2SNP1045" FALSE 0 FALSE
"Chr2SNP1046" "Chr2SNP1046" FALSE 0 FALSE
"Chr2SNP1047" "Chr2SNP1047" FALSE 0 FALSE
"Chr2SNP1048" "Chr2SNP1048" FALSE 0 TRUE
"Chr2SNP1049" "Chr2SNP1049" FALSE 0 FALSE
"Chr2SNP1050" "Chr2SNP1050" FALSE 0 FALSE
"Chr2SNP1051" "Chr2SNP1051" FALSE 0 FALSE
"Chr2SNP1052" "Chr2SNP1052" FALSE 0 FALSE
"Chr2SNP1053" "Chr2SNP1053" TRUE -0.0208166091478191 FALSE
"Chr2SNP1054" "Chr2SNP1054" FALSE 0 TRUE
"Chr2SNP1055" "Chr2SNP1055" FALSE 0 FALSE
"Chr2SNP1056" "Chr2SNP1056" FALSE 0 FALSE
"Chr2SNP1057" "Chr2SNP1057" FALSE 0 FALSE
"Chr2SNP1058" "Chr2SNP1058" FALSE 0 FALSE
"Chr2SNP1059" "Chr2SNP1059" FALSE 0 FALSE
"Chr2SNP1060" "Chr2SNP1060" FALSE 0 TRUE
"Chr2SNP1061" "Chr2SNP1061" FALSE 0 FALSE
"Chr2SNP1062" "Chr2SNP1062" FALSE 0 TRUE
"Chr2SNP1063" "Chr2SNP1063" FALSE 0 FALSE
"Chr2SNP1064" "Chr2SNP1064" FALSE 0 FALSE
"Chr2SNP1065" "Chr2SNP1065" TRUE 0.0940392971372354 FALSE
"Chr2SNP1066" "Chr2SNP1066" FALSE 0 TRUE
"Chr2SNP1067" "Chr2SNP1067" FALSE 0 FALSE
"Chr2SNP1068" "Chr2SNP1068" FALSE 0 TRUE
"Chr2SNP1069" "Chr2SNP1069" FALSE 0 FALSE
"Chr2SNP1070" "Chr2SNP1070" TRUE 0.000149424969467436 FALSE
"Chr2SNP1071" "Chr2SNP1071" FALSE 0 TRUE
"Chr2SNP1072" "Chr2SNP1072" FALSE 0 FALSE
"Chr2SNP1073" "Chr2SNP1073" FALSE 0 FALSE
"Chr2SNP1074" "Chr2SNP1074" TRUE -0.117556918119828 FALSE
"Chr2SNP1075" "Chr2SNP1075" FALSE 0 FALSE
"Chr2SNP1076" "Chr2SNP1076" FALSE 0 TRUE
"Chr2SNP1077" "Chr2SNP1077" FALSE 0 FALSE
"Chr2SNP1078" "Chr2SNP1078" FALSE 0 FALSE
"Chr2SNP1079" "Chr2SNP1079" FALSE 0 FALSE
"Chr2SNP1080" "Chr2SNP1080" FALSE 0 TRUE
"Chr2SNP1081" "Chr2SNP1081" FALSE 0 FALSE
"Chr2SNP1082" "Chr2SNP1082" FALSE 0 FALSE
"Chr2SNP1083" "Chr2SNP1083" FALSE 0 TRUE
"Chr2SNP1084" "Chr2SNP1084" FALSE 0 FALSE
"Chr2SNP1085" "Chr2SNP1085" FALSE 0 FALSE
"Chr2SNP1086" "Chr2SNP1086" FALSE 0 FALSE
"Chr2SNP1087" "Chr2SNP1087" FALSE 0 TRUE
"Chr2SNP1088" "Chr2SNP1088" FALSE 0 FALSE
"Chr2SNP1089" "Chr2SNP1089" TRUE 0.0211774814064472 FALSE
"Chr2SNP1090" "Chr2SNP1090" FALSE 0 FALSE
"Chr2SNP1091" "Chr2SNP1091" FALSE 0 TRUE
"Chr2SNP1092" "Chr2SNP1092" FALSE 0 FALSE
"Chr2SNP1093" "Chr2SNP1093" FALSE 0 FALSE
"Chr2SNP1094" "Chr2SNP1094" FALSE 0 FALSE
"Chr2SNP1095" "Chr2SNP1095" FALSE 0 TRUE
"Chr2SNP1096" "Chr2SNP1096" TRUE -0.242526738207259 FALSE
"Chr2SNP1097" "Chr2SNP1097" FALSE 0 TRUE
"Chr2SNP1098" "Chr2SNP1098" FALSE 0 FALSE
"Chr2SNP1099" "Chr2SNP1099" FALSE 0 TRUE
"Chr2SNP1100" "Chr2SNP1100" FALSE 0 FALSE
"Chr2SNP1101" "Chr2SNP1101" FALSE 0 FALSE
"Chr2SNP1102" "Chr2SNP1102" FALSE 0 FALSE
"Chr2SNP1103" "Chr2SNP1103" FALSE 0 TRUE
"Chr2SNP1104" "Chr2SNP1104" FALSE 0 FALSE
"Chr2SNP1105" "Chr2SNP1105" FALSE 0 FALSE
"Chr2SNP1106" "Chr2SNP1106" FALSE 0 TRUE
"Chr2SNP1107" "Chr2SNP1107" FALSE 0 FALSE
"Chr2SNP1108" "Chr2SNP1108" FALSE 0 TRUE
"Chr2SNP1109" "Chr2SNP1109" FALSE 0 TRUE
"Chr2SNP1110" "Chr2SNP1110" FALSE 0 FALSE
"Chr2SNP1111" "Chr2SNP1111" FALSE 0 FALSE
"Chr2SNP1112" "Chr2SNP1112" FALSE 0 FALSE
"Chr2SNP1113" "Chr2SNP1113" FALSE 0 FALSE
"Chr2SNP1114" "Chr2SNP1114" FALSE 0 FALSE
"Chr2SNP1115" "Chr2SNP1115" FALSE 0 FALSE
"Chr2SNP1116" "Chr2SNP1116" FALSE 0 TRUE
"Chr2SNP1117" "Chr2SNP1117" FALSE 0 FALSE
"Chr2SNP1118" "Chr2SNP1118" FALSE 0 FALSE
"Chr2SNP1119" "Chr2SNP1119" FALSE 0 FALSE
"Chr2SNP1120" "Chr2SNP1120" FALSE 0 FALSE
"Chr2SNP1121" "Chr2SNP1121" TRUE 0.00148294932191738 FALSE
"Chr2SNP1122" "Chr2SNP1122" FALSE 0 FALSE
"Chr2SNP1123" "Chr2SNP1123" FALSE 0 FALSE
"Chr2SNP1124" "Chr2SNP1124" FALSE 0 TRUE
"Chr2SNP1125" "Chr2SNP1125" FALSE 0 FALSE
"Chr2SNP1126" "Chr2SNP1126" FALSE 0 TRUE
"Chr2SNP1127" "Chr2SNP1127" FALSE 0 FALSE
"Chr2SNP1128" "Chr2SNP1128" FALSE 0 FALSE
"Chr2SNP1129" "Chr2SNP1129" FALSE 0 FALSE
"Chr2SNP1130" "Chr2SNP1130" FALSE 0 TRUE
"Chr2SNP1131" "Chr2SNP1131" FALSE 0 FALSE
"Chr2SNP1132" "Chr2SNP1132" FALSE 0 TRUE
"Chr2SNP1133" "Chr2SNP1133" FALSE 0 TRUE
"Chr2SNP1134" "Chr2SNP1134" FALSE 0 FALSE
"Chr2SNP1135" "Chr2SNP1135" FALSE 0 TRUE
"Chr2SNP1136" "Chr2SNP1136" FALSE 0 FALSE
"Chr2SNP1137" "Chr2SNP1137" FALSE 0 TRUE
"Chr2SNP1138" "Chr2SNP1138" TRUE 0.00737661820141204 FALSE
"Chr2SNP1139" "Chr2SNP1139" FALSE 0 FALSE
"Chr2SNP1140" "Chr2SNP1140" FALSE 0 FALSE
"Chr2SNP1141" "Chr2SNP1141" FALSE 0 FALSE
"Chr2SNP1142" "Chr2SNP1142" FALSE 0 FALSE
"Chr2SNP1143" "Chr2SNP1143" FALSE 0 FALSE
"Chr2SNP1144" "Chr2SNP1144" FALSE 0 FALSE
"Chr2SNP1145" "Chr2SNP1145" FALSE 0 TRUE
"Chr2SNP1146" "Chr2SNP1146" FALSE 0 FALSE
"Chr2SNP1147" "Chr2SNP1147" FALSE 0 FALSE
"Chr2SNP1148" "Chr2SNP1148" FALSE 0 TRUE
"Chr2SNP1149" "Chr2SNP1149" FALSE 0 FALSE
"Chr2SNP1150" "Chr2SNP1150" FALSE 0 FALSE
"Chr2SNP1151" "Chr2SNP1151" FALSE 0 FALSE
"Chr2SNP1152" "Chr2SNP1152" FALSE 0 FALSE
"Chr2SNP1153" "Chr2SNP1153" TRUE 0.123025383576691 FALSE
"Chr2SNP1154" "Chr2SNP1154" FALSE 0 FALSE
"Chr2SNP1155" "Chr2SNP1155" FALSE 0 TRUE
"Chr2SNP1156" "Chr2SNP1156" FALSE 0 FALSE
"Chr2SNP1157" "Chr2SNP1157" FALSE 0 TRUE
"Chr2SNP1158" "Chr2SNP1158" FALSE 0 FALSE
"Chr2SNP1159" "Chr2SNP1159" FALSE 0 FALSE
"Chr2SNP1160" "Chr2SNP1160" FALSE 0 FALSE
"Chr2SNP1161" "Chr2SNP1161" FALSE 0 FALSE
"Chr2SNP1162" "Chr2SNP1162" TRUE 0.00160480733576879 FALSE
"Chr2SNP1163" "Chr2SNP1163" FALSE 0 TRUE
"Chr2SNP1164" "Chr2SNP1164" FALSE 0 FALSE
"Chr2SNP1165" "Chr2SNP1165" FALSE 0 TRUE
"Chr2SNP1166" "Chr2SNP1166" FALSE 0 FALSE
"Chr2SNP1167" "Chr2SNP1167" FALSE 0 FALSE
"Chr2SNP1168" "Chr2SNP1168" FALSE 0 FALSE
"Chr2SNP1169" "Chr2SNP1169" FALSE 0 FALSE
"Chr2SNP1170" "Chr2SNP1170" FALSE 0 TRUE
"Chr2SNP1171" "Chr2SNP1171" FALSE 0 FALSE
"Chr2SNP1172" "Chr2SNP1172" FALSE 0 FALSE
"Chr2SNP1173" "Chr2SNP1173" FALSE 0 FALSE
"Chr2SNP1174" "Chr2SNP1174" FALSE 0 FALSE
"Chr2SNP1175" "Chr2SNP1175" FALSE 0 FALSE
"Chr2SNP1176" "Chr2SNP1176" FALSE 0 TRUE
"Chr2SNP1177" "Chr2SNP1177" FALSE 0 FALSE
"Chr2SNP1178" "Chr2SNP1178" FALSE 0 TRUE
"Chr2SNP1179" "Chr2SNP1179" FALSE 0 TRUE
"Chr2SNP1180" "Chr2SNP1180" FALSE 0 TRUE
"Chr2SNP1181" "Chr2SNP1181" FALSE 0 FALSE
"Chr2SNP1182" "Chr2SNP1182" FALSE 0 FALSE
"Chr2SNP1183" "Chr2SNP1183" FALSE 0 TRUE
"Chr2SNP1184" "Chr2SNP1184" FALSE 0 TRUE
"Chr2SNP1185" "Chr2SNP1185" FALSE 0 FALSE
"Chr2SNP1186" "Chr2SNP1186" FALSE 0 FALSE
"Chr2SNP1187" "Chr2SNP1187" FALSE 0 FALSE
"Chr2SNP1188" "Chr2SNP1188" TRUE -0.371798035229652 FALSE
"Chr2SNP1189" "Chr2SNP1189" FALSE 0 FALSE
"Chr2SNP1190" "Chr2SNP1190" FALSE 0 FALSE
"Chr2SNP1191" "Chr2SNP1191" TRUE -1.13815357497267 FALSE
"Chr2SNP1192" "Chr2SNP1192" FALSE 0 FALSE
"Chr2SNP1193" "Chr2SNP1193" FALSE 0 FALSE
"Chr2SNP1194" "Chr2SNP1194" FALSE 0 FALSE
"Chr2SNP1195" "Chr2SNP1195" FALSE 0 FALSE
"Chr2SNP1196" "Chr2SNP1196" FALSE 0 TRUE
"Chr2SNP1197" "Chr2SNP1197" FALSE 0 FALSE
"Chr2SNP1198" "Chr2SNP1198" FALSE 0 FALSE
"Chr2SNP1199" "Chr2SNP1199" FALSE 0 TRUE
"Chr2SNP1200" "Chr2SNP1200" FALSE 0 FALSE
"Chr2SNP1201" "Chr2SNP1201" FALSE 0 FALSE
"Chr2SNP1202" "Chr2SNP1202" FALSE 0 FALSE
"Chr2SNP1203" "Chr2SNP1203" FALSE 0 TRUE
"Chr2SNP1204" "Chr2SNP1204" FALSE 0 FALSE
"Chr2SNP1205" "Chr2SNP1205" FALSE 0 TRUE
"Chr2SNP1206" "Chr2SNP1206" FALSE 0 FALSE
"Chr2SNP1207" "Chr2SNP1207" FALSE 0 TRUE
"Chr2SNP1208" "Chr2SNP1208" FALSE 0 FALSE
"Chr2SNP1209" "Chr2SNP1209" FALSE 0 FALSE
"Chr2SNP1210" "Chr2SNP1210" FALSE 0 TRUE
"Chr2SNP1211" "Chr2SNP1211" FALSE 0 TRUE
"Chr2SNP1212" "Chr2SNP1212" FALSE 0 FALSE
"Chr2SNP1213" "Chr2SNP1213" FALSE 0 TRUE
"Chr2SNP1214" "Chr2SNP1214" FALSE 0 FALSE
"Chr2SNP1215" "Chr2SNP1215" TRUE 0.0229542217434316 FALSE
"Chr2SNP1216" "Chr2SNP1216" FALSE 0 TRUE
"Chr2SNP1217" "Chr2SNP1217" FALSE 0 TRUE
"Chr2SNP1218" "Chr2SNP1218" FALSE 0 FALSE
"Chr2SNP1219" "Chr2SNP1219" TRUE 0.0153392311477252 FALSE
"Chr2SNP1220" "Chr2SNP1220" FALSE 0 FALSE
"Chr2SNP1221" "Chr2SNP1221" FALSE 0 FALSE
"Chr2SNP1222" "Chr2SNP1222" FALSE 0 FALSE
"Chr2SNP1223" "Chr2SNP1223" FALSE 0 TRUE
"Chr2SNP1224" "Chr2SNP1224" FALSE 0 TRUE
"Chr2SNP1225" "Chr2SNP1225" FALSE 0 FALSE
"Chr2SNP1226" "Chr2SNP1226" FALSE 0 FALSE
"Chr2SNP1227" "Chr2SNP1227" FALSE 0 TRUE
"Chr2SNP1228" "Chr2SNP1228" FALSE 0 FALSE
"Chr2SNP1229" "Chr2SNP1229" FALSE 0 FALSE
"Chr2SNP1230" "Chr2SNP1230" FALSE 0 FALSE
"Chr2SNP1231" "Chr2SNP1231" FALSE 0 FALSE
"Chr2SNP1232" "Chr2SNP1232" FALSE 0 TRUE
"Chr2SNP1233" "Chr2SNP1233" FALSE 0 FALSE
"Chr2SNP1234" "Chr2SNP1234" FALSE 0 FALSE
"Chr2SNP1235" "Chr2SNP1235" FALSE 0 FALSE
"Chr2SNP1236" "Chr2SNP1236" FALSE 0 TRUE
"Chr2SNP1237" "Chr2SNP1237" FALSE 0 FALSE
"Chr2SNP1238" "Chr2SNP1238" FALSE 0 FALSE
"Chr2SNP1239" "Chr2SNP1239" FALSE 0 FALSE
"Chr2SNP1240" "Chr2SNP1240" FALSE 0 FALSE
"Chr2SNP1241" "Chr2SNP1241" FALSE 0 FALSE
"Chr2SNP1242" "Chr2SNP1242" FALSE 0 TRUE
"Chr2SNP1243" "Chr2SNP1243" FALSE 0 FALSE
"Chr2SNP1244" "Chr2SNP1244" FALSE 0 FALSE
"Chr2SNP1245" "Chr2SNP1245" FALSE 0 TRUE
"Chr2SNP1246" "Chr2SNP1246" FALSE 0 FALSE
"Chr2SNP1247" "Chr2SNP1247" FALSE 0 TRUE
"Chr2SNP1248" "Chr2SNP1248" FALSE 0 TRUE
"Chr2SNP1249" "Chr2SNP1249" FALSE 0 FALSE
"Chr2SNP1250" "Chr2SNP1250" FALSE 0 FALSE
"Chr2SNP1251" "Chr2SNP1251" FALSE 0 FALSE
"Chr2SNP1252" "Chr2SNP1252" FALSE 0 TRUE
"Chr2SNP1253" "Chr2SNP1253" FALSE 0 FALSE
"Chr2SNP1254" "Chr2SNP1254" FALSE 0 FALSE
"Chr2SNP1255" "Chr2SNP1255" FALSE 0 TRUE
"Chr2SNP1256" "Chr2SNP1256" FALSE 0 TRUE
"Chr2SNP1257" "Chr2SNP1257" FALSE 0 FALSE
"Chr2SNP1258" "Chr2SNP1258" FALSE 0 FALSE
"Chr2SNP1259" "Chr2SNP1259" FALSE 0 FALSE
"Chr2SNP1260" "Chr2SNP1260" FALSE 0 FALSE
"Chr2SNP1261" "Chr2SNP1261" FALSE 0 FALSE
"Chr2SNP1262" "Chr2SNP1262" FALSE 0 TRUE
"Chr2SNP1263" "Chr2SNP1263" FALSE 0 FALSE
"Chr2SNP1264" "Chr2SNP1264" FALSE 0 FALSE
"Chr2SNP1265" "Chr2SNP1265" FALSE 0 TRUE
"Chr2SNP1266" "Chr2SNP1266" FALSE 0 FALSE
"Chr2SNP1267" "Chr2SNP1267" TRUE -1.43188081953905 FALSE
"Chr2SNP1268" "Chr2SNP1268" FALSE 0 FALSE
"Chr2SNP1269" "Chr2SNP1269" FALSE 0 TRUE
"Chr2SNP1270" "Chr2SNP1270" FALSE 0 TRUE
"Chr2SNP1271" "Chr2SNP1271" FALSE 0 TRUE
"Chr2SNP1272" "Chr2SNP1272" TRUE 0.0936858789577164 FALSE
"Chr2SNP1273" "Chr2SNP1273" FALSE 0 TRUE
"Chr2SNP1274" "Chr2SNP1274" FALSE 0 FALSE
"Chr2SNP1275" "Chr2SNP1275" TRUE 0.272836918171562 FALSE
"Chr2SNP1276" "Chr2SNP1276" FALSE 0 TRUE
"Chr2SNP1277" "Chr2SNP1277" FALSE 0 TRUE
"Chr2SNP1278" "Chr2SNP1278" FALSE 0 TRUE
"Chr2SNP1279" "Chr2SNP1279" FALSE 0 FALSE
"Chr2SNP1280" "Chr2SNP1280" FALSE 0 FALSE
"Chr2SNP1281" "Chr2SNP1281" FALSE 0 TRUE
"Chr2SNP1282" "Chr2SNP1282" FALSE 0 TRUE
"Chr2SNP1283" "Chr2SNP1283" FALSE 0 FALSE
"Chr2SNP1284" "Chr2SNP1284" TRUE -0.000867676438655512 FALSE
"Chr2SNP1285" "Chr2SNP1285" FALSE 0 FALSE
"Chr2SNP1286" "Chr2SNP1286" TRUE 0.0427117507726031 FALSE
"Chr2SNP1287" "Chr2SNP1287" FALSE 0 TRUE
"Chr2SNP1288" "Chr2SNP1288" FALSE 0 TRUE
"Chr2SNP1289" "Chr2SNP1289" FALSE 0 FALSE
"Chr2SNP1290" "Chr2SNP1290" TRUE 0.00578757039048771 FALSE
"Chr2SNP1291" "Chr2SNP1291" FALSE 0 FALSE
"Chr2SNP1292" "Chr2SNP1292" TRUE -0.079444843634246 FALSE
"Chr2SNP1293" "Chr2SNP1293" FALSE 0 TRUE
"Chr2SNP1294" "Chr2SNP1294" FALSE 0 TRUE
"Chr2SNP1295" "Chr2SNP1295" FALSE 0 FALSE
"Chr2SNP1296" "Chr2SNP1296" FALSE 0 FALSE
"Chr2SNP1297" "Chr2SNP1297" FALSE 0 TRUE
"Chr2SNP1298" "Chr2SNP1298" FALSE 0 FALSE
"Chr2SNP1299" "Chr2SNP1299" FALSE 0 FALSE
"Chr2SNP1300" "Chr2SNP1300" FALSE 0 TRUE
"Chr2SNP1301" "Chr2SNP1301" FALSE 0 FALSE
"Chr2SNP1302" "Chr2SNP1302" FALSE 0 FALSE
"Chr2SNP1303" "Chr2SNP1303" FALSE 0 TRUE
"Chr2SNP1304" "Chr2SNP1304" FALSE 0 FALSE
"Chr2SNP1305" "Chr2SNP1305" FALSE 0 FALSE
"Chr2SNP1306" "Chr2SNP1306" FALSE 0 FALSE
"Chr2SNP1307" "Chr2SNP1307" FALSE 0 TRUE
"Chr2SNP1308" "Chr2SNP1308" FALSE 0 FALSE
"Chr2SNP1309" "Chr2SNP1309" FALSE 0 FALSE
"Chr2SNP1310" "Chr2SNP1310" FALSE 0 FALSE
"Chr2SNP1311" "Chr2SNP1311" FALSE 0 FALSE
"Chr2SNP1312" "Chr2SNP1312" FALSE 0 FALSE
"Chr2SNP1313" "Chr2SNP1313" FALSE 0 TRUE
"Chr2SNP1314" "Chr2SNP1314" FALSE 0 FALSE
"Chr2SNP1315" "Chr2SNP1315" FALSE 0 FALSE
"Chr2SNP1316" "Chr2SNP1316" FALSE 0 TRUE
"Chr2SNP1317" "Chr2SNP1317" FALSE 0 TRUE
"Chr2SNP1318" "Chr2SNP1318" FALSE 0 TRUE
"Chr2SNP1319" "Chr2SNP1319" FALSE 0 FALSE
"Chr2SNP1320" "Chr2SNP1320" FALSE 0 FALSE
"Chr2SNP1321" "Chr2SNP1321" FALSE 0 TRUE
"Chr2SNP1322" "Chr2SNP1322" FALSE 0 TRUE
"Chr2SNP1323" "Chr2SNP1323" FALSE 0 TRUE
"Chr2SNP1324" "Chr2SNP1324" FALSE 0 FALSE
"Chr2SNP1325" "Chr2SNP1325" FALSE 0 TRUE
"Chr2SNP1326" "Chr2SNP1326" FALSE 0 FALSE
"Chr2SNP1327" "Chr2SNP1327" FALSE 0 FALSE
"Chr2SNP1328" "Chr2SNP1328" FALSE 0 FALSE
"Chr2SNP1329" "Chr2SNP1329" TRUE 0.357330815576276 FALSE
"Chr2SNP1330" "Chr2SNP1330" FALSE 0 TRUE
"Chr2SNP1331" "Chr2SNP1331" FALSE 0 FALSE
"Chr2SNP1332" "Chr2SNP1332" FALSE 0 TRUE
"Chr2SNP1333" "Chr2SNP1333" FALSE 0 FALSE
"Chr2SNP1334" "Chr2SNP1334" TRUE 0.180073324117617 FALSE
"Chr2SNP1335" "Chr2SNP1335" TRUE 0.741367341851968 FALSE
"Chr2SNP1336" "Chr2SNP1336" FALSE 0 TRUE
"Chr2SNP1337" "Chr2SNP1337" FALSE 0 FALSE
"Chr2SNP1338" "Chr2SNP1338" FALSE 0 FALSE
"Chr2SNP1339" "Chr2SNP1339" FALSE 0 FALSE
"Chr2SNP1340" "Chr2SNP1340" FALSE 0 TRUE
"Chr2SNP1341" "Chr2SNP1341" FALSE 0 TRUE
"Chr2SNP1342" "Chr2SNP1342" FALSE 0 FALSE
"Chr2SNP1343" "Chr2SNP1343" FALSE 0 FALSE
"Chr2SNP1344" "Chr2SNP1344" FALSE 0 TRUE
"Chr2SNP1345" "Chr2SNP1345" FALSE 0 FALSE
"Chr2SNP1346" "Chr2SNP1346" TRUE 0.000819243232483529 FALSE
"Chr2SNP1347" "Chr2SNP1347" FALSE 0 TRUE
"Chr2SNP1348" "Chr2SNP1348" FALSE 0 FALSE
"Chr2SNP1349" "Chr2SNP1349" FALSE 0 FALSE
"Chr2SNP1350" "Chr2SNP1350" FALSE 0 TRUE
"Chr2SNP1351" "Chr2SNP1351" TRUE -0.224688264073577 FALSE
"Chr2SNP1352" "Chr2SNP1352" FALSE 0 TRUE
"Chr2SNP1353" "Chr2SNP1353" FALSE 0 FALSE
"Chr2SNP1354" "Chr2SNP1354" FALSE 0 TRUE
"Chr2SNP1355" "Chr2SNP1355" FALSE 0 TRUE
"Chr2SNP1356" "Chr2SNP1356" FALSE 0 FALSE
"Chr2SNP1357" "Chr2SNP1357" TRUE -0.077343983946886 FALSE
"Chr2SNP1358" "Chr2SNP1358" FALSE 0 TRUE
"Chr2SNP1359" "Chr2SNP1359" FALSE 0 FALSE
"Chr2SNP1360" "Chr2SNP1360" FALSE 0 FALSE
"Chr2SNP1361" "Chr2SNP1361" FALSE 0 FALSE
"Chr2SNP1362" "Chr2SNP1362" FALSE 0 FALSE
"Chr2SNP1363" "Chr2SNP1363" FALSE 0 FALSE
"Chr2SNP1364" "Chr2SNP1364" FALSE 0 TRUE
"Chr2SNP1365" "Chr2SNP1365" FALSE 0 FALSE
"Chr2SNP1366" "Chr2SNP1366" FALSE 0 FALSE
"Chr2SNP1367" "Chr2SNP1367" FALSE 0 FALSE
"Chr2SNP1368" "Chr2SNP1368" FALSE 0 FALSE
"Chr2SNP1369" "Chr2SNP1369" FALSE 0 TRUE
"Chr2SNP1370" "Chr2SNP1370" FALSE 0 FALSE
"Chr2SNP1371" "Chr2SNP1371" TRUE 0.0179684877986493 FALSE
"Chr2SNP1372" "Chr2SNP1372" FALSE 0 TRUE
"Chr2SNP1373" "Chr2SNP1373" FALSE 0 FALSE
"Chr2SNP1374" "Chr2SNP1374" TRUE -0.170296598109561 FALSE
"Chr2SNP1375" "Chr2SNP1375" FALSE 0 TRUE
"Chr2SNP1376" "Chr2SNP1376" FALSE 0 FALSE
"Chr2SNP1377" "Chr2SNP1377" FALSE 0 FALSE
"Chr2SNP1378" "Chr2SNP1378" FALSE 0 TRUE
"Chr2SNP1379" "Chr2SNP1379" FALSE 0 FALSE
"Chr2SNP1380" "Chr2SNP1380" FALSE 0 FALSE
"Chr2SNP1381" "Chr2SNP1381" FALSE 0 TRUE
"Chr2SNP1382" "Chr2SNP1382" FALSE 0 FALSE
"Chr2SNP1383" "Chr2SNP1383" FALSE 0 FALSE
"Chr2SNP1384" "Chr2SNP1384" FALSE 0 TRUE
"Chr2SNP1385" "Chr2SNP1385" TRUE -1.98356522110246 FALSE
"Chr2SNP1386" "Chr2SNP1386" FALSE 0 FALSE
"Chr2SNP1387" "Chr2SNP1387" FALSE 0 TRUE
"Chr2SNP1388" "Chr2SNP1388" FALSE 0 FALSE
"Chr2SNP1389" "Chr2SNP1389" FALSE 0 TRUE
"Chr2SNP1390" "Chr2SNP1390" TRUE -0.0000889870150325787 FALSE
"Chr2SNP1391" "Chr2SNP1391" FALSE 0 FALSE
"Chr2SNP1392" "Chr2SNP1392" FALSE 0 TRUE
"Chr2SNP1393" "Chr2SNP1393" FALSE 0 TRUE
"Chr2SNP1394" "Chr2SNP1394" FALSE 0 FALSE
"Chr2SNP1395" "Chr2SNP1395" FALSE 0 FALSE
"Chr2SNP1396" "Chr2SNP1396" FALSE 0 TRUE
"Chr2SNP1397" "Chr2SNP1397" FALSE 0 FALSE
"Chr2SNP1398" "Chr2SNP1398" FALSE 0 TRUE
"Chr2SNP1399" "Chr2SNP1399" FALSE 0 TRUE
"Chr2SNP1400" "Chr2SNP1400" FALSE 0 FALSE
"Chr2SNP1401" "Chr2SNP1401" FALSE 0 FALSE
"Chr2SNP1402" "Chr2SNP1402" FALSE 0 FALSE
"Chr2SNP1403" "Chr2SNP1403" FALSE 0 TRUE
"Chr2SNP1404" "Chr2SNP1404" TRUE 0.116369632981101 FALSE
"Chr2SNP1405" "Chr2SNP1405" FALSE 0 FALSE
"Chr2SNP1406" "Chr2SNP1406" FALSE 0 TRUE
"Chr2SNP1407" "Chr2SNP1407" FALSE 0 FALSE
"Chr2SNP1408" "Chr2SNP1408" TRUE 0.121341342938679 FALSE
"Chr2SNP1409" "Chr2SNP1409" FALSE 0 FALSE
"Chr2SNP1410" "Chr2SNP1410" FALSE 0 TRUE
"Chr2SNP1411" "Chr2SNP1411" FALSE 0 TRUE
"Chr2SNP1412" "Chr2SNP1412" FALSE 0 FALSE
"Chr2SNP1413" "Chr2SNP1413" FALSE 0 FALSE
"Chr2SNP1414" "Chr2SNP1414" FALSE 0 FALSE
"Chr2SNP1415" "Chr2SNP1415" FALSE 0 TRUE
"Chr2SNP1416" "Chr2SNP1416" FALSE 0 TRUE
"Chr2SNP1417" "Chr2SNP1417" FALSE 0 FALSE
"Chr2SNP1418" "Chr2SNP1418" FALSE 0 TRUE
"Chr2SNP1419" "Chr2SNP1419" FALSE 0 FALSE
"Chr2SNP1420" "Chr2SNP1420" FALSE 0 FALSE
"Chr2SNP1421" "Chr2SNP1421" FALSE 0 TRUE
"Chr2SNP1422" "Chr2SNP1422" FALSE 0 FALSE
"Chr2SNP1423" "Chr2SNP1423" FALSE 0 TRUE
"Chr2SNP1424" "Chr2SNP1424" FALSE 0 TRUE
"Chr2SNP1425" "Chr2SNP1425" FALSE 0 TRUE
"Chr2SNP1426" "Chr2SNP1426" TRUE -0.0479344240831 FALSE
"Chr2SNP1427" "Chr2SNP1427" FALSE 0 FALSE
"Chr2SNP1428" "Chr2SNP1428" FALSE 0 FALSE
"Chr2SNP1429" "Chr2SNP1429" FALSE 0 TRUE
"Chr2SNP1430" "Chr2SNP1430" FALSE 0 FALSE
"Chr2SNP1431" "Chr2SNP1431" FALSE 0 FALSE
"Chr2SNP1432" "Chr2SNP1432" FALSE 0 FALSE
"Chr2SNP1433" "Chr2SNP1433" FALSE 0 TRUE
"Chr2SNP1434" "Chr2SNP1434" FALSE 0 FALSE
"Chr2SNP1435" "Chr2SNP1435" FALSE 0 FALSE
"Chr2SNP1436" "Chr2SNP1436" FALSE 0 TRUE
"Chr2SNP1437" "Chr2SNP1437" FALSE 0 FALSE
"Chr2SNP1438" "Chr2SNP1438" FALSE 0 FALSE
"Chr2SNP1439" "Chr2SNP1439" FALSE 0 FALSE
"Chr2SNP1440" "Chr2SNP1440" FALSE 0 TRUE
"Chr2SNP1441" "Chr2SNP1441" FALSE 0 FALSE
"Chr2SNP1442" "Chr2SNP1442" FALSE 0 FALSE
"Chr2SNP1443" "Chr2SNP1443" FALSE 0 FALSE
"Chr2SNP1444" "Chr2SNP1444" FALSE 0 TRUE
"Chr2SNP1445" "Chr2SNP1445" FALSE 0 FALSE
"Chr2SNP1446" "Chr2SNP1446" FALSE 0 FALSE
"Chr2SNP1447" "Chr2SNP1447" FALSE 0 TRUE
"Chr2SNP1448" "Chr2SNP1448" FALSE 0 FALSE
"Chr2SNP1449" "Chr2SNP1449" FALSE 0 TRUE
"Chr2SNP1450" "Chr2SNP1450" FALSE 0 FALSE
"Chr2SNP1451" "Chr2SNP1451" FALSE 0 FALSE
"Chr2SNP1452" "Chr2SNP1452" FALSE 0 FALSE
"Chr2SNP1453" "Chr2SNP1453" FALSE 0 FALSE
"Chr2SNP1454" "Chr2SNP1454" FALSE 0 TRUE
"Chr2SNP1455" "Chr2SNP1455" FALSE 0 FALSE
"Chr2SNP1456" "Chr2SNP1456" FALSE 0 FALSE
"Chr2SNP1457" "Chr2SNP1457" FALSE 0 FALSE
"Chr2SNP1458" "Chr2SNP1458" FALSE 0 TRUE
"Chr2SNP1459" "Chr2SNP1459" FALSE 0 FALSE
"Chr2SNP1460" "Chr2SNP1460" FALSE 0 FALSE
"Chr2SNP1461" "Chr2SNP1461" TRUE 0.484443836383452 FALSE
"Chr2SNP1462" "Chr2SNP1462" FALSE 0 FALSE
"Chr2SNP1463" "Chr2SNP1463" FALSE 0 FALSE
"Chr2SNP1464" "Chr2SNP1464" FALSE 0 FALSE
"Chr2SNP1465" "Chr2SNP1465" FALSE 0 FALSE
"Chr2SNP1466" "Chr2SNP1466" FALSE 0 TRUE
"Chr2SNP1467" "Chr2SNP1467" FALSE 0 FALSE
"Chr2SNP1468" "Chr2SNP1468" FALSE 0 FALSE
"Chr2SNP1469" "Chr2SNP1469" FALSE 0 FALSE
"Chr2SNP1470" "Chr2SNP1470" FALSE 0 TRUE
"Chr2SNP1471" "Chr2SNP1471" FALSE 0 FALSE
"Chr2SNP1472" "Chr2SNP1472" FALSE 0 FALSE
"Chr2SNP1473" "Chr2SNP1473" FALSE 0 FALSE
"Chr2SNP1474" "Chr2SNP1474" FALSE 0 FALSE
"Chr2SNP1475" "Chr2SNP1475" FALSE 0 TRUE
"Chr2SNP1476" "Chr2SNP1476" FALSE 0 FALSE
"Chr2SNP1477" "Chr2SNP1477" FALSE 0 FALSE
"Chr2SNP1478" "Chr2SNP1478" FALSE 0 FALSE
"Chr2SNP1479" "Chr2SNP1479" FALSE 0 FALSE
"Chr2SNP1480" "Chr2SNP1480" FALSE 0 TRUE
"Chr2SNP1481" "Chr2SNP1481" FALSE 0 FALSE
"Chr2SNP1482" "Chr2SNP1482" FALSE 0 FALSE
"Chr2SNP1483" "Chr2SNP1483" TRUE -0.0728077114872703 FALSE
"Chr2SNP1484" "Chr2SNP1484" FALSE 0 TRUE
"Chr2SNP1485" "Chr2SNP1485" FALSE 0 FALSE
"Chr2SNP1486" "Chr2SNP1486" FALSE 0 FALSE
"Chr2SNP1487" "Chr2SNP1487" FALSE 0 TRUE
"Chr2SNP1488" "Chr2SNP1488" FALSE 0 FALSE
"Chr2SNP1489" "Chr2SNP1489" FALSE 0 FALSE
"Chr2SNP1490" "Chr2SNP1490" FALSE 0 TRUE
"Chr2SNP1491" "Chr2SNP1491" FALSE 0 FALSE
"Chr2SNP1492" "Chr2SNP1492" FALSE 0 TRUE
"Chr2SNP1493" "Chr2SNP1493" FALSE 0 FALSE
"Chr2SNP1494" "Chr2SNP1494" FALSE 0 FALSE
"Chr2SNP1495" "Chr2SNP1495" FALSE 0 FALSE
"Chr2SNP1496" "Chr2SNP1496" FALSE 0 TRUE
"Chr2SNP1497" "Chr2SNP1497" FALSE 0 FALSE
"Chr2SNP1498" "Chr2SNP1498" FALSE 0 TRUE
"Chr2SNP1499" "Chr2SNP1499" FALSE 0 FALSE
"Chr2SNP1500" "Chr2SNP1500" FALSE 0 FALSE
"Chr2SNP1501" "Chr2SNP1501" FALSE 0 FALSE
"Chr2SNP1502" "Chr2SNP1502" FALSE 0 FALSE
"Chr2SNP1503" "Chr2SNP1503" FALSE 0 FALSE
"Chr2SNP1504" "Chr2SNP1504" FALSE 0 TRUE
"Chr2SNP1505" "Chr2SNP1505" FALSE 0 FALSE
"Chr2SNP1506" "Chr2SNP1506" FALSE 0 FALSE
"Chr2SNP1507" "Chr2SNP1507" FALSE 0 TRUE
"Chr2SNP1508" "Chr2SNP1508" FALSE 0 FALSE
"Chr2SNP1509" "Chr2SNP1509" FALSE 0 TRUE
"Chr2SNP1510" "Chr2SNP1510" FALSE 0 FALSE
"Chr2SNP1511" "Chr2SNP1511" FALSE 0 FALSE
"Chr2SNP1512" "Chr2SNP1512" FALSE 0 FALSE
"Chr2SNP1513" "Chr2SNP1513" TRUE 0.586980105558978 FALSE
"Chr2SNP1514" "Chr2SNP1514" FALSE 0 TRUE
"Chr2SNP1515" "Chr2SNP1515" TRUE 0.193905273005038 FALSE
"Chr2SNP1516" "Chr2SNP1516" FALSE 0 FALSE
"Chr2SNP1517" "Chr2SNP1517" FALSE 0 TRUE
"Chr2SNP1518" "Chr2SNP1518" TRUE -0.0146220174940075 FALSE
"Chr2SNP1519" "Chr2SNP1519" FALSE 0 FALSE
"Chr2SNP1520" "Chr2SNP1520" FALSE 0 FALSE
"Chr2SNP1521" "Chr2SNP1521" FALSE 0 TRUE
"Chr2SNP1522" "Chr2SNP1522" FALSE 0 FALSE
"Chr2SNP1523" "Chr2SNP1523" FALSE 0 TRUE
"Chr2SNP1524" "Chr2SNP1524" FALSE 0 FALSE
"Chr2SNP1525" "Chr2SNP1525" FALSE 0 FALSE
"Chr2SNP1526" "Chr2SNP1526" TRUE -0.138439089850935 FALSE
"Chr2SNP1527" "Chr2SNP1527" FALSE 0 TRUE
"Chr2SNP1528" "Chr2SNP1528" FALSE 0 FALSE
"Chr2SNP1529" "Chr2SNP1529" FALSE 0 TRUE
"Chr2SNP1530" "Chr2SNP1530" FALSE 0 FALSE
"Chr2SNP1531" "Chr2SNP1531" FALSE 0 FALSE
"Chr2SNP1532" "Chr2SNP1532" FALSE 0 FALSE
"Chr2SNP1533" "Chr2SNP1533" FALSE 0 TRUE
"Chr2SNP1534" "Chr2SNP1534" FALSE 0 FALSE
"Chr2SNP1535" "Chr2SNP1535" FALSE 0 TRUE
"Chr2SNP1536" "Chr2SNP1536" FALSE 0 FALSE
"Chr2SNP1537" "Chr2SNP1537" FALSE 0 TRUE
"Chr2SNP1538" "Chr2SNP1538" FALSE 0 FALSE
"Chr2SNP1539" "Chr2SNP1539" FALSE 0 FALSE
"Chr2SNP1540" "Chr2SNP1540" FALSE 0 TRUE
"Chr2SNP1541" "Chr2SNP1541" FALSE 0 TRUE
"Chr2SNP1542" "Chr2SNP1542" FALSE 0 FALSE
"Chr2SNP1543" "Chr2SNP1543" FALSE 0 FALSE
"Chr2SNP1544" "Chr2SNP1544" FALSE 0 FALSE
"Chr2SNP1545" "Chr2SNP1545" FALSE 0 TRUE
"Chr2SNP1546" "Chr2SNP1546" FALSE 0 FALSE
"Chr2SNP1547" "Chr2SNP1547" FALSE 0 FALSE
"Chr2SNP1548" "Chr2SNP1548" FALSE 0 TRUE
"Chr2SNP1549" "Chr2SNP1549" FALSE 0 FALSE
"Chr2SNP1550" "Chr2SNP1550" FALSE 0 FALSE
"Chr2SNP1551" "Chr2SNP1551" FALSE 0 TRUE
"Chr2SNP1552" "Chr2SNP1552" FALSE 0 TRUE
"Chr2SNP1553" "Chr2SNP1553" FALSE 0 FALSE
"Chr2SNP1554" "Chr2SNP1554" TRUE 2.23277616604351 FALSE
"Chr2SNP1555" "Chr2SNP1555" FALSE 0 FALSE
"Chr2SNP1556" "Chr2SNP1556" FALSE 0 TRUE
"Chr2SNP1557" "Chr2SNP1557" FALSE 0 TRUE
"Chr2SNP1558" "Chr2SNP1558" TRUE -0.714238736248537 FALSE
"Chr2SNP1559" "Chr2SNP1559" TRUE 0.228819972676896 FALSE
"Chr2SNP1560" "Chr2SNP1560" FALSE 0 TRUE
"Chr2SNP1561" "Chr2SNP1561" FALSE 0 TRUE
"Chr2SNP1562" "Chr2SNP1562" FALSE 0 FALSE
"Chr2SNP1563" "Chr2SNP1563" FALSE 0 TRUE
"Chr2SNP1564" "Chr2SNP1564" FALSE 0 FALSE
"Chr2SNP1565" "Chr2SNP1565" FALSE 0 TRUE
"Chr2SNP1566" "Chr2SNP1566" FALSE 0 FALSE
"Chr2SNP1567" "Chr2SNP1567" FALSE 0 FALSE
"Chr2SNP1568" "Chr2SNP1568" FALSE 0 FALSE
"Chr2SNP1569" "Chr2SNP1569" FALSE 0 FALSE
"Chr2SNP1570" "Chr2SNP1570" FALSE 0 FALSE
"Chr2SNP1571" "Chr2SNP1571" TRUE 0.305140319254598 FALSE
"Chr2SNP1572" "Chr2SNP1572" FALSE 0 TRUE
"Chr2SNP1573" "Chr2SNP1573" FALSE 0 FALSE
"Chr2SNP1574" "Chr2SNP1574" TRUE -0.183879353389682 FALSE
"Chr2SNP1575" "Chr2SNP1575" FALSE 0 TRUE
"Chr2SNP1576" "Chr2SNP1576" FALSE 0 TRUE
"Chr2SNP1577" "Chr2SNP1577" FALSE 0 FALSE
"Chr2SNP1578" "Chr2SNP1578" FALSE 0 TRUE
"Chr2SNP1579" "Chr2SNP1579" FALSE 0 TRUE
"Chr2SNP1580" "Chr2SNP1580" FALSE 0 FALSE
"Chr2SNP1581" "Chr2SNP1581" FALSE 0 FALSE
"Chr2SNP1582" "Chr2SNP1582" FALSE 0 TRUE
"Chr2SNP1583" "Chr2SNP1583" FALSE 0 FALSE
"Chr2SNP1584" "Chr2SNP1584" FALSE 0 FALSE
"Chr2SNP1585" "Chr2SNP1585" FALSE 0 FALSE
"Chr2SNP1586" "Chr2SNP1586" FALSE 0 TRUE
"Chr2SNP1587" "Chr2SNP1587" FALSE 0 FALSE
"Chr2SNP1588" "Chr2SNP1588" FALSE 0 FALSE
"Chr2SNP1589" "Chr2SNP1589" TRUE -0.00364681396813958 FALSE
"Chr2SNP1590" "Chr2SNP1590" FALSE 0 TRUE
"Chr2SNP1591" "Chr2SNP1591" FALSE 0 TRUE
"Chr2SNP1592" "Chr2SNP1592" FALSE 0 TRUE
"Chr2SNP1593" "Chr2SNP1593" FALSE 0 FALSE
"Chr2SNP1594" "Chr2SNP1594" FALSE 0 TRUE
"Chr2SNP1595" "Chr2SNP1595" FALSE 0 FALSE
"Chr2SNP1596" "Chr2SNP1596" TRUE -0.779267992447235 FALSE
"Chr2SNP1597" "Chr2SNP1597" FALSE 0 TRUE
"Chr2SNP1598" "Chr2SNP1598" FALSE 0 FALSE
"Chr2SNP1599" "Chr2SNP1599" FALSE 0 FALSE
"Chr2SNP1600" "Chr2SNP1600" FALSE 0 FALSE
"Chr2SNP1601" "Chr2SNP1601" FALSE 0 FALSE
"Chr2SNP1602" "Chr2SNP1602" FALSE 0 FALSE
"Chr2SNP1603" "Chr2SNP1603" FALSE 0 TRUE
"Chr2SNP1604" "Chr2SNP1604" FALSE 0 FALSE
"Chr2SNP1605" "Chr2SNP1605" FALSE 0 FALSE
"Chr2SNP1606" "Chr2SNP1606" FALSE 0 FALSE
"Chr2SNP1607" "Chr2SNP1607" FALSE 0 TRUE
"Chr2SNP1608" "Chr2SNP1608" FALSE 0 TRUE
"Chr2SNP1609" "Chr2SNP1609" FALSE 0 FALSE
"Chr2SNP1610" "Chr2SNP1610" FALSE 0 FALSE
"Chr2SNP1611" "Chr2SNP1611" FALSE 0 TRUE
"Chr2SNP1612" "Chr2SNP1612" FALSE 0 FALSE
"Chr2SNP1613" "Chr2SNP1613" FALSE 0 FALSE
"Chr2SNP1614" "Chr2SNP1614" FALSE 0 FALSE
"Chr2SNP1615" "Chr2SNP1615" FALSE 0 FALSE
"Chr2SNP1616" "Chr2SNP1616" FALSE 0 FALSE
"Chr2SNP1617" "Chr2SNP1617" FALSE 0 TRUE
"Chr2SNP1618" "Chr2SNP1618" FALSE 0 TRUE
"Chr2SNP1619" "Chr2SNP1619" TRUE -0.335075092898044 FALSE
"Chr2SNP1620" "Chr2SNP1620" FALSE 0 FALSE
"Chr2SNP1621" "Chr2SNP1621" FALSE 0 TRUE
"Chr2SNP1622" "Chr2SNP1622" FALSE 0 TRUE
"Chr2SNP1623" "Chr2SNP1623" FALSE 0 FALSE
"Chr2SNP1624" "Chr2SNP1624" FALSE 0 FALSE
"Chr2SNP1625" "Chr2SNP1625" FALSE 0 TRUE
"Chr2SNP1626" "Chr2SNP1626" FALSE 0 FALSE
"Chr2SNP1627" "Chr2SNP1627" TRUE -0.148732957678764 FALSE
"Chr2SNP1628" "Chr2SNP1628" FALSE 0 TRUE
"Chr2SNP1629" "Chr2SNP1629" FALSE 0 FALSE
"Chr2SNP1630" "Chr2SNP1630" FALSE 0 FALSE
"Chr2SNP1631" "Chr2SNP1631" FALSE 0 TRUE
"Chr2SNP1632" "Chr2SNP1632" FALSE 0 FALSE
"Chr2SNP1633" "Chr2SNP1633" FALSE 0 FALSE
"Chr2SNP1634" "Chr2SNP1634" FALSE 0 FALSE
"Chr2SNP1635" "Chr2SNP1635" FALSE 0 FALSE
"Chr2SNP1636" "Chr2SNP1636" FALSE 0 TRUE
"Chr2SNP1637" "Chr2SNP1637" FALSE 0 FALSE
"Chr2SNP1638" "Chr2SNP1638" FALSE 0 FALSE
"Chr2SNP1639" "Chr2SNP1639" TRUE 0.0201847193449945 FALSE
"Chr2SNP1640" "Chr2SNP1640" FALSE 0 FALSE
"Chr2SNP1641" "Chr2SNP1641" FALSE 0 TRUE
"Chr2SNP1642" "Chr2SNP1642" FALSE 0 FALSE
"Chr2SNP1643" "Chr2SNP1643" TRUE -0.111948596053374 FALSE
"Chr2SNP1644" "Chr2SNP1644" FALSE 0 FALSE
"Chr2SNP1645" "Chr2SNP1645" FALSE 0 FALSE
"Chr2SNP1646" "Chr2SNP1646" FALSE 0 FALSE
"Chr2SNP1647" "Chr2SNP1647" FALSE 0 TRUE
"Chr2SNP1648" "Chr2SNP1648" FALSE 0 FALSE
"Chr2SNP1649" "Chr2SNP1649" FALSE 0 TRUE
"Chr2SNP1650" "Chr2SNP1650" TRUE -0.178734277788252 FALSE
"Chr2SNP1651" "Chr2SNP1651" FALSE 0 TRUE
"Chr2SNP1652" "Chr2SNP1652" FALSE 0 FALSE
"Chr2SNP1653" "Chr2SNP1653" FALSE 0 TRUE
"Chr2SNP1654" "Chr2SNP1654" FALSE 0 FALSE
"Chr2SNP1655" "Chr2SNP1655" FALSE 0 FALSE
"Chr2SNP1656" "Chr2SNP1656" FALSE 0 TRUE
"Chr2SNP1657" "Chr2SNP1657" FALSE 0 FALSE
"Chr2SNP1658" "Chr2SNP1658" FALSE 0 FALSE
"Chr2SNP1659" "Chr2SNP1659" FALSE 0 TRUE
"Chr2SNP1660" "Chr2SNP1660" FALSE 0 FALSE
"Chr2SNP1661" "Chr2SNP1661" FALSE 0 TRUE
"Chr2SNP1662" "Chr2SNP1662" FALSE 0 FALSE
"Chr2SNP1663" "Chr2SNP1663" FALSE 0 FALSE
"Chr2SNP1664" "Chr2SNP1664" FALSE 0 TRUE
"Chr2SNP1665" "Chr2SNP1665" FALSE 0 TRUE
"Chr2SNP1666" "Chr2SNP1666" FALSE 0 FALSE
"Chr2SNP1667" "Chr2SNP1667" FALSE 0 FALSE
"Chr2SNP1668" "Chr2SNP1668" TRUE 1.52780570548067 FALSE
"Chr2SNP1669" "Chr2SNP1669" FALSE 0 FALSE
"Chr2SNP1670" "Chr2SNP1670" FALSE 0 FALSE
"Chr2SNP1671" "Chr2SNP1671" FALSE 0 TRUE
"Chr2SNP1672" "Chr2SNP1672" FALSE 0 TRUE
"Chr2SNP1673" "Chr2SNP1673" FALSE 0 TRUE
"Chr2SNP1674" "Chr2SNP1674" FALSE 0 FALSE
"Chr2SNP1675" "Chr2SNP1675" FALSE 0 TRUE
"Chr2SNP1676" "Chr2SNP1676" FALSE 0 FALSE
"Chr2SNP1677" "Chr2SNP1677" FALSE 0 FALSE
"Chr2SNP1678" "Chr2SNP1678" FALSE 0 TRUE
"Chr2SNP1679" "Chr2SNP1679" FALSE 0 FALSE
"Chr2SNP1680" "Chr2SNP1680" FALSE 0 FALSE
"Chr2SNP1681" "Chr2SNP1681" FALSE 0 FALSE
"Chr2SNP1682" "Chr2SNP1682" FALSE 0 TRUE
"Chr2SNP1683" "Chr2SNP1683" FALSE 0 FALSE
"Chr2SNP1684" "Chr2SNP1684" FALSE 0 FALSE
"Chr2SNP1685" "Chr2SNP1685" FALSE 0 FALSE
"Chr2SNP1686" "Chr2SNP1686" FALSE 0 TRUE
"Chr2SNP1687" "Chr2SNP1687" FALSE 0 FALSE
"Chr2SNP1688" "Chr2SNP1688" TRUE -0.0728115349892443 FALSE
"Chr2SNP1689" "Chr2SNP1689" FALSE 0 TRUE
"Chr2SNP1690" "Chr2SNP1690" FALSE 0 TRUE
"Chr2SNP1691" "Chr2SNP1691" FALSE 0 FALSE
"Chr2SNP1692" "Chr2SNP1692" FALSE 0 FALSE
"Chr2SNP1693" "Chr2SNP1693" TRUE 0.35029367385648 FALSE
"Chr2SNP1694" "Chr2SNP1694" FALSE 0 FALSE
"Chr2SNP1695" "Chr2SNP1695" FALSE 0 TRUE
"Chr2SNP1696" "Chr2SNP1696" FALSE 0 FALSE
"Chr2SNP1697" "Chr2SNP1697" FALSE 0 TRUE
"Chr2SNP1698" "Chr2SNP1698" FALSE 0 FALSE
"Chr2SNP1699" "Chr2SNP1699" FALSE 0 TRUE
"Chr2SNP1700" "Chr2SNP1700" FALSE 0 FALSE
"Chr2SNP1701" "Chr2SNP1701" FALSE 0 FALSE
"Chr2SNP1702" "Chr2SNP1702" FALSE 0 FALSE
"Chr2SNP1703" "Chr2SNP1703" TRUE -0.125865356834673 FALSE
"Chr2SNP1704" "Chr2SNP1704" FALSE 0 FALSE
"Chr2SNP1705" "Chr2SNP1705" FALSE 0 FALSE
"Chr2SNP1706" "Chr2SNP1706" FALSE 0 TRUE
"Chr2SNP1707" "Chr2SNP1707" FALSE 0 TRUE
"Chr2SNP1708" "Chr2SNP1708" FALSE 0 TRUE
"Chr2SNP1709" "Chr2SNP1709" FALSE 0 FALSE
"Chr2SNP1710" "Chr2SNP1710" TRUE 0.141659146664447 FALSE
"Chr2SNP1711" "Chr2SNP1711" FALSE 0 FALSE
"Chr2SNP1712" "Chr2SNP1712" FALSE 0 FALSE
"Chr2SNP1713" "Chr2SNP1713" FALSE 0 FALSE
"Chr2SNP1714" "Chr2SNP1714" FALSE 0 TRUE
"Chr2SNP1715" "Chr2SNP1715" FALSE 0 TRUE
"Chr2SNP1716" "Chr2SNP1716" FALSE 0 TRUE
"Chr2SNP1717" "Chr2SNP1717" FALSE 0 FALSE
"Chr2SNP1718" "Chr2SNP1718" FALSE 0 FALSE
"Chr2SNP1719" "Chr2SNP1719" FALSE 0 TRUE
"Chr2SNP1720" "Chr2SNP1720" FALSE 0 FALSE
"Chr2SNP1721" "Chr2SNP1721" FALSE 0 FALSE
"Chr2SNP1722" "Chr2SNP1722" FALSE 0 FALSE
"Chr2SNP1723" "Chr2SNP1723" FALSE 0 FALSE
"Chr2SNP1724" "Chr2SNP1724" FALSE 0 TRUE
"Chr2SNP1725" "Chr2SNP1725" FALSE 0 FALSE
"Chr2SNP1726" "Chr2SNP1726" FALSE 0 FALSE
"Chr2SNP1727" "Chr2SNP1727" FALSE 0 TRUE
"Chr2SNP1728" "Chr2SNP1728" FALSE 0 FALSE
"Chr2SNP1729" "Chr2SNP1729" TRUE 0.0953974129909401 FALSE
"Chr2SNP1730" "Chr2SNP1730" FALSE 0 TRUE
"Chr2SNP1731" "Chr2SNP1731" TRUE 0.000693441384814989 FALSE
"Chr2SNP1732" "Chr2SNP1732" FALSE 0 TRUE
"Chr2SNP1733" "Chr2SNP1733" FALSE 0 FALSE
"Chr2SNP1734" "Chr2SNP1734" FALSE 0 FALSE
"Chr2SNP1735" "Chr2SNP1735" FALSE 0 FALSE
"Chr2SNP1736" "Chr2SNP1736" FALSE 0 FALSE
"Chr2SNP1737" "Chr2SNP1737" FALSE 0 FALSE
"Chr2SNP1738" "Chr2SNP1738" FALSE 0 TRUE
"Chr2SNP1739" "Chr2SNP1739" FALSE 0 FALSE
"Chr2SNP1740" "Chr2SNP1740" FALSE 0 FALSE
"Chr2SNP1741" "Chr2SNP1741" FALSE 0 TRUE
"Chr2SNP1742" "Chr2SNP1742" FALSE 0 FALSE
"Chr2SNP1743" "Chr2SNP1743" FALSE 0 FALSE
"Chr2SNP1744" "Chr2SNP1744" FALSE 0 FALSE
"Chr2SNP1745" "Chr2SNP1745" FALSE 0 FALSE
"Chr2SNP1746" "Chr2SNP1746" FALSE 0 TRUE
"Chr2SNP1747" "Chr2SNP1747" FALSE 0 FALSE
"Chr2SNP1748" "Chr2SNP1748" FALSE 0 FALSE
"Chr2SNP1749" "Chr2SNP1749" FALSE 0 TRUE
"Chr2SNP1750" "Chr2SNP1750" FALSE 0 FALSE
"Chr2SNP1751" "Chr2SNP1751" TRUE -0.0291894481014073 FALSE
"Chr2SNP1752" "Chr2SNP1752" FALSE 0 FALSE
"Chr2SNP1753" "Chr2SNP1753" FALSE 0 TRUE
"Chr2SNP1754" "Chr2SNP1754" FALSE 0 FALSE
"Chr2SNP1755" "Chr2SNP1755" FALSE 0 FALSE
"Chr2SNP1756" "Chr2SNP1756" FALSE 0 FALSE
"Chr2SNP1757" "Chr2SNP1757" FALSE 0 TRUE
"Chr2SNP1758" "Chr2SNP1758" FALSE 0 FALSE
"Chr2SNP1759" "Chr2SNP1759" TRUE -0.411309401063655 FALSE
"Chr2SNP1760" "Chr2SNP1760" FALSE 0 FALSE
"Chr2SNP1761" "Chr2SNP1761" FALSE 0 TRUE
"Chr2SNP1762" "Chr2SNP1762" FALSE 0 TRUE
"Chr2SNP1763" "Chr2SNP1763" FALSE 0 TRUE
"Chr2SNP1764" "Chr2SNP1764" FALSE 0 TRUE
"Chr2SNP1765" "Chr2SNP1765" FALSE 0 FALSE
"Chr2SNP1766" "Chr2SNP1766" FALSE 0 TRUE
"Chr2SNP1767" "Chr2SNP1767" FALSE 0 TRUE
"Chr2SNP1768" "Chr2SNP1768" FALSE 0 TRUE
"Chr2SNP1769" "Chr2SNP1769" TRUE 0.744249508959144 FALSE
"Chr2SNP1770" "Chr2SNP1770" TRUE 0.932819220064653 FALSE
"Chr2SNP1771" "Chr2SNP1771" FALSE 0 FALSE
"Chr2SNP1772" "Chr2SNP1772" FALSE 0 FALSE
"Chr2SNP1773" "Chr2SNP1773" FALSE 0 FALSE
"Chr2SNP1774" "Chr2SNP1774" FALSE 0 TRUE
"Chr2SNP1775" "Chr2SNP1775" TRUE -0.472849480195852 FALSE
"Chr2SNP1776" "Chr2SNP1776" FALSE 0 TRUE
"Chr2SNP1777" "Chr2SNP1777" FALSE 0 TRUE
"Chr2SNP1778" "Chr2SNP1778" FALSE 0 FALSE
"Chr2SNP1779" "Chr2SNP1779" FALSE 0 FALSE
"Chr2SNP1780" "Chr2SNP1780" FALSE 0 TRUE
"Chr2SNP1781" "Chr2SNP1781" FALSE 0 TRUE
"Chr2SNP1782" "Chr2SNP1782" FALSE 0 FALSE
"Chr2SNP1783" "Chr2SNP1783" TRUE 0.945598465721677 FALSE
"Chr2SNP1784" "Chr2SNP1784" FALSE 0 FALSE
"Chr2SNP1785" "Chr2SNP1785" FALSE 0 TRUE
"Chr2SNP1786" "Chr2SNP1786" FALSE 0 TRUE
"Chr2SNP1787" "Chr2SNP1787" FALSE 0 FALSE
"Chr2SNP1788" "Chr2SNP1788" FALSE 0 TRUE
"Chr2SNP1789" "Chr2SNP1789" FALSE 0 FALSE
"Chr2SNP1790" "Chr2SNP1790" FALSE 0 FALSE
"Chr2SNP1791" "Chr2SNP1791" TRUE 1.12044949186645 FALSE
"Chr2SNP1792" "Chr2SNP1792" FALSE 0 FALSE
"Chr2SNP1793" "Chr2SNP1793" FALSE 0 TRUE
"Chr2SNP1794" "Chr2SNP1794" FALSE 0 TRUE
"Chr2SNP1795" "Chr2SNP1795" FALSE 0 FALSE
"Chr2SNP1796" "Chr2SNP1796" FALSE 0 FALSE
"Chr2SNP1797" "Chr2SNP1797" FALSE 0 FALSE
"Chr2SNP1798" "Chr2SNP1798" FALSE 0 TRUE
"Chr2SNP1799" "Chr2SNP1799" FALSE 0 FALSE
"Chr2SNP1800" "Chr2SNP1800" FALSE 0 FALSE
"Chr2SNP1801" "Chr2SNP1801" FALSE 0 FALSE
"Chr2SNP1802" "Chr2SNP1802" FALSE 0 TRUE
"Chr2SNP1803" "Chr2SNP1803" FALSE 0 TRUE
"Chr2SNP1804" "Chr2SNP1804" FALSE 0 FALSE
"Chr2SNP1805" "Chr2SNP1805" FALSE 0 FALSE
"Chr2SNP1806" "Chr2SNP1806" TRUE 0.302741035956625 FALSE
"Chr2SNP1807" "Chr2SNP1807" FALSE 0 FALSE
"Chr2SNP1808" "Chr2SNP1808" FALSE 0 FALSE
"Chr2SNP1809" "Chr2SNP1809" FALSE 0 TRUE
"Chr2SNP1810" "Chr2SNP1810" FALSE 0 FALSE
"Chr2SNP1811" "Chr2SNP1811" FALSE 0 FALSE
"Chr2SNP1812" "Chr2SNP1812" FALSE 0 FALSE
"Chr2SNP1813" "Chr2SNP1813" FALSE 0 TRUE
"Chr2SNP1814" "Chr2SNP1814" FALSE 0 FALSE
"Chr2SNP1815" "Chr2SNP1815" FALSE 0 TRUE
"Chr2SNP1816" "Chr2SNP1816" FALSE 0 FALSE
"Chr2SNP1817" "Chr2SNP1817" FALSE 0 FALSE
"Chr2SNP1818" "Chr2SNP1818" FALSE 0 FALSE
"Chr2SNP1819" "Chr2SNP1819" TRUE -0.0837494159101202 FALSE
"Chr2SNP1820" "Chr2SNP1820" FALSE 0 TRUE
"Chr2SNP1821" "Chr2SNP1821" TRUE 0.280826898424933 FALSE
"Chr2SNP1822" "Chr2SNP1822" FALSE 0 TRUE
"Chr2SNP1823" "Chr2SNP1823" FALSE 0 FALSE
"Chr2SNP1824" "Chr2SNP1824" FALSE 0 FALSE
"Chr2SNP1825" "Chr2SNP1825" FALSE 0 TRUE
"Chr2SNP1826" "Chr2SNP1826" FALSE 0 FALSE
"Chr2SNP1827" "Chr2SNP1827" FALSE 0 FALSE
"Chr2SNP1828" "Chr2SNP1828" FALSE 0 TRUE
"Chr2SNP1829" "Chr2SNP1829" FALSE 0 FALSE
"Chr2SNP1830" "Chr2SNP1830" FALSE 0 TRUE
"Chr2SNP1831" "Chr2SNP1831" FALSE 0 FALSE
"Chr2SNP1832" "Chr2SNP1832" FALSE 0 TRUE
"Chr2SNP1833" "Chr2SNP1833" FALSE 0 TRUE
"Chr2SNP1834" "Chr2SNP1834" FALSE 0 FALSE
"Chr2SNP1835" "Chr2SNP1835" FALSE 0 FALSE
"Chr2SNP1836" "Chr2SNP1836" FALSE 0 TRUE
"Chr2SNP1837" "Chr2SNP1837" TRUE -0.0417572857519272 FALSE
"Chr2SNP1838" "Chr2SNP1838" FALSE 0 FALSE
"Chr2SNP1839" "Chr2SNP1839" FALSE 0 FALSE
"Chr2SNP1840" "Chr2SNP1840" FALSE 0 FALSE
"Chr2SNP1841" "Chr2SNP1841" FALSE 0 FALSE
"Chr2SNP1842" "Chr2SNP1842" FALSE 0 FALSE
"Chr2SNP1843" "Chr2SNP1843" FALSE 0 TRUE
"Chr2SNP1844" "Chr2SNP1844" FALSE 0 FALSE
"Chr2SNP1845" "Chr2SNP1845" FALSE 0 TRUE
"Chr2SNP1846" "Chr2SNP1846" FALSE 0 FALSE
"Chr2SNP1847" "Chr2SNP1847" FALSE 0 TRUE
"Chr2SNP1848" "Chr2SNP1848" FALSE 0 FALSE
"Chr2SNP1849" "Chr2SNP1849" FALSE 0 TRUE
"Chr2SNP1850" "Chr2SNP1850" FALSE 0 FALSE
"Chr2SNP1851" "Chr2SNP1851" FALSE 0 TRUE
"Chr2SNP1852" "Chr2SNP1852" FALSE 0 TRUE
"Chr2SNP1853" "Chr2SNP1853" FALSE 0 FALSE
"Chr2SNP1854" "Chr2SNP1854" FALSE 0 FALSE
"Chr2SNP1855" "Chr2SNP1855" FALSE 0 TRUE
"Chr2SNP1856" "Chr2SNP1856" FALSE 0 FALSE
"Chr2SNP1857" "Chr2SNP1857" FALSE 0 TRUE
"Chr2SNP1858" "Chr2SNP1858" FALSE 0 FALSE
"Chr2SNP1859" "Chr2SNP1859" FALSE 0 TRUE
"Chr2SNP1860" "Chr2SNP1860" TRUE 0.288177504094054 FALSE
"Chr2SNP1861" "Chr2SNP1861" FALSE 0 FALSE
"Chr2SNP1862" "Chr2SNP1862" FALSE 0 FALSE
"Chr2SNP1863" "Chr2SNP1863" FALSE 0 FALSE
"Chr2SNP1864" "Chr2SNP1864" TRUE 0.293506961231838 FALSE
"Chr2SNP1865" "Chr2SNP1865" FALSE 0 TRUE
"Chr2SNP1866" "Chr2SNP1866" FALSE 0 FALSE
"Chr2SNP1867" "Chr2SNP1867" FALSE 0 TRUE
"Chr2SNP1868" "Chr2SNP1868" FALSE 0 FALSE
"Chr2SNP1869" "Chr2SNP1869" FALSE 0 TRUE
"Chr2SNP1870" "Chr2SNP1870" FALSE 0 FALSE
"Chr2SNP1871" "Chr2SNP1871" FALSE 0 FALSE
"Chr2SNP1872" "Chr2SNP1872" FALSE 0 FALSE
"Chr2SNP1873" "Chr2SNP1873" FALSE 0 FALSE
"Chr2SNP1874" "Chr2SNP1874" FALSE 0 TRUE
"Chr2SNP1875" "Chr2SNP1875" FALSE 0 FALSE
"Chr2SNP1876" "Chr2SNP1876" FALSE 0 FALSE
"Chr2SNP1877" "Chr2SNP1877" FALSE 0 FALSE
"Chr2SNP1878" "Chr2SNP1878" FALSE 0 TRUE
"Chr2SNP1879" "Chr2SNP1879" FALSE 0 FALSE
"Chr2SNP1880" "Chr2SNP1880" FALSE 0 FALSE
"Chr2SNP1881" "Chr2SNP1881" FALSE 0 TRUE
"Chr2SNP1882" "Chr2SNP1882" FALSE 0 FALSE
"Chr2SNP1883" "Chr2SNP1883" FALSE 0 FALSE
"Chr2SNP1884" "Chr2SNP1884" FALSE 0 FALSE
"Chr2SNP1885" "Chr2SNP1885" FALSE 0 TRUE
"Chr2SNP1886" "Chr2SNP1886" FALSE 0 FALSE
"Chr2SNP1887" "Chr2SNP1887" FALSE 0 FALSE
"Chr2SNP1888" "Chr2SNP1888" FALSE 0 FALSE
"Chr2SNP1889" "Chr2SNP1889" FALSE 0 FALSE
"Chr2SNP1890" "Chr2SNP1890" FALSE 0 FALSE
"Chr2SNP1891" "Chr2SNP1891" FALSE 0 FALSE
"Chr2SNP1892" "Chr2SNP1892" FALSE 0 FALSE
"Chr2SNP1893" "Chr2SNP1893" FALSE 0 TRUE
"Chr2SNP1894" "Chr2SNP1894" FALSE 0 FALSE
"Chr2SNP1895" "Chr2SNP1895" FALSE 0 FALSE
"Chr2SNP1896" "Chr2SNP1896" TRUE 0.961048384280007 FALSE
"Chr2SNP1897" "Chr2SNP1897" FALSE 0 FALSE
"Chr2SNP1898" "Chr2SNP1898" FALSE 0 FALSE
"Chr2SNP1899" "Chr2SNP1899" FALSE 0 TRUE
"Chr2SNP1900" "Chr2SNP1900" FALSE 0 FALSE
"Chr2SNP1901" "Chr2SNP1901" FALSE 0 TRUE
"Chr2SNP1902" "Chr2SNP1902" FALSE 0 FALSE
"Chr2SNP1903" "Chr2SNP1903" TRUE 0.791106447339385 FALSE
"Chr2SNP1904" "Chr2SNP1904" FALSE 0 FALSE
"Chr2SNP1905" "Chr2SNP1905" FALSE 0 FALSE
"Chr2SNP1906" "Chr2SNP1906" FALSE 0 FALSE
"Chr2SNP1907" "Chr2SNP1907" FALSE 0 FALSE
"Chr2SNP1908" "Chr2SNP1908" FALSE 0 TRUE
"Chr2SNP1909" "Chr2SNP1909" FALSE 0 FALSE
"Chr2SNP1910" "Chr2SNP1910" FALSE 0 FALSE
"Chr2SNP1911" "Chr2SNP1911" FALSE 0 FALSE
"Chr2SNP1912" "Chr2SNP1912" FALSE 0 FALSE
"Chr2SNP1913" "Chr2SNP1913" FALSE 0 FALSE
"Chr2SNP1914" "Chr2SNP1914" FALSE 0 TRUE
"Chr2SNP1915" "Chr2SNP1915" TRUE 1.14184814686449 FALSE
"Chr2SNP1916" "Chr2SNP1916" FALSE 0 FALSE
"Chr2SNP1917" "Chr2SNP1917" FALSE 0 FALSE
"Chr2SNP1918" "Chr2SNP1918" FALSE 0 FALSE
"Chr2SNP1919" "Chr2SNP1919" FALSE 0 TRUE
"Chr2SNP1920" "Chr2SNP1920" FALSE 0 FALSE
"Chr2SNP1921" "Chr2SNP1921" FALSE 0 FALSE
"Chr2SNP1922" "Chr2SNP1922" FALSE 0 FALSE
"Chr2SNP1923" "Chr2SNP1923" FALSE 0 FALSE
"Chr2SNP1924" "Chr2SNP1924" FALSE 0 TRUE
"Chr2SNP1925" "Chr2SNP1925" FALSE 0 FALSE
"Chr2SNP1926" "Chr2SNP1926" FALSE 0 FALSE
"Chr2SNP1927" "Chr2SNP1927" TRUE -0.0540607149418275 FALSE
"Chr2SNP1928" "Chr2SNP1928" FALSE 0 FALSE
"Chr2SNP1929" "Chr2SNP1929" FALSE 0 TRUE
"Chr2SNP1930" "Chr2SNP1930" FALSE 0 FALSE
"Chr2SNP1931" "Chr2SNP1931" FALSE 0 TRUE
"Chr2SNP1932" "Chr2SNP1932" FALSE 0 FALSE
"Chr2SNP1933" "Chr2SNP1933" FALSE 0 TRUE
"Chr2SNP1934" "Chr2SNP1934" FALSE 0 FALSE
"Chr2SNP1935" "Chr2SNP1935" FALSE 0 FALSE
"Chr2SNP1936" "Chr2SNP1936" FALSE 0 TRUE
"Chr2SNP1937" "Chr2SNP1937" FALSE 0 FALSE
"Chr2SNP1938" "Chr2SNP1938" FALSE 0 FALSE
"Chr2SNP1939" "Chr2SNP1939" FALSE 0 FALSE
"Chr2SNP1940" "Chr2SNP1940" TRUE 0.494563059801191 FALSE
"Chr2SNP1941" "Chr2SNP1941" FALSE 0 FALSE
"Chr2SNP1942" "Chr2SNP1942" FALSE 0 TRUE
"Chr2SNP1943" "Chr2SNP1943" FALSE 0 TRUE
"Chr2SNP1944" "Chr2SNP1944" FALSE 0 FALSE
"Chr2SNP1945" "Chr2SNP1945" TRUE -0.0104609725378997 FALSE
"Chr2SNP1946" "Chr2SNP1946" FALSE 0 FALSE
"Chr2SNP1947" "Chr2SNP1947" FALSE 0 FALSE
"Chr2SNP1948" "Chr2SNP1948" FALSE 0 FALSE
"Chr2SNP1949" "Chr2SNP1949" FALSE 0 TRUE
"Chr2SNP1950" "Chr2SNP1950" FALSE 0 FALSE
"Chr2SNP1951" "Chr2SNP1951" FALSE 0 FALSE
"Chr2SNP1952" "Chr2SNP1952" FALSE 0 TRUE
"Chr2SNP1953" "Chr2SNP1953" FALSE 0 FALSE
"Chr2SNP1954" "Chr2SNP1954" FALSE 0 FALSE
"Chr2SNP1955" "Chr2SNP1955" FALSE 0 FALSE
"Chr2SNP1956" "Chr2SNP1956" FALSE 0 TRUE
"Chr2SNP1957" "Chr2SNP1957" TRUE -0.0520968547222617 FALSE
"Chr2SNP1958" "Chr2SNP1958" FALSE 0 FALSE
"Chr2SNP1959" "Chr2SNP1959" TRUE -0.138423513175937 FALSE
"Chr2SNP1960" "Chr2SNP1960" FALSE 0 TRUE
"Chr2SNP1961" "Chr2SNP1961" FALSE 0 FALSE
"Chr2SNP1962" "Chr2SNP1962" FALSE 0 FALSE
"Chr2SNP1963" "Chr2SNP1963" FALSE 0 TRUE
"Chr2SNP1964" "Chr2SNP1964" FALSE 0 FALSE
"Chr2SNP1965" "Chr2SNP1965" TRUE -0.389649113558324 FALSE
"Chr2SNP1966" "Chr2SNP1966" FALSE 0 TRUE
"Chr2SNP1967" "Chr2SNP1967" FALSE 0 FALSE
"Chr2SNP1968" "Chr2SNP1968" FALSE 0 FALSE
"Chr2SNP1969" "Chr2SNP1969" FALSE 0 FALSE
"Chr2SNP1970" "Chr2SNP1970" FALSE 0 FALSE
"Chr2SNP1971" "Chr2SNP1971" FALSE 0 FALSE
"Chr2SNP1972" "Chr2SNP1972" FALSE 0 FALSE
"Chr2SNP1973" "Chr2SNP1973" FALSE 0 TRUE
"Chr2SNP1974" "Chr2SNP1974" FALSE 0 FALSE
"Chr2SNP1975" "Chr2SNP1975" FALSE 0 FALSE
"Chr2SNP1976" "Chr2SNP1976" FALSE 0 FALSE
"Chr2SNP1977" "Chr2SNP1977" FALSE 0 TRUE
"Chr2SNP1978" "Chr2SNP1978" TRUE -0.171279471944743 FALSE
"Chr2SNP1979" "Chr2SNP1979" FALSE 0 FALSE
"Chr2SNP1980" "Chr2SNP1980" TRUE -0.202721367298411 FALSE
"Chr2SNP1981" "Chr2SNP1981" FALSE 0 FALSE
"Chr2SNP1982" "Chr2SNP1982" FALSE 0 FALSE
"Chr2SNP1983" "Chr2SNP1983" FALSE 0 FALSE
"Chr2SNP1984" "Chr2SNP1984" FALSE 0 FALSE
"Chr2SNP1985" "Chr2SNP1985" FALSE 0 FALSE
"Chr2SNP1986" "Chr2SNP1986" FALSE 0 FALSE
"Chr2SNP1987" "Chr2SNP1987" FALSE 0 FALSE
"Chr2SNP1988" "Chr2SNP1988" FALSE 0 TRUE
"Chr2SNP1989" "Chr2SNP1989" FALSE 0 TRUE
"Chr2SNP1990" "Chr2SNP1990" FALSE 0 TRUE
"Chr2SNP1991" "Chr2SNP1991" FALSE 0 FALSE
"Chr2SNP1992" "Chr2SNP1992" FALSE 0 FALSE
"Chr2SNP1993" "Chr2SNP1993" FALSE 0 FALSE
"Chr2SNP1994" "Chr2SNP1994" FALSE 0 FALSE
"Chr2SNP1995" "Chr2SNP1995" FALSE 0 TRUE
"Chr2SNP1996" "Chr2SNP1996" FALSE 0 FALSE
"Chr2SNP1997" "Chr2SNP1997" TRUE 0.456854353053505 FALSE
"Chr2SNP1998" "Chr2SNP1998" FALSE 0 FALSE
"Chr2SNP1999" "Chr2SNP1999" FALSE 0 FALSE
"Chr2SNP2000" "Chr2SNP2000" FALSE 0 FALSE
"Chr2SNP2001" "Chr2SNP2001" FALSE 0 TRUE
"Chr2SNP2002" "Chr2SNP2002" FALSE 0 FALSE
"Chr2SNP2003" "Chr2SNP2003" FALSE 0 FALSE
"Chr2SNP2004" "Chr2SNP2004" FALSE 0 FALSE
"Chr2SNP2005" "Chr2SNP2005" FALSE 0 TRUE
"Chr2SNP2006" "Chr2SNP2006" FALSE 0 FALSE
"Chr2SNP2007" "Chr2SNP2007" FALSE 0 FALSE
"Chr2SNP2008" "Chr2SNP2008" FALSE 0 FALSE
"Chr2SNP2009" "Chr2SNP2009" FALSE 0 TRUE
"Chr2SNP2010" "Chr2SNP2010" TRUE -0.455419482972347 FALSE
"Chr2SNP2011" "Chr2SNP2011" FALSE 0 FALSE
"Chr2SNP2012" "Chr2SNP2012" FALSE 0 FALSE
"Chr2SNP2013" "Chr2SNP2013" FALSE 0 TRUE
"Chr2SNP2014" "Chr2SNP2014" FALSE 0 TRUE
"Chr2SNP2015" "Chr2SNP2015" TRUE -0.272625653498967 FALSE
"Chr2SNP2016" "Chr2SNP2016" FALSE 0 FALSE
"Chr2SNP2017" "Chr2SNP2017" FALSE 0 FALSE
"Chr2SNP2018" "Chr2SNP2018" FALSE 0 FALSE
"Chr2SNP2019" "Chr2SNP2019" FALSE 0 FALSE
"Chr2SNP2020" "Chr2SNP2020" FALSE 0 TRUE
"Chr2SNP2021" "Chr2SNP2021" FALSE 0 FALSE
"Chr2SNP2022" "Chr2SNP2022" FALSE 0 FALSE
"Chr2SNP2023" "Chr2SNP2023" FALSE 0 FALSE
"Chr2SNP2024" "Chr2SNP2024" FALSE 0 TRUE
"Chr2SNP2025" "Chr2SNP2025" FALSE 0 FALSE
"Chr2SNP2026" "Chr2SNP2026" FALSE 0 FALSE
"Chr2SNP2027" "Chr2SNP2027" FALSE 0 FALSE
"Chr2SNP2028" "Chr2SNP2028" FALSE 0 FALSE
"Chr2SNP2029" "Chr2SNP2029" FALSE 0 FALSE
"Chr2SNP2030" "Chr2SNP2030" FALSE 0 TRUE
"Chr2SNP2031" "Chr2SNP2031" FALSE 0 FALSE
"Chr2SNP2032" "Chr2SNP2032" FALSE 0 FALSE
"Chr2SNP2033" "Chr2SNP2033" FALSE 0 FALSE
"Chr2SNP2034" "Chr2SNP2034" FALSE 0 FALSE
"Chr2SNP2035" "Chr2SNP2035" FALSE 0 TRUE
"Chr2SNP2036" "Chr2SNP2036" FALSE 0 FALSE
"Chr2SNP2037" "Chr2SNP2037" FALSE 0 FALSE
"Chr2SNP2038" "Chr2SNP2038" FALSE 0 FALSE
"Chr2SNP2039" "Chr2SNP2039" FALSE 0 TRUE
"Chr2SNP2040" "Chr2SNP2040" FALSE 0 FALSE
"Chr2SNP2041" "Chr2SNP2041" FALSE 0 TRUE
"Chr2SNP2042" "Chr2SNP2042" FALSE 0 FALSE
"Chr2SNP2043" "Chr2SNP2043" FALSE 0 FALSE
"Chr2SNP2044" "Chr2SNP2044" FALSE 0 TRUE
"Chr2SNP2045" "Chr2SNP2045" FALSE 0 FALSE
"Chr2SNP2046" "Chr2SNP2046" FALSE 0 FALSE
"Chr2SNP2047" "Chr2SNP2047" FALSE 0 FALSE
"Chr2SNP2048" "Chr2SNP2048" FALSE 0 FALSE
"Chr2SNP2049" "Chr2SNP2049" FALSE 0 FALSE
"Chr2SNP2050" "Chr2SNP2050" FALSE 0 TRUE
"Chr2SNP2051" "Chr2SNP2051" FALSE 0 TRUE
"Chr2SNP2052" "Chr2SNP2052" FALSE 0 TRUE
"Chr2SNP2053" "Chr2SNP2053" FALSE 0 FALSE
"Chr2SNP2054" "Chr2SNP2054" FALSE 0 FALSE
"Chr2SNP2055" "Chr2SNP2055" FALSE 0 TRUE
"Chr2SNP2056" "Chr2SNP2056" FALSE 0 FALSE
"Chr2SNP2057" "Chr2SNP2057" FALSE 0 FALSE
"Chr2SNP2058" "Chr2SNP2058" FALSE 0 TRUE
"Chr2SNP2059" "Chr2SNP2059" FALSE 0 TRUE
"Chr2SNP2060" "Chr2SNP2060" FALSE 0 FALSE
"Chr2SNP2061" "Chr2SNP2061" FALSE 0 TRUE
"Chr2SNP2062" "Chr2SNP2062" FALSE 0 FALSE
"Chr2SNP2063" "Chr2SNP2063" FALSE 0 TRUE
"Chr2SNP2064" "Chr2SNP2064" FALSE 0 TRUE
"Chr2SNP2065" "Chr2SNP2065" TRUE 0.507160533408711 FALSE
"Chr2SNP2066" "Chr2SNP2066" FALSE 0 TRUE
"Chr2SNP2067" "Chr2SNP2067" FALSE 0 FALSE
"Chr2SNP2068" "Chr2SNP2068" FALSE 0 TRUE
"Chr2SNP2069" "Chr2SNP2069" FALSE 0 TRUE
"Chr2SNP2070" "Chr2SNP2070" FALSE 0 FALSE
"Chr2SNP2071" "Chr2SNP2071" FALSE 0 FALSE
"Chr2SNP2072" "Chr2SNP2072" FALSE 0 TRUE
"Chr2SNP2073" "Chr2SNP2073" FALSE 0 FALSE
"Chr2SNP2074" "Chr2SNP2074" FALSE 0 TRUE
"Chr2SNP2075" "Chr2SNP2075" FALSE 0 FALSE
"Chr2SNP2076" "Chr2SNP2076" FALSE 0 FALSE
"Chr2SNP2077" "Chr2SNP2077" TRUE 0.167748301880245 FALSE
"Chr2SNP2078" "Chr2SNP2078" FALSE 0 TRUE
"Chr2SNP2079" "Chr2SNP2079" FALSE 0 TRUE
"Chr2SNP2080" "Chr2SNP2080" FALSE 0 FALSE
"Chr2SNP2081" "Chr2SNP2081" FALSE 0 FALSE
"Chr2SNP2082" "Chr2SNP2082" FALSE 0 FALSE
"Chr2SNP2083" "Chr2SNP2083" FALSE 0 TRUE
"Chr2SNP2084" "Chr2SNP2084" FALSE 0 TRUE
"Chr2SNP2085" "Chr2SNP2085" FALSE 0 FALSE
"Chr2SNP2086" "Chr2SNP2086" FALSE 0 FALSE
"Chr2SNP2087" "Chr2SNP2087" TRUE 0.00151445752634049 FALSE
"Chr2SNP2088" "Chr2SNP2088" FALSE 0 TRUE
"Chr2SNP2089" "Chr2SNP2089" FALSE 0 TRUE
"Chr2SNP2090" "Chr2SNP2090" FALSE 0 FALSE
"Chr2SNP2091" "Chr2SNP2091" FALSE 0 FALSE
"Chr2SNP2092" "Chr2SNP2092" FALSE 0 FALSE
"Chr2SNP2093" "Chr2SNP2093" FALSE 0 FALSE
"Chr2SNP2094" "Chr2SNP2094" FALSE 0 FALSE
"Chr2SNP2095" "Chr2SNP2095" FALSE 0 FALSE
"Chr2SNP2096" "Chr2SNP2096" FALSE 0 TRUE
"Chr2SNP2097" "Chr2SNP2097" FALSE 0 FALSE
"Chr2SNP2098" "Chr2SNP2098" FALSE 0 TRUE
"Chr2SNP2099" "Chr2SNP2099" FALSE 0 FALSE
"Chr2SNP2100" "Chr2SNP2100" FALSE 0 TRUE
"Chr2SNP2101" "Chr2SNP2101" FALSE 0 FALSE
"Chr2SNP2102" "Chr2SNP2102" FALSE 0 FALSE
"Chr2SNP2103" "Chr2SNP2103" FALSE 0 TRUE
"Chr2SNP2104" "Chr2SNP2104" FALSE 0 FALSE
"Chr2SNP2105" "Chr2SNP2105" FALSE 0 FALSE
"Chr2SNP2106" "Chr2SNP2106" FALSE 0 FALSE
"Chr2SNP2107" "Chr2SNP2107" FALSE 0 TRUE
"Chr2SNP2108" "Chr2SNP2108" FALSE 0 FALSE
"Chr2SNP2109" "Chr2SNP2109" FALSE 0 FALSE
"Chr2SNP2110" "Chr2SNP2110" FALSE 0 FALSE
"Chr2SNP2111" "Chr2SNP2111" FALSE 0 TRUE
"Chr2SNP2112" "Chr2SNP2112" FALSE 0 FALSE
"Chr2SNP2113" "Chr2SNP2113" FALSE 0 FALSE
"Chr2SNP2114" "Chr2SNP2114" FALSE 0 TRUE
"Chr2SNP2115" "Chr2SNP2115" FALSE 0 FALSE
"Chr2SNP2116" "Chr2SNP2116" FALSE 0 FALSE
"Chr2SNP2117" "Chr2SNP2117" FALSE 0 TRUE
"Chr2SNP2118" "Chr2SNP2118" FALSE 0 FALSE
"Chr2SNP2119" "Chr2SNP2119" FALSE 0 FALSE
"Chr2SNP2120" "Chr2SNP2120" FALSE 0 FALSE
"Chr2SNP2121" "Chr2SNP2121" FALSE 0 FALSE
"Chr2SNP2122" "Chr2SNP2122" FALSE 0 FALSE
"Chr2SNP2123" "Chr2SNP2123" FALSE 0 TRUE
"Chr2SNP2124" "Chr2SNP2124" FALSE 0 FALSE
"Chr2SNP2125" "Chr2SNP2125" FALSE 0 TRUE
"Chr2SNP2126" "Chr2SNP2126" FALSE 0 FALSE
"Chr2SNP2127" "Chr2SNP2127" FALSE 0 FALSE
"Chr2SNP2128" "Chr2SNP2128" FALSE 0 TRUE
"Chr2SNP2129" "Chr2SNP2129" FALSE 0 FALSE
"Chr2SNP2130" "Chr2SNP2130" FALSE 0 TRUE
"Chr2SNP2131" "Chr2SNP2131" FALSE 0 FALSE
"Chr2SNP2132" "Chr2SNP2132" FALSE 0 FALSE
"Chr2SNP2133" "Chr2SNP2133" FALSE 0 FALSE
"Chr2SNP2134" "Chr2SNP2134" FALSE 0 FALSE
"Chr2SNP2135" "Chr2SNP2135" FALSE 0 TRUE
"Chr2SNP2136" "Chr2SNP2136" FALSE 0 FALSE
"Chr2SNP2137" "Chr2SNP2137" FALSE 0 FALSE
"Chr2SNP2138" "Chr2SNP2138" FALSE 0 TRUE
"Chr2SNP2139" "Chr2SNP2139" FALSE 0 FALSE
"Chr2SNP2140" "Chr2SNP2140" FALSE 0 FALSE
"Chr2SNP2141" "Chr2SNP2141" FALSE 0 FALSE
"Chr2SNP2142" "Chr2SNP2142" FALSE 0 TRUE
"Chr2SNP2143" "Chr2SNP2143" FALSE 0 FALSE
"Chr2SNP2144" "Chr2SNP2144" FALSE 0 TRUE
"Chr2SNP2145" "Chr2SNP2145" FALSE 0 FALSE
"Chr2SNP2146" "Chr2SNP2146" TRUE 0.177131118613974 FALSE
"Chr2SNP2147" "Chr2SNP2147" FALSE 0 FALSE
"Chr2SNP2148" "Chr2SNP2148" FALSE 0 TRUE
"Chr2SNP2149" "Chr2SNP2149" FALSE 0 FALSE
"Chr2SNP2150" "Chr2SNP2150" FALSE 0 FALSE
"Chr2SNP2151" "Chr2SNP2151" FALSE 0 FALSE
"Chr2SNP2152" "Chr2SNP2152" FALSE 0 TRUE
"Chr2SNP2153" "Chr2SNP2153" FALSE 0 FALSE
"Chr2SNP2154" "Chr2SNP2154" FALSE 0 FALSE
"Chr2SNP2155" "Chr2SNP2155" FALSE 0 TRUE
"Chr2SNP2156" "Chr2SNP2156" FALSE 0 FALSE
"Chr2SNP2157" "Chr2SNP2157" TRUE 0.00324657810519405 FALSE
"Chr2SNP2158" "Chr2SNP2158" FALSE 0 FALSE
"Chr2SNP2159" "Chr2SNP2159" FALSE 0 TRUE
"Chr2SNP2160" "Chr2SNP2160" FALSE 0 FALSE
"Chr2SNP2161" "Chr2SNP2161" FALSE 0 FALSE
"Chr2SNP2162" "Chr2SNP2162" FALSE 0 FALSE
"Chr2SNP2163" "Chr2SNP2163" FALSE 0 FALSE
"Chr2SNP2164" "Chr2SNP2164" FALSE 0 FALSE
"Chr2SNP2165" "Chr2SNP2165" FALSE 0 TRUE
"Chr2SNP2166" "Chr2SNP2166" FALSE 0 FALSE
"Chr2SNP2167" "Chr2SNP2167" FALSE 0 FALSE
"Chr2SNP2168" "Chr2SNP2168" FALSE 0 TRUE
"Chr2SNP2169" "Chr2SNP2169" FALSE 0 FALSE
"Chr2SNP2170" "Chr2SNP2170" FALSE 0 FALSE
"Chr2SNP2171" "Chr2SNP2171" FALSE 0 FALSE
"Chr2SNP2172" "Chr2SNP2172" FALSE 0 FALSE
"Chr2SNP2173" "Chr2SNP2173" FALSE 0 FALSE
"Chr2SNP2174" "Chr2SNP2174" FALSE 0 FALSE
"Chr2SNP2175" "Chr2SNP2175" FALSE 0 FALSE
"Chr2SNP2176" "Chr2SNP2176" FALSE 0 TRUE
"Chr2SNP2177" "Chr2SNP2177" FALSE 0 FALSE
"Chr2SNP2178" "Chr2SNP2178" FALSE 0 FALSE
"Chr2SNP2179" "Chr2SNP2179" FALSE 0 TRUE
"Chr2SNP2180" "Chr2SNP2180" FALSE 0 FALSE
"Chr2SNP2181" "Chr2SNP2181" FALSE 0 FALSE
"Chr2SNP2182" "Chr2SNP2182" FALSE 0 FALSE
"Chr2SNP2183" "Chr2SNP2183" FALSE 0 TRUE
"Chr2SNP2184" "Chr2SNP2184" FALSE 0 FALSE
"Chr2SNP2185" "Chr2SNP2185" FALSE 0 FALSE
"Chr2SNP2186" "Chr2SNP2186" FALSE 0 FALSE
"Chr2SNP2187" "Chr2SNP2187" FALSE 0 FALSE
"Chr2SNP2188" "Chr2SNP2188" FALSE 0 TRUE
"Chr2SNP2189" "Chr2SNP2189" FALSE 0 TRUE
"Chr2SNP2190" "Chr2SNP2190" FALSE 0 FALSE
"Chr2SNP2191" "Chr2SNP2191" FALSE 0 FALSE
"Chr2SNP2192" "Chr2SNP2192" FALSE 0 FALSE
"Chr2SNP2193" "Chr2SNP2193" FALSE 0 TRUE
"Chr2SNP2194" "Chr2SNP2194" FALSE 0 FALSE
"Chr2SNP2195" "Chr2SNP2195" FALSE 0 TRUE
"Chr2SNP2196" "Chr2SNP2196" FALSE 0 FALSE
"Chr2SNP2197" "Chr2SNP2197" FALSE 0 FALSE
"Chr2SNP2198" "Chr2SNP2198" FALSE 0 FALSE
"Chr2SNP2199" "Chr2SNP2199" FALSE 0 FALSE
"Chr2SNP2200" "Chr2SNP2200" FALSE 0 FALSE
"Chr2SNP2201" "Chr2SNP2201" FALSE 0 TRUE
"Chr2SNP2202" "Chr2SNP2202" FALSE 0 FALSE
"Chr2SNP2203" "Chr2SNP2203" FALSE 0 FALSE
"Chr2SNP2204" "Chr2SNP2204" FALSE 0 TRUE
"Chr2SNP2205" "Chr2SNP2205" FALSE 0 FALSE
"Chr2SNP2206" "Chr2SNP2206" FALSE 0 TRUE
"Chr2SNP2207" "Chr2SNP2207" FALSE 0 TRUE
"Chr2SNP2208" "Chr2SNP2208" FALSE 0 FALSE
"Chr2SNP2209" "Chr2SNP2209" FALSE 0 TRUE
"Chr2SNP2210" "Chr2SNP2210" FALSE 0 FALSE
"Chr2SNP2211" "Chr2SNP2211" FALSE 0 FALSE
"Chr2SNP2212" "Chr2SNP2212" FALSE 0 FALSE
"Chr2SNP2213" "Chr2SNP2213" TRUE 0.0039027752088301 FALSE
"Chr2SNP2214" "Chr2SNP2214" FALSE 0 FALSE
"Chr2SNP2215" "Chr2SNP2215" FALSE 0 FALSE
"Chr2SNP2216" "Chr2SNP2216" FALSE 0 TRUE
"Chr2SNP2217" "Chr2SNP2217" FALSE 0 TRUE
"Chr2SNP2218" "Chr2SNP2218" FALSE 0 FALSE
"Chr2SNP2219" "Chr2SNP2219" FALSE 0 TRUE
"Chr2SNP2220" "Chr2SNP2220" FALSE 0 FALSE
"Chr2SNP2221" "Chr2SNP2221" FALSE 0 FALSE
"Chr2SNP2222" "Chr2SNP2222" FALSE 0 TRUE
"Chr2SNP2223" "Chr2SNP2223" FALSE 0 TRUE
"Chr2SNP2224" "Chr2SNP2224" FALSE 0 FALSE
"Chr2SNP2225" "Chr2SNP2225" FALSE 0 TRUE
"Chr2SNP2226" "Chr2SNP2226" FALSE 0 FALSE
"Chr2SNP2227" "Chr2SNP2227" FALSE 0 FALSE
"Chr2SNP2228" "Chr2SNP2228" FALSE 0 FALSE
"Chr2SNP2229" "Chr2SNP2229" FALSE 0 FALSE
"Chr2SNP2230" "Chr2SNP2230" FALSE 0 FALSE
"Chr2SNP2231" "Chr2SNP2231" FALSE 0 FALSE
"Chr2SNP2232" "Chr2SNP2232" FALSE 0 TRUE
"Chr2SNP2233" "Chr2SNP2233" FALSE 0 TRUE
"Chr2SNP2234" "Chr2SNP2234" FALSE 0 FALSE
"Chr2SNP2235" "Chr2SNP2235" TRUE 0.341370450158707 FALSE
"Chr2SNP2236" "Chr2SNP2236" FALSE 0 TRUE
"Chr2SNP2237" "Chr2SNP2237" FALSE 0 FALSE
"Chr2SNP2238" "Chr2SNP2238" FALSE 0 FALSE
"Chr2SNP2239" "Chr2SNP2239" FALSE 0 TRUE
"Chr2SNP2240" "Chr2SNP2240" TRUE -0.000169453851240848 FALSE
"Chr2SNP2241" "Chr2SNP2241" FALSE 0 FALSE
"Chr2SNP2242" "Chr2SNP2242" FALSE 0 TRUE
"Chr2SNP2243" "Chr2SNP2243" FALSE 0 FALSE
"Chr2SNP2244" "Chr2SNP2244" FALSE 0 FALSE
"Chr2SNP2245" "Chr2SNP2245" FALSE 0 FALSE
"Chr2SNP2246" "Chr2SNP2246" FALSE 0 FALSE
"Chr2SNP2247" "Chr2SNP2247" FALSE 0 FALSE
"Chr2SNP2248" "Chr2SNP2248" FALSE 0 TRUE
"Chr2SNP2249" "Chr2SNP2249" TRUE 0.529553048538061 FALSE
"Chr2SNP2250" "Chr2SNP2250" TRUE 0.807743262570298 FALSE
"Chr2SNP2251" "Chr2SNP2251" FALSE 0 TRUE
"Chr2SNP2252" "Chr2SNP2252" TRUE 0.121488369638645 FALSE
"Chr2SNP2253" "Chr2SNP2253" FALSE 0 TRUE
"Chr2SNP2254" "Chr2SNP2254" FALSE 0 TRUE
"Chr2SNP2255" "Chr2SNP2255" FALSE 0 FALSE
"Chr2SNP2256" "Chr2SNP2256" FALSE 0 FALSE
"Chr2SNP2257" "Chr2SNP2257" FALSE 0 FALSE
"Chr2SNP2258" "Chr2SNP2258" FALSE 0 FALSE
"Chr2SNP2259" "Chr2SNP2259" FALSE 0 FALSE
"Chr2SNP2260" "Chr2SNP2260" TRUE -0.00000109466979400023 FALSE
"Chr2SNP2261" "Chr2SNP2261" FALSE 0 FALSE
"Chr2SNP2262" "Chr2SNP2262" FALSE 0 FALSE
"Chr2SNP2263" "Chr2SNP2263" FALSE 0 TRUE
"Chr2SNP2264" "Chr2SNP2264" TRUE -0.0495709519254543 FALSE
"Chr2SNP2265" "Chr2SNP2265" FALSE 0 TRUE
"Chr2SNP2266" "Chr2SNP2266" FALSE 0 TRUE
"Chr2SNP2267" "Chr2SNP2267" FALSE 0 FALSE
"Chr2SNP2268" "Chr2SNP2268" FALSE 0 FALSE
"Chr2SNP2269" "Chr2SNP2269" TRUE 0.281212020175703 FALSE
"Chr2SNP2270" "Chr2SNP2270" FALSE 0 TRUE
"Chr2SNP2271" "Chr2SNP2271" FALSE 0 TRUE
"Chr2SNP2272" "Chr2SNP2272" FALSE 0 FALSE
"Chr2SNP2273" "Chr2SNP2273" FALSE 0 FALSE
"Chr2SNP2274" "Chr2SNP2274" FALSE 0 FALSE
"Chr2SNP2275" "Chr2SNP2275" TRUE -0.192596227752854 FALSE
"Chr2SNP2276" "Chr2SNP2276" FALSE 0 TRUE
"Chr2SNP2277" "Chr2SNP2277" TRUE 0.473319390412358 FALSE
"Chr2SNP2278" "Chr2SNP2278" FALSE 0 FALSE
"Chr2SNP2279" "Chr2SNP2279" FALSE 0 TRUE
"Chr2SNP2280" "Chr2SNP2280" FALSE 0 FALSE
"Chr2SNP2281" "Chr2SNP2281" FALSE 0 TRUE
"Chr2SNP2282" "Chr2SNP2282" FALSE 0 TRUE
"Chr2SNP2283" "Chr2SNP2283" FALSE 0 FALSE
"Chr2SNP2284" "Chr2SNP2284" FALSE 0 FALSE
"Chr2SNP2285" "Chr2SNP2285" FALSE 0 FALSE
"Chr2SNP2286" "Chr2SNP2286" FALSE 0 TRUE
"Chr2SNP2287" "Chr2SNP2287" FALSE 0 TRUE
"Chr2SNP2288" "Chr2SNP2288" FALSE 0 FALSE
"Chr2SNP2289" "Chr2SNP2289" FALSE 0 FALSE
"Chr2SNP2290" "Chr2SNP2290" FALSE 0 FALSE
"Chr2SNP2291" "Chr2SNP2291" FALSE 0 FALSE
"Chr2SNP2292" "Chr2SNP2292" FALSE 0 FALSE
"Chr2SNP2293" "Chr2SNP2293" FALSE 0 TRUE
"Chr2SNP2294" "Chr2SNP2294" TRUE -0.726013829615492 FALSE
"Chr2SNP2295" "Chr2SNP2295" TRUE 0.574940909125249 FALSE
"Chr2SNP2296" "Chr2SNP2296" FALSE 0 TRUE
"Chr2SNP2297" "Chr2SNP2297" FALSE 0 FALSE
"Chr2SNP2298" "Chr2SNP2298" TRUE -0.0211238033335097 FALSE
"Chr2SNP2299" "Chr2SNP2299" FALSE 0 TRUE
"Chr2SNP2300" "Chr2SNP2300" FALSE 0 TRUE
"Chr2SNP2301" "Chr2SNP2301" FALSE 0 FALSE
"Chr2SNP2302" "Chr2SNP2302" FALSE 0 TRUE
"Chr2SNP2303" "Chr2SNP2303" TRUE 0.190898405648741 FALSE
"Chr2SNP2304" "Chr2SNP2304" FALSE 0 FALSE
"Chr2SNP2305" "Chr2SNP2305" FALSE 0 FALSE
"Chr2SNP2306" "Chr2SNP2306" FALSE 0 TRUE
"Chr2SNP2307" "Chr2SNP2307" FALSE 0 TRUE
"Chr2SNP2308" "Chr2SNP2308" FALSE 0 TRUE
"Chr2SNP2309" "Chr2SNP2309" FALSE 0 TRUE
"Chr2SNP2310" "Chr2SNP2310" TRUE 0.166504923968796 FALSE
"Chr2SNP2311" "Chr2SNP2311" FALSE 0 TRUE
"Chr2SNP2312" "Chr2SNP2312" FALSE 0 FALSE
"Chr2SNP2313" "Chr2SNP2313" FALSE 0 FALSE
"Chr2SNP2314" "Chr2SNP2314" FALSE 0 TRUE
"Chr2SNP2315" "Chr2SNP2315" FALSE 0 FALSE
"Chr2SNP2316" "Chr2SNP2316" FALSE 0 FALSE
"Chr2SNP2317" "Chr2SNP2317" FALSE 0 FALSE
"Chr2SNP2318" "Chr2SNP2318" TRUE -1.05673478536042 FALSE
"Chr2SNP2319" "Chr2SNP2319" FALSE 0 FALSE
"Chr2SNP2320" "Chr2SNP2320" FALSE 0 TRUE
"Chr2SNP2321" "Chr2SNP2321" TRUE -0.00293907901426294 FALSE
"Chr2SNP2322" "Chr2SNP2322" FALSE 0 FALSE
"Chr2SNP2323" "Chr2SNP2323" FALSE 0 TRUE
"Chr2SNP2324" "Chr2SNP2324" FALSE 0 FALSE
"Chr2SNP2325" "Chr2SNP2325" FALSE 0 FALSE
"Chr2SNP2326" "Chr2SNP2326" FALSE 0 FALSE
"Chr2SNP2327" "Chr2SNP2327" FALSE 0 FALSE
"Chr2SNP2328" "Chr2SNP2328" FALSE 0 FALSE
"Chr2SNP2329" "Chr2SNP2329" FALSE 0 FALSE
"Chr2SNP2330" "Chr2SNP2330" FALSE 0 FALSE
"Chr2SNP2331" "Chr2SNP2331" TRUE 0.67732923489044 FALSE
"Chr2SNP2332" "Chr2SNP2332" FALSE 0 TRUE
"Chr2SNP2333" "Chr2SNP2333" FALSE 0 FALSE
"Chr2SNP2334" "Chr2SNP2334" FALSE 0 FALSE
"Chr2SNP2335" "Chr2SNP2335" TRUE 0.0192383862467381 FALSE
"Chr2SNP2336" "Chr2SNP2336" FALSE 0 FALSE
"Chr2SNP2337" "Chr2SNP2337" FALSE 0 TRUE
"Chr2SNP2338" "Chr2SNP2338" FALSE 0 FALSE
"Chr2SNP2339" "Chr2SNP2339" FALSE 0 FALSE
"Chr2SNP2340" "Chr2SNP2340" FALSE 0 TRUE
"Chr2SNP2341" "Chr2SNP2341" TRUE -0.0318161350747098 FALSE
"Chr2SNP2342" "Chr2SNP2342" FALSE 0 FALSE
"Chr2SNP2343" "Chr2SNP2343" FALSE 0 FALSE
"Chr2SNP2344" "Chr2SNP2344" FALSE 0 FALSE
"Chr2SNP2345" "Chr2SNP2345" FALSE 0 TRUE
"Chr2SNP2346" "Chr2SNP2346" TRUE -0.14011928043518 FALSE
"Chr2SNP2347" "Chr2SNP2347" FALSE 0 TRUE
"Chr2SNP2348" "Chr2SNP2348" FALSE 0 FALSE
"Chr2SNP2349" "Chr2SNP2349" FALSE 0 FALSE
"Chr2SNP2350" "Chr2SNP2350" FALSE 0 FALSE
"Chr2SNP2351" "Chr2SNP2351" FALSE 0 FALSE
"Chr2SNP2352" "Chr2SNP2352" FALSE 0 FALSE
"Chr2SNP2353" "Chr2SNP2353" FALSE 0 TRUE
"Chr2SNP2354" "Chr2SNP2354" FALSE 0 FALSE
"Chr2SNP2355" "Chr2SNP2355" FALSE 0 FALSE
"Chr2SNP2356" "Chr2SNP2356" FALSE 0 FALSE
"Chr2SNP2357" "Chr2SNP2357" FALSE 0 FALSE
"Chr2SNP2358" "Chr2SNP2358" FALSE 0 TRUE
"Chr2SNP2359" "Chr2SNP2359" FALSE 0 FALSE
"Chr2SNP2360" "Chr2SNP2360" FALSE 0 TRUE
"Chr2SNP2361" "Chr2SNP2361" FALSE 0 FALSE
"Chr2SNP2362" "Chr2SNP2362" FALSE 0 TRUE
"Chr2SNP2363" "Chr2SNP2363" TRUE -0.00701010299011772 FALSE
"Chr2SNP2364" "Chr2SNP2364" FALSE 0 TRUE
"Chr2SNP2365" "Chr2SNP2365" FALSE 0 FALSE
"Chr2SNP2366" "Chr2SNP2366" FALSE 0 TRUE
"Chr2SNP2367" "Chr2SNP2367" FALSE 0 FALSE
"Chr2SNP2368" "Chr2SNP2368" FALSE 0 FALSE
"Chr2SNP2369" "Chr2SNP2369" FALSE 0 TRUE
"Chr2SNP2370" "Chr2SNP2370" FALSE 0 FALSE
"Chr2SNP2371" "Chr2SNP2371" FALSE 0 FALSE
"Chr2SNP2372" "Chr2SNP2372" FALSE 0 FALSE
"Chr2SNP2373" "Chr2SNP2373" TRUE 0.201876766466262 FALSE
"Chr2SNP2374" "Chr2SNP2374" FALSE 0 TRUE
"Chr2SNP2375" "Chr2SNP2375" FALSE 0 FALSE
"Chr2SNP2376" "Chr2SNP2376" FALSE 0 TRUE
"Chr2SNP2377" "Chr2SNP2377" TRUE 0.0874740431108499 FALSE
"Chr2SNP2378" "Chr2SNP2378" FALSE 0 FALSE
"Chr2SNP2379" "Chr2SNP2379" FALSE 0 TRUE
"Chr2SNP2380" "Chr2SNP2380" FALSE 0 FALSE
"Chr2SNP2381" "Chr2SNP2381" FALSE 0 TRUE
"Chr2SNP2382" "Chr2SNP2382" FALSE 0 FALSE
"Chr2SNP2383" "Chr2SNP2383" FALSE 0 FALSE
"Chr2SNP2384" "Chr2SNP2384" FALSE 0 FALSE
"Chr2SNP2385" "Chr2SNP2385" TRUE 0.0164284300714111 FALSE
"Chr2SNP2386" "Chr2SNP2386" FALSE 0 TRUE
"Chr2SNP2387" "Chr2SNP2387" FALSE 0 TRUE
"Chr2SNP2388" "Chr2SNP2388" FALSE 0 FALSE
"Chr2SNP2389" "Chr2SNP2389" FALSE 0 FALSE
"Chr2SNP2390" "Chr2SNP2390" FALSE 0 TRUE
"Chr2SNP2391" "Chr2SNP2391" FALSE 0 FALSE
"Chr2SNP2392" "Chr2SNP2392" FALSE 0 TRUE
"Chr2SNP2393" "Chr2SNP2393" FALSE 0 FALSE
"Chr2SNP2394" "Chr2SNP2394" FALSE 0 FALSE
"Chr2SNP2395" "Chr2SNP2395" FALSE 0 TRUE
"Chr2SNP2396" "Chr2SNP2396" FALSE 0 FALSE
"Chr2SNP2397" "Chr2SNP2397" FALSE 0 FALSE
"Chr2SNP2398" "Chr2SNP2398" FALSE 0 TRUE
"Chr2SNP2399" "Chr2SNP2399" FALSE 0 FALSE
"Chr2SNP2400" "Chr2SNP2400" FALSE 0 FALSE
"Chr2SNP2401" "Chr2SNP2401" FALSE 0 FALSE
"Chr2SNP2402" "Chr2SNP2402" FALSE 0 TRUE
"Chr2SNP2403" "Chr2SNP2403" FALSE 0 FALSE
"Chr2SNP2404" "Chr2SNP2404" FALSE 0 FALSE
"Chr2SNP2405" "Chr2SNP2405" FALSE 0 TRUE
"Chr2SNP2406" "Chr2SNP2406" FALSE 0 FALSE
"Chr2SNP2407" "Chr2SNP2407" FALSE 0 FALSE
"Chr2SNP2408" "Chr2SNP2408" FALSE 0 FALSE
"Chr2SNP2409" "Chr2SNP2409" FALSE 0 TRUE
"Chr2SNP2410" "Chr2SNP2410" FALSE 0 FALSE
"Chr2SNP2411" "Chr2SNP2411" FALSE 0 FALSE
"Chr2SNP2412" "Chr2SNP2412" FALSE 0 FALSE
"Chr2SNP2413" "Chr2SNP2413" FALSE 0 TRUE
"Chr2SNP2414" "Chr2SNP2414" FALSE 0 FALSE
"Chr2SNP2415" "Chr2SNP2415" FALSE 0 FALSE
"Chr2SNP2416" "Chr2SNP2416" FALSE 0 FALSE
"Chr2SNP2417" "Chr2SNP2417" FALSE 0 TRUE
"Chr2SNP2418" "Chr2SNP2418" FALSE 0 FALSE
"Chr2SNP2419" "Chr2SNP2419" FALSE 0 FALSE
"Chr2SNP2420" "Chr2SNP2420" FALSE 0 TRUE
"Chr2SNP2421" "Chr2SNP2421" FALSE 0 FALSE
"Chr2SNP2422" "Chr2SNP2422" FALSE 0 FALSE
"Chr2SNP2423" "Chr2SNP2423" FALSE 0 FALSE
"Chr2SNP2424" "Chr2SNP2424" FALSE 0 FALSE
"Chr2SNP2425" "Chr2SNP2425" FALSE 0 TRUE
"Chr2SNP2426" "Chr2SNP2426" FALSE 0 FALSE
"Chr2SNP2427" "Chr2SNP2427" FALSE 0 TRUE
"Chr2SNP2428" "Chr2SNP2428" FALSE 0 FALSE
"Chr2SNP2429" "Chr2SNP2429" FALSE 0 FALSE
"Chr2SNP2430" "Chr2SNP2430" FALSE 0 FALSE
"Chr2SNP2431" "Chr2SNP2431" FALSE 0 FALSE
"Chr2SNP2432" "Chr2SNP2432" FALSE 0 FALSE
"Chr2SNP2433" "Chr2SNP2433" TRUE -0.631927015593453 FALSE
"Chr2SNP2434" "Chr2SNP2434" FALSE 0 FALSE
"Chr2SNP2435" "Chr2SNP2435" FALSE 0 FALSE
"Chr2SNP2436" "Chr2SNP2436" FALSE 0 TRUE
"Chr2SNP2437" "Chr2SNP2437" FALSE 0 FALSE
"Chr2SNP2438" "Chr2SNP2438" FALSE 0 FALSE
"Chr2SNP2439" "Chr2SNP2439" FALSE 0 TRUE
"Chr2SNP2440" "Chr2SNP2440" FALSE 0 FALSE
"Chr2SNP2441" "Chr2SNP2441" FALSE 0 FALSE
"Chr2SNP2442" "Chr2SNP2442" FALSE 0 FALSE
"Chr2SNP2443" "Chr2SNP2443" FALSE 0 FALSE
"Chr2SNP2444" "Chr2SNP2444" FALSE 0 TRUE
"Chr2SNP2445" "Chr2SNP2445" FALSE 0 FALSE
"Chr2SNP2446" "Chr2SNP2446" FALSE 0 FALSE
"Chr2SNP2447" "Chr2SNP2447" FALSE 0 TRUE
"Chr2SNP2448" "Chr2SNP2448" TRUE -0.00374634732014507 FALSE
"Chr2SNP2449" "Chr2SNP2449" FALSE 0 FALSE
"Chr2SNP2450" "Chr2SNP2450" FALSE 0 FALSE
"Chr2SNP2451" "Chr2SNP2451" FALSE 0 TRUE
"Chr2SNP2452" "Chr2SNP2452" FALSE 0 FALSE
"Chr2SNP2453" "Chr2SNP2453" FALSE 0 FALSE
"Chr2SNP2454" "Chr2SNP2454" FALSE 0 TRUE
"Chr2SNP2455" "Chr2SNP2455" FALSE 0 FALSE
"Chr2SNP2456" "Chr2SNP2456" FALSE 0 FALSE
"Chr2SNP2457" "Chr2SNP2457" TRUE 0.407456895814205 FALSE
"Chr2SNP2458" "Chr2SNP2458" FALSE 0 FALSE
"Chr2SNP2459" "Chr2SNP2459" FALSE 0 FALSE
"Chr2SNP2460" "Chr2SNP2460" FALSE 0 FALSE
"Chr2SNP2461" "Chr2SNP2461" FALSE 0 TRUE
"Chr2SNP2462" "Chr2SNP2462" FALSE 0 FALSE
"Chr2SNP2463" "Chr2SNP2463" FALSE 0 FALSE
"Chr2SNP2464" "Chr2SNP2464" FALSE 0 FALSE
"Chr2SNP2465" "Chr2SNP2465" FALSE 0 TRUE
"Chr2SNP2466" "Chr2SNP2466" FALSE 0 FALSE
"Chr2SNP2467" "Chr2SNP2467" FALSE 0 FALSE
"Chr2SNP2468" "Chr2SNP2468" FALSE 0 TRUE
"Chr2SNP2469" "Chr2SNP2469" FALSE 0 FALSE
"Chr2SNP2470" "Chr2SNP2470" FALSE 0 TRUE
"Chr2SNP2471" "Chr2SNP2471" FALSE 0 FALSE
"Chr2SNP2472" "Chr2SNP2472" FALSE 0 TRUE
"Chr2SNP2473" "Chr2SNP2473" FALSE 0 FALSE
"Chr2SNP2474" "Chr2SNP2474" FALSE 0 FALSE
"Chr2SNP2475" "Chr2SNP2475" FALSE 0 TRUE
"Chr2SNP2476" "Chr2SNP2476" FALSE 0 TRUE
"Chr2SNP2477" "Chr2SNP2477" FALSE 0 FALSE
"Chr2SNP2478" "Chr2SNP2478" FALSE 0 TRUE
"Chr2SNP2479" "Chr2SNP2479" FALSE 0 FALSE
"Chr2SNP2480" "Chr2SNP2480" TRUE 0.681838454277373 FALSE
"Chr2SNP2481" "Chr2SNP2481" FALSE 0 FALSE
"Chr2SNP2482" "Chr2SNP2482" TRUE -0.000567872353733329 FALSE
"Chr2SNP2483" "Chr2SNP2483" TRUE 0.193737569100969 FALSE
"Chr2SNP2484" "Chr2SNP2484" FALSE 0 TRUE
"Chr2SNP2485" "Chr2SNP2485" FALSE 0 FALSE
"Chr2SNP2486" "Chr2SNP2486" FALSE 0 TRUE
"Chr2SNP2487" "Chr2SNP2487" FALSE 0 FALSE
"Chr2SNP2488" "Chr2SNP2488" TRUE -0.227143049707009 FALSE
"Chr2SNP2489" "Chr2SNP2489" FALSE 0 FALSE
"Chr2SNP2490" "Chr2SNP2490" FALSE 0 FALSE
"Chr2SNP2491" "Chr2SNP2491" FALSE 0 FALSE
"Chr2SNP2492" "Chr2SNP2492" FALSE 0 FALSE
"Chr2SNP2493" "Chr2SNP2493" FALSE 0 FALSE
"Chr2SNP2494" "Chr2SNP2494" FALSE 0 TRUE
"Chr2SNP2495" "Chr2SNP2495" FALSE 0 FALSE
"Chr2SNP2496" "Chr2SNP2496" FALSE 0 FALSE
"Chr2SNP2497" "Chr2SNP2497" FALSE 0 FALSE
"Chr2SNP2498" "Chr2SNP2498" FALSE 0 TRUE
"Chr2SNP2499" "Chr2SNP2499" FALSE 0 FALSE
"Chr2SNP2500" "Chr2SNP2500" FALSE 0 FALSE
"Chr2SNP2501" "Chr2SNP2501" FALSE 0 FALSE
"Chr2SNP2502" "Chr2SNP2502" FALSE 0 TRUE
"Chr2SNP2503" "Chr2SNP2503" FALSE 0 FALSE
"Chr2SNP2504" "Chr2SNP2504" FALSE 0 TRUE
"Chr2SNP2505" "Chr2SNP2505" TRUE 0.677714474729782 FALSE
"Chr2SNP2506" "Chr2SNP2506" FALSE 0 FALSE
"Chr2SNP2507" "Chr2SNP2507" FALSE 0 TRUE
"Chr2SNP2508" "Chr2SNP2508" FALSE 0 FALSE
"Chr2SNP2509" "Chr2SNP2509" FALSE 0 FALSE
"Chr2SNP2510" "Chr2SNP2510" FALSE 0 FALSE
"Chr2SNP2511" "Chr2SNP2511" FALSE 0 FALSE
"Chr2SNP2512" "Chr2SNP2512" FALSE 0 FALSE
"Chr2SNP2513" "Chr2SNP2513" FALSE 0 TRUE
"Chr2SNP2514" "Chr2SNP2514" FALSE 0 FALSE
"Chr2SNP2515" "Chr2SNP2515" FALSE 0 TRUE
"Chr2SNP2516" "Chr2SNP2516" FALSE 0 FALSE
"Chr2SNP2517" "Chr2SNP2517" FALSE 0 FALSE
"Chr2SNP2518" "Chr2SNP2518" FALSE 0 FALSE
"Chr2SNP2519" "Chr2SNP2519" FALSE 0 TRUE
"Chr2SNP2520" "Chr2SNP2520" FALSE 0 FALSE
"Chr2SNP2521" "Chr2SNP2521" TRUE 1.23841907576657 FALSE
"Chr2SNP2522" "Chr2SNP2522" FALSE 0 TRUE
"Chr2SNP2523" "Chr2SNP2523" FALSE 0 FALSE
"Chr2SNP2524" "Chr2SNP2524" FALSE 0 FALSE
"Chr2SNP2525" "Chr2SNP2525" FALSE 0 TRUE
"Chr2SNP2526" "Chr2SNP2526" FALSE 0 FALSE
"Chr2SNP2527" "Chr2SNP2527" FALSE 0 FALSE
"Chr2SNP2528" "Chr2SNP2528" FALSE 0 TRUE
"Chr2SNP2529" "Chr2SNP2529" FALSE 0 FALSE
"Chr2SNP2530" "Chr2SNP2530" FALSE 0 FALSE
"Chr2SNP2531" "Chr2SNP2531" FALSE 0 FALSE
"Chr2SNP2532" "Chr2SNP2532" FALSE 0 FALSE
"Chr2SNP2533" "Chr2SNP2533" FALSE 0 TRUE
"Chr2SNP2534" "Chr2SNP2534" TRUE -0.0394981490346173 FALSE
"Chr2SNP2535" "Chr2SNP2535" FALSE 0 TRUE
"Chr2SNP2536" "Chr2SNP2536" FALSE 0 FALSE
"Chr2SNP2537" "Chr2SNP2537" FALSE 0 TRUE
"Chr2SNP2538" "Chr2SNP2538" FALSE 0 FALSE
"Chr2SNP2539" "Chr2SNP2539" FALSE 0 FALSE
"Chr2SNP2540" "Chr2SNP2540" FALSE 0 FALSE
"Chr2SNP2541" "Chr2SNP2541" FALSE 0 TRUE
"Chr2SNP2542" "Chr2SNP2542" FALSE 0 FALSE
"Chr2SNP2543" "Chr2SNP2543" FALSE 0 TRUE
"Chr2SNP2544" "Chr2SNP2544" FALSE 0 TRUE
"Chr2SNP2545" "Chr2SNP2545" FALSE 0 FALSE
"Chr2SNP2546" "Chr2SNP2546" TRUE 0.000713326130974934 FALSE
"Chr2SNP2547" "Chr2SNP2547" TRUE 0.239843661758166 FALSE
"Chr2SNP2548" "Chr2SNP2548" TRUE 0.103207128879018 FALSE
"Chr2SNP2549" "Chr2SNP2549" FALSE 0 TRUE
"Chr2SNP2550" "Chr2SNP2550" FALSE 0 FALSE
"Chr2SNP2551" "Chr2SNP2551" FALSE 0 FALSE
"Chr2SNP2552" "Chr2SNP2552" FALSE 0 TRUE
"Chr2SNP2553" "Chr2SNP2553" FALSE 0 FALSE
"Chr2SNP2554" "Chr2SNP2554" FALSE 0 FALSE
"Chr2SNP2555" "Chr2SNP2555" FALSE 0 TRUE
"Chr2SNP2556" "Chr2SNP2556" FALSE 0 FALSE
"Chr2SNP2557" "Chr2SNP2557" FALSE 0 FALSE
"Chr2SNP2558" "Chr2SNP2558" FALSE 0 FALSE
"Chr2SNP2559" "Chr2SNP2559" FALSE 0 TRUE
"Chr2SNP2560" "Chr2SNP2560" FALSE 0 FALSE
"Chr2SNP2561" "Chr2SNP2561" FALSE 0 TRUE
"Chr2SNP2562" "Chr2SNP2562" FALSE 0 FALSE
"Chr2SNP2563" "Chr2SNP2563" FALSE 0 FALSE
"Chr2SNP2564" "Chr2SNP2564" FALSE 0 TRUE
"Chr2SNP2565" "Chr2SNP2565" FALSE 0 TRUE
"Chr2SNP2566" "Chr2SNP2566" FALSE 0 FALSE
"Chr2SNP2567" "Chr2SNP2567" FALSE 0 TRUE
"Chr2SNP2568" "Chr2SNP2568" FALSE 0 FALSE
"Chr2SNP2569" "Chr2SNP2569" FALSE 0 FALSE
"Chr2SNP2570" "Chr2SNP2570" FALSE 0 FALSE
"Chr2SNP2571" "Chr2SNP2571" FALSE 0 FALSE
"Chr2SNP2572" "Chr2SNP2572" FALSE 0 TRUE
"Chr2SNP2573" "Chr2SNP2573" FALSE 0 FALSE
"Chr2SNP2574" "Chr2SNP2574" FALSE 0 TRUE
"Chr2SNP2575" "Chr2SNP2575" FALSE 0 TRUE
"Chr2SNP2576" "Chr2SNP2576" FALSE 0 FALSE
"Chr2SNP2577" "Chr2SNP2577" TRUE -0.0113683503321059 FALSE
"Chr2SNP2578" "Chr2SNP2578" FALSE 0 FALSE
"Chr2SNP2579" "Chr2SNP2579" FALSE 0 FALSE
"Chr2SNP2580" "Chr2SNP2580" TRUE -0.0527403347135536 FALSE
"Chr2SNP2581" "Chr2SNP2581" TRUE 0.01779389886185 FALSE
"Chr2SNP2582" "Chr2SNP2582" FALSE 0 FALSE
"Chr2SNP2583" "Chr2SNP2583" FALSE 0 TRUE
"Chr2SNP2584" "Chr2SNP2584" FALSE 0 FALSE
"Chr2SNP2585" "Chr2SNP2585" FALSE 0 TRUE
"Chr2SNP2586" "Chr2SNP2586" FALSE 0 FALSE
"Chr2SNP2587" "Chr2SNP2587" FALSE 0 TRUE
"Chr2SNP2588" "Chr2SNP2588" TRUE -0.292029371848104 FALSE
"Chr2SNP2589" "Chr2SNP2589" FALSE 0 TRUE
"Chr2SNP2590" "Chr2SNP2590" FALSE 0 FALSE
"Chr2SNP2591" "Chr2SNP2591" FALSE 0 FALSE
"Chr2SNP2592" "Chr2SNP2592" FALSE 0 FALSE
"Chr2SNP2593" "Chr2SNP2593" FALSE 0 FALSE
"Chr2SNP2594" "Chr2SNP2594" FALSE 0 FALSE
"Chr2SNP2595" "Chr2SNP2595" FALSE 0 TRUE
"Chr2SNP2596" "Chr2SNP2596" FALSE 0 FALSE
"Chr2SNP2597" "Chr2SNP2597" FALSE 0 FALSE
"Chr2SNP2598" "Chr2SNP2598" FALSE 0 TRUE
"Chr2SNP2599" "Chr2SNP2599" FALSE 0 TRUE
"Chr2SNP2600" "Chr2SNP2600" FALSE 0 FALSE
"Chr2SNP2601" "Chr2SNP2601" FALSE 0 TRUE
"Chr2SNP2602" "Chr2SNP2602" FALSE 0 FALSE
"Chr2SNP2603" "Chr2SNP2603" FALSE 0 FALSE
"Chr2SNP2604" "Chr2SNP2604" FALSE 0 FALSE
"Chr2SNP2605" "Chr2SNP2605" FALSE 0 TRUE
"Chr2SNP2606" "Chr2SNP2606" FALSE 0 FALSE
"Chr2SNP2607" "Chr2SNP2607" FALSE 0 TRUE
"Chr2SNP2608" "Chr2SNP2608" FALSE 0 FALSE
"Chr2SNP2609" "Chr2SNP2609" FALSE 0 FALSE
"Chr2SNP2610" "Chr2SNP2610" FALSE 0 TRUE
"Chr2SNP2611" "Chr2SNP2611" FALSE 0 TRUE
"Chr2SNP2612" "Chr2SNP2612" FALSE 0 FALSE
"Chr2SNP2613" "Chr2SNP2613" FALSE 0 TRUE
"Chr2SNP2614" "Chr2SNP2614" FALSE 0 FALSE
"Chr2SNP2615" "Chr2SNP2615" FALSE 0 FALSE
"Chr2SNP2616" "Chr2SNP2616" FALSE 0 FALSE
"Chr2SNP2617" "Chr2SNP2617" FALSE 0 TRUE
"Chr2SNP2618" "Chr2SNP2618" FALSE 0 FALSE
"Chr2SNP2619" "Chr2SNP2619" FALSE 0 FALSE
"Chr2SNP2620" "Chr2SNP2620" FALSE 0 TRUE
"Chr2SNP2621" "Chr2SNP2621" FALSE 0 TRUE
"Chr2SNP2622" "Chr2SNP2622" FALSE 0 FALSE
"Chr2SNP2623" "Chr2SNP2623" FALSE 0 FALSE
"Chr2SNP2624" "Chr2SNP2624" FALSE 0 FALSE
"Chr2SNP2625" "Chr2SNP2625" TRUE 0.0516249617759894 FALSE
"Chr2SNP2626" "Chr2SNP2626" FALSE 0 FALSE
"Chr2SNP2627" "Chr2SNP2627" FALSE 0 FALSE
"Chr2SNP2628" "Chr2SNP2628" FALSE 0 TRUE
"Chr2SNP2629" "Chr2SNP2629" FALSE 0 FALSE
"Chr2SNP2630" "Chr2SNP2630" FALSE 0 TRUE
"Chr2SNP2631" "Chr2SNP2631" FALSE 0 TRUE
"Chr2SNP2632" "Chr2SNP2632" FALSE 0 TRUE
"Chr2SNP2633" "Chr2SNP2633" FALSE 0 FALSE
"Chr2SNP2634" "Chr2SNP2634" FALSE 0 FALSE
"Chr2SNP2635" "Chr2SNP2635" FALSE 0 FALSE
"Chr2SNP2636" "Chr2SNP2636" FALSE 0 FALSE
"Chr2SNP2637" "Chr2SNP2637" FALSE 0 FALSE
"Chr2SNP2638" "Chr2SNP2638" FALSE 0 FALSE
"Chr2SNP2639" "Chr2SNP2639" FALSE 0 TRUE
"Chr2SNP2640" "Chr2SNP2640" FALSE 0 TRUE
"Chr2SNP2641" "Chr2SNP2641" FALSE 0 FALSE
"Chr2SNP2642" "Chr2SNP2642" FALSE 0 FALSE
"Chr2SNP2643" "Chr2SNP2643" FALSE 0 TRUE
"Chr2SNP2644" "Chr2SNP2644" FALSE 0 FALSE
"Chr2SNP2645" "Chr2SNP2645" FALSE 0 FALSE
"Chr2SNP2646" "Chr2SNP2646" FALSE 0 TRUE
"Chr2SNP2647" "Chr2SNP2647" FALSE 0 FALSE
"Chr2SNP2648" "Chr2SNP2648" FALSE 0 TRUE
"Chr2SNP2649" "Chr2SNP2649" FALSE 0 FALSE
"Chr2SNP2650" "Chr2SNP2650" FALSE 0 TRUE
"Chr2SNP2651" "Chr2SNP2651" FALSE 0 FALSE
"Chr2SNP2652" "Chr2SNP2652" TRUE -0.0533443300832991 FALSE
"Chr2SNP2653" "Chr2SNP2653" FALSE 0 FALSE
"Chr2SNP2654" "Chr2SNP2654" FALSE 0 TRUE
"Chr2SNP2655" "Chr2SNP2655" FALSE 0 FALSE
"Chr2SNP2656" "Chr2SNP2656" FALSE 0 FALSE
"Chr2SNP2657" "Chr2SNP2657" FALSE 0 TRUE
"Chr2SNP2658" "Chr2SNP2658" FALSE 0 TRUE
"Chr2SNP2659" "Chr2SNP2659" FALSE 0 TRUE
"Chr2SNP2660" "Chr2SNP2660" FALSE 0 FALSE
"Chr2SNP2661" "Chr2SNP2661" TRUE 0.178190202317212 FALSE
"Chr2SNP2662" "Chr2SNP2662" FALSE 0 TRUE
"Chr2SNP2663" "Chr2SNP2663" FALSE 0 TRUE
"Chr2SNP2664" "Chr2SNP2664" FALSE 0 FALSE
"Chr2SNP2665" "Chr2SNP2665" FALSE 0 FALSE
"Chr2SNP2666" "Chr2SNP2666" FALSE 0 FALSE
"Chr2SNP2667" "Chr2SNP2667" FALSE 0 FALSE
"Chr2SNP2668" "Chr2SNP2668" FALSE 0 FALSE
"Chr2SNP2669" "Chr2SNP2669" FALSE 0 FALSE
"Chr2SNP2670" "Chr2SNP2670" FALSE 0 TRUE
"Chr2SNP2671" "Chr2SNP2671" TRUE -0.849780485777525 FALSE
"Chr2SNP2672" "Chr2SNP2672" FALSE 0 FALSE
"Chr2SNP2673" "Chr2SNP2673" FALSE 0 FALSE
"Chr2SNP2674" "Chr2SNP2674" FALSE 0 TRUE
"Chr2SNP2675" "Chr2SNP2675" FALSE 0 FALSE
"Chr2SNP2676" "Chr2SNP2676" FALSE 0 FALSE
"Chr2SNP2677" "Chr2SNP2677" FALSE 0 TRUE
"Chr2SNP2678" "Chr2SNP2678" TRUE -0.699326366200215 FALSE
"Chr2SNP2679" "Chr2SNP2679" FALSE 0 FALSE
"Chr2SNP2680" "Chr2SNP2680" FALSE 0 FALSE
"Chr2SNP2681" "Chr2SNP2681" FALSE 0 FALSE
"Chr2SNP2682" "Chr2SNP2682" FALSE 0 TRUE
"Chr2SNP2683" "Chr2SNP2683" FALSE 0 TRUE
"Chr2SNP2684" "Chr2SNP2684" FALSE 0 FALSE
"Chr2SNP2685" "Chr2SNP2685" FALSE 0 TRUE
"Chr2SNP2686" "Chr2SNP2686" FALSE 0 FALSE
"Chr2SNP2687" "Chr2SNP2687" FALSE 0 FALSE
"Chr2SNP2688" "Chr2SNP2688" FALSE 0 FALSE
"Chr2SNP2689" "Chr2SNP2689" FALSE 0 TRUE
"Chr2SNP2690" "Chr2SNP2690" FALSE 0 FALSE
"Chr2SNP2691" "Chr2SNP2691" FALSE 0 FALSE
"Chr2SNP2692" "Chr2SNP2692" FALSE 0 TRUE
"Chr2SNP2693" "Chr2SNP2693" FALSE 0 FALSE
"Chr2SNP2694" "Chr2SNP2694" FALSE 0 FALSE
"Chr2SNP2695" "Chr2SNP2695" FALSE 0 TRUE
"Chr2SNP2696" "Chr2SNP2696" FALSE 0 FALSE
"Chr2SNP2697" "Chr2SNP2697" FALSE 0 FALSE
"Chr2SNP2698" "Chr2SNP2698" FALSE 0 FALSE
"Chr2SNP2699" "Chr2SNP2699" TRUE -0.0139211086500381 FALSE
"Chr2SNP2700" "Chr2SNP2700" FALSE 0 TRUE
"Chr2SNP2701" "Chr2SNP2701" FALSE 0 FALSE
"Chr2SNP2702" "Chr2SNP2702" FALSE 0 FALSE
"Chr2SNP2703" "Chr2SNP2703" FALSE 0 TRUE
"Chr2SNP2704" "Chr2SNP2704" FALSE 0 FALSE
"Chr2SNP2705" "Chr2SNP2705" FALSE 0 FALSE
"Chr2SNP2706" "Chr2SNP2706" TRUE -0.287949726641297 FALSE
"Chr2SNP2707" "Chr2SNP2707" FALSE 0 FALSE
"Chr2SNP2708" "Chr2SNP2708" FALSE 0 FALSE
"Chr2SNP2709" "Chr2SNP2709" FALSE 0 TRUE
"Chr2SNP2710" "Chr2SNP2710" FALSE 0 FALSE
"Chr2SNP2711" "Chr2SNP2711" FALSE 0 FALSE
"Chr2SNP2712" "Chr2SNP2712" FALSE 0 FALSE
"Chr2SNP2713" "Chr2SNP2713" FALSE 0 FALSE
"Chr2SNP2714" "Chr2SNP2714" FALSE 0 TRUE
"Chr2SNP2715" "Chr2SNP2715" TRUE 0.0156563576322804 FALSE
"Chr2SNP2716" "Chr2SNP2716" FALSE 0 FALSE
"Chr2SNP2717" "Chr2SNP2717" FALSE 0 FALSE
"Chr2SNP2718" "Chr2SNP2718" FALSE 0 FALSE
"Chr2SNP2719" "Chr2SNP2719" FALSE 0 FALSE
"Chr2SNP2720" "Chr2SNP2720" FALSE 0 TRUE
"Chr2SNP2721" "Chr2SNP2721" TRUE 0.861854232626828 FALSE
"Chr2SNP2722" "Chr2SNP2722" TRUE 2.50668859475931 FALSE
"Chr2SNP2723" "Chr2SNP2723" FALSE 0 TRUE
"Chr2SNP2724" "Chr2SNP2724" TRUE 0.269669248107034 FALSE
"Chr2SNP2725" "Chr2SNP2725" FALSE 0 FALSE
"Chr2SNP2726" "Chr2SNP2726" FALSE 0 FALSE
"Chr2SNP2727" "Chr2SNP2727" FALSE 0 TRUE
"Chr2SNP2728" "Chr2SNP2728" FALSE 0 FALSE
"Chr2SNP2729" "Chr2SNP2729" FALSE 0 FALSE
"Chr2SNP2730" "Chr2SNP2730" FALSE 0 FALSE
"Chr2SNP2731" "Chr2SNP2731" FALSE 0 FALSE
"Chr2SNP2732" "Chr2SNP2732" FALSE 0 FALSE
"Chr2SNP2733" "Chr2SNP2733" TRUE 0.00519625535884206 FALSE
"Chr2SNP2734" "Chr2SNP2734" FALSE 0 TRUE
"Chr2SNP2735" "Chr2SNP2735" TRUE 2.5371108278807 FALSE
"Chr2SNP2736" "Chr2SNP2736" TRUE -0.575460437005933 FALSE
"Chr2SNP2737" "Chr2SNP2737" FALSE 0 FALSE
"Chr2SNP2738" "Chr2SNP2738" FALSE 0 FALSE
"Chr2SNP2739" "Chr2SNP2739" TRUE -0.0910892425033258 FALSE
"Chr2SNP2740" "Chr2SNP2740" FALSE 0 FALSE
"Chr2SNP2741" "Chr2SNP2741" TRUE 0.0586797136352174 FALSE
"Chr2SNP2742" "Chr2SNP2742" FALSE 0 TRUE
"Chr2SNP2743" "Chr2SNP2743" FALSE 0 FALSE
"Chr2SNP2744" "Chr2SNP2744" FALSE 0 TRUE
"Chr2SNP2745" "Chr2SNP2745" FALSE 0 FALSE
"Chr2SNP2746" "Chr2SNP2746" FALSE 0 TRUE
"Chr2SNP2747" "Chr2SNP2747" FALSE 0 FALSE
"Chr2SNP2748" "Chr2SNP2748" FALSE 0 FALSE
"Chr2SNP2749" "Chr2SNP2749" FALSE 0 FALSE
"Chr2SNP2750" "Chr2SNP2750" FALSE 0 TRUE
"Chr2SNP2751" "Chr2SNP2751" FALSE 0 TRUE
"Chr2SNP2752" "Chr2SNP2752" FALSE 0 FALSE
"Chr2SNP2753" "Chr2SNP2753" TRUE 0.0185669315022384 FALSE
"Chr2SNP2754" "Chr2SNP2754" FALSE 0 FALSE
"Chr2SNP2755" "Chr2SNP2755" FALSE 0 TRUE
"Chr2SNP2756" "Chr2SNP2756" FALSE 0 FALSE
"Chr2SNP2757" "Chr2SNP2757" FALSE 0 FALSE
"Chr2SNP2758" "Chr2SNP2758" FALSE 0 TRUE
"Chr2SNP2759" "Chr2SNP2759" FALSE 0 FALSE
"Chr2SNP2760" "Chr2SNP2760" FALSE 0 FALSE
"Chr2SNP2761" "Chr2SNP2761" FALSE 0 TRUE
"Chr2SNP2762" "Chr2SNP2762" FALSE 0 FALSE
"Chr2SNP2763" "Chr2SNP2763" FALSE 0 TRUE
"Chr2SNP2764" "Chr2SNP2764" FALSE 0 FALSE
"Chr2SNP2765" "Chr2SNP2765" FALSE 0 FALSE
"Chr2SNP2766" "Chr2SNP2766" FALSE 0 TRUE
"Chr2SNP2767" "Chr2SNP2767" TRUE 0.137335802299043 FALSE
"Chr2SNP2768" "Chr2SNP2768" TRUE -0.284213751611967 FALSE
"Chr2SNP2769" "Chr2SNP2769" TRUE -0.961909297769351 FALSE
"Chr2SNP2770" "Chr2SNP2770" FALSE 0 FALSE
"Chr2SNP2771" "Chr2SNP2771" FALSE 0 FALSE
"Chr2SNP2772" "Chr2SNP2772" FALSE 0 TRUE
"Chr2SNP2773" "Chr2SNP2773" FALSE 0 FALSE
"Chr2SNP2774" "Chr2SNP2774" FALSE 0 FALSE
"Chr2SNP2775" "Chr2SNP2775" FALSE 0 FALSE
"Chr2SNP2776" "Chr2SNP2776" TRUE -0.00168087432397536 FALSE
"Chr2SNP2777" "Chr2SNP2777" FALSE 0 FALSE
"Chr2SNP2778" "Chr2SNP2778" FALSE 0 TRUE
"Chr2SNP2779" "Chr2SNP2779" FALSE 0 TRUE
"Chr2SNP2780" "Chr2SNP2780" FALSE 0 FALSE
"Chr2SNP2781" "Chr2SNP2781" FALSE 0 FALSE
"Chr2SNP2782" "Chr2SNP2782" FALSE 0 TRUE
"Chr2SNP2783" "Chr2SNP2783" FALSE 0 FALSE
"Chr2SNP2784" "Chr2SNP2784" FALSE 0 TRUE
"Chr2SNP2785" "Chr2SNP2785" FALSE 0 FALSE
"Chr2SNP2786" "Chr2SNP2786" FALSE 0 FALSE
"Chr2SNP2787" "Chr2SNP2787" FALSE 0 FALSE
"Chr2SNP2788" "Chr2SNP2788" FALSE 0 FALSE
"Chr2SNP2789" "Chr2SNP2789" FALSE 0 FALSE
"Chr2SNP2790" "Chr2SNP2790" FALSE 0 TRUE
"Chr2SNP2791" "Chr2SNP2791" FALSE 0 FALSE
"Chr2SNP2792" "Chr2SNP2792" FALSE 0 FALSE
"Chr2SNP2793" "Chr2SNP2793" FALSE 0 FALSE
"Chr2SNP2794" "Chr2SNP2794" FALSE 0 FALSE
"Chr2SNP2795" "Chr2SNP2795" FALSE 0 FALSE
"Chr2SNP2796" "Chr2SNP2796" FALSE 0 FALSE
"Chr2SNP2797" "Chr2SNP2797" FALSE 0 TRUE
"Chr2SNP2798" "Chr2SNP2798" FALSE 0 FALSE
"Chr2SNP2799" "Chr2SNP2799" FALSE 0 TRUE
"Chr2SNP2800" "Chr2SNP2800" FALSE 0 FALSE
"Chr2SNP2801" "Chr2SNP2801" FALSE 0 FALSE
"Chr2SNP2802" "Chr2SNP2802" FALSE 0 FALSE
"Chr2SNP2803" "Chr2SNP2803" FALSE 0 TRUE
"Chr2SNP2804" "Chr2SNP2804" FALSE 0 FALSE
"Chr2SNP2805" "Chr2SNP2805" FALSE 0 FALSE
"Chr2SNP2806" "Chr2SNP2806" FALSE 0 TRUE
"Chr2SNP2807" "Chr2SNP2807" FALSE 0 FALSE
"Chr2SNP2808" "Chr2SNP2808" FALSE 0 TRUE
"Chr2SNP2809" "Chr2SNP2809" FALSE 0 FALSE
"Chr2SNP2810" "Chr2SNP2810" FALSE 0 FALSE
"Chr2SNP2811" "Chr2SNP2811" FALSE 0 TRUE
"Chr2SNP2812" "Chr2SNP2812" FALSE 0 FALSE
"Chr2SNP2813" "Chr2SNP2813" FALSE 0 FALSE
"Chr2SNP2814" "Chr2SNP2814" FALSE 0 FALSE
"Chr2SNP2815" "Chr2SNP2815" TRUE -0.493295513167434 FALSE
"Chr2SNP2816" "Chr2SNP2816" FALSE 0 TRUE
"Chr2SNP2817" "Chr2SNP2817" FALSE 0 FALSE
"Chr2SNP2818" "Chr2SNP2818" FALSE 0 FALSE
"Chr2SNP2819" "Chr2SNP2819" TRUE 0.126866599841435 FALSE
"Chr2SNP2820" "Chr2SNP2820" FALSE 0 TRUE
"Chr2SNP2821" "Chr2SNP2821" FALSE 0 FALSE
"Chr2SNP2822" "Chr2SNP2822" FALSE 0 TRUE
"Chr2SNP2823" "Chr2SNP2823" FALSE 0 FALSE
"Chr2SNP2824" "Chr2SNP2824" FALSE 0 FALSE
"Chr2SNP2825" "Chr2SNP2825" FALSE 0 FALSE
"Chr2SNP2826" "Chr2SNP2826" FALSE 0 FALSE
"Chr2SNP2827" "Chr2SNP2827" FALSE 0 FALSE
"Chr2SNP2828" "Chr2SNP2828" FALSE 0 FALSE
"Chr2SNP2829" "Chr2SNP2829" FALSE 0 FALSE
"Chr2SNP2830" "Chr2SNP2830" FALSE 0 TRUE
"Chr2SNP2831" "Chr2SNP2831" FALSE 0 FALSE
"Chr2SNP2832" "Chr2SNP2832" FALSE 0 FALSE
"Chr2SNP2833" "Chr2SNP2833" TRUE -0.199420725417173 FALSE
"Chr2SNP2834" "Chr2SNP2834" FALSE 0 FALSE
"Chr2SNP2835" "Chr2SNP2835" FALSE 0 FALSE
"Chr2SNP2836" "Chr2SNP2836" FALSE 0 FALSE
"Chr2SNP2837" "Chr2SNP2837" FALSE 0 FALSE
"Chr2SNP2838" "Chr2SNP2838" FALSE 0 FALSE
"Chr2SNP2839" "Chr2SNP2839" FALSE 0 FALSE
"Chr2SNP2840" "Chr2SNP2840" FALSE 0 TRUE
"Chr2SNP2841" "Chr2SNP2841" TRUE 0.0493560314003531 FALSE
"Chr2SNP2842" "Chr2SNP2842" FALSE 0 FALSE
"Chr2SNP2843" "Chr2SNP2843" FALSE 0 TRUE
"Chr2SNP2844" "Chr2SNP2844" TRUE -0.0759090591494885 FALSE
"Chr2SNP2845" "Chr2SNP2845" FALSE 0 TRUE
"Chr2SNP2846" "Chr2SNP2846" FALSE 0 FALSE
"Chr2SNP2847" "Chr2SNP2847" FALSE 0 TRUE
"Chr2SNP2848" "Chr2SNP2848" FALSE 0 FALSE
"Chr2SNP2849" "Chr2SNP2849" TRUE 0.203500091097955 FALSE
"Chr2SNP2850" "Chr2SNP2850" FALSE 0 FALSE
"Chr2SNP2851" "Chr2SNP2851" FALSE 0 FALSE
"Chr2SNP2852" "Chr2SNP2852" FALSE 0 FALSE
"Chr2SNP2853" "Chr2SNP2853" FALSE 0 FALSE
"Chr2SNP2854" "Chr2SNP2854" FALSE 0 FALSE
"Chr2SNP2855" "Chr2SNP2855" FALSE 0 FALSE
"Chr2SNP2856" "Chr2SNP2856" FALSE 0 FALSE
"Chr2SNP2857" "Chr2SNP2857" FALSE 0 FALSE
"Chr2SNP2858" "Chr2SNP2858" FALSE 0 FALSE
"Chr2SNP2859" "Chr2SNP2859" FALSE 0 TRUE
"Chr2SNP2860" "Chr2SNP2860" FALSE 0 FALSE
"Chr2SNP2861" "Chr2SNP2861" FALSE 0 FALSE
"Chr2SNP2862" "Chr2SNP2862" TRUE -0.285737466412799 FALSE
"Chr2SNP2863" "Chr2SNP2863" FALSE 0 TRUE
"Chr2SNP2864" "Chr2SNP2864" FALSE 0 FALSE
"Chr2SNP2865" "Chr2SNP2865" TRUE 0.00269183600461064 FALSE
"Chr2SNP2866" "Chr2SNP2866" FALSE 0 TRUE
"Chr2SNP2867" "Chr2SNP2867" FALSE 0 FALSE
"Chr2SNP2868" "Chr2SNP2868" FALSE 0 FALSE
"Chr2SNP2869" "Chr2SNP2869" FALSE 0 TRUE
"Chr2SNP2870" "Chr2SNP2870" FALSE 0 FALSE
"Chr2SNP2871" "Chr2SNP2871" FALSE 0 FALSE
"Chr2SNP2872" "Chr2SNP2872" FALSE 0 FALSE
"Chr2SNP2873" "Chr2SNP2873" TRUE 0.137420115409159 FALSE
"Chr2SNP2874" "Chr2SNP2874" FALSE 0 FALSE
"Chr2SNP2875" "Chr2SNP2875" FALSE 0 TRUE
"Chr2SNP2876" "Chr2SNP2876" FALSE 0 FALSE
"Chr2SNP2877" "Chr2SNP2877" FALSE 0 FALSE
"Chr2SNP2878" "Chr2SNP2878" FALSE 0 TRUE
"Chr2SNP2879" "Chr2SNP2879" FALSE 0 FALSE
"Chr2SNP2880" "Chr2SNP2880" TRUE 0.65584924486241 FALSE
"Chr2SNP2881" "Chr2SNP2881" FALSE 0 FALSE
"Chr2SNP2882" "Chr2SNP2882" FALSE 0 FALSE
"Chr2SNP2883" "Chr2SNP2883" FALSE 0 TRUE
"Chr2SNP2884" "Chr2SNP2884" FALSE 0 FALSE
"Chr2SNP2885" "Chr2SNP2885" FALSE 0 FALSE
"Chr2SNP2886" "Chr2SNP2886" FALSE 0 TRUE
"Chr2SNP2887" "Chr2SNP2887" FALSE 0 TRUE
"Chr2SNP2888" "Chr2SNP2888" FALSE 0 FALSE
"Chr2SNP2889" "Chr2SNP2889" FALSE 0 TRUE
"Chr2SNP2890" "Chr2SNP2890" FALSE 0 TRUE
"Chr2SNP2891" "Chr2SNP2891" FALSE 0 FALSE
"Chr2SNP2892" "Chr2SNP2892" TRUE -1.73255474342502 FALSE
"Chr2SNP2893" "Chr2SNP2893" FALSE 0 TRUE
"Chr2SNP2894" "Chr2SNP2894" FALSE 0 FALSE
"Chr2SNP2895" "Chr2SNP2895" FALSE 0 FALSE
"Chr2SNP2896" "Chr2SNP2896" FALSE 0 TRUE
"Chr2SNP2897" "Chr2SNP2897" FALSE 0 FALSE
"Chr2SNP2898" "Chr2SNP2898" FALSE 0 FALSE
"Chr2SNP2899" "Chr2SNP2899" FALSE 0 TRUE
"Chr2SNP2900" "Chr2SNP2900" FALSE 0 FALSE
"Chr2SNP2901" "Chr2SNP2901" FALSE 0 FALSE
"Chr2SNP2902" "Chr2SNP2902" FALSE 0 FALSE
"Chr2SNP2903" "Chr2SNP2903" FALSE 0 FALSE
"Chr2SNP2904" "Chr2SNP2904" FALSE 0 TRUE
"Chr2SNP2905" "Chr2SNP2905" FALSE 0 FALSE
"Chr2SNP2906" "Chr2SNP2906" TRUE 0.119791517580094 FALSE
"Chr2SNP2907" "Chr2SNP2907" FALSE 0 TRUE
"Chr2SNP2908" "Chr2SNP2908" FALSE 0 FALSE
"Chr2SNP2909" "Chr2SNP2909" FALSE 0 TRUE
"Chr2SNP2910" "Chr2SNP2910" FALSE 0 FALSE
"Chr2SNP2911" "Chr2SNP2911" FALSE 0 TRUE
"Chr2SNP2912" "Chr2SNP2912" FALSE 0 TRUE
"Chr2SNP2913" "Chr2SNP2913" FALSE 0 FALSE
"Chr2SNP2914" "Chr2SNP2914" FALSE 0 FALSE
"Chr2SNP2915" "Chr2SNP2915" FALSE 0 FALSE
"Chr2SNP2916" "Chr2SNP2916" FALSE 0 FALSE
"Chr2SNP2917" "Chr2SNP2917" FALSE 0 FALSE
"Chr2SNP2918" "Chr2SNP2918" FALSE 0 TRUE
"Chr2SNP2919" "Chr2SNP2919" FALSE 0 FALSE
"Chr2SNP2920" "Chr2SNP2920" FALSE 0 FALSE
"Chr2SNP2921" "Chr2SNP2921" FALSE 0 FALSE
"Chr2SNP2922" "Chr2SNP2922" FALSE 0 FALSE
"Chr2SNP2923" "Chr2SNP2923" FALSE 0 FALSE
"Chr2SNP2924" "Chr2SNP2924" FALSE 0 FALSE
"Chr2SNP2925" "Chr2SNP2925" FALSE 0 FALSE
"Chr2SNP2926" "Chr2SNP2926" FALSE 0 FALSE
"Chr2SNP2927" "Chr2SNP2927" FALSE 0 TRUE
"Chr2SNP2928" "Chr2SNP2928" FALSE 0 FALSE
"Chr2SNP2929" "Chr2SNP2929" FALSE 0 FALSE
"Chr2SNP2930" "Chr2SNP2930" FALSE 0 FALSE
"Chr2SNP2931" "Chr2SNP2931" FALSE 0 TRUE
"Chr2SNP2932" "Chr2SNP2932" FALSE 0 FALSE
"Chr2SNP2933" "Chr2SNP2933" FALSE 0 FALSE
"Chr2SNP2934" "Chr2SNP2934" FALSE 0 TRUE
"Chr2SNP2935" "Chr2SNP2935" FALSE 0 FALSE
"Chr2SNP2936" "Chr2SNP2936" TRUE 0.0567673514950393 FALSE
"Chr2SNP2937" "Chr2SNP2937" FALSE 0 TRUE
"Chr2SNP2938" "Chr2SNP2938" FALSE 0 FALSE
"Chr2SNP2939" "Chr2SNP2939" FALSE 0 FALSE
"Chr2SNP2940" "Chr2SNP2940" FALSE 0 FALSE
"Chr2SNP2941" "Chr2SNP2941" TRUE 0.552401532358753 FALSE
"Chr2SNP2942" "Chr2SNP2942" FALSE 0 FALSE
"Chr2SNP2943" "Chr2SNP2943" FALSE 0 TRUE
"Chr2SNP2944" "Chr2SNP2944" FALSE 0 FALSE
"Chr2SNP2945" "Chr2SNP2945" FALSE 0 FALSE
"Chr2SNP2946" "Chr2SNP2946" FALSE 0 FALSE
"Chr2SNP2947" "Chr2SNP2947" FALSE 0 FALSE
"Chr2SNP2948" "Chr2SNP2948" FALSE 0 TRUE
"Chr2SNP2949" "Chr2SNP2949" FALSE 0 TRUE
"Chr2SNP2950" "Chr2SNP2950" TRUE 0.267285277176194 FALSE
"Chr2SNP2951" "Chr2SNP2951" FALSE 0 FALSE
"Chr2SNP2952" "Chr2SNP2952" FALSE 0 TRUE
"Chr2SNP2953" "Chr2SNP2953" FALSE 0 TRUE
"Chr2SNP2954" "Chr2SNP2954" FALSE 0 FALSE
"Chr2SNP2955" "Chr2SNP2955" TRUE -0.00173812531317666 FALSE
"Chr2SNP2956" "Chr2SNP2956" FALSE 0 FALSE
"Chr2SNP2957" "Chr2SNP2957" FALSE 0 FALSE
"Chr2SNP2958" "Chr2SNP2958" FALSE 0 TRUE
"Chr2SNP2959" "Chr2SNP2959" FALSE 0 TRUE
"Chr2SNP2960" "Chr2SNP2960" FALSE 0 FALSE
"Chr2SNP2961" "Chr2SNP2961" FALSE 0 FALSE
"Chr2SNP2962" "Chr2SNP2962" FALSE 0 FALSE
"Chr2SNP2963" "Chr2SNP2963" FALSE 0 FALSE
"Chr2SNP2964" "Chr2SNP2964" FALSE 0 TRUE
"Chr2SNP2965" "Chr2SNP2965" FALSE 0 TRUE
"Chr2SNP2966" "Chr2SNP2966" FALSE 0 FALSE
"Chr2SNP2967" "Chr2SNP2967" FALSE 0 FALSE
"Chr2SNP2968" "Chr2SNP2968" FALSE 0 FALSE
"Chr2SNP2969" "Chr2SNP2969" FALSE 0 FALSE
"Chr2SNP2970" "Chr2SNP2970" FALSE 0 FALSE
"Chr2SNP2971" "Chr2SNP2971" FALSE 0 FALSE
"Chr2SNP2972" "Chr2SNP2972" FALSE 0 FALSE
"Chr2SNP2973" "Chr2SNP2973" FALSE 0 FALSE
"Chr2SNP2974" "Chr2SNP2974" FALSE 0 TRUE
"Chr2SNP2975" "Chr2SNP2975" FALSE 0 FALSE
"Chr2SNP2976" "Chr2SNP2976" FALSE 0 TRUE
"Chr2SNP2977" "Chr2SNP2977" FALSE 0 FALSE
"Chr2SNP2978" "Chr2SNP2978" FALSE 0 FALSE
"Chr2SNP2979" "Chr2SNP2979" FALSE 0 FALSE
"Chr2SNP2980" "Chr2SNP2980" FALSE 0 TRUE
"Chr2SNP2981" "Chr2SNP2981" FALSE 0 TRUE
"Chr2SNP2982" "Chr2SNP2982" TRUE -0.0922101447984108 FALSE
"Chr2SNP2983" "Chr2SNP2983" TRUE 0.00237732430975324 FALSE
"Chr2SNP2984" "Chr2SNP2984" FALSE 0 TRUE
"Chr2SNP2985" "Chr2SNP2985" FALSE 0 FALSE
"Chr2SNP2986" "Chr2SNP2986" TRUE -0.000435252881802492 FALSE
"Chr2SNP2987" "Chr2SNP2987" FALSE 0 FALSE
"Chr2SNP2988" "Chr2SNP2988" FALSE 0 FALSE
"Chr2SNP2989" "Chr2SNP2989" FALSE 0 TRUE
"Chr2SNP2990" "Chr2SNP2990" TRUE -0.00261185706906067 FALSE
"Chr2SNP2991" "Chr2SNP2991" FALSE 0 TRUE
"Chr2SNP2992" "Chr2SNP2992" FALSE 0 FALSE
"Chr2SNP2993" "Chr2SNP2993" TRUE -0.000031125349928552 FALSE
"Chr2SNP2994" "Chr2SNP2994" FALSE 0 FALSE
"Chr2SNP2995" "Chr2SNP2995" FALSE 0 TRUE
"Chr2SNP2996" "Chr2SNP2996" FALSE 0 FALSE
"Chr2SNP2997" "Chr2SNP2997" FALSE 0 TRUE
"Chr2SNP2998" "Chr2SNP2998" TRUE -0.29414053254419 FALSE
"Chr2SNP2999" "Chr2SNP2999" FALSE 0 FALSE
"Chr2SNP3000" "Chr2SNP3000" FALSE 0 FALSE
"Chr2SNP3001" "Chr2SNP3001" FALSE 0 FALSE
"Chr2SNP3002" "Chr2SNP3002" FALSE 0 FALSE
"Chr2SNP3003" "Chr2SNP3003" FALSE 0 TRUE
"Chr2SNP3004" "Chr2SNP3004" FALSE 0 TRUE
"Chr2SNP3005" "Chr2SNP3005" FALSE 0 FALSE
"Chr2SNP3006" "Chr2SNP3006" FALSE 0 FALSE
"Chr2SNP3007" "Chr2SNP3007" FALSE 0 FALSE
"Chr2SNP3008" "Chr2SNP3008" FALSE 0 FALSE
"Chr2SNP3009" "Chr2SNP3009" FALSE 0 FALSE
"Chr2SNP3010" "Chr2SNP3010" FALSE 0 FALSE
"Chr2SNP3011" "Chr2SNP3011" FALSE 0 TRUE
"Chr2SNP3012" "Chr2SNP3012" TRUE 0.706833376461865 FALSE
"Chr2SNP3013" "Chr2SNP3013" FALSE 0 TRUE
"Chr2SNP3014" "Chr2SNP3014" FALSE 0 TRUE
"Chr2SNP3015" "Chr2SNP3015" FALSE 0 FALSE
"Chr2SNP3016" "Chr2SNP3016" FALSE 0 FALSE
"Chr2SNP3017" "Chr2SNP3017" FALSE 0 FALSE
"Chr2SNP3018" "Chr2SNP3018" TRUE -0.319148557454479 FALSE
"Chr2SNP3019" "Chr2SNP3019" FALSE 0 TRUE
"Chr2SNP3020" "Chr2SNP3020" FALSE 0 FALSE
"Chr2SNP3021" "Chr2SNP3021" FALSE 0 FALSE
"Chr2SNP3022" "Chr2SNP3022" FALSE 0 TRUE
"Chr2SNP3023" "Chr2SNP3023" FALSE 0 FALSE
"Chr2SNP3024" "Chr2SNP3024" FALSE 0 FALSE
"Chr2SNP3025" "Chr2SNP3025" TRUE -0.239048162231758 FALSE
"Chr2SNP3026" "Chr2SNP3026" TRUE -0.0912033582123483 FALSE
"Chr2SNP3027" "Chr2SNP3027" FALSE 0 FALSE
"Chr2SNP3028" "Chr2SNP3028" FALSE 0 FALSE
"Chr2SNP3029" "Chr2SNP3029" FALSE 0 FALSE
"Chr2SNP3030" "Chr2SNP3030" TRUE 0.347327995021573 FALSE
"Chr2SNP3031" "Chr2SNP3031" FALSE 0 TRUE
"Chr2SNP3032" "Chr2SNP3032" FALSE 0 FALSE
"Chr2SNP3033" "Chr2SNP3033" FALSE 0 FALSE
"Chr2SNP3034" "Chr2SNP3034" FALSE 0 TRUE
"Chr2SNP3035" "Chr2SNP3035" FALSE 0 FALSE
"Chr2SNP3036" "Chr2SNP3036" FALSE 0 FALSE
"Chr2SNP3037" "Chr2SNP3037" FALSE 0 FALSE
"Chr2SNP3038" "Chr2SNP3038" FALSE 0 FALSE
"Chr2SNP3039" "Chr2SNP3039" FALSE 0 TRUE
"Chr2SNP3040" "Chr2SNP3040" TRUE 0.000905081949246517 FALSE
"Chr2SNP3041" "Chr2SNP3041" FALSE 0 FALSE
"Chr2SNP3042" "Chr2SNP3042" FALSE 0 TRUE
"Chr2SNP3043" "Chr2SNP3043" FALSE 0 FALSE
"Chr2SNP3044" "Chr2SNP3044" FALSE 0 FALSE
"Chr2SNP3045" "Chr2SNP3045" FALSE 0 FALSE
"Chr2SNP3046" "Chr2SNP3046" FALSE 0 TRUE
"Chr2SNP3047" "Chr2SNP3047" FALSE 0 FALSE
"Chr2SNP3048" "Chr2SNP3048" FALSE 0 TRUE
"Chr2SNP3049" "Chr2SNP3049" FALSE 0 FALSE
"Chr2SNP3050" "Chr2SNP3050" FALSE 0 FALSE
"Chr2SNP3051" "Chr2SNP3051" FALSE 0 FALSE
"Chr2SNP3052" "Chr2SNP3052" FALSE 0 FALSE
"Chr2SNP3053" "Chr2SNP3053" FALSE 0 TRUE
"Chr2SNP3054" "Chr2SNP3054" FALSE 0 TRUE
"Chr2SNP3055" "Chr2SNP3055" FALSE 0 TRUE
"Chr2SNP3056" "Chr2SNP3056" FALSE 0 TRUE
"Chr2SNP3057" "Chr2SNP3057" FALSE 0 FALSE
"Chr2SNP3058" "Chr2SNP3058" FALSE 0 FALSE
"Chr2SNP3059" "Chr2SNP3059" FALSE 0 TRUE
"Chr2SNP3060" "Chr2SNP3060" FALSE 0 FALSE
"Chr2SNP3061" "Chr2SNP3061" FALSE 0 FALSE
"Chr2SNP3062" "Chr2SNP3062" FALSE 0 TRUE
"Chr2SNP3063" "Chr2SNP3063" FALSE 0 FALSE
"Chr2SNP3064" "Chr2SNP3064" FALSE 0 TRUE
"Chr2SNP3065" "Chr2SNP3065" FALSE 0 FALSE
"Chr2SNP3066" "Chr2SNP3066" FALSE 0 FALSE
"Chr2SNP3067" "Chr2SNP3067" FALSE 0 TRUE
"Chr2SNP3068" "Chr2SNP3068" FALSE 0 TRUE
"Chr2SNP3069" "Chr2SNP3069" FALSE 0 FALSE
"Chr2SNP3070" "Chr2SNP3070" FALSE 0 TRUE
"Chr2SNP3071" "Chr2SNP3071" FALSE 0 FALSE
"Chr2SNP3072" "Chr2SNP3072" FALSE 0 FALSE
"Chr2SNP3073" "Chr2SNP3073" FALSE 0 FALSE
"Chr2SNP3074" "Chr2SNP3074" FALSE 0 FALSE
"Chr2SNP3075" "Chr2SNP3075" FALSE 0 FALSE
"Chr2SNP3076" "Chr2SNP3076" FALSE 0 TRUE
"Chr2SNP3077" "Chr2SNP3077" FALSE 0 FALSE
"Chr2SNP3078" "Chr2SNP3078" FALSE 0 FALSE
"Chr2SNP3079" "Chr2SNP3079" FALSE 0 FALSE
"Chr2SNP3080" "Chr2SNP3080" FALSE 0 FALSE
"Chr2SNP3081" "Chr2SNP3081" FALSE 0 FALSE
"Chr2SNP3082" "Chr2SNP3082" FALSE 0 TRUE
"Chr2SNP3083" "Chr2SNP3083" FALSE 0 FALSE
"Chr2SNP3084" "Chr2SNP3084" FALSE 0 TRUE
"Chr2SNP3085" "Chr2SNP3085" FALSE 0 FALSE
"Chr2SNP3086" "Chr2SNP3086" FALSE 0 FALSE
"Chr2SNP3087" "Chr2SNP3087" FALSE 0 FALSE
"Chr2SNP3088" "Chr2SNP3088" FALSE 0 FALSE
"Chr2SNP3089" "Chr2SNP3089" FALSE 0 TRUE
"Chr2SNP3090" "Chr2SNP3090" FALSE 0 FALSE
"Chr2SNP3091" "Chr2SNP3091" FALSE 0 FALSE
"Chr2SNP3092" "Chr2SNP3092" FALSE 0 FALSE
"Chr2SNP3093" "Chr2SNP3093" FALSE 0 FALSE
"Chr2SNP3094" "Chr2SNP3094" FALSE 0 TRUE
"Chr2SNP3095" "Chr2SNP3095" FALSE 0 FALSE
"Chr2SNP3096" "Chr2SNP3096" FALSE 0 TRUE
"Chr2SNP3097" "Chr2SNP3097" FALSE 0 FALSE
"Chr2SNP3098" "Chr2SNP3098" FALSE 0 FALSE
"Chr2SNP3099" "Chr2SNP3099" FALSE 0 TRUE
"Chr2SNP3100" "Chr2SNP3100" FALSE 0 FALSE
"Chr2SNP3101" "Chr2SNP3101" FALSE 0 TRUE
"Chr2SNP3102" "Chr2SNP3102" FALSE 0 FALSE
"Chr2SNP3103" "Chr2SNP3103" FALSE 0 FALSE
"Chr2SNP3104" "Chr2SNP3104" TRUE 0.0799673691379167 FALSE
"Chr2SNP3105" "Chr2SNP3105" FALSE 0 FALSE
"Chr2SNP3106" "Chr2SNP3106" FALSE 0 TRUE
"Chr2SNP3107" "Chr2SNP3107" FALSE 0 FALSE
"Chr2SNP3108" "Chr2SNP3108" FALSE 0 FALSE
"Chr2SNP3109" "Chr2SNP3109" FALSE 0 TRUE
"Chr2SNP3110" "Chr2SNP3110" FALSE 0 FALSE
"Chr2SNP3111" "Chr2SNP3111" FALSE 0 TRUE
"Chr2SNP3112" "Chr2SNP3112" TRUE -0.00133688996662271 FALSE
"Chr2SNP3113" "Chr2SNP3113" FALSE 0 TRUE
"Chr2SNP3114" "Chr2SNP3114" FALSE 0 FALSE
"Chr2SNP3115" "Chr2SNP3115" FALSE 0 FALSE
"Chr2SNP3116" "Chr2SNP3116" FALSE 0 FALSE
"Chr2SNP3117" "Chr2SNP3117" FALSE 0 TRUE
"Chr2SNP3118" "Chr2SNP3118" FALSE 0 FALSE
"Chr2SNP3119" "Chr2SNP3119" FALSE 0 FALSE
"Chr2SNP3120" "Chr2SNP3120" FALSE 0 TRUE
"Chr2SNP3121" "Chr2SNP3121" FALSE 0 FALSE
"Chr2SNP3122" "Chr2SNP3122" FALSE 0 FALSE
"Chr2SNP3123" "Chr2SNP3123" FALSE 0 FALSE
"Chr2SNP3124" "Chr2SNP3124" FALSE 0 FALSE
"Chr2SNP3125" "Chr2SNP3125" FALSE 0 TRUE
"Chr2SNP3126" "Chr2SNP3126" FALSE 0 FALSE
"Chr2SNP3127" "Chr2SNP3127" FALSE 0 FALSE
"Chr2SNP3128" "Chr2SNP3128" FALSE 0 FALSE
"Chr2SNP3129" "Chr2SNP3129" FALSE 0 FALSE
"Chr2SNP3130" "Chr2SNP3130" FALSE 0 FALSE
"Chr2SNP3131" "Chr2SNP3131" FALSE 0 FALSE
"Chr2SNP3132" "Chr2SNP3132" FALSE 0 TRUE
"Chr2SNP3133" "Chr2SNP3133" FALSE 0 FALSE
"Chr2SNP3134" "Chr2SNP3134" FALSE 0 TRUE
"Chr2SNP3135" "Chr2SNP3135" FALSE 0 FALSE
"Chr2SNP3136" "Chr2SNP3136" TRUE -0.156967641529732 FALSE
"Chr2SNP3137" "Chr2SNP3137" FALSE 0 FALSE
"Chr2SNP3138" "Chr2SNP3138" FALSE 0 TRUE
"Chr2SNP3139" "Chr2SNP3139" TRUE 0.562763562793127 FALSE
"Chr2SNP3140" "Chr2SNP3140" FALSE 0 TRUE
"Chr2SNP3141" "Chr2SNP3141" TRUE -0.00665090580551975 FALSE
"Chr2SNP3142" "Chr2SNP3142" FALSE 0 FALSE
"Chr2SNP3143" "Chr2SNP3143" FALSE 0 FALSE
"Chr2SNP3144" "Chr2SNP3144" FALSE 0 FALSE
"Chr2SNP3145" "Chr2SNP3145" TRUE -2.30858083629898 FALSE
"Chr2SNP3146" "Chr2SNP3146" FALSE 0 TRUE
"Chr2SNP3147" "Chr2SNP3147" TRUE -0.00795362253090531 FALSE
"Chr2SNP3148" "Chr2SNP3148" FALSE 0 TRUE
"Chr2SNP3149" "Chr2SNP3149" FALSE 0 TRUE
"Chr2SNP3150" "Chr2SNP3150" FALSE 0 TRUE
"Chr2SNP3151" "Chr2SNP3151" FALSE 0 FALSE
"Chr2SNP3152" "Chr2SNP3152" FALSE 0 FALSE
"Chr2SNP3153" "Chr2SNP3153" FALSE 0 FALSE
"Chr2SNP3154" "Chr2SNP3154" FALSE 0 FALSE
"Chr2SNP3155" "Chr2SNP3155" FALSE 0 TRUE
"Chr2SNP3156" "Chr2SNP3156" FALSE 0 FALSE
"Chr2SNP3157" "Chr2SNP3157" FALSE 0 TRUE
"Chr2SNP3158" "Chr2SNP3158" TRUE -0.0327784168708638 FALSE
"Chr2SNP3159" "Chr2SNP3159" FALSE 0 FALSE
"Chr2SNP3160" "Chr2SNP3160" FALSE 0 TRUE
"Chr2SNP3161" "Chr2SNP3161" FALSE 0 TRUE
"Chr2SNP3162" "Chr2SNP3162" FALSE 0 FALSE
"Chr2SNP3163" "Chr2SNP3163" FALSE 0 FALSE
"Chr2SNP3164" "Chr2SNP3164" FALSE 0 TRUE
"Chr2SNP3165" "Chr2SNP3165" FALSE 0 FALSE
"Chr2SNP3166" "Chr2SNP3166" TRUE 0.218237765428495 FALSE
"Chr2SNP3167" "Chr2SNP3167" FALSE 0 FALSE
"Chr2SNP3168" "Chr2SNP3168" FALSE 0 TRUE
"Chr2SNP3169" "Chr2SNP3169" FALSE 0 FALSE
"Chr2SNP3170" "Chr2SNP3170" FALSE 0 FALSE
"Chr2SNP3171" "Chr2SNP3171" FALSE 0 FALSE
"Chr2SNP3172" "Chr2SNP3172" FALSE 0 FALSE
"Chr2SNP3173" "Chr2SNP3173" FALSE 0 TRUE
"Chr2SNP3174" "Chr2SNP3174" FALSE 0 FALSE
"Chr2SNP3175" "Chr2SNP3175" FALSE 0 FALSE
"Chr2SNP3176" "Chr2SNP3176" FALSE 0 FALSE
"Chr2SNP3177" "Chr2SNP3177" FALSE 0 FALSE
"Chr2SNP3178" "Chr2SNP3178" FALSE 0 TRUE
"Chr2SNP3179" "Chr2SNP3179" FALSE 0 FALSE
"Chr2SNP3180" "Chr2SNP3180" FALSE 0 FALSE
"Chr2SNP3181" "Chr2SNP3181" FALSE 0 FALSE
"Chr2SNP3182" "Chr2SNP3182" FALSE 0 FALSE
"Chr2SNP3183" "Chr2SNP3183" FALSE 0 FALSE
"Chr2SNP3184" "Chr2SNP3184" FALSE 0 FALSE
"Chr2SNP3185" "Chr2SNP3185" FALSE 0 FALSE
"Chr2SNP3186" "Chr2SNP3186" FALSE 0 FALSE
"Chr2SNP3187" "Chr2SNP3187" FALSE 0 TRUE
"Chr2SNP3188" "Chr2SNP3188" FALSE 0 FALSE
"Chr2SNP3189" "Chr2SNP3189" FALSE 0 FALSE
"Chr2SNP3190" "Chr2SNP3190" FALSE 0 FALSE
"Chr2SNP3191" "Chr2SNP3191" FALSE 0 TRUE
"Chr2SNP3192" "Chr2SNP3192" FALSE 0 TRUE
"Chr2SNP3193" "Chr2SNP3193" FALSE 0 FALSE
"Chr2SNP3194" "Chr2SNP3194" FALSE 0 FALSE
"Chr2SNP3195" "Chr2SNP3195" FALSE 0 TRUE
"Chr2SNP3196" "Chr2SNP3196" FALSE 0 TRUE
"Chr2SNP3197" "Chr2SNP3197" FALSE 0 TRUE
"Chr2SNP3198" "Chr2SNP3198" FALSE 0 FALSE
"Chr2SNP3199" "Chr2SNP3199" FALSE 0 FALSE
"Chr2SNP3200" "Chr2SNP3200" FALSE 0 TRUE
"Chr2SNP3201" "Chr2SNP3201" FALSE 0 FALSE
"Chr2SNP3202" "Chr2SNP3202" FALSE 0 FALSE
"Chr2SNP3203" "Chr2SNP3203" FALSE 0 FALSE
"Chr2SNP3204" "Chr2SNP3204" FALSE 0 TRUE
"Chr2SNP3205" "Chr2SNP3205" FALSE 0 TRUE
"Chr2SNP3206" "Chr2SNP3206" TRUE 0.326801851808259 FALSE
"Chr2SNP3207" "Chr2SNP3207" FALSE 0 FALSE
"Chr2SNP3208" "Chr2SNP3208" FALSE 0 FALSE
"Chr2SNP3209" "Chr2SNP3209" FALSE 0 TRUE
"Chr2SNP3210" "Chr2SNP3210" FALSE 0 FALSE
"Chr2SNP3211" "Chr2SNP3211" FALSE 0 FALSE
"Chr2SNP3212" "Chr2SNP3212" FALSE 0 TRUE
"Chr2SNP3213" "Chr2SNP3213" FALSE 0 FALSE
"Chr2SNP3214" "Chr2SNP3214" FALSE 0 FALSE
"Chr2SNP3215" "Chr2SNP3215" FALSE 0 TRUE
"Chr2SNP3216" "Chr2SNP3216" TRUE -0.010367321911724 FALSE
"Chr2SNP3217" "Chr2SNP3217" FALSE 0 TRUE
"Chr2SNP3218" "Chr2SNP3218" FALSE 0 TRUE
"Chr2SNP3219" "Chr2SNP3219" FALSE 0 FALSE
"Chr2SNP3220" "Chr2SNP3220" FALSE 0 TRUE
"Chr2SNP3221" "Chr2SNP3221" FALSE 0 FALSE
"Chr2SNP3222" "Chr2SNP3222" FALSE 0 FALSE
"Chr2SNP3223" "Chr2SNP3223" FALSE 0 FALSE
"Chr2SNP3224" "Chr2SNP3224" FALSE 0 FALSE
"Chr2SNP3225" "Chr2SNP3225" FALSE 0 TRUE
"Chr2SNP3226" "Chr2SNP3226" FALSE 0 FALSE
"Chr2SNP3227" "Chr2SNP3227" FALSE 0 FALSE
"Chr2SNP3228" "Chr2SNP3228" FALSE 0 FALSE
"Chr2SNP3229" "Chr2SNP3229" FALSE 0 TRUE
"Chr2SNP3230" "Chr2SNP3230" FALSE 0 TRUE
"Chr2SNP3231" "Chr2SNP3231" FALSE 0 TRUE
"Chr2SNP3232" "Chr2SNP3232" FALSE 0 FALSE
"Chr2SNP3233" "Chr2SNP3233" FALSE 0 FALSE
"Chr2SNP3234" "Chr2SNP3234" FALSE 0 FALSE
"Chr2SNP3235" "Chr2SNP3235" FALSE 0 FALSE
"Chr2SNP3236" "Chr2SNP3236" FALSE 0 TRUE
"Chr2SNP3237" "Chr2SNP3237" FALSE 0 FALSE
"Chr2SNP3238" "Chr2SNP3238" TRUE -0.219375422488133 FALSE
"Chr2SNP3239" "Chr2SNP3239" TRUE -0.0900411193521735 FALSE
"Chr2SNP3240" "Chr2SNP3240" FALSE 0 FALSE
"Chr2SNP3241" "Chr2SNP3241" FALSE 0 FALSE
"Chr2SNP3242" "Chr2SNP3242" FALSE 0 FALSE
"Chr2SNP3243" "Chr2SNP3243" FALSE 0 TRUE
"Chr2SNP3244" "Chr2SNP3244" FALSE 0 TRUE
"Chr2SNP3245" "Chr2SNP3245" FALSE 0 FALSE
"Chr2SNP3246" "Chr2SNP3246" FALSE 0 TRUE
"Chr2SNP3247" "Chr2SNP3247" FALSE 0 FALSE
"Chr2SNP3248" "Chr2SNP3248" FALSE 0 FALSE
"Chr2SNP3249" "Chr2SNP3249" FALSE 0 FALSE
"Chr2SNP3250" "Chr2SNP3250" FALSE 0 FALSE
"Chr2SNP3251" "Chr2SNP3251" FALSE 0 TRUE
"Chr2SNP3252" "Chr2SNP3252" FALSE 0 TRUE
"Chr2SNP3253" "Chr2SNP3253" FALSE 0 FALSE
"Chr2SNP3254" "Chr2SNP3254" FALSE 0 FALSE
"Chr2SNP3255" "Chr2SNP3255" FALSE 0 FALSE
"Chr2SNP3256" "Chr2SNP3256" FALSE 0 FALSE
"Chr2SNP3257" "Chr2SNP3257" FALSE 0 FALSE
"Chr2SNP3258" "Chr2SNP3258" FALSE 0 FALSE
"Chr2SNP3259" "Chr2SNP3259" FALSE 0 FALSE
"Chr2SNP3260" "Chr2SNP3260" FALSE 0 FALSE
"Chr2SNP3261" "Chr2SNP3261" FALSE 0 TRUE
"Chr2SNP3262" "Chr2SNP3262" FALSE 0 TRUE
"Chr2SNP3263" "Chr2SNP3263" FALSE 0 TRUE
"Chr2SNP3264" "Chr2SNP3264" TRUE 0.593144315801768 FALSE
"Chr2SNP3265" "Chr2SNP3265" TRUE -0.000000407875556587989 FALSE
"Chr2SNP3266" "Chr2SNP3266" FALSE 0 FALSE
"Chr2SNP3267" "Chr2SNP3267" FALSE 0 FALSE
"Chr2SNP3268" "Chr2SNP3268" FALSE 0 TRUE
"Chr2SNP3269" "Chr2SNP3269" FALSE 0 FALSE
"Chr2SNP3270" "Chr2SNP3270" FALSE 0 TRUE
"Chr2SNP3271" "Chr2SNP3271" FALSE 0 FALSE
"Chr2SNP3272" "Chr2SNP3272" FALSE 0 FALSE
"Chr2SNP3273" "Chr2SNP3273" TRUE 0.296059739761935 FALSE
"Chr2SNP3274" "Chr2SNP3274" FALSE 0 TRUE
"Chr2SNP3275" "Chr2SNP3275" FALSE 0 FALSE
"Chr2SNP3276" "Chr2SNP3276" FALSE 0 FALSE
"Chr2SNP3277" "Chr2SNP3277" FALSE 0 TRUE
"Chr2SNP3278" "Chr2SNP3278" FALSE 0 FALSE
"Chr2SNP3279" "Chr2SNP3279" FALSE 0 TRUE
"Chr2SNP3280" "Chr2SNP3280" FALSE 0 FALSE
"Chr2SNP3281" "Chr2SNP3281" FALSE 0 FALSE
"Chr2SNP3282" "Chr2SNP3282" FALSE 0 TRUE
"Chr2SNP3283" "Chr2SNP3283" FALSE 0 FALSE
"Chr2SNP3284" "Chr2SNP3284" FALSE 0 FALSE
"Chr2SNP3285" "Chr2SNP3285" FALSE 0 TRUE
"Chr2SNP3286" "Chr2SNP3286" FALSE 0 FALSE
"Chr2SNP3287" "Chr2SNP3287" FALSE 0 FALSE
"Chr2SNP3288" "Chr2SNP3288" FALSE 0 TRUE
"Chr2SNP3289" "Chr2SNP3289" FALSE 0 FALSE
"Chr2SNP3290" "Chr2SNP3290" FALSE 0 TRUE
"Chr2SNP3291" "Chr2SNP3291" FALSE 0 FALSE
"Chr2SNP3292" "Chr2SNP3292" FALSE 0 FALSE
"Chr2SNP3293" "Chr2SNP3293" FALSE 0 TRUE
"Chr2SNP3294" "Chr2SNP3294" FALSE 0 TRUE
"Chr2SNP3295" "Chr2SNP3295" FALSE 0 TRUE
"Chr2SNP3296" "Chr2SNP3296" FALSE 0 FALSE
"Chr2SNP3297" "Chr2SNP3297" FALSE 0 FALSE
"Chr2SNP3298" "Chr2SNP3298" FALSE 0 FALSE
"Chr2SNP3299" "Chr2SNP3299" FALSE 0 FALSE
"Chr2SNP3300" "Chr2SNP3300" FALSE 0 FALSE
"Chr2SNP3301" "Chr2SNP3301" TRUE 0.000977637405722064 FALSE
"Chr2SNP3302" "Chr2SNP3302" FALSE 0 TRUE
"Chr2SNP3303" "Chr2SNP3303" FALSE 0 FALSE
"Chr2SNP3304" "Chr2SNP3304" FALSE 0 FALSE
"Chr2SNP3305" "Chr2SNP3305" FALSE 0 FALSE
"Chr2SNP3306" "Chr2SNP3306" FALSE 0 FALSE
"Chr2SNP3307" "Chr2SNP3307" FALSE 0 TRUE
"Chr2SNP3308" "Chr2SNP3308" FALSE 0 FALSE
"Chr2SNP3309" "Chr2SNP3309" FALSE 0 FALSE
"Chr2SNP3310" "Chr2SNP3310" FALSE 0 FALSE
"Chr2SNP3311" "Chr2SNP3311" FALSE 0 TRUE
"Chr2SNP3312" "Chr2SNP3312" FALSE 0 FALSE
"Chr2SNP3313" "Chr2SNP3313" FALSE 0 FALSE
"Chr2SNP3314" "Chr2SNP3314" FALSE 0 FALSE
"Chr2SNP3315" "Chr2SNP3315" FALSE 0 TRUE
"Chr2SNP3316" "Chr2SNP3316" FALSE 0 FALSE
"Chr2SNP3317" "Chr2SNP3317" FALSE 0 TRUE
"Chr2SNP3318" "Chr2SNP3318" FALSE 0 FALSE
"Chr2SNP3319" "Chr2SNP3319" FALSE 0 TRUE
"Chr2SNP3320" "Chr2SNP3320" FALSE 0 TRUE
"Chr2SNP3321" "Chr2SNP3321" FALSE 0 FALSE
"Chr2SNP3322" "Chr2SNP3322" FALSE 0 FALSE
"Chr2SNP3323" "Chr2SNP3323" FALSE 0 TRUE
"Chr2SNP3324" "Chr2SNP3324" FALSE 0 TRUE
"Chr2SNP3325" "Chr2SNP3325" FALSE 0 TRUE
"Chr2SNP3326" "Chr2SNP3326" TRUE 0.218608902122512 FALSE
"Chr2SNP3327" "Chr2SNP3327" TRUE 0.0498376452101249 FALSE
"Chr2SNP3328" "Chr2SNP3328" FALSE 0 TRUE
"Chr2SNP3329" "Chr2SNP3329" FALSE 0 FALSE
"Chr2SNP3330" "Chr2SNP3330" FALSE 0 FALSE
"Chr2SNP3331" "Chr2SNP3331" FALSE 0 FALSE
"Chr2SNP3332" "Chr2SNP3332" FALSE 0 TRUE
"Chr2SNP3333" "Chr2SNP3333" FALSE 0 FALSE
"Chr2SNP3334" "Chr2SNP3334" FALSE 0 FALSE
"Chr2SNP3335" "Chr2SNP3335" FALSE 0 FALSE
"Chr2SNP3336" "Chr2SNP3336" FALSE 0 FALSE
"Chr2SNP3337" "Chr2SNP3337" FALSE 0 TRUE
"Chr2SNP3338" "Chr2SNP3338" FALSE 0 FALSE
"Chr2SNP3339" "Chr2SNP3339" FALSE 0 TRUE
"Chr2SNP3340" "Chr2SNP3340" FALSE 0 FALSE
"Chr2SNP3341" "Chr2SNP3341" FALSE 0 TRUE
"Chr2SNP3342" "Chr2SNP3342" FALSE 0 FALSE
"Chr2SNP3343" "Chr2SNP3343" FALSE 0 TRUE
"Chr2SNP3344" "Chr2SNP3344" FALSE 0 FALSE
"Chr2SNP3345" "Chr2SNP3345" FALSE 0 FALSE
"Chr2SNP3346" "Chr2SNP3346" FALSE 0 FALSE
"Chr2SNP3347" "Chr2SNP3347" FALSE 0 TRUE
"Chr2SNP3348" "Chr2SNP3348" FALSE 0 FALSE
"Chr2SNP3349" "Chr2SNP3349" FALSE 0 FALSE
"Chr2SNP3350" "Chr2SNP3350" FALSE 0 TRUE
"Chr2SNP3351" "Chr2SNP3351" FALSE 0 FALSE
"Chr2SNP3352" "Chr2SNP3352" FALSE 0 FALSE
"Chr2SNP3353" "Chr2SNP3353" FALSE 0 TRUE
"Chr2SNP3354" "Chr2SNP3354" FALSE 0 TRUE
"Chr2SNP3355" "Chr2SNP3355" FALSE 0 FALSE
"Chr2SNP3356" "Chr2SNP3356" FALSE 0 TRUE
"Chr2SNP3357" "Chr2SNP3357" TRUE 1.8353951897801 FALSE
"Chr2SNP3358" "Chr2SNP3358" FALSE 0 FALSE
"Chr2SNP3359" "Chr2SNP3359" FALSE 0 FALSE
"Chr2SNP3360" "Chr2SNP3360" FALSE 0 FALSE
"Chr2SNP3361" "Chr2SNP3361" FALSE 0 TRUE
"Chr2SNP3362" "Chr2SNP3362" FALSE 0 FALSE
"Chr2SNP3363" "Chr2SNP3363" FALSE 0 TRUE
"Chr2SNP3364" "Chr2SNP3364" FALSE 0 FALSE
"Chr2SNP3365" "Chr2SNP3365" FALSE 0 FALSE
"Chr2SNP3366" "Chr2SNP3366" FALSE 0 TRUE
"Chr2SNP3367" "Chr2SNP3367" FALSE 0 FALSE
"Chr2SNP3368" "Chr2SNP3368" FALSE 0 FALSE
"Chr2SNP3369" "Chr2SNP3369" FALSE 0 TRUE
"Chr2SNP3370" "Chr2SNP3370" TRUE 0.0119472825101034 FALSE
"Chr2SNP3371" "Chr2SNP3371" FALSE 0 FALSE
"Chr2SNP3372" "Chr2SNP3372" FALSE 0 FALSE
"Chr2SNP3373" "Chr2SNP3373" FALSE 0 FALSE
"Chr2SNP3374" "Chr2SNP3374" FALSE 0 TRUE
"Chr2SNP3375" "Chr2SNP3375" FALSE 0 TRUE
"Chr2SNP3376" "Chr2SNP3376" FALSE 0 FALSE
"Chr2SNP3377" "Chr2SNP3377" TRUE -0.0600831638053337 FALSE
"Chr2SNP3378" "Chr2SNP3378" FALSE 0 FALSE
"Chr2SNP3379" "Chr2SNP3379" TRUE 0.102761496336304 FALSE
"Chr2SNP3380" "Chr2SNP3380" FALSE 0 FALSE
"Chr2SNP3381" "Chr2SNP3381" FALSE 0 TRUE
"Chr2SNP3382" "Chr2SNP3382" FALSE 0 FALSE
"Chr2SNP3383" "Chr2SNP3383" FALSE 0 FALSE
"Chr2SNP3384" "Chr2SNP3384" FALSE 0 TRUE
"Chr2SNP3385" "Chr2SNP3385" FALSE 0 FALSE
"Chr2SNP3386" "Chr2SNP3386" FALSE 0 FALSE
"Chr2SNP3387" "Chr2SNP3387" FALSE 0 TRUE
"Chr2SNP3388" "Chr2SNP3388" FALSE 0 FALSE
"Chr2SNP3389" "Chr2SNP3389" FALSE 0 FALSE
"Chr2SNP3390" "Chr2SNP3390" FALSE 0 TRUE
"Chr2SNP3391" "Chr2SNP3391" FALSE 0 FALSE
"Chr2SNP3392" "Chr2SNP3392" FALSE 0 TRUE
"Chr2SNP3393" "Chr2SNP3393" FALSE 0 FALSE
"Chr2SNP3394" "Chr2SNP3394" FALSE 0 TRUE
"Chr2SNP3395" "Chr2SNP3395" FALSE 0 FALSE
"Chr2SNP3396" "Chr2SNP3396" FALSE 0 TRUE
"Chr2SNP3397" "Chr2SNP3397" FALSE 0 FALSE
"Chr2SNP3398" "Chr2SNP3398" FALSE 0 FALSE
"Chr2SNP3399" "Chr2SNP3399" FALSE 0 FALSE
"Chr2SNP3400" "Chr2SNP3400" FALSE 0 FALSE
"Chr2SNP3401" "Chr2SNP3401" FALSE 0 FALSE
"Chr2SNP3402" "Chr2SNP3402" FALSE 0 TRUE
"Chr2SNP3403" "Chr2SNP3403" FALSE 0 FALSE
"Chr2SNP3404" "Chr2SNP3404" FALSE 0 FALSE
"Chr2SNP3405" "Chr2SNP3405" FALSE 0 FALSE
"Chr2SNP3406" "Chr2SNP3406" TRUE -0.154528788278641 FALSE
"Chr2SNP3407" "Chr2SNP3407" TRUE -0.223568886923653 FALSE
"Chr2SNP3408" "Chr2SNP3408" FALSE 0 FALSE
"Chr2SNP3409" "Chr2SNP3409" FALSE 0 TRUE
"Chr2SNP3410" "Chr2SNP3410" FALSE 0 FALSE
"Chr2SNP3411" "Chr2SNP3411" FALSE 0 TRUE
"Chr2SNP3412" "Chr2SNP3412" FALSE 0 FALSE
"Chr2SNP3413" "Chr2SNP3413" FALSE 0 FALSE
"Chr2SNP3414" "Chr2SNP3414" FALSE 0 FALSE
"Chr2SNP3415" "Chr2SNP3415" FALSE 0 FALSE
"Chr2SNP3416" "Chr2SNP3416" FALSE 0 TRUE
"Chr2SNP3417" "Chr2SNP3417" FALSE 0 TRUE
"Chr2SNP3418" "Chr2SNP3418" FALSE 0 FALSE
"Chr2SNP3419" "Chr2SNP3419" FALSE 0 FALSE
"Chr2SNP3420" "Chr2SNP3420" FALSE 0 FALSE
"Chr2SNP3421" "Chr2SNP3421" FALSE 0 TRUE
"Chr2SNP3422" "Chr2SNP3422" FALSE 0 FALSE
"Chr2SNP3423" "Chr2SNP3423" FALSE 0 FALSE
"Chr2SNP3424" "Chr2SNP3424" FALSE 0 FALSE
"Chr2SNP3425" "Chr2SNP3425" FALSE 0 FALSE
"Chr2SNP3426" "Chr2SNP3426" FALSE 0 FALSE
"Chr2SNP3427" "Chr2SNP3427" FALSE 0 TRUE
"Chr2SNP3428" "Chr2SNP3428" FALSE 0 FALSE
"Chr2SNP3429" "Chr2SNP3429" FALSE 0 TRUE
"Chr2SNP3430" "Chr2SNP3430" FALSE 0 FALSE
"Chr2SNP3431" "Chr2SNP3431" FALSE 0 FALSE
"Chr2SNP3432" "Chr2SNP3432" FALSE 0 TRUE
"Chr2SNP3433" "Chr2SNP3433" FALSE 0 FALSE
"Chr2SNP3434" "Chr2SNP3434" FALSE 0 FALSE
"Chr2SNP3435" "Chr2SNP3435" FALSE 0 TRUE
"Chr2SNP3436" "Chr2SNP3436" FALSE 0 FALSE
"Chr2SNP3437" "Chr2SNP3437" TRUE -0.268597684722006 FALSE
"Chr2SNP3438" "Chr2SNP3438" FALSE 0 FALSE
"Chr2SNP3439" "Chr2SNP3439" FALSE 0 TRUE
"Chr2SNP3440" "Chr2SNP3440" FALSE 0 FALSE
"Chr2SNP3441" "Chr2SNP3441" FALSE 0 TRUE
"Chr2SNP3442" "Chr2SNP3442" FALSE 0 FALSE
"Chr2SNP3443" "Chr2SNP3443" TRUE 0.166599748376081 FALSE
"Chr2SNP3444" "Chr2SNP3444" FALSE 0 TRUE
"Chr2SNP3445" "Chr2SNP3445" FALSE 0 FALSE
"Chr2SNP3446" "Chr2SNP3446" FALSE 0 TRUE
"Chr2SNP3447" "Chr2SNP3447" FALSE 0 TRUE
"Chr2SNP3448" "Chr2SNP3448" FALSE 0 FALSE
"Chr2SNP3449" "Chr2SNP3449" FALSE 0 TRUE
"Chr2SNP3450" "Chr2SNP3450" FALSE 0 TRUE
"Chr2SNP3451" "Chr2SNP3451" TRUE -0.0222515299409452 FALSE
"Chr2SNP3452" "Chr2SNP3452" FALSE 0 FALSE
"Chr2SNP3453" "Chr2SNP3453" FALSE 0 FALSE
"Chr2SNP3454" "Chr2SNP3454" FALSE 0 TRUE
"Chr2SNP3455" "Chr2SNP3455" FALSE 0 TRUE
"Chr2SNP3456" "Chr2SNP3456" FALSE 0 FALSE
"Chr2SNP3457" "Chr2SNP3457" FALSE 0 FALSE
"Chr2SNP3458" "Chr2SNP3458" FALSE 0 FALSE
"Chr2SNP3459" "Chr2SNP3459" FALSE 0 FALSE
"Chr2SNP3460" "Chr2SNP3460" FALSE 0 FALSE
"Chr2SNP3461" "Chr2SNP3461" FALSE 0 FALSE
"Chr2SNP3462" "Chr2SNP3462" TRUE -0.24222110310318 FALSE
"Chr2SNP3463" "Chr2SNP3463" FALSE 0 TRUE
"Chr2SNP3464" "Chr2SNP3464" FALSE 0 FALSE
"Chr2SNP3465" "Chr2SNP3465" FALSE 0 FALSE
"Chr2SNP3466" "Chr2SNP3466" FALSE 0 FALSE
"Chr2SNP3467" "Chr2SNP3467" FALSE 0 TRUE
"Chr2SNP3468" "Chr2SNP3468" FALSE 0 FALSE
"Chr2SNP3469" "Chr2SNP3469" FALSE 0 FALSE
"Chr2SNP3470" "Chr2SNP3470" FALSE 0 FALSE
"Chr2SNP3471" "Chr2SNP3471" FALSE 0 TRUE
"Chr2SNP3472" "Chr2SNP3472" FALSE 0 FALSE
"Chr2SNP3473" "Chr2SNP3473" FALSE 0 FALSE
"Chr2SNP3474" "Chr2SNP3474" FALSE 0 FALSE
"Chr2SNP3475" "Chr2SNP3475" FALSE 0 FALSE
"Chr2SNP3476" "Chr2SNP3476" TRUE 0.165867444347411 FALSE
"Chr2SNP3477" "Chr2SNP3477" FALSE 0 FALSE
"Chr2SNP3478" "Chr2SNP3478" FALSE 0 FALSE
"Chr2SNP3479" "Chr2SNP3479" FALSE 0 FALSE
"Chr2SNP3480" "Chr2SNP3480" FALSE 0 TRUE
"Chr2SNP3481" "Chr2SNP3481" FALSE 0 FALSE
"Chr2SNP3482" "Chr2SNP3482" FALSE 0 FALSE
"Chr2SNP3483" "Chr2SNP3483" FALSE 0 TRUE
"Chr2SNP3484" "Chr2SNP3484" FALSE 0 FALSE
"Chr2SNP3485" "Chr2SNP3485" FALSE 0 FALSE
"Chr2SNP3486" "Chr2SNP3486" FALSE 0 FALSE
"Chr2SNP3487" "Chr2SNP3487" FALSE 0 TRUE
"Chr2SNP3488" "Chr2SNP3488" FALSE 0 TRUE
"Chr2SNP3489" "Chr2SNP3489" FALSE 0 FALSE
"Chr2SNP3490" "Chr2SNP3490" FALSE 0 FALSE
"Chr2SNP3491" "Chr2SNP3491" FALSE 0 FALSE
"Chr2SNP3492" "Chr2SNP3492" TRUE 0.532175879470897 FALSE
"Chr2SNP3493" "Chr2SNP3493" FALSE 0 FALSE
"Chr2SNP3494" "Chr2SNP3494" FALSE 0 FALSE
"Chr2SNP3495" "Chr2SNP3495" FALSE 0 TRUE
"Chr2SNP3496" "Chr2SNP3496" FALSE 0 FALSE
"Chr2SNP3497" "Chr2SNP3497" TRUE -0.0857216434064803 FALSE
"Chr2SNP3498" "Chr2SNP3498" FALSE 0 FALSE
"Chr2SNP3499" "Chr2SNP3499" FALSE 0 TRUE
"Chr2SNP3500" "Chr2SNP3500" FALSE 0 FALSE
"Chr2SNP3501" "Chr2SNP3501" FALSE 0 FALSE
"Chr2SNP3502" "Chr2SNP3502" FALSE 0 TRUE
"Chr2SNP3503" "Chr2SNP3503" FALSE 0 FALSE
"Chr2SNP3504" "Chr2SNP3504" FALSE 0 FALSE
"Chr2SNP3505" "Chr2SNP3505" FALSE 0 TRUE
"Chr2SNP3506" "Chr2SNP3506" FALSE 0 FALSE
"Chr2SNP3507" "Chr2SNP3507" FALSE 0 FALSE
"Chr2SNP3508" "Chr2SNP3508" FALSE 0 FALSE
"Chr2SNP3509" "Chr2SNP3509" FALSE 0 FALSE
"Chr2SNP3510" "Chr2SNP3510" FALSE 0 TRUE
"Chr2SNP3511" "Chr2SNP3511" FALSE 0 FALSE
"Chr2SNP3512" "Chr2SNP3512" FALSE 0 FALSE
"Chr2SNP3513" "Chr2SNP3513" FALSE 0 FALSE
"Chr2SNP3514" "Chr2SNP3514" FALSE 0 FALSE
"Chr2SNP3515" "Chr2SNP3515" FALSE 0 FALSE
"Chr2SNP3516" "Chr2SNP3516" FALSE 0 TRUE
"Chr2SNP3517" "Chr2SNP3517" FALSE 0 FALSE
"Chr2SNP3518" "Chr2SNP3518" FALSE 0 TRUE
"Chr2SNP3519" "Chr2SNP3519" TRUE -0.002377743361798 FALSE
"Chr2SNP3520" "Chr2SNP3520" FALSE 0 FALSE
"Chr2SNP3521" "Chr2SNP3521" FALSE 0 TRUE
"Chr2SNP3522" "Chr2SNP3522" FALSE 0 FALSE
"Chr2SNP3523" "Chr2SNP3523" FALSE 0 TRUE
"Chr2SNP3524" "Chr2SNP3524" FALSE 0 FALSE
"Chr2SNP3525" "Chr2SNP3525" FALSE 0 TRUE
"Chr2SNP3526" "Chr2SNP3526" FALSE 0 FALSE
"Chr2SNP3527" "Chr2SNP3527" FALSE 0 FALSE
"Chr2SNP3528" "Chr2SNP3528" FALSE 0 FALSE
"Chr2SNP3529" "Chr2SNP3529" FALSE 0 TRUE
"Chr2SNP3530" "Chr2SNP3530" FALSE 0 FALSE
"Chr2SNP3531" "Chr2SNP3531" FALSE 0 FALSE
"Chr2SNP3532" "Chr2SNP3532" TRUE 0.292068650877645 FALSE
"Chr2SNP3533" "Chr2SNP3533" FALSE 0 TRUE
"Chr2SNP3534" "Chr2SNP3534" FALSE 0 FALSE
"Chr2SNP3535" "Chr2SNP3535" FALSE 0 FALSE
"Chr2SNP3536" "Chr2SNP3536" FALSE 0 FALSE
"Chr2SNP3537" "Chr2SNP3537" FALSE 0 FALSE
"Chr2SNP3538" "Chr2SNP3538" FALSE 0 TRUE
"Chr2SNP3539" "Chr2SNP3539" FALSE 0 FALSE
"Chr2SNP3540" "Chr2SNP3540" FALSE 0 TRUE
"Chr2SNP3541" "Chr2SNP3541" TRUE 0.000216126326897646 FALSE
"Chr2SNP3542" "Chr2SNP3542" FALSE 0 FALSE
"Chr2SNP3543" "Chr2SNP3543" FALSE 0 TRUE
"Chr2SNP3544" "Chr2SNP3544" TRUE -0.103837542648767 FALSE
"Chr2SNP3545" "Chr2SNP3545" FALSE 0 FALSE
"Chr2SNP3546" "Chr2SNP3546" FALSE 0 FALSE
"Chr2SNP3547" "Chr2SNP3547" FALSE 0 TRUE
"Chr2SNP3548" "Chr2SNP3548" FALSE 0 FALSE
"Chr2SNP3549" "Chr2SNP3549" FALSE 0 FALSE
"Chr2SNP3550" "Chr2SNP3550" FALSE 0 TRUE
"Chr2SNP3551" "Chr2SNP3551" FALSE 0 FALSE
"Chr2SNP3552" "Chr2SNP3552" FALSE 0 TRUE
"Chr2SNP3553" "Chr2SNP3553" FALSE 0 FALSE
"Chr2SNP3554" "Chr2SNP3554" FALSE 0 FALSE
"Chr2SNP3555" "Chr2SNP3555" FALSE 0 FALSE
"Chr2SNP3556" "Chr2SNP3556" FALSE 0 FALSE
"Chr2SNP3557" "Chr2SNP3557" FALSE 0 TRUE
"Chr2SNP3558" "Chr2SNP3558" TRUE 0.145463702447236 FALSE
"Chr2SNP3559" "Chr2SNP3559" FALSE 0 TRUE
"Chr2SNP3560" "Chr2SNP3560" FALSE 0 FALSE
"Chr2SNP3561" "Chr2SNP3561" FALSE 0 FALSE
"Chr2SNP3562" "Chr2SNP3562" FALSE 0 FALSE
"Chr2SNP3563" "Chr2SNP3563" FALSE 0 FALSE
"Chr2SNP3564" "Chr2SNP3564" FALSE 0 FALSE
"Chr2SNP3565" "Chr2SNP3565" FALSE 0 FALSE
"Chr2SNP3566" "Chr2SNP3566" FALSE 0 TRUE
"Chr2SNP3567" "Chr2SNP3567" FALSE 0 FALSE
"Chr2SNP3568" "Chr2SNP3568" FALSE 0 FALSE
"Chr2SNP3569" "Chr2SNP3569" FALSE 0 FALSE
"Chr2SNP3570" "Chr2SNP3570" FALSE 0 FALSE
"Chr2SNP3571" "Chr2SNP3571" FALSE 0 FALSE
"Chr2SNP3572" "Chr2SNP3572" FALSE 0 FALSE
"Chr2SNP3573" "Chr2SNP3573" FALSE 0 FALSE
"Chr2SNP3574" "Chr2SNP3574" FALSE 0 FALSE
"Chr2SNP3575" "Chr2SNP3575" FALSE 0 FALSE
"Chr2SNP3576" "Chr2SNP3576" FALSE 0 TRUE
"Chr2SNP3577" "Chr2SNP3577" FALSE 0 TRUE
"Chr2SNP3578" "Chr2SNP3578" FALSE 0 FALSE
"Chr3SNP1" "Chr3SNP1" FALSE 0 TRUE
"Chr3SNP2" "Chr3SNP2" FALSE 0 FALSE
"Chr3SNP3" "Chr3SNP3" FALSE 0 TRUE
"Chr3SNP4" "Chr3SNP4" FALSE 0 FALSE
"Chr3SNP5" "Chr3SNP5" FALSE 0 FALSE
"Chr3SNP6" "Chr3SNP6" FALSE 0 TRUE
"Chr3SNP7" "Chr3SNP7" FALSE 0 FALSE
"Chr3SNP8" "Chr3SNP8" FALSE 0 TRUE
"Chr3SNP9" "Chr3SNP9" FALSE 0 FALSE
"Chr3SNP10" "Chr3SNP10" FALSE 0 FALSE
"Chr3SNP11" "Chr3SNP11" FALSE 0 TRUE
"Chr3SNP12" "Chr3SNP12" FALSE 0 FALSE
"Chr3SNP13" "Chr3SNP13" FALSE 0 TRUE
"Chr3SNP14" "Chr3SNP14" FALSE 0 TRUE
"Chr3SNP15" "Chr3SNP15" FALSE 0 FALSE
"Chr3SNP16" "Chr3SNP16" TRUE 2.81224827897835 FALSE
"Chr3SNP17" "Chr3SNP17" FALSE 0 FALSE
"Chr3SNP18" "Chr3SNP18" FALSE 0 TRUE
"Chr3SNP19" "Chr3SNP19" TRUE 0.348969622211079 FALSE
"Chr3SNP20" "Chr3SNP20" FALSE 0 TRUE
"Chr3SNP21" "Chr3SNP21" FALSE 0 FALSE
"Chr3SNP22" "Chr3SNP22" FALSE 0 FALSE
"Chr3SNP23" "Chr3SNP23" FALSE 0 TRUE
"Chr3SNP24" "Chr3SNP24" FALSE 0 FALSE
"Chr3SNP25" "Chr3SNP25" FALSE 0 FALSE
"Chr3SNP26" "Chr3SNP26" FALSE 0 FALSE
"Chr3SNP27" "Chr3SNP27" FALSE 0 FALSE
"Chr3SNP28" "Chr3SNP28" FALSE 0 FALSE
"Chr3SNP29" "Chr3SNP29" FALSE 0 TRUE
"Chr3SNP30" "Chr3SNP30" FALSE 0 TRUE
"Chr3SNP31" "Chr3SNP31" FALSE 0 FALSE
"Chr3SNP32" "Chr3SNP32" FALSE 0 FALSE
"Chr3SNP33" "Chr3SNP33" FALSE 0 TRUE
"Chr3SNP34" "Chr3SNP34" FALSE 0 FALSE
"Chr3SNP35" "Chr3SNP35" FALSE 0 FALSE
"Chr3SNP36" "Chr3SNP36" FALSE 0 FALSE
"Chr3SNP37" "Chr3SNP37" FALSE 0 FALSE
"Chr3SNP38" "Chr3SNP38" FALSE 0 TRUE
"Chr3SNP39" "Chr3SNP39" FALSE 0 FALSE
"Chr3SNP40" "Chr3SNP40" FALSE 0 FALSE
"Chr3SNP41" "Chr3SNP41" FALSE 0 FALSE
"Chr3SNP42" "Chr3SNP42" FALSE 0 TRUE
"Chr3SNP43" "Chr3SNP43" TRUE -0.762913497926358 FALSE
"Chr3SNP44" "Chr3SNP44" FALSE 0 TRUE
"Chr3SNP45" "Chr3SNP45" FALSE 0 FALSE
"Chr3SNP46" "Chr3SNP46" FALSE 0 TRUE
"Chr3SNP47" "Chr3SNP47" FALSE 0 FALSE
"Chr3SNP48" "Chr3SNP48" FALSE 0 TRUE
"Chr3SNP49" "Chr3SNP49" FALSE 0 FALSE
"Chr3SNP50" "Chr3SNP50" FALSE 0 FALSE
"Chr3SNP51" "Chr3SNP51" FALSE 0 FALSE
"Chr3SNP52" "Chr3SNP52" FALSE 0 TRUE
"Chr3SNP53" "Chr3SNP53" FALSE 0 FALSE
"Chr3SNP54" "Chr3SNP54" FALSE 0 TRUE
"Chr3SNP55" "Chr3SNP55" FALSE 0 FALSE
"Chr3SNP56" "Chr3SNP56" FALSE 0 TRUE
"Chr3SNP57" "Chr3SNP57" FALSE 0 FALSE
"Chr3SNP58" "Chr3SNP58" FALSE 0 FALSE
"Chr3SNP59" "Chr3SNP59" FALSE 0 TRUE
"Chr3SNP60" "Chr3SNP60" FALSE 0 TRUE
"Chr3SNP61" "Chr3SNP61" TRUE -0.42146356227487 FALSE
"Chr3SNP62" "Chr3SNP62" FALSE 0 FALSE
"Chr3SNP63" "Chr3SNP63" TRUE -0.0108982655890702 FALSE
"Chr3SNP64" "Chr3SNP64" FALSE 0 FALSE
"Chr3SNP65" "Chr3SNP65" FALSE 0 FALSE
"Chr3SNP66" "Chr3SNP66" FALSE 0 FALSE
"Chr3SNP67" "Chr3SNP67" FALSE 0 FALSE
"Chr3SNP68" "Chr3SNP68" FALSE 0 FALSE
"Chr3SNP69" "Chr3SNP69" FALSE 0 TRUE
"Chr3SNP70" "Chr3SNP70" TRUE 0.0309263834441394 FALSE
"Chr3SNP71" "Chr3SNP71" FALSE 0 FALSE
"Chr3SNP72" "Chr3SNP72" FALSE 0 FALSE
"Chr3SNP73" "Chr3SNP73" FALSE 0 FALSE
"Chr3SNP74" "Chr3SNP74" FALSE 0 TRUE
"Chr3SNP75" "Chr3SNP75" FALSE 0 FALSE
"Chr3SNP76" "Chr3SNP76" FALSE 0 TRUE
"Chr3SNP77" "Chr3SNP77" FALSE 0 FALSE
"Chr3SNP78" "Chr3SNP78" FALSE 0 TRUE
"Chr3SNP79" "Chr3SNP79" FALSE 0 FALSE
"Chr3SNP80" "Chr3SNP80" FALSE 0 FALSE
"Chr3SNP81" "Chr3SNP81" FALSE 0 FALSE
"Chr3SNP82" "Chr3SNP82" FALSE 0 TRUE
"Chr3SNP83" "Chr3SNP83" FALSE 0 FALSE
"Chr3SNP84" "Chr3SNP84" FALSE 0 TRUE
"Chr3SNP85" "Chr3SNP85" FALSE 0 FALSE
"Chr3SNP86" "Chr3SNP86" FALSE 0 FALSE
"Chr3SNP87" "Chr3SNP87" FALSE 0 FALSE
"Chr3SNP88" "Chr3SNP88" FALSE 0 FALSE
"Chr3SNP89" "Chr3SNP89" FALSE 0 FALSE
"Chr3SNP90" "Chr3SNP90" FALSE 0 FALSE
"Chr3SNP91" "Chr3SNP91" FALSE 0 TRUE
"Chr3SNP92" "Chr3SNP92" FALSE 0 FALSE
"Chr3SNP93" "Chr3SNP93" FALSE 0 FALSE
"Chr3SNP94" "Chr3SNP94" FALSE 0 FALSE
"Chr3SNP95" "Chr3SNP95" FALSE 0 TRUE
"Chr3SNP96" "Chr3SNP96" FALSE 0 TRUE
"Chr3SNP97" "Chr3SNP97" FALSE 0 FALSE
"Chr3SNP98" "Chr3SNP98" FALSE 0 FALSE
"Chr3SNP99" "Chr3SNP99" FALSE 0 FALSE
"Chr3SNP100" "Chr3SNP100" FALSE 0 FALSE
"Chr3SNP101" "Chr3SNP101" FALSE 0 TRUE
"Chr3SNP102" "Chr3SNP102" FALSE 0 FALSE
"Chr3SNP103" "Chr3SNP103" FALSE 0 FALSE
"Chr3SNP104" "Chr3SNP104" FALSE 0 TRUE
"Chr3SNP105" "Chr3SNP105" FALSE 0 FALSE
"Chr3SNP106" "Chr3SNP106" TRUE 0.000759314204735515 FALSE
"Chr3SNP107" "Chr3SNP107" FALSE 0 FALSE
"Chr3SNP108" "Chr3SNP108" FALSE 0 FALSE
"Chr3SNP109" "Chr3SNP109" FALSE 0 TRUE
"Chr3SNP110" "Chr3SNP110" FALSE 0 FALSE
"Chr3SNP111" "Chr3SNP111" FALSE 0 FALSE
"Chr3SNP112" "Chr3SNP112" FALSE 0 FALSE
"Chr3SNP113" "Chr3SNP113" FALSE 0 FALSE
"Chr3SNP114" "Chr3SNP114" FALSE 0 FALSE
"Chr3SNP115" "Chr3SNP115" FALSE 0 FALSE
"Chr3SNP116" "Chr3SNP116" FALSE 0 TRUE
"Chr3SNP117" "Chr3SNP117" FALSE 0 FALSE
"Chr3SNP118" "Chr3SNP118" FALSE 0 FALSE
"Chr3SNP119" "Chr3SNP119" FALSE 0 FALSE
"Chr3SNP120" "Chr3SNP120" FALSE 0 TRUE
"Chr3SNP121" "Chr3SNP121" TRUE 0.0062611522561405 FALSE
"Chr3SNP122" "Chr3SNP122" FALSE 0 FALSE
"Chr3SNP123" "Chr3SNP123" FALSE 0 FALSE
"Chr3SNP124" "Chr3SNP124" FALSE 0 FALSE
"Chr3SNP125" "Chr3SNP125" FALSE 0 FALSE
"Chr3SNP126" "Chr3SNP126" FALSE 0 FALSE
"Chr3SNP127" "Chr3SNP127" FALSE 0 FALSE
"Chr3SNP128" "Chr3SNP128" FALSE 0 TRUE
"Chr3SNP129" "Chr3SNP129" FALSE 0 FALSE
"Chr3SNP130" "Chr3SNP130" FALSE 0 FALSE
"Chr3SNP131" "Chr3SNP131" TRUE -1.5518752993495 FALSE
"Chr3SNP132" "Chr3SNP132" FALSE 0 FALSE
"Chr3SNP133" "Chr3SNP133" FALSE 0 TRUE
"Chr3SNP134" "Chr3SNP134" FALSE 0 FALSE
"Chr3SNP135" "Chr3SNP135" FALSE 0 FALSE
"Chr3SNP136" "Chr3SNP136" FALSE 0 FALSE
"Chr3SNP137" "Chr3SNP137" TRUE 0.00115103370999181 FALSE
"Chr3SNP138" "Chr3SNP138" FALSE 0 FALSE
"Chr3SNP139" "Chr3SNP139" FALSE 0 TRUE
"Chr3SNP140" "Chr3SNP140" FALSE 0 FALSE
"Chr3SNP141" "Chr3SNP141" FALSE 0 FALSE
"Chr3SNP142" "Chr3SNP142" FALSE 0 FALSE
"Chr3SNP143" "Chr3SNP143" FALSE 0 TRUE
"Chr3SNP144" "Chr3SNP144" FALSE 0 FALSE
"Chr3SNP145" "Chr3SNP145" FALSE 0 FALSE
"Chr3SNP146" "Chr3SNP146" TRUE 0.469046468699316 FALSE
"Chr3SNP147" "Chr3SNP147" FALSE 0 TRUE
"Chr3SNP148" "Chr3SNP148" FALSE 0 FALSE
"Chr3SNP149" "Chr3SNP149" FALSE 0 FALSE
"Chr3SNP150" "Chr3SNP150" FALSE 0 FALSE
"Chr3SNP151" "Chr3SNP151" TRUE -0.329120636364285 FALSE
"Chr3SNP152" "Chr3SNP152" FALSE 0 TRUE
"Chr3SNP153" "Chr3SNP153" FALSE 0 FALSE
"Chr3SNP154" "Chr3SNP154" TRUE -0.0976160510041802 FALSE
"Chr3SNP155" "Chr3SNP155" FALSE 0 TRUE
"Chr3SNP156" "Chr3SNP156" FALSE 0 FALSE
"Chr3SNP157" "Chr3SNP157" FALSE 0 FALSE
"Chr3SNP158" "Chr3SNP158" FALSE 0 FALSE
"Chr3SNP159" "Chr3SNP159" FALSE 0 TRUE
"Chr3SNP160" "Chr3SNP160" FALSE 0 FALSE
"Chr3SNP161" "Chr3SNP161" FALSE 0 FALSE
"Chr3SNP162" "Chr3SNP162" FALSE 0 FALSE
"Chr3SNP163" "Chr3SNP163" FALSE 0 TRUE
"Chr3SNP164" "Chr3SNP164" FALSE 0 FALSE
"Chr3SNP165" "Chr3SNP165" FALSE 0 TRUE
"Chr3SNP166" "Chr3SNP166" FALSE 0 FALSE
"Chr3SNP167" "Chr3SNP167" FALSE 0 TRUE
"Chr3SNP168" "Chr3SNP168" FALSE 0 FALSE
"Chr3SNP169" "Chr3SNP169" FALSE 0 FALSE
"Chr3SNP170" "Chr3SNP170" FALSE 0 FALSE
"Chr3SNP171" "Chr3SNP171" FALSE 0 FALSE
"Chr3SNP172" "Chr3SNP172" FALSE 0 FALSE
"Chr3SNP173" "Chr3SNP173" FALSE 0 TRUE
"Chr3SNP174" "Chr3SNP174" FALSE 0 FALSE
"Chr3SNP175" "Chr3SNP175" FALSE 0 TRUE
"Chr3SNP176" "Chr3SNP176" FALSE 0 FALSE
"Chr3SNP177" "Chr3SNP177" FALSE 0 FALSE
"Chr3SNP178" "Chr3SNP178" FALSE 0 FALSE
"Chr3SNP179" "Chr3SNP179" FALSE 0 FALSE
"Chr3SNP180" "Chr3SNP180" FALSE 0 FALSE
"Chr3SNP181" "Chr3SNP181" FALSE 0 TRUE
"Chr3SNP182" "Chr3SNP182" FALSE 0 TRUE
"Chr3SNP183" "Chr3SNP183" FALSE 0 FALSE
"Chr3SNP184" "Chr3SNP184" FALSE 0 FALSE
"Chr3SNP185" "Chr3SNP185" FALSE 0 FALSE
"Chr3SNP186" "Chr3SNP186" FALSE 0 FALSE
"Chr3SNP187" "Chr3SNP187" FALSE 0 FALSE
"Chr3SNP188" "Chr3SNP188" FALSE 0 FALSE
"Chr3SNP189" "Chr3SNP189" FALSE 0 TRUE
"Chr3SNP190" "Chr3SNP190" FALSE 0 FALSE
"Chr3SNP191" "Chr3SNP191" TRUE 0.0518828955810496 FALSE
"Chr3SNP192" "Chr3SNP192" FALSE 0 FALSE
"Chr3SNP193" "Chr3SNP193" FALSE 0 FALSE
"Chr3SNP194" "Chr3SNP194" FALSE 0 FALSE
"Chr3SNP195" "Chr3SNP195" FALSE 0 TRUE
"Chr3SNP196" "Chr3SNP196" FALSE 0 FALSE
"Chr3SNP197" "Chr3SNP197" TRUE 0.565350336612123 FALSE
"Chr3SNP198" "Chr3SNP198" FALSE 0 FALSE
"Chr3SNP199" "Chr3SNP199" FALSE 0 FALSE
"Chr3SNP200" "Chr3SNP200" FALSE 0 FALSE
"Chr3SNP201" "Chr3SNP201" FALSE 0 TRUE
"Chr3SNP202" "Chr3SNP202" FALSE 0 FALSE
"Chr3SNP203" "Chr3SNP203" FALSE 0 TRUE
"Chr3SNP204" "Chr3SNP204" FALSE 0 FALSE
"Chr3SNP205" "Chr3SNP205" FALSE 0 TRUE
"Chr3SNP206" "Chr3SNP206" FALSE 0 TRUE
"Chr3SNP207" "Chr3SNP207" FALSE 0 FALSE
"Chr3SNP208" "Chr3SNP208" FALSE 0 TRUE
"Chr3SNP209" "Chr3SNP209" FALSE 0 FALSE
"Chr3SNP210" "Chr3SNP210" FALSE 0 TRUE
"Chr3SNP211" "Chr3SNP211" FALSE 0 FALSE
"Chr3SNP212" "Chr3SNP212" FALSE 0 TRUE
"Chr3SNP213" "Chr3SNP213" FALSE 0 FALSE
"Chr3SNP214" "Chr3SNP214" TRUE 0.00040081412013773 FALSE
"Chr3SNP215" "Chr3SNP215" FALSE 0 FALSE
"Chr3SNP216" "Chr3SNP216" TRUE -0.0719588203917881 FALSE
"Chr3SNP217" "Chr3SNP217" FALSE 0 FALSE
"Chr3SNP218" "Chr3SNP218" FALSE 0 TRUE
"Chr3SNP219" "Chr3SNP219" FALSE 0 FALSE
"Chr3SNP220" "Chr3SNP220" FALSE 0 FALSE
"Chr3SNP221" "Chr3SNP221" FALSE 0 TRUE
"Chr3SNP222" "Chr3SNP222" FALSE 0 TRUE
"Chr3SNP223" "Chr3SNP223" FALSE 0 FALSE
"Chr3SNP224" "Chr3SNP224" FALSE 0 TRUE
"Chr3SNP225" "Chr3SNP225" FALSE 0 TRUE
"Chr3SNP226" "Chr3SNP226" FALSE 0 FALSE
"Chr3SNP227" "Chr3SNP227" FALSE 0 FALSE
"Chr3SNP228" "Chr3SNP228" FALSE 0 TRUE
"Chr3SNP229" "Chr3SNP229" FALSE 0 FALSE
"Chr3SNP230" "Chr3SNP230" FALSE 0 FALSE
"Chr3SNP231" "Chr3SNP231" FALSE 0 FALSE
"Chr3SNP232" "Chr3SNP232" FALSE 0 FALSE
"Chr3SNP233" "Chr3SNP233" FALSE 0 FALSE
"Chr3SNP234" "Chr3SNP234" FALSE 0 TRUE
"Chr3SNP235" "Chr3SNP235" FALSE 0 TRUE
"Chr3SNP236" "Chr3SNP236" FALSE 0 FALSE
"Chr3SNP237" "Chr3SNP237" FALSE 0 FALSE
"Chr3SNP238" "Chr3SNP238" FALSE 0 FALSE
"Chr3SNP239" "Chr3SNP239" FALSE 0 FALSE
"Chr3SNP240" "Chr3SNP240" FALSE 0 FALSE
"Chr3SNP241" "Chr3SNP241" FALSE 0 FALSE
"Chr3SNP242" "Chr3SNP242" FALSE 0 TRUE
"Chr3SNP243" "Chr3SNP243" FALSE 0 FALSE
"Chr3SNP244" "Chr3SNP244" FALSE 0 FALSE
"Chr3SNP245" "Chr3SNP245" FALSE 0 FALSE
"Chr3SNP246" "Chr3SNP246" FALSE 0 FALSE
"Chr3SNP247" "Chr3SNP247" FALSE 0 TRUE
"Chr3SNP248" "Chr3SNP248" FALSE 0 FALSE
"Chr3SNP249" "Chr3SNP249" FALSE 0 FALSE
"Chr3SNP250" "Chr3SNP250" FALSE 0 FALSE
"Chr3SNP251" "Chr3SNP251" FALSE 0 TRUE
"Chr3SNP252" "Chr3SNP252" FALSE 0 FALSE
"Chr3SNP253" "Chr3SNP253" FALSE 0 TRUE
"Chr3SNP254" "Chr3SNP254" FALSE 0 FALSE
"Chr3SNP255" "Chr3SNP255" FALSE 0 FALSE
"Chr3SNP256" "Chr3SNP256" FALSE 0 FALSE
"Chr3SNP257" "Chr3SNP257" FALSE 0 FALSE
"Chr3SNP258" "Chr3SNP258" FALSE 0 TRUE
"Chr3SNP259" "Chr3SNP259" FALSE 0 FALSE
"Chr3SNP260" "Chr3SNP260" FALSE 0 FALSE
"Chr3SNP261" "Chr3SNP261" FALSE 0 FALSE
"Chr3SNP262" "Chr3SNP262" FALSE 0 FALSE
"Chr3SNP263" "Chr3SNP263" FALSE 0 FALSE
"Chr3SNP264" "Chr3SNP264" FALSE 0 FALSE
"Chr3SNP265" "Chr3SNP265" FALSE 0 FALSE
"Chr3SNP266" "Chr3SNP266" FALSE 0 FALSE
"Chr3SNP267" "Chr3SNP267" FALSE 0 TRUE
"Chr3SNP268" "Chr3SNP268" FALSE 0 FALSE
"Chr3SNP269" "Chr3SNP269" FALSE 0 FALSE
"Chr3SNP270" "Chr3SNP270" TRUE 0.0348130160531316 FALSE
"Chr3SNP271" "Chr3SNP271" FALSE 0 TRUE
"Chr3SNP272" "Chr3SNP272" FALSE 0 FALSE
"Chr3SNP273" "Chr3SNP273" FALSE 0 TRUE
"Chr3SNP274" "Chr3SNP274" FALSE 0 FALSE
"Chr3SNP275" "Chr3SNP275" FALSE 0 FALSE
"Chr3SNP276" "Chr3SNP276" FALSE 0 FALSE
"Chr3SNP277" "Chr3SNP277" FALSE 0 TRUE
"Chr3SNP278" "Chr3SNP278" FALSE 0 FALSE
"Chr3SNP279" "Chr3SNP279" FALSE 0 FALSE
"Chr3SNP280" "Chr3SNP280" TRUE -0.0261809935255231 FALSE
"Chr3SNP281" "Chr3SNP281" FALSE 0 FALSE
"Chr3SNP282" "Chr3SNP282" FALSE 0 FALSE
"Chr3SNP283" "Chr3SNP283" TRUE -0.621725395367036 FALSE
"Chr3SNP284" "Chr3SNP284" FALSE 0 TRUE
"Chr3SNP285" "Chr3SNP285" FALSE 0 TRUE
"Chr3SNP286" "Chr3SNP286" FALSE 0 FALSE
"Chr3SNP287" "Chr3SNP287" FALSE 0 TRUE
"Chr3SNP288" "Chr3SNP288" FALSE 0 TRUE
"Chr3SNP289" "Chr3SNP289" FALSE 0 FALSE
"Chr3SNP290" "Chr3SNP290" FALSE 0 TRUE
"Chr3SNP291" "Chr3SNP291" FALSE 0 TRUE
"Chr3SNP292" "Chr3SNP292" FALSE 0 FALSE
"Chr3SNP293" "Chr3SNP293" FALSE 0 FALSE
"Chr3SNP294" "Chr3SNP294" FALSE 0 FALSE
"Chr3SNP295" "Chr3SNP295" FALSE 0 FALSE
"Chr3SNP296" "Chr3SNP296" TRUE -0.2948197606682 FALSE
"Chr3SNP297" "Chr3SNP297" FALSE 0 TRUE
"Chr3SNP298" "Chr3SNP298" TRUE -1.58287328534215 FALSE
"Chr3SNP299" "Chr3SNP299" FALSE 0 TRUE
"Chr3SNP300" "Chr3SNP300" FALSE 0 FALSE
"Chr3SNP301" "Chr3SNP301" FALSE 0 FALSE
"Chr3SNP302" "Chr3SNP302" FALSE 0 FALSE
"Chr3SNP303" "Chr3SNP303" FALSE 0 FALSE
"Chr3SNP304" "Chr3SNP304" FALSE 0 TRUE
"Chr3SNP305" "Chr3SNP305" FALSE 0 FALSE
"Chr3SNP306" "Chr3SNP306" FALSE 0 TRUE
"Chr3SNP307" "Chr3SNP307" FALSE 0 TRUE
"Chr3SNP308" "Chr3SNP308" FALSE 0 FALSE
"Chr3SNP309" "Chr3SNP309" FALSE 0 FALSE
"Chr3SNP310" "Chr3SNP310" FALSE 0 TRUE
"Chr3SNP311" "Chr3SNP311" FALSE 0 FALSE
"Chr3SNP312" "Chr3SNP312" FALSE 0 FALSE
"Chr3SNP313" "Chr3SNP313" FALSE 0 FALSE
"Chr3SNP314" "Chr3SNP314" FALSE 0 TRUE
"Chr3SNP315" "Chr3SNP315" FALSE 0 FALSE
"Chr3SNP316" "Chr3SNP316" FALSE 0 FALSE
"Chr3SNP317" "Chr3SNP317" FALSE 0 TRUE
"Chr3SNP318" "Chr3SNP318" FALSE 0 TRUE
"Chr3SNP319" "Chr3SNP319" FALSE 0 TRUE
"Chr3SNP320" "Chr3SNP320" FALSE 0 FALSE
"Chr3SNP321" "Chr3SNP321" FALSE 0 FALSE
"Chr3SNP322" "Chr3SNP322" FALSE 0 TRUE
"Chr3SNP323" "Chr3SNP323" FALSE 0 TRUE
"Chr3SNP324" "Chr3SNP324" FALSE 0 FALSE
"Chr3SNP325" "Chr3SNP325" FALSE 0 TRUE
"Chr3SNP326" "Chr3SNP326" FALSE 0 FALSE
"Chr3SNP327" "Chr3SNP327" FALSE 0 TRUE
"Chr3SNP328" "Chr3SNP328" FALSE 0 FALSE
"Chr3SNP329" "Chr3SNP329" FALSE 0 FALSE
"Chr3SNP330" "Chr3SNP330" FALSE 0 FALSE
"Chr3SNP331" "Chr3SNP331" FALSE 0 TRUE
"Chr3SNP332" "Chr3SNP332" FALSE 0 FALSE
"Chr3SNP333" "Chr3SNP333" FALSE 0 FALSE
"Chr3SNP334" "Chr3SNP334" FALSE 0 TRUE
"Chr3SNP335" "Chr3SNP335" FALSE 0 FALSE
"Chr3SNP336" "Chr3SNP336" FALSE 0 TRUE
"Chr3SNP337" "Chr3SNP337" FALSE 0 FALSE
"Chr3SNP338" "Chr3SNP338" FALSE 0 FALSE
"Chr3SNP339" "Chr3SNP339" FALSE 0 TRUE
"Chr3SNP340" "Chr3SNP340" FALSE 0 FALSE
"Chr3SNP341" "Chr3SNP341" FALSE 0 FALSE
"Chr3SNP342" "Chr3SNP342" FALSE 0 FALSE
"Chr3SNP343" "Chr3SNP343" FALSE 0 FALSE
"Chr3SNP344" "Chr3SNP344" FALSE 0 TRUE
"Chr3SNP345" "Chr3SNP345" FALSE 0 TRUE
"Chr3SNP346" "Chr3SNP346" FALSE 0 FALSE
"Chr3SNP347" "Chr3SNP347" FALSE 0 FALSE
"Chr3SNP348" "Chr3SNP348" FALSE 0 FALSE
"Chr3SNP349" "Chr3SNP349" FALSE 0 FALSE
"Chr3SNP350" "Chr3SNP350" FALSE 0 TRUE
"Chr3SNP351" "Chr3SNP351" FALSE 0 FALSE
"Chr3SNP352" "Chr3SNP352" FALSE 0 FALSE
"Chr3SNP353" "Chr3SNP353" FALSE 0 FALSE
"Chr3SNP354" "Chr3SNP354" FALSE 0 TRUE
"Chr3SNP355" "Chr3SNP355" FALSE 0 FALSE
"Chr3SNP356" "Chr3SNP356" FALSE 0 TRUE
"Chr3SNP357" "Chr3SNP357" FALSE 0 FALSE
"Chr3SNP358" "Chr3SNP358" FALSE 0 FALSE
"Chr3SNP359" "Chr3SNP359" FALSE 0 TRUE
"Chr3SNP360" "Chr3SNP360" TRUE -0.0028464234539498 FALSE
"Chr3SNP361" "Chr3SNP361" FALSE 0 TRUE
"Chr3SNP362" "Chr3SNP362" FALSE 0 TRUE
"Chr3SNP363" "Chr3SNP363" FALSE 0 FALSE
"Chr3SNP364" "Chr3SNP364" FALSE 0 FALSE
"Chr3SNP365" "Chr3SNP365" FALSE 0 FALSE
"Chr3SNP366" "Chr3SNP366" FALSE 0 TRUE
"Chr3SNP367" "Chr3SNP367" FALSE 0 TRUE
"Chr3SNP368" "Chr3SNP368" FALSE 0 FALSE
"Chr3SNP369" "Chr3SNP369" FALSE 0 TRUE
"Chr3SNP370" "Chr3SNP370" TRUE 1.4628103058777 FALSE
"Chr3SNP371" "Chr3SNP371" TRUE 0.63448054846936 FALSE
"Chr3SNP372" "Chr3SNP372" FALSE 0 TRUE
"Chr3SNP373" "Chr3SNP373" TRUE 0.379946914803895 FALSE
"Chr3SNP374" "Chr3SNP374" TRUE -0.740270659361936 FALSE
"Chr3SNP375" "Chr3SNP375" FALSE 0 FALSE
"Chr3SNP376" "Chr3SNP376" FALSE 0 TRUE
"Chr3SNP377" "Chr3SNP377" FALSE 0 TRUE
"Chr3SNP378" "Chr3SNP378" FALSE 0 FALSE
"Chr3SNP379" "Chr3SNP379" FALSE 0 FALSE
"Chr3SNP380" "Chr3SNP380" FALSE 0 FALSE
"Chr3SNP381" "Chr3SNP381" FALSE 0 FALSE
"Chr3SNP382" "Chr3SNP382" FALSE 0 FALSE
"Chr3SNP383" "Chr3SNP383" TRUE 0.0783415450728209 FALSE
"Chr3SNP384" "Chr3SNP384" FALSE 0 FALSE
"Chr3SNP385" "Chr3SNP385" FALSE 0 TRUE
"Chr3SNP386" "Chr3SNP386" FALSE 0 FALSE
"Chr3SNP387" "Chr3SNP387" FALSE 0 TRUE
"Chr3SNP388" "Chr3SNP388" FALSE 0 TRUE
"Chr3SNP389" "Chr3SNP389" FALSE 0 FALSE
"Chr3SNP390" "Chr3SNP390" FALSE 0 FALSE
"Chr3SNP391" "Chr3SNP391" FALSE 0 TRUE
"Chr3SNP392" "Chr3SNP392" TRUE -0.0595892945114486 FALSE
"Chr3SNP393" "Chr3SNP393" FALSE 0 TRUE
"Chr3SNP394" "Chr3SNP394" FALSE 0 FALSE
"Chr3SNP395" "Chr3SNP395" FALSE 0 FALSE
"Chr3SNP396" "Chr3SNP396" FALSE 0 FALSE
"Chr3SNP397" "Chr3SNP397" FALSE 0 FALSE
"Chr3SNP398" "Chr3SNP398" FALSE 0 TRUE
"Chr3SNP399" "Chr3SNP399" FALSE 0 FALSE
"Chr3SNP400" "Chr3SNP400" FALSE 0 FALSE
"Chr3SNP401" "Chr3SNP401" FALSE 0 TRUE
"Chr3SNP402" "Chr3SNP402" FALSE 0 FALSE
"Chr3SNP403" "Chr3SNP403" FALSE 0 TRUE
"Chr3SNP404" "Chr3SNP404" FALSE 0 FALSE
"Chr3SNP405" "Chr3SNP405" FALSE 0 TRUE
"Chr3SNP406" "Chr3SNP406" FALSE 0 TRUE
"Chr3SNP407" "Chr3SNP407" FALSE 0 TRUE
"Chr3SNP408" "Chr3SNP408" FALSE 0 FALSE
"Chr3SNP409" "Chr3SNP409" FALSE 0 TRUE
"Chr3SNP410" "Chr3SNP410" FALSE 0 TRUE
"Chr3SNP411" "Chr3SNP411" FALSE 0 FALSE
"Chr3SNP412" "Chr3SNP412" FALSE 0 TRUE
"Chr3SNP413" "Chr3SNP413" FALSE 0 FALSE
"Chr3SNP414" "Chr3SNP414" FALSE 0 TRUE
"Chr3SNP415" "Chr3SNP415" FALSE 0 FALSE
"Chr3SNP416" "Chr3SNP416" FALSE 0 FALSE
"Chr3SNP417" "Chr3SNP417" FALSE 0 TRUE
"Chr3SNP418" "Chr3SNP418" FALSE 0 FALSE
"Chr3SNP419" "Chr3SNP419" FALSE 0 TRUE
"Chr3SNP420" "Chr3SNP420" FALSE 0 FALSE
"Chr3SNP421" "Chr3SNP421" FALSE 0 FALSE
"Chr3SNP422" "Chr3SNP422" FALSE 0 FALSE
"Chr3SNP423" "Chr3SNP423" FALSE 0 TRUE
"Chr3SNP424" "Chr3SNP424" FALSE 0 FALSE
"Chr3SNP425" "Chr3SNP425" FALSE 0 TRUE
"Chr3SNP426" "Chr3SNP426" FALSE 0 FALSE
"Chr3SNP427" "Chr3SNP427" FALSE 0 TRUE
"Chr3SNP428" "Chr3SNP428" FALSE 0 FALSE
"Chr3SNP429" "Chr3SNP429" FALSE 0 TRUE
"Chr3SNP430" "Chr3SNP430" FALSE 0 FALSE
"Chr3SNP431" "Chr3SNP431" FALSE 0 FALSE
"Chr3SNP432" "Chr3SNP432" TRUE 0.387706040293959 FALSE
"Chr3SNP433" "Chr3SNP433" FALSE 0 TRUE
"Chr3SNP434" "Chr3SNP434" TRUE 0.0358664875623701 FALSE
"Chr3SNP435" "Chr3SNP435" FALSE 0 FALSE
"Chr3SNP436" "Chr3SNP436" FALSE 0 FALSE
"Chr3SNP437" "Chr3SNP437" FALSE 0 TRUE
"Chr3SNP438" "Chr3SNP438" FALSE 0 FALSE
"Chr3SNP439" "Chr3SNP439" FALSE 0 FALSE
"Chr3SNP440" "Chr3SNP440" FALSE 0 FALSE
"Chr3SNP441" "Chr3SNP441" FALSE 0 TRUE
"Chr3SNP442" "Chr3SNP442" FALSE 0 FALSE
"Chr3SNP443" "Chr3SNP443" FALSE 0 TRUE
"Chr3SNP444" "Chr3SNP444" FALSE 0 FALSE
"Chr3SNP445" "Chr3SNP445" FALSE 0 FALSE
"Chr3SNP446" "Chr3SNP446" FALSE 0 FALSE
"Chr3SNP447" "Chr3SNP447" FALSE 0 FALSE
"Chr3SNP448" "Chr3SNP448" FALSE 0 FALSE
"Chr3SNP449" "Chr3SNP449" FALSE 0 FALSE
"Chr3SNP450" "Chr3SNP450" FALSE 0 FALSE
"Chr3SNP451" "Chr3SNP451" FALSE 0 FALSE
"Chr3SNP452" "Chr3SNP452" TRUE 0.346555833663419 FALSE
"Chr3SNP453" "Chr3SNP453" FALSE 0 TRUE
"Chr3SNP454" "Chr3SNP454" FALSE 0 TRUE
"Chr3SNP455" "Chr3SNP455" FALSE 0 FALSE
"Chr3SNP456" "Chr3SNP456" FALSE 0 FALSE
"Chr3SNP457" "Chr3SNP457" FALSE 0 TRUE
"Chr3SNP458" "Chr3SNP458" FALSE 0 FALSE
"Chr3SNP459" "Chr3SNP459" TRUE -0.304166831334135 FALSE
"Chr3SNP460" "Chr3SNP460" FALSE 0 FALSE
"Chr3SNP461" "Chr3SNP461" FALSE 0 TRUE
"Chr3SNP462" "Chr3SNP462" FALSE 0 FALSE
"Chr3SNP463" "Chr3SNP463" FALSE 0 FALSE
"Chr3SNP464" "Chr3SNP464" FALSE 0 FALSE
"Chr3SNP465" "Chr3SNP465" FALSE 0 FALSE
"Chr3SNP466" "Chr3SNP466" FALSE 0 TRUE
"Chr3SNP467" "Chr3SNP467" FALSE 0 FALSE
"Chr3SNP468" "Chr3SNP468" FALSE 0 FALSE
"Chr3SNP469" "Chr3SNP469" FALSE 0 TRUE
"Chr3SNP470" "Chr3SNP470" FALSE 0 FALSE
"Chr3SNP471" "Chr3SNP471" FALSE 0 TRUE
"Chr3SNP472" "Chr3SNP472" FALSE 0 FALSE
"Chr3SNP473" "Chr3SNP473" FALSE 0 FALSE
"Chr3SNP474" "Chr3SNP474" FALSE 0 FALSE
"Chr3SNP475" "Chr3SNP475" FALSE 0 TRUE
"Chr3SNP476" "Chr3SNP476" FALSE 0 FALSE
"Chr3SNP477" "Chr3SNP477" TRUE -0.187788700906272 FALSE
"Chr3SNP478" "Chr3SNP478" FALSE 0 TRUE
"Chr3SNP479" "Chr3SNP479" FALSE 0 FALSE
"Chr3SNP480" "Chr3SNP480" FALSE 0 FALSE
"Chr3SNP481" "Chr3SNP481" FALSE 0 TRUE
"Chr3SNP482" "Chr3SNP482" FALSE 0 FALSE
"Chr3SNP483" "Chr3SNP483" TRUE -1.30610750260276 FALSE
"Chr3SNP484" "Chr3SNP484" FALSE 0 FALSE
"Chr3SNP485" "Chr3SNP485" FALSE 0 FALSE
"Chr3SNP486" "Chr3SNP486" TRUE 0.147006275002314 FALSE
"Chr3SNP487" "Chr3SNP487" FALSE 0 TRUE
"Chr3SNP488" "Chr3SNP488" FALSE 0 FALSE
"Chr3SNP489" "Chr3SNP489" FALSE 0 FALSE
"Chr3SNP490" "Chr3SNP490" FALSE 0 TRUE
"Chr3SNP491" "Chr3SNP491" FALSE 0 FALSE
"Chr3SNP492" "Chr3SNP492" FALSE 0 TRUE
"Chr3SNP493" "Chr3SNP493" FALSE 0 FALSE
"Chr3SNP494" "Chr3SNP494" FALSE 0 FALSE
"Chr3SNP495" "Chr3SNP495" FALSE 0 FALSE
"Chr3SNP496" "Chr3SNP496" FALSE 0 FALSE
"Chr3SNP497" "Chr3SNP497" FALSE 0 TRUE
"Chr3SNP498" "Chr3SNP498" FALSE 0 FALSE
"Chr3SNP499" "Chr3SNP499" FALSE 0 FALSE
"Chr3SNP500" "Chr3SNP500" FALSE 0 FALSE
"Chr3SNP501" "Chr3SNP501" FALSE 0 TRUE
"Chr3SNP502" "Chr3SNP502" FALSE 0 FALSE
"Chr3SNP503" "Chr3SNP503" FALSE 0 FALSE
"Chr3SNP504" "Chr3SNP504" FALSE 0 FALSE
"Chr3SNP505" "Chr3SNP505" FALSE 0 TRUE
"Chr3SNP506" "Chr3SNP506" FALSE 0 FALSE
"Chr3SNP507" "Chr3SNP507" FALSE 0 FALSE
"Chr3SNP508" "Chr3SNP508" FALSE 0 TRUE
"Chr3SNP509" "Chr3SNP509" FALSE 0 FALSE
"Chr3SNP510" "Chr3SNP510" FALSE 0 TRUE
"Chr3SNP511" "Chr3SNP511" FALSE 0 FALSE
"Chr3SNP512" "Chr3SNP512" TRUE 0.400087197064304 FALSE
"Chr3SNP513" "Chr3SNP513" TRUE -0.275218338241107 FALSE
"Chr3SNP514" "Chr3SNP514" FALSE 0 FALSE
"Chr3SNP515" "Chr3SNP515" FALSE 0 FALSE
"Chr3SNP516" "Chr3SNP516" FALSE 0 TRUE
"Chr3SNP517" "Chr3SNP517" TRUE -1.27460480330032 FALSE
"Chr3SNP518" "Chr3SNP518" FALSE 0 FALSE
"Chr3SNP519" "Chr3SNP519" FALSE 0 TRUE
"Chr3SNP520" "Chr3SNP520" FALSE 0 TRUE
"Chr3SNP521" "Chr3SNP521" FALSE 0 FALSE
"Chr3SNP522" "Chr3SNP522" FALSE 0 FALSE
"Chr3SNP523" "Chr3SNP523" TRUE 1.57155155796501 FALSE
"Chr3SNP524" "Chr3SNP524" FALSE 0 FALSE
"Chr3SNP525" "Chr3SNP525" FALSE 0 TRUE
"Chr3SNP526" "Chr3SNP526" FALSE 0 FALSE
"Chr3SNP527" "Chr3SNP527" TRUE 0.0103196664774268 FALSE
"Chr3SNP528" "Chr3SNP528" FALSE 0 TRUE
"Chr3SNP529" "Chr3SNP529" FALSE 0 FALSE
"Chr3SNP530" "Chr3SNP530" FALSE 0 FALSE
"Chr3SNP531" "Chr3SNP531" FALSE 0 FALSE
"Chr3SNP532" "Chr3SNP532" FALSE 0 FALSE
"Chr3SNP533" "Chr3SNP533" FALSE 0 FALSE
"Chr3SNP534" "Chr3SNP534" FALSE 0 FALSE
"Chr3SNP535" "Chr3SNP535" FALSE 0 TRUE
"Chr3SNP536" "Chr3SNP536" FALSE 0 FALSE
"Chr3SNP537" "Chr3SNP537" FALSE 0 FALSE
"Chr3SNP538" "Chr3SNP538" FALSE 0 TRUE
"Chr3SNP539" "Chr3SNP539" FALSE 0 FALSE
"Chr3SNP540" "Chr3SNP540" FALSE 0 TRUE
"Chr3SNP541" "Chr3SNP541" TRUE 0.708658793434472 FALSE
"Chr3SNP542" "Chr3SNP542" FALSE 0 FALSE
"Chr3SNP543" "Chr3SNP543" FALSE 0 FALSE
"Chr3SNP544" "Chr3SNP544" FALSE 0 FALSE
"Chr3SNP545" "Chr3SNP545" FALSE 0 TRUE
"Chr3SNP546" "Chr3SNP546" FALSE 0 FALSE
"Chr3SNP547" "Chr3SNP547" TRUE 0.568100228138646 FALSE
"Chr3SNP548" "Chr3SNP548" FALSE 0 FALSE
"Chr3SNP549" "Chr3SNP549" FALSE 0 TRUE
"Chr3SNP550" "Chr3SNP550" TRUE 0.0549345063004298 FALSE
"Chr3SNP551" "Chr3SNP551" TRUE -0.804874842250737 FALSE
"Chr3SNP552" "Chr3SNP552" FALSE 0 TRUE
"Chr3SNP553" "Chr3SNP553" FALSE 0 FALSE
"Chr3SNP554" "Chr3SNP554" FALSE 0 TRUE
"Chr3SNP555" "Chr3SNP555" FALSE 0 TRUE
"Chr3SNP556" "Chr3SNP556" FALSE 0 TRUE
"Chr3SNP557" "Chr3SNP557" FALSE 0 FALSE
"Chr3SNP558" "Chr3SNP558" FALSE 0 FALSE
"Chr3SNP559" "Chr3SNP559" FALSE 0 TRUE
"Chr3SNP560" "Chr3SNP560" TRUE 0.858395420458979 FALSE
"Chr3SNP561" "Chr3SNP561" FALSE 0 TRUE
"Chr3SNP562" "Chr3SNP562" FALSE 0 FALSE
"Chr3SNP563" "Chr3SNP563" FALSE 0 FALSE
"Chr3SNP564" "Chr3SNP564" FALSE 0 TRUE
"Chr3SNP565" "Chr3SNP565" FALSE 0 FALSE
"Chr3SNP566" "Chr3SNP566" FALSE 0 FALSE
"Chr3SNP567" "Chr3SNP567" FALSE 0 FALSE
"Chr3SNP568" "Chr3SNP568" FALSE 0 TRUE
"Chr3SNP569" "Chr3SNP569" FALSE 0 TRUE
"Chr3SNP570" "Chr3SNP570" FALSE 0 TRUE
"Chr3SNP571" "Chr3SNP571" FALSE 0 TRUE
"Chr3SNP572" "Chr3SNP572" FALSE 0 FALSE
"Chr3SNP573" "Chr3SNP573" FALSE 0 TRUE
"Chr3SNP574" "Chr3SNP574" FALSE 0 FALSE
"Chr3SNP575" "Chr3SNP575" FALSE 0 FALSE
"Chr3SNP576" "Chr3SNP576" FALSE 0 FALSE
"Chr3SNP577" "Chr3SNP577" FALSE 0 TRUE
"Chr3SNP578" "Chr3SNP578" FALSE 0 FALSE
"Chr3SNP579" "Chr3SNP579" FALSE 0 FALSE
"Chr3SNP580" "Chr3SNP580" FALSE 0 FALSE
"Chr3SNP581" "Chr3SNP581" FALSE 0 FALSE
"Chr3SNP582" "Chr3SNP582" FALSE 0 TRUE
"Chr3SNP583" "Chr3SNP583" FALSE 0 FALSE
"Chr3SNP584" "Chr3SNP584" FALSE 0 FALSE
"Chr3SNP585" "Chr3SNP585" FALSE 0 TRUE
"Chr3SNP586" "Chr3SNP586" FALSE 0 TRUE
"Chr3SNP587" "Chr3SNP587" FALSE 0 FALSE
"Chr3SNP588" "Chr3SNP588" FALSE 0 TRUE
"Chr3SNP589" "Chr3SNP589" FALSE 0 FALSE
"Chr3SNP590" "Chr3SNP590" FALSE 0 FALSE
"Chr3SNP591" "Chr3SNP591" FALSE 0 FALSE
"Chr3SNP592" "Chr3SNP592" FALSE 0 TRUE
"Chr3SNP593" "Chr3SNP593" FALSE 0 FALSE
"Chr3SNP594" "Chr3SNP594" FALSE 0 FALSE
"Chr3SNP595" "Chr3SNP595" FALSE 0 FALSE
"Chr3SNP596" "Chr3SNP596" FALSE 0 TRUE
"Chr3SNP597" "Chr3SNP597" FALSE 0 TRUE
"Chr3SNP598" "Chr3SNP598" FALSE 0 TRUE
"Chr3SNP599" "Chr3SNP599" FALSE 0 TRUE
"Chr3SNP600" "Chr3SNP600" TRUE 0.0298589127667176 FALSE
"Chr3SNP601" "Chr3SNP601" FALSE 0 TRUE
"Chr3SNP602" "Chr3SNP602" FALSE 0 FALSE
"Chr3SNP603" "Chr3SNP603" FALSE 0 TRUE
"Chr3SNP604" "Chr3SNP604" FALSE 0 FALSE
"Chr3SNP605" "Chr3SNP605" FALSE 0 FALSE
"Chr3SNP606" "Chr3SNP606" FALSE 0 FALSE
"Chr3SNP607" "Chr3SNP607" FALSE 0 TRUE
"Chr3SNP608" "Chr3SNP608" FALSE 0 FALSE
"Chr3SNP609" "Chr3SNP609" FALSE 0 FALSE
"Chr3SNP610" "Chr3SNP610" FALSE 0 TRUE
"Chr3SNP611" "Chr3SNP611" FALSE 0 FALSE
"Chr3SNP612" "Chr3SNP612" FALSE 0 TRUE
"Chr3SNP613" "Chr3SNP613" FALSE 0 FALSE
"Chr3SNP614" "Chr3SNP614" FALSE 0 FALSE
"Chr3SNP615" "Chr3SNP615" FALSE 0 TRUE
"Chr3SNP616" "Chr3SNP616" FALSE 0 FALSE
"Chr3SNP617" "Chr3SNP617" FALSE 0 TRUE
"Chr3SNP618" "Chr3SNP618" FALSE 0 FALSE
"Chr3SNP619" "Chr3SNP619" TRUE 0.636913526107154 FALSE
"Chr3SNP620" "Chr3SNP620" FALSE 0 TRUE
"Chr3SNP621" "Chr3SNP621" FALSE 0 FALSE
"Chr3SNP622" "Chr3SNP622" FALSE 0 TRUE
"Chr3SNP623" "Chr3SNP623" FALSE 0 FALSE
"Chr3SNP624" "Chr3SNP624" FALSE 0 TRUE
"Chr3SNP625" "Chr3SNP625" FALSE 0 TRUE
"Chr3SNP626" "Chr3SNP626" FALSE 0 FALSE
"Chr3SNP627" "Chr3SNP627" FALSE 0 TRUE
"Chr3SNP628" "Chr3SNP628" FALSE 0 FALSE
"Chr3SNP629" "Chr3SNP629" TRUE 0.322192378645513 FALSE
"Chr3SNP630" "Chr3SNP630" FALSE 0 FALSE
"Chr3SNP631" "Chr3SNP631" FALSE 0 FALSE
"Chr3SNP632" "Chr3SNP632" TRUE 0.00145184539247087 FALSE
"Chr3SNP633" "Chr3SNP633" FALSE 0 TRUE
"Chr3SNP634" "Chr3SNP634" FALSE 0 FALSE
"Chr3SNP635" "Chr3SNP635" FALSE 0 TRUE
"Chr3SNP636" "Chr3SNP636" FALSE 0 FALSE
"Chr3SNP637" "Chr3SNP637" FALSE 0 FALSE
"Chr3SNP638" "Chr3SNP638" FALSE 0 FALSE
"Chr3SNP639" "Chr3SNP639" FALSE 0 FALSE
"Chr3SNP640" "Chr3SNP640" FALSE 0 TRUE
"Chr3SNP641" "Chr3SNP641" FALSE 0 FALSE
"Chr3SNP642" "Chr3SNP642" FALSE 0 FALSE
"Chr3SNP643" "Chr3SNP643" FALSE 0 FALSE
"Chr3SNP644" "Chr3SNP644" FALSE 0 FALSE
"Chr3SNP645" "Chr3SNP645" FALSE 0 FALSE
"Chr3SNP646" "Chr3SNP646" FALSE 0 TRUE
"Chr3SNP647" "Chr3SNP647" FALSE 0 FALSE
"Chr3SNP648" "Chr3SNP648" FALSE 0 FALSE
"Chr3SNP649" "Chr3SNP649" FALSE 0 FALSE
"Chr3SNP650" "Chr3SNP650" FALSE 0 TRUE
"Chr3SNP651" "Chr3SNP651" FALSE 0 FALSE
"Chr3SNP652" "Chr3SNP652" FALSE 0 TRUE
"Chr3SNP653" "Chr3SNP653" FALSE 0 FALSE
"Chr3SNP654" "Chr3SNP654" FALSE 0 TRUE
"Chr3SNP655" "Chr3SNP655" FALSE 0 TRUE
"Chr3SNP656" "Chr3SNP656" TRUE -0.223709648576246 FALSE
"Chr3SNP657" "Chr3SNP657" FALSE 0 TRUE
"Chr3SNP658" "Chr3SNP658" FALSE 0 FALSE
"Chr3SNP659" "Chr3SNP659" FALSE 0 FALSE
"Chr3SNP660" "Chr3SNP660" FALSE 0 FALSE
"Chr3SNP661" "Chr3SNP661" FALSE 0 FALSE
"Chr3SNP662" "Chr3SNP662" FALSE 0 FALSE
"Chr3SNP663" "Chr3SNP663" FALSE 0 FALSE
"Chr3SNP664" "Chr3SNP664" FALSE 0 TRUE
"Chr3SNP665" "Chr3SNP665" FALSE 0 TRUE
"Chr3SNP666" "Chr3SNP666" TRUE -0.34635793430735 FALSE
"Chr3SNP667" "Chr3SNP667" FALSE 0 FALSE
"Chr3SNP668" "Chr3SNP668" FALSE 0 TRUE
"Chr3SNP669" "Chr3SNP669" TRUE -0.339732746605744 FALSE
"Chr3SNP670" "Chr3SNP670" FALSE 0 TRUE
"Chr3SNP671" "Chr3SNP671" FALSE 0 FALSE
"Chr3SNP672" "Chr3SNP672" FALSE 0 TRUE
"Chr3SNP673" "Chr3SNP673" FALSE 0 FALSE
"Chr3SNP674" "Chr3SNP674" FALSE 0 FALSE
"Chr3SNP675" "Chr3SNP675" FALSE 0 TRUE
"Chr3SNP676" "Chr3SNP676" FALSE 0 FALSE
"Chr3SNP677" "Chr3SNP677" FALSE 0 TRUE
"Chr3SNP678" "Chr3SNP678" FALSE 0 FALSE
"Chr3SNP679" "Chr3SNP679" FALSE 0 FALSE
"Chr3SNP680" "Chr3SNP680" FALSE 0 TRUE
"Chr3SNP681" "Chr3SNP681" FALSE 0 TRUE
"Chr3SNP682" "Chr3SNP682" TRUE 0.0113711229016547 FALSE
"Chr3SNP683" "Chr3SNP683" FALSE 0 FALSE
"Chr3SNP684" "Chr3SNP684" TRUE -0.0394103807749726 FALSE
"Chr3SNP685" "Chr3SNP685" FALSE 0 TRUE
"Chr3SNP686" "Chr3SNP686" FALSE 0 FALSE
"Chr3SNP687" "Chr3SNP687" TRUE 0.190774210593271 FALSE
"Chr3SNP688" "Chr3SNP688" FALSE 0 FALSE
"Chr3SNP689" "Chr3SNP689" FALSE 0 FALSE
"Chr3SNP690" "Chr3SNP690" FALSE 0 FALSE
"Chr3SNP691" "Chr3SNP691" FALSE 0 TRUE
"Chr3SNP692" "Chr3SNP692" FALSE 0 FALSE
"Chr3SNP693" "Chr3SNP693" TRUE -0.000139423217035632 FALSE
"Chr3SNP694" "Chr3SNP694" TRUE 0.00345055949514226 FALSE
"Chr3SNP695" "Chr3SNP695" FALSE 0 TRUE
"Chr3SNP696" "Chr3SNP696" FALSE 0 TRUE
"Chr3SNP697" "Chr3SNP697" FALSE 0 FALSE
"Chr3SNP698" "Chr3SNP698" FALSE 0 FALSE
"Chr3SNP699" "Chr3SNP699" FALSE 0 FALSE
"Chr3SNP700" "Chr3SNP700" TRUE -0.858763842952538 FALSE
"Chr3SNP701" "Chr3SNP701" FALSE 0 FALSE
"Chr3SNP702" "Chr3SNP702" TRUE -0.00325993723005688 FALSE
"Chr3SNP703" "Chr3SNP703" FALSE 0 TRUE
"Chr3SNP704" "Chr3SNP704" TRUE -0.000285748842170305 FALSE
"Chr3SNP705" "Chr3SNP705" FALSE 0 TRUE
"Chr3SNP706" "Chr3SNP706" FALSE 0 TRUE
"Chr3SNP707" "Chr3SNP707" TRUE 0.131740639057665 FALSE
"Chr3SNP708" "Chr3SNP708" FALSE 0 FALSE
"Chr3SNP709" "Chr3SNP709" FALSE 0 FALSE
"Chr3SNP710" "Chr3SNP710" FALSE 0 FALSE
"Chr3SNP711" "Chr3SNP711" FALSE 0 FALSE
"Chr3SNP712" "Chr3SNP712" FALSE 0 TRUE
"Chr3SNP713" "Chr3SNP713" TRUE 0.0258475590389016 FALSE
"Chr3SNP714" "Chr3SNP714" TRUE 0.339955771326127 FALSE
"Chr3SNP715" "Chr3SNP715" FALSE 0 FALSE
"Chr3SNP716" "Chr3SNP716" FALSE 0 FALSE
"Chr3SNP717" "Chr3SNP717" FALSE 0 TRUE
"Chr3SNP718" "Chr3SNP718" FALSE 0 FALSE
"Chr3SNP719" "Chr3SNP719" FALSE 0 TRUE
"Chr3SNP720" "Chr3SNP720" FALSE 0 FALSE
"Chr3SNP721" "Chr3SNP721" FALSE 0 TRUE
"Chr3SNP722" "Chr3SNP722" FALSE 0 FALSE
"Chr3SNP723" "Chr3SNP723" FALSE 0 FALSE
"Chr3SNP724" "Chr3SNP724" FALSE 0 FALSE
"Chr3SNP725" "Chr3SNP725" FALSE 0 FALSE
"Chr3SNP726" "Chr3SNP726" FALSE 0 FALSE
"Chr3SNP727" "Chr3SNP727" FALSE 0 TRUE
"Chr3SNP728" "Chr3SNP728" FALSE 0 FALSE
"Chr3SNP729" "Chr3SNP729" FALSE 0 FALSE
"Chr3SNP730" "Chr3SNP730" FALSE 0 FALSE
"Chr3SNP731" "Chr3SNP731" FALSE 0 TRUE
"Chr3SNP732" "Chr3SNP732" FALSE 0 FALSE
"Chr3SNP733" "Chr3SNP733" FALSE 0 FALSE
"Chr3SNP734" "Chr3SNP734" FALSE 0 FALSE
"Chr3SNP735" "Chr3SNP735" TRUE -0.306122462943602 FALSE
"Chr3SNP736" "Chr3SNP736" FALSE 0 TRUE
"Chr3SNP737" "Chr3SNP737" FALSE 0 FALSE
"Chr3SNP738" "Chr3SNP738" FALSE 0 FALSE
"Chr3SNP739" "Chr3SNP739" FALSE 0 FALSE
"Chr3SNP740" "Chr3SNP740" FALSE 0 TRUE
"Chr3SNP741" "Chr3SNP741" FALSE 0 FALSE
"Chr3SNP742" "Chr3SNP742" FALSE 0 FALSE
"Chr3SNP743" "Chr3SNP743" FALSE 0 FALSE
"Chr3SNP744" "Chr3SNP744" FALSE 0 FALSE
"Chr3SNP745" "Chr3SNP745" FALSE 0 FALSE
"Chr3SNP746" "Chr3SNP746" FALSE 0 TRUE
"Chr3SNP747" "Chr3SNP747" FALSE 0 FALSE
"Chr3SNP748" "Chr3SNP748" FALSE 0 FALSE
"Chr3SNP749" "Chr3SNP749" FALSE 0 FALSE
"Chr3SNP750" "Chr3SNP750" FALSE 0 TRUE
"Chr3SNP751" "Chr3SNP751" FALSE 0 FALSE
"Chr3SNP752" "Chr3SNP752" FALSE 0 FALSE
"Chr3SNP753" "Chr3SNP753" FALSE 0 FALSE
"Chr3SNP754" "Chr3SNP754" FALSE 0 TRUE
"Chr3SNP755" "Chr3SNP755" FALSE 0 TRUE
"Chr3SNP756" "Chr3SNP756" FALSE 0 FALSE
"Chr3SNP757" "Chr3SNP757" FALSE 0 FALSE
"Chr3SNP758" "Chr3SNP758" FALSE 0 FALSE
"Chr3SNP759" "Chr3SNP759" FALSE 0 FALSE
"Chr3SNP760" "Chr3SNP760" FALSE 0 TRUE
"Chr3SNP761" "Chr3SNP761" FALSE 0 FALSE
"Chr3SNP762" "Chr3SNP762" FALSE 0 TRUE
"Chr3SNP763" "Chr3SNP763" FALSE 0 FALSE
"Chr3SNP764" "Chr3SNP764" FALSE 0 FALSE
"Chr3SNP765" "Chr3SNP765" FALSE 0 TRUE
"Chr3SNP766" "Chr3SNP766" FALSE 0 FALSE
"Chr3SNP767" "Chr3SNP767" FALSE 0 TRUE
"Chr3SNP768" "Chr3SNP768" FALSE 0 FALSE
"Chr3SNP769" "Chr3SNP769" FALSE 0 FALSE
"Chr3SNP770" "Chr3SNP770" FALSE 0 FALSE
"Chr3SNP771" "Chr3SNP771" FALSE 0 FALSE
"Chr3SNP772" "Chr3SNP772" FALSE 0 FALSE
"Chr3SNP773" "Chr3SNP773" FALSE 0 FALSE
"Chr3SNP774" "Chr3SNP774" TRUE 0.00815218077174263 FALSE
"Chr3SNP775" "Chr3SNP775" FALSE 0 FALSE
"Chr3SNP776" "Chr3SNP776" FALSE 0 FALSE
"Chr3SNP777" "Chr3SNP777" FALSE 0 TRUE
"Chr3SNP778" "Chr3SNP778" FALSE 0 TRUE
"Chr3SNP779" "Chr3SNP779" FALSE 0 FALSE
"Chr3SNP780" "Chr3SNP780" FALSE 0 FALSE
"Chr3SNP781" "Chr3SNP781" FALSE 0 FALSE
"Chr3SNP782" "Chr3SNP782" FALSE 0 FALSE
"Chr3SNP783" "Chr3SNP783" TRUE 0.738767729608023 FALSE
"Chr3SNP784" "Chr3SNP784" FALSE 0 TRUE
"Chr3SNP785" "Chr3SNP785" FALSE 0 FALSE
"Chr3SNP786" "Chr3SNP786" FALSE 0 FALSE
"Chr3SNP787" "Chr3SNP787" FALSE 0 TRUE
"Chr3SNP788" "Chr3SNP788" FALSE 0 FALSE
"Chr3SNP789" "Chr3SNP789" TRUE -0.0677133596165618 FALSE
"Chr3SNP790" "Chr3SNP790" FALSE 0 TRUE
"Chr3SNP791" "Chr3SNP791" FALSE 0 TRUE
"Chr3SNP792" "Chr3SNP792" FALSE 0 FALSE
"Chr3SNP793" "Chr3SNP793" FALSE 0 FALSE
"Chr3SNP794" "Chr3SNP794" FALSE 0 FALSE
"Chr3SNP795" "Chr3SNP795" FALSE 0 TRUE
"Chr3SNP796" "Chr3SNP796" FALSE 0 TRUE
"Chr3SNP797" "Chr3SNP797" FALSE 0 FALSE
"Chr3SNP798" "Chr3SNP798" FALSE 0 TRUE
"Chr3SNP799" "Chr3SNP799" FALSE 0 FALSE
"Chr3SNP800" "Chr3SNP800" FALSE 0 TRUE
"Chr3SNP801" "Chr3SNP801" FALSE 0 FALSE
"Chr3SNP802" "Chr3SNP802" FALSE 0 TRUE
"Chr3SNP803" "Chr3SNP803" FALSE 0 FALSE
"Chr3SNP804" "Chr3SNP804" FALSE 0 FALSE
"Chr3SNP805" "Chr3SNP805" FALSE 0 FALSE
"Chr3SNP806" "Chr3SNP806" FALSE 0 FALSE
"Chr3SNP807" "Chr3SNP807" FALSE 0 FALSE
"Chr3SNP808" "Chr3SNP808" FALSE 0 TRUE
"Chr3SNP809" "Chr3SNP809" FALSE 0 FALSE
"Chr3SNP810" "Chr3SNP810" FALSE 0 FALSE
"Chr3SNP811" "Chr3SNP811" FALSE 0 FALSE
"Chr3SNP812" "Chr3SNP812" FALSE 0 TRUE
"Chr3SNP813" "Chr3SNP813" FALSE 0 FALSE
"Chr3SNP814" "Chr3SNP814" FALSE 0 TRUE
"Chr3SNP815" "Chr3SNP815" FALSE 0 FALSE
"Chr3SNP816" "Chr3SNP816" TRUE -0.0793789375525418 FALSE
"Chr3SNP817" "Chr3SNP817" TRUE 0.710333158088225 FALSE
"Chr3SNP818" "Chr3SNP818" FALSE 0 TRUE
"Chr3SNP819" "Chr3SNP819" FALSE 0 FALSE
"Chr3SNP820" "Chr3SNP820" TRUE 1.55489490094512 FALSE
"Chr3SNP821" "Chr3SNP821" FALSE 0 TRUE
"Chr3SNP822" "Chr3SNP822" FALSE 0 FALSE
"Chr3SNP823" "Chr3SNP823" FALSE 0 TRUE
"Chr3SNP824" "Chr3SNP824" FALSE 0 FALSE
"Chr3SNP825" "Chr3SNP825" FALSE 0 TRUE
"Chr3SNP826" "Chr3SNP826" FALSE 0 FALSE
"Chr3SNP827" "Chr3SNP827" FALSE 0 FALSE
"Chr3SNP828" "Chr3SNP828" TRUE -1.18975575965435 FALSE
"Chr3SNP829" "Chr3SNP829" FALSE 0 FALSE
"Chr3SNP830" "Chr3SNP830" FALSE 0 TRUE
"Chr3SNP831" "Chr3SNP831" FALSE 0 FALSE
"Chr3SNP832" "Chr3SNP832" FALSE 0 FALSE
"Chr3SNP833" "Chr3SNP833" FALSE 0 FALSE
"Chr3SNP834" "Chr3SNP834" FALSE 0 FALSE
"Chr3SNP835" "Chr3SNP835" FALSE 0 FALSE
"Chr3SNP836" "Chr3SNP836" FALSE 0 TRUE
"Chr3SNP837" "Chr3SNP837" FALSE 0 FALSE
"Chr3SNP838" "Chr3SNP838" FALSE 0 FALSE
"Chr3SNP839" "Chr3SNP839" FALSE 0 TRUE
"Chr3SNP840" "Chr3SNP840" TRUE -0.241258927182682 FALSE
"Chr3SNP841" "Chr3SNP841" FALSE 0 TRUE
"Chr3SNP842" "Chr3SNP842" FALSE 0 FALSE
"Chr3SNP843" "Chr3SNP843" FALSE 0 FALSE
"Chr3SNP844" "Chr3SNP844" TRUE 0.160075078004671 FALSE
"Chr3SNP845" "Chr3SNP845" FALSE 0 FALSE
"Chr3SNP846" "Chr3SNP846" FALSE 0 TRUE
"Chr3SNP847" "Chr3SNP847" FALSE 0 TRUE
"Chr3SNP848" "Chr3SNP848" FALSE 0 FALSE
"Chr3SNP849" "Chr3SNP849" FALSE 0 FALSE
"Chr3SNP850" "Chr3SNP850" FALSE 0 FALSE
"Chr3SNP851" "Chr3SNP851" FALSE 0 FALSE
"Chr3SNP852" "Chr3SNP852" FALSE 0 FALSE
"Chr3SNP853" "Chr3SNP853" FALSE 0 FALSE
"Chr3SNP854" "Chr3SNP854" FALSE 0 FALSE
"Chr3SNP855" "Chr3SNP855" FALSE 0 FALSE
"Chr3SNP856" "Chr3SNP856" FALSE 0 TRUE
"Chr3SNP857" "Chr3SNP857" FALSE 0 FALSE
"Chr3SNP858" "Chr3SNP858" FALSE 0 TRUE
"Chr3SNP859" "Chr3SNP859" FALSE 0 FALSE
"Chr3SNP860" "Chr3SNP860" FALSE 0 FALSE
"Chr3SNP861" "Chr3SNP861" FALSE 0 FALSE
"Chr3SNP862" "Chr3SNP862" FALSE 0 FALSE
"Chr3SNP863" "Chr3SNP863" FALSE 0 TRUE
"Chr3SNP864" "Chr3SNP864" FALSE 0 FALSE
"Chr3SNP865" "Chr3SNP865" TRUE 0.0143890013378393 FALSE
"Chr3SNP866" "Chr3SNP866" FALSE 0 TRUE
"Chr3SNP867" "Chr3SNP867" FALSE 0 FALSE
"Chr3SNP868" "Chr3SNP868" FALSE 0 TRUE
"Chr3SNP869" "Chr3SNP869" FALSE 0 FALSE
"Chr3SNP870" "Chr3SNP870" FALSE 0 FALSE
"Chr3SNP871" "Chr3SNP871" FALSE 0 TRUE
"Chr3SNP872" "Chr3SNP872" FALSE 0 FALSE
"Chr3SNP873" "Chr3SNP873" FALSE 0 FALSE
"Chr3SNP874" "Chr3SNP874" FALSE 0 TRUE
"Chr3SNP875" "Chr3SNP875" FALSE 0 FALSE
"Chr3SNP876" "Chr3SNP876" FALSE 0 FALSE
"Chr3SNP877" "Chr3SNP877" FALSE 0 FALSE
"Chr3SNP878" "Chr3SNP878" FALSE 0 TRUE
"Chr3SNP879" "Chr3SNP879" FALSE 0 FALSE
"Chr3SNP880" "Chr3SNP880" FALSE 0 FALSE
"Chr3SNP881" "Chr3SNP881" FALSE 0 FALSE
"Chr3SNP882" "Chr3SNP882" FALSE 0 TRUE
"Chr3SNP883" "Chr3SNP883" FALSE 0 FALSE
"Chr3SNP884" "Chr3SNP884" FALSE 0 FALSE
"Chr3SNP885" "Chr3SNP885" FALSE 0 TRUE
"Chr3SNP886" "Chr3SNP886" FALSE 0 FALSE
"Chr3SNP887" "Chr3SNP887" FALSE 0 TRUE
"Chr3SNP888" "Chr3SNP888" FALSE 0 FALSE
"Chr3SNP889" "Chr3SNP889" FALSE 0 TRUE
"Chr3SNP890" "Chr3SNP890" FALSE 0 FALSE
"Chr3SNP891" "Chr3SNP891" TRUE 0.0169467731138588 FALSE
"Chr3SNP892" "Chr3SNP892" FALSE 0 FALSE
"Chr3SNP893" "Chr3SNP893" FALSE 0 FALSE
"Chr3SNP894" "Chr3SNP894" FALSE 0 TRUE
"Chr3SNP895" "Chr3SNP895" FALSE 0 FALSE
"Chr3SNP896" "Chr3SNP896" FALSE 0 FALSE
"Chr3SNP897" "Chr3SNP897" FALSE 0 FALSE
"Chr3SNP898" "Chr3SNP898" FALSE 0 TRUE
"Chr3SNP899" "Chr3SNP899" FALSE 0 FALSE
"Chr3SNP900" "Chr3SNP900" FALSE 0 TRUE
"Chr3SNP901" "Chr3SNP901" FALSE 0 FALSE
"Chr3SNP902" "Chr3SNP902" FALSE 0 FALSE
"Chr3SNP903" "Chr3SNP903" TRUE -0.0041542521250386 FALSE
"Chr3SNP904" "Chr3SNP904" FALSE 0 FALSE
"Chr3SNP905" "Chr3SNP905" FALSE 0 TRUE
"Chr3SNP906" "Chr3SNP906" FALSE 0 TRUE
"Chr3SNP907" "Chr3SNP907" FALSE 0 TRUE
"Chr3SNP908" "Chr3SNP908" FALSE 0 FALSE
"Chr3SNP909" "Chr3SNP909" FALSE 0 FALSE
"Chr3SNP910" "Chr3SNP910" FALSE 0 FALSE
"Chr3SNP911" "Chr3SNP911" FALSE 0 FALSE
"Chr3SNP912" "Chr3SNP912" FALSE 0 TRUE
"Chr3SNP913" "Chr3SNP913" FALSE 0 FALSE
"Chr3SNP914" "Chr3SNP914" FALSE 0 TRUE
"Chr3SNP915" "Chr3SNP915" FALSE 0 FALSE
"Chr3SNP916" "Chr3SNP916" FALSE 0 FALSE
"Chr3SNP917" "Chr3SNP917" FALSE 0 FALSE
"Chr3SNP918" "Chr3SNP918" FALSE 0 TRUE
"Chr3SNP919" "Chr3SNP919" FALSE 0 FALSE
"Chr3SNP920" "Chr3SNP920" FALSE 0 FALSE
"Chr3SNP921" "Chr3SNP921" TRUE -0.136885702918943 FALSE
"Chr3SNP922" "Chr3SNP922" FALSE 0 TRUE
"Chr3SNP923" "Chr3SNP923" TRUE 0.0482403054452292 FALSE
"Chr3SNP924" "Chr3SNP924" FALSE 0 FALSE
"Chr3SNP925" "Chr3SNP925" FALSE 0 TRUE
"Chr3SNP926" "Chr3SNP926" FALSE 0 TRUE
"Chr3SNP927" "Chr3SNP927" FALSE 0 FALSE
"Chr3SNP928" "Chr3SNP928" FALSE 0 FALSE
"Chr3SNP929" "Chr3SNP929" FALSE 0 FALSE
"Chr3SNP930" "Chr3SNP930" FALSE 0 TRUE
"Chr3SNP931" "Chr3SNP931" FALSE 0 FALSE
"Chr3SNP932" "Chr3SNP932" FALSE 0 FALSE
"Chr3SNP933" "Chr3SNP933" FALSE 0 TRUE
"Chr3SNP934" "Chr3SNP934" FALSE 0 FALSE
"Chr3SNP935" "Chr3SNP935" FALSE 0 FALSE
"Chr3SNP936" "Chr3SNP936" FALSE 0 FALSE
"Chr3SNP937" "Chr3SNP937" FALSE 0 FALSE
"Chr3SNP938" "Chr3SNP938" FALSE 0 TRUE
"Chr3SNP939" "Chr3SNP939" FALSE 0 FALSE
"Chr3SNP940" "Chr3SNP940" FALSE 0 FALSE
"Chr3SNP941" "Chr3SNP941" FALSE 0 TRUE
"Chr3SNP942" "Chr3SNP942" FALSE 0 FALSE
"Chr3SNP943" "Chr3SNP943" FALSE 0 TRUE
"Chr3SNP944" "Chr3SNP944" FALSE 0 FALSE
"Chr3SNP945" "Chr3SNP945" FALSE 0 FALSE
"Chr3SNP946" "Chr3SNP946" FALSE 0 FALSE
"Chr3SNP947" "Chr3SNP947" FALSE 0 TRUE
"Chr3SNP948" "Chr3SNP948" FALSE 0 FALSE
"Chr3SNP949" "Chr3SNP949" FALSE 0 FALSE
"Chr3SNP950" "Chr3SNP950" FALSE 0 FALSE
"Chr3SNP951" "Chr3SNP951" FALSE 0 TRUE
"Chr3SNP952" "Chr3SNP952" FALSE 0 FALSE
"Chr3SNP953" "Chr3SNP953" FALSE 0 FALSE
"Chr3SNP954" "Chr3SNP954" FALSE 0 FALSE
"Chr3SNP955" "Chr3SNP955" FALSE 0 FALSE
"Chr3SNP956" "Chr3SNP956" TRUE -0.025927631358525 FALSE
"Chr3SNP957" "Chr3SNP957" TRUE -0.00200099949229135 FALSE
"Chr3SNP958" "Chr3SNP958" FALSE 0 TRUE
"Chr3SNP959" "Chr3SNP959" FALSE 0 TRUE
"Chr3SNP960" "Chr3SNP960" FALSE 0 FALSE
"Chr3SNP961" "Chr3SNP961" FALSE 0 FALSE
"Chr3SNP962" "Chr3SNP962" FALSE 0 FALSE
"Chr3SNP963" "Chr3SNP963" FALSE 0 TRUE
"Chr3SNP964" "Chr3SNP964" FALSE 0 TRUE
"Chr3SNP965" "Chr3SNP965" FALSE 0 FALSE
"Chr3SNP966" "Chr3SNP966" FALSE 0 FALSE
"Chr3SNP967" "Chr3SNP967" FALSE 0 TRUE
"Chr3SNP968" "Chr3SNP968" FALSE 0 FALSE
"Chr3SNP969" "Chr3SNP969" FALSE 0 FALSE
"Chr3SNP970" "Chr3SNP970" FALSE 0 FALSE
"Chr3SNP971" "Chr3SNP971" FALSE 0 TRUE
"Chr3SNP972" "Chr3SNP972" FALSE 0 FALSE
"Chr3SNP973" "Chr3SNP973" FALSE 0 FALSE
"Chr3SNP974" "Chr3SNP974" FALSE 0 FALSE
"Chr3SNP975" "Chr3SNP975" FALSE 0 TRUE
"Chr3SNP976" "Chr3SNP976" FALSE 0 FALSE
"Chr3SNP977" "Chr3SNP977" FALSE 0 TRUE
"Chr3SNP978" "Chr3SNP978" FALSE 0 FALSE
"Chr3SNP979" "Chr3SNP979" FALSE 0 FALSE
"Chr3SNP980" "Chr3SNP980" FALSE 0 FALSE
"Chr3SNP981" "Chr3SNP981" FALSE 0 TRUE
"Chr3SNP982" "Chr3SNP982" FALSE 0 FALSE
"Chr3SNP983" "Chr3SNP983" FALSE 0 FALSE
"Chr3SNP984" "Chr3SNP984" FALSE 0 FALSE
"Chr3SNP985" "Chr3SNP985" FALSE 0 FALSE
"Chr3SNP986" "Chr3SNP986" FALSE 0 FALSE
"Chr3SNP987" "Chr3SNP987" FALSE 0 TRUE
"Chr3SNP988" "Chr3SNP988" FALSE 0 FALSE
"Chr3SNP989" "Chr3SNP989" FALSE 0 TRUE
"Chr3SNP990" "Chr3SNP990" FALSE 0 FALSE
"Chr3SNP991" "Chr3SNP991" FALSE 0 FALSE
"Chr3SNP992" "Chr3SNP992" FALSE 0 FALSE
"Chr3SNP993" "Chr3SNP993" TRUE 0.0385943531287579 FALSE
"Chr3SNP994" "Chr3SNP994" FALSE 0 FALSE
"Chr3SNP995" "Chr3SNP995" FALSE 0 FALSE
"Chr3SNP996" "Chr3SNP996" FALSE 0 TRUE
"Chr3SNP997" "Chr3SNP997" FALSE 0 FALSE
"Chr3SNP998" "Chr3SNP998" FALSE 0 TRUE
"Chr3SNP999" "Chr3SNP999" FALSE 0 TRUE
"Chr3SNP1000" "Chr3SNP1000" FALSE 0 FALSE
"Chr3SNP1001" "Chr3SNP1001" FALSE 0 FALSE
"Chr3SNP1002" "Chr3SNP1002" FALSE 0 FALSE
"Chr3SNP1003" "Chr3SNP1003" FALSE 0 TRUE
"Chr3SNP1004" "Chr3SNP1004" TRUE -0.00407562252517645 FALSE
"Chr3SNP1005" "Chr3SNP1005" FALSE 0 TRUE
"Chr3SNP1006" "Chr3SNP1006" FALSE 0 FALSE
"Chr3SNP1007" "Chr3SNP1007" FALSE 0 FALSE
"Chr3SNP1008" "Chr3SNP1008" FALSE 0 TRUE
"Chr3SNP1009" "Chr3SNP1009" FALSE 0 FALSE
"Chr3SNP1010" "Chr3SNP1010" TRUE -0.00305524454358914 FALSE
"Chr3SNP1011" "Chr3SNP1011" FALSE 0 TRUE
"Chr3SNP1012" "Chr3SNP1012" FALSE 0 FALSE
"Chr3SNP1013" "Chr3SNP1013" FALSE 0 FALSE
"Chr3SNP1014" "Chr3SNP1014" FALSE 0 FALSE
"Chr3SNP1015" "Chr3SNP1015" FALSE 0 TRUE
"Chr3SNP1016" "Chr3SNP1016" FALSE 0 TRUE
"Chr3SNP1017" "Chr3SNP1017" FALSE 0 FALSE
"Chr3SNP1018" "Chr3SNP1018" FALSE 0 TRUE
"Chr3SNP1019" "Chr3SNP1019" FALSE 0 FALSE
"Chr3SNP1020" "Chr3SNP1020" FALSE 0 FALSE
"Chr3SNP1021" "Chr3SNP1021" FALSE 0 FALSE
"Chr3SNP1022" "Chr3SNP1022" FALSE 0 FALSE
"Chr3SNP1023" "Chr3SNP1023" FALSE 0 TRUE
"Chr3SNP1024" "Chr3SNP1024" FALSE 0 FALSE
"Chr3SNP1025" "Chr3SNP1025" FALSE 0 TRUE
"Chr3SNP1026" "Chr3SNP1026" FALSE 0 FALSE
"Chr3SNP1027" "Chr3SNP1027" FALSE 0 FALSE
"Chr3SNP1028" "Chr3SNP1028" FALSE 0 TRUE
"Chr3SNP1029" "Chr3SNP1029" FALSE 0 FALSE
"Chr3SNP1030" "Chr3SNP1030" TRUE -3.15630536866038 FALSE
"Chr3SNP1031" "Chr3SNP1031" FALSE 0 FALSE
"Chr3SNP1032" "Chr3SNP1032" FALSE 0 FALSE
"Chr3SNP1033" "Chr3SNP1033" FALSE 0 FALSE
"Chr3SNP1034" "Chr3SNP1034" FALSE 0 FALSE
"Chr3SNP1035" "Chr3SNP1035" FALSE 0 TRUE
"Chr3SNP1036" "Chr3SNP1036" FALSE 0 FALSE
"Chr3SNP1037" "Chr3SNP1037" FALSE 0 FALSE
"Chr3SNP1038" "Chr3SNP1038" FALSE 0 FALSE
"Chr3SNP1039" "Chr3SNP1039" FALSE 0 FALSE
"Chr3SNP1040" "Chr3SNP1040" FALSE 0 TRUE
"Chr3SNP1041" "Chr3SNP1041" FALSE 0 FALSE
"Chr3SNP1042" "Chr3SNP1042" FALSE 0 TRUE
"Chr3SNP1043" "Chr3SNP1043" FALSE 0 TRUE
"Chr3SNP1044" "Chr3SNP1044" FALSE 0 FALSE
"Chr3SNP1045" "Chr3SNP1045" FALSE 0 FALSE
"Chr3SNP1046" "Chr3SNP1046" FALSE 0 FALSE
"Chr3SNP1047" "Chr3SNP1047" FALSE 0 FALSE
"Chr3SNP1048" "Chr3SNP1048" TRUE 0.0113649000894261 FALSE
"Chr3SNP1049" "Chr3SNP1049" FALSE 0 FALSE
"Chr3SNP1050" "Chr3SNP1050" FALSE 0 FALSE
"Chr3SNP1051" "Chr3SNP1051" FALSE 0 FALSE
"Chr3SNP1052" "Chr3SNP1052" FALSE 0 TRUE
"Chr3SNP1053" "Chr3SNP1053" TRUE 0.117747217093787 FALSE
"Chr3SNP1054" "Chr3SNP1054" FALSE 0 TRUE
"Chr3SNP1055" "Chr3SNP1055" FALSE 0 FALSE
"Chr3SNP1056" "Chr3SNP1056" FALSE 0 FALSE
"Chr3SNP1057" "Chr3SNP1057" FALSE 0 FALSE
"Chr3SNP1058" "Chr3SNP1058" FALSE 0 FALSE
"Chr3SNP1059" "Chr3SNP1059" FALSE 0 FALSE
"Chr3SNP1060" "Chr3SNP1060" FALSE 0 TRUE
"Chr3SNP1061" "Chr3SNP1061" FALSE 0 TRUE
"Chr3SNP1062" "Chr3SNP1062" FALSE 0 FALSE
"Chr3SNP1063" "Chr3SNP1063" TRUE -0.0000830936771024525 FALSE
"Chr3SNP1064" "Chr3SNP1064" TRUE 0.125482905148772 FALSE
"Chr3SNP1065" "Chr3SNP1065" FALSE 0 FALSE
"Chr3SNP1066" "Chr3SNP1066" FALSE 0 FALSE
"Chr3SNP1067" "Chr3SNP1067" FALSE 0 TRUE
"Chr3SNP1068" "Chr3SNP1068" FALSE 0 FALSE
"Chr3SNP1069" "Chr3SNP1069" FALSE 0 FALSE
"Chr3SNP1070" "Chr3SNP1070" FALSE 0 FALSE
"Chr3SNP1071" "Chr3SNP1071" FALSE 0 FALSE
"Chr3SNP1072" "Chr3SNP1072" TRUE -0.432519181353988 FALSE
"Chr3SNP1073" "Chr3SNP1073" FALSE 0 FALSE
"Chr3SNP1074" "Chr3SNP1074" FALSE 0 TRUE
"Chr3SNP1075" "Chr3SNP1075" FALSE 0 TRUE
"Chr3SNP1076" "Chr3SNP1076" FALSE 0 FALSE
"Chr3SNP1077" "Chr3SNP1077" FALSE 0 TRUE
"Chr3SNP1078" "Chr3SNP1078" FALSE 0 FALSE
"Chr3SNP1079" "Chr3SNP1079" FALSE 0 FALSE
"Chr3SNP1080" "Chr3SNP1080" FALSE 0 FALSE
"Chr3SNP1081" "Chr3SNP1081" FALSE 0 FALSE
"Chr3SNP1082" "Chr3SNP1082" FALSE 0 TRUE
"Chr3SNP1083" "Chr3SNP1083" FALSE 0 FALSE
"Chr3SNP1084" "Chr3SNP1084" FALSE 0 FALSE
"Chr3SNP1085" "Chr3SNP1085" FALSE 0 FALSE
"Chr3SNP1086" "Chr3SNP1086" FALSE 0 FALSE
"Chr3SNP1087" "Chr3SNP1087" FALSE 0 FALSE
"Chr3SNP1088" "Chr3SNP1088" FALSE 0 TRUE
"Chr3SNP1089" "Chr3SNP1089" FALSE 0 TRUE
"Chr3SNP1090" "Chr3SNP1090" FALSE 0 FALSE
"Chr3SNP1091" "Chr3SNP1091" FALSE 0 FALSE
"Chr3SNP1092" "Chr3SNP1092" FALSE 0 TRUE
"Chr3SNP1093" "Chr3SNP1093" FALSE 0 TRUE
"Chr3SNP1094" "Chr3SNP1094" FALSE 0 FALSE
"Chr3SNP1095" "Chr3SNP1095" FALSE 0 FALSE
"Chr3SNP1096" "Chr3SNP1096" FALSE 0 FALSE
"Chr3SNP1097" "Chr3SNP1097" FALSE 0 TRUE
"Chr3SNP1098" "Chr3SNP1098" FALSE 0 FALSE
"Chr3SNP1099" "Chr3SNP1099" FALSE 0 FALSE
"Chr3SNP1100" "Chr3SNP1100" FALSE 0 FALSE
"Chr3SNP1101" "Chr3SNP1101" FALSE 0 FALSE
"Chr3SNP1102" "Chr3SNP1102" FALSE 0 TRUE
"Chr3SNP1103" "Chr3SNP1103" FALSE 0 FALSE
"Chr3SNP1104" "Chr3SNP1104" FALSE 0 TRUE
"Chr3SNP1105" "Chr3SNP1105" FALSE 0 FALSE
"Chr3SNP1106" "Chr3SNP1106" FALSE 0 FALSE
"Chr3SNP1107" "Chr3SNP1107" FALSE 0 FALSE
"Chr3SNP1108" "Chr3SNP1108" FALSE 0 TRUE
"Chr3SNP1109" "Chr3SNP1109" FALSE 0 TRUE
"Chr3SNP1110" "Chr3SNP1110" FALSE 0 FALSE
"Chr3SNP1111" "Chr3SNP1111" FALSE 0 FALSE
"Chr3SNP1112" "Chr3SNP1112" FALSE 0 FALSE
"Chr3SNP1113" "Chr3SNP1113" FALSE 0 FALSE
"Chr3SNP1114" "Chr3SNP1114" FALSE 0 FALSE
"Chr3SNP1115" "Chr3SNP1115" FALSE 0 TRUE
"Chr3SNP1116" "Chr3SNP1116" FALSE 0 FALSE
"Chr3SNP1117" "Chr3SNP1117" FALSE 0 FALSE
"Chr3SNP1118" "Chr3SNP1118" TRUE -0.0514859944604019 FALSE
"Chr3SNP1119" "Chr3SNP1119" FALSE 0 TRUE
"Chr3SNP1120" "Chr3SNP1120" FALSE 0 TRUE
"Chr3SNP1121" "Chr3SNP1121" FALSE 0 FALSE
"Chr3SNP1122" "Chr3SNP1122" FALSE 0 FALSE
"Chr3SNP1123" "Chr3SNP1123" TRUE -1.77525534175923 FALSE
"Chr3SNP1124" "Chr3SNP1124" FALSE 0 FALSE
"Chr3SNP1125" "Chr3SNP1125" FALSE 0 TRUE
"Chr3SNP1126" "Chr3SNP1126" FALSE 0 FALSE
"Chr3SNP1127" "Chr3SNP1127" FALSE 0 FALSE
"Chr3SNP1128" "Chr3SNP1128" FALSE 0 TRUE
"Chr3SNP1129" "Chr3SNP1129" FALSE 0 FALSE
"Chr3SNP1130" "Chr3SNP1130" FALSE 0 FALSE
"Chr3SNP1131" "Chr3SNP1131" FALSE 0 FALSE
"Chr3SNP1132" "Chr3SNP1132" FALSE 0 FALSE
"Chr3SNP1133" "Chr3SNP1133" FALSE 0 TRUE
"Chr3SNP1134" "Chr3SNP1134" FALSE 0 FALSE
"Chr3SNP1135" "Chr3SNP1135" FALSE 0 FALSE
"Chr3SNP1136" "Chr3SNP1136" FALSE 0 FALSE
"Chr3SNP1137" "Chr3SNP1137" FALSE 0 FALSE
"Chr3SNP1138" "Chr3SNP1138" FALSE 0 TRUE
"Chr3SNP1139" "Chr3SNP1139" FALSE 0 TRUE
"Chr3SNP1140" "Chr3SNP1140" FALSE 0 FALSE
"Chr3SNP1141" "Chr3SNP1141" FALSE 0 FALSE
"Chr3SNP1142" "Chr3SNP1142" FALSE 0 FALSE
"Chr3SNP1143" "Chr3SNP1143" FALSE 0 FALSE
"Chr3SNP1144" "Chr3SNP1144" FALSE 0 FALSE
"Chr3SNP1145" "Chr3SNP1145" FALSE 0 FALSE
"Chr3SNP1146" "Chr3SNP1146" FALSE 0 FALSE
"Chr3SNP1147" "Chr3SNP1147" FALSE 0 FALSE
"Chr3SNP1148" "Chr3SNP1148" FALSE 0 FALSE
"Chr3SNP1149" "Chr3SNP1149" FALSE 0 FALSE
"Chr3SNP1150" "Chr3SNP1150" FALSE 0 TRUE
"Chr3SNP1151" "Chr3SNP1151" FALSE 0 FALSE
"Chr3SNP1152" "Chr3SNP1152" FALSE 0 TRUE
"Chr3SNP1153" "Chr3SNP1153" FALSE 0 FALSE
"Chr3SNP1154" "Chr3SNP1154" FALSE 0 FALSE
"Chr3SNP1155" "Chr3SNP1155" FALSE 0 FALSE
"Chr3SNP1156" "Chr3SNP1156" FALSE 0 TRUE
"Chr3SNP1157" "Chr3SNP1157" FALSE 0 FALSE
"Chr3SNP1158" "Chr3SNP1158" FALSE 0 FALSE
"Chr3SNP1159" "Chr3SNP1159" FALSE 0 FALSE
"Chr3SNP1160" "Chr3SNP1160" FALSE 0 FALSE
"Chr3SNP1161" "Chr3SNP1161" FALSE 0 FALSE
"Chr3SNP1162" "Chr3SNP1162" FALSE 0 FALSE
"Chr3SNP1163" "Chr3SNP1163" FALSE 0 FALSE
"Chr3SNP1164" "Chr3SNP1164" FALSE 0 TRUE
"Chr3SNP1165" "Chr3SNP1165" FALSE 0 FALSE
"Chr3SNP1166" "Chr3SNP1166" FALSE 0 TRUE
"Chr3SNP1167" "Chr3SNP1167" FALSE 0 FALSE
"Chr3SNP1168" "Chr3SNP1168" FALSE 0 FALSE
"Chr3SNP1169" "Chr3SNP1169" FALSE 0 TRUE
"Chr3SNP1170" "Chr3SNP1170" TRUE -2.44767202301816 FALSE
"Chr3SNP1171" "Chr3SNP1171" FALSE 0 TRUE
"Chr3SNP1172" "Chr3SNP1172" FALSE 0 FALSE
"Chr3SNP1173" "Chr3SNP1173" FALSE 0 FALSE
"Chr3SNP1174" "Chr3SNP1174" FALSE 0 FALSE
"Chr3SNP1175" "Chr3SNP1175" TRUE -0.233932894215499 FALSE
"Chr3SNP1176" "Chr3SNP1176" FALSE 0 TRUE
"Chr3SNP1177" "Chr3SNP1177" FALSE 0 FALSE
"Chr3SNP1178" "Chr3SNP1178" FALSE 0 FALSE
"Chr3SNP1179" "Chr3SNP1179" FALSE 0 FALSE
"Chr3SNP1180" "Chr3SNP1180" TRUE -0.00000152381131425767 FALSE
"Chr3SNP1181" "Chr3SNP1181" FALSE 0 FALSE
"Chr3SNP1182" "Chr3SNP1182" FALSE 0 TRUE
"Chr3SNP1183" "Chr3SNP1183" FALSE 0 FALSE
"Chr3SNP1184" "Chr3SNP1184" FALSE 0 TRUE
"Chr3SNP1185" "Chr3SNP1185" FALSE 0 TRUE
"Chr3SNP1186" "Chr3SNP1186" FALSE 0 FALSE
"Chr3SNP1187" "Chr3SNP1187" FALSE 0 FALSE
"Chr3SNP1188" "Chr3SNP1188" FALSE 0 FALSE
"Chr3SNP1189" "Chr3SNP1189" TRUE 0.0517646819940444 FALSE
"Chr3SNP1190" "Chr3SNP1190" FALSE 0 TRUE
"Chr3SNP1191" "Chr3SNP1191" FALSE 0 TRUE
"Chr3SNP1192" "Chr3SNP1192" TRUE -0.3250541110935 FALSE
"Chr3SNP1193" "Chr3SNP1193" FALSE 0 FALSE
"Chr3SNP1194" "Chr3SNP1194" FALSE 0 FALSE
"Chr3SNP1195" "Chr3SNP1195" FALSE 0 FALSE
"Chr3SNP1196" "Chr3SNP1196" FALSE 0 FALSE
"Chr3SNP1197" "Chr3SNP1197" FALSE 0 FALSE
"Chr3SNP1198" "Chr3SNP1198" FALSE 0 TRUE
"Chr3SNP1199" "Chr3SNP1199" FALSE 0 FALSE
"Chr3SNP1200" "Chr3SNP1200" FALSE 0 FALSE
"Chr3SNP1201" "Chr3SNP1201" FALSE 0 TRUE
"Chr3SNP1202" "Chr3SNP1202" FALSE 0 FALSE
"Chr3SNP1203" "Chr3SNP1203" FALSE 0 FALSE
"Chr3SNP1204" "Chr3SNP1204" FALSE 0 FALSE
"Chr3SNP1205" "Chr3SNP1205" FALSE 0 FALSE
"Chr3SNP1206" "Chr3SNP1206" FALSE 0 TRUE
"Chr3SNP1207" "Chr3SNP1207" FALSE 0 FALSE
"Chr3SNP1208" "Chr3SNP1208" FALSE 0 FALSE
"Chr3SNP1209" "Chr3SNP1209" FALSE 0 TRUE
"Chr3SNP1210" "Chr3SNP1210" FALSE 0 TRUE
"Chr3SNP1211" "Chr3SNP1211" FALSE 0 FALSE
"Chr3SNP1212" "Chr3SNP1212" FALSE 0 FALSE
"Chr3SNP1213" "Chr3SNP1213" FALSE 0 FALSE
"Chr3SNP1214" "Chr3SNP1214" FALSE 0 TRUE
"Chr3SNP1215" "Chr3SNP1215" FALSE 0 FALSE
"Chr3SNP1216" "Chr3SNP1216" FALSE 0 FALSE
"Chr3SNP1217" "Chr3SNP1217" TRUE 0.0212066510836241 FALSE
"Chr3SNP1218" "Chr3SNP1218" FALSE 0 FALSE
"Chr3SNP1219" "Chr3SNP1219" FALSE 0 TRUE
"Chr3SNP1220" "Chr3SNP1220" TRUE -1.14848730115557 FALSE
"Chr3SNP1221" "Chr3SNP1221" FALSE 0 TRUE
"Chr3SNP1222" "Chr3SNP1222" TRUE 0.785368181585215 FALSE
"Chr3SNP1223" "Chr3SNP1223" FALSE 0 FALSE
"Chr3SNP1224" "Chr3SNP1224" FALSE 0 FALSE
"Chr3SNP1225" "Chr3SNP1225" FALSE 0 FALSE
"Chr3SNP1226" "Chr3SNP1226" FALSE 0 TRUE
"Chr3SNP1227" "Chr3SNP1227" FALSE 0 TRUE
"Chr3SNP1228" "Chr3SNP1228" FALSE 0 FALSE
"Chr3SNP1229" "Chr3SNP1229" FALSE 0 TRUE
"Chr3SNP1230" "Chr3SNP1230" FALSE 0 FALSE
"Chr3SNP1231" "Chr3SNP1231" TRUE 0.294942426340509 FALSE
"Chr3SNP1232" "Chr3SNP1232" FALSE 0 FALSE
"Chr3SNP1233" "Chr3SNP1233" FALSE 0 TRUE
"Chr3SNP1234" "Chr3SNP1234" FALSE 0 FALSE
"Chr3SNP1235" "Chr3SNP1235" FALSE 0 FALSE
"Chr3SNP1236" "Chr3SNP1236" FALSE 0 FALSE
"Chr3SNP1237" "Chr3SNP1237" FALSE 0 TRUE
"Chr3SNP1238" "Chr3SNP1238" FALSE 0 TRUE
"Chr3SNP1239" "Chr3SNP1239" TRUE 1.5235192214169 FALSE
"Chr3SNP1240" "Chr3SNP1240" FALSE 0 FALSE
"Chr3SNP1241" "Chr3SNP1241" FALSE 0 FALSE
"Chr3SNP1242" "Chr3SNP1242" FALSE 0 FALSE
"Chr3SNP1243" "Chr3SNP1243" FALSE 0 FALSE
"Chr3SNP1244" "Chr3SNP1244" FALSE 0 FALSE
"Chr3SNP1245" "Chr3SNP1245" FALSE 0 TRUE
"Chr3SNP1246" "Chr3SNP1246" FALSE 0 FALSE
"Chr3SNP1247" "Chr3SNP1247" FALSE 0 FALSE
"Chr3SNP1248" "Chr3SNP1248" FALSE 0 TRUE
"Chr3SNP1249" "Chr3SNP1249" FALSE 0 FALSE
"Chr3SNP1250" "Chr3SNP1250" TRUE 0.0257875361902289 FALSE
"Chr3SNP1251" "Chr3SNP1251" FALSE 0 TRUE
"Chr3SNP1252" "Chr3SNP1252" FALSE 0 FALSE
"Chr3SNP1253" "Chr3SNP1253" FALSE 0 FALSE
"Chr3SNP1254" "Chr3SNP1254" FALSE 0 FALSE
"Chr3SNP1255" "Chr3SNP1255" FALSE 0 TRUE
"Chr3SNP1256" "Chr3SNP1256" FALSE 0 FALSE
"Chr3SNP1257" "Chr3SNP1257" FALSE 0 TRUE
"Chr3SNP1258" "Chr3SNP1258" FALSE 0 TRUE
"Chr3SNP1259" "Chr3SNP1259" TRUE -0.0135948508727257 FALSE
"Chr3SNP1260" "Chr3SNP1260" FALSE 0 FALSE
"Chr3SNP1261" "Chr3SNP1261" FALSE 0 TRUE
"Chr3SNP1262" "Chr3SNP1262" FALSE 0 FALSE
"Chr3SNP1263" "Chr3SNP1263" FALSE 0 FALSE
"Chr3SNP1264" "Chr3SNP1264" FALSE 0 FALSE
"Chr3SNP1265" "Chr3SNP1265" FALSE 0 FALSE
"Chr3SNP1266" "Chr3SNP1266" FALSE 0 TRUE
"Chr3SNP1267" "Chr3SNP1267" FALSE 0 TRUE
"Chr3SNP1268" "Chr3SNP1268" FALSE 0 FALSE
"Chr3SNP1269" "Chr3SNP1269" FALSE 0 FALSE
"Chr3SNP1270" "Chr3SNP1270" FALSE 0 TRUE
"Chr3SNP1271" "Chr3SNP1271" FALSE 0 TRUE
"Chr3SNP1272" "Chr3SNP1272" FALSE 0 FALSE
"Chr3SNP1273" "Chr3SNP1273" FALSE 0 FALSE
"Chr3SNP1274" "Chr3SNP1274" FALSE 0 FALSE
"Chr3SNP1275" "Chr3SNP1275" FALSE 0 TRUE
"Chr3SNP1276" "Chr3SNP1276" FALSE 0 FALSE
"Chr3SNP1277" "Chr3SNP1277" FALSE 0 TRUE
"Chr3SNP1278" "Chr3SNP1278" FALSE 0 FALSE
"Chr3SNP1279" "Chr3SNP1279" FALSE 0 TRUE
"Chr3SNP1280" "Chr3SNP1280" FALSE 0 FALSE
"Chr3SNP1281" "Chr3SNP1281" FALSE 0 TRUE
"Chr3SNP1282" "Chr3SNP1282" FALSE 0 FALSE
"Chr3SNP1283" "Chr3SNP1283" FALSE 0 FALSE
"Chr3SNP1284" "Chr3SNP1284" FALSE 0 FALSE
"Chr3SNP1285" "Chr3SNP1285" FALSE 0 TRUE
"Chr3SNP1286" "Chr3SNP1286" FALSE 0 FALSE
"Chr3SNP1287" "Chr3SNP1287" FALSE 0 TRUE
"Chr3SNP1288" "Chr3SNP1288" FALSE 0 FALSE
"Chr3SNP1289" "Chr3SNP1289" FALSE 0 FALSE
"Chr3SNP1290" "Chr3SNP1290" TRUE -1.0858895714631 FALSE
"Chr3SNP1291" "Chr3SNP1291" FALSE 0 TRUE
"Chr3SNP1292" "Chr3SNP1292" FALSE 0 TRUE
"Chr3SNP1293" "Chr3SNP1293" FALSE 0 FALSE
"Chr3SNP1294" "Chr3SNP1294" FALSE 0 TRUE
"Chr3SNP1295" "Chr3SNP1295" FALSE 0 FALSE
"Chr3SNP1296" "Chr3SNP1296" FALSE 0 TRUE
"Chr3SNP1297" "Chr3SNP1297" FALSE 0 FALSE
"Chr3SNP1298" "Chr3SNP1298" FALSE 0 FALSE
"Chr3SNP1299" "Chr3SNP1299" FALSE 0 FALSE
"Chr3SNP1300" "Chr3SNP1300" FALSE 0 FALSE
"Chr3SNP1301" "Chr3SNP1301" FALSE 0 FALSE
"Chr3SNP1302" "Chr3SNP1302" TRUE -0.168402892212557 FALSE
"Chr3SNP1303" "Chr3SNP1303" FALSE 0 TRUE
"Chr3SNP1304" "Chr3SNP1304" FALSE 0 FALSE
"Chr3SNP1305" "Chr3SNP1305" FALSE 0 FALSE
"Chr3SNP1306" "Chr3SNP1306" FALSE 0 TRUE
"Chr3SNP1307" "Chr3SNP1307" FALSE 0 FALSE
"Chr3SNP1308" "Chr3SNP1308" FALSE 0 FALSE
"Chr3SNP1309" "Chr3SNP1309" FALSE 0 TRUE
"Chr3SNP1310" "Chr3SNP1310" FALSE 0 FALSE
"Chr3SNP1311" "Chr3SNP1311" FALSE 0 FALSE
"Chr3SNP1312" "Chr3SNP1312" FALSE 0 TRUE
"Chr3SNP1313" "Chr3SNP1313" FALSE 0 FALSE
"Chr3SNP1314" "Chr3SNP1314" TRUE -0.0000839161603754547 FALSE
"Chr3SNP1315" "Chr3SNP1315" FALSE 0 FALSE
"Chr3SNP1316" "Chr3SNP1316" FALSE 0 FALSE
"Chr3SNP1317" "Chr3SNP1317" TRUE -0.379588643148657 FALSE
"Chr3SNP1318" "Chr3SNP1318" FALSE 0 TRUE
"Chr3SNP1319" "Chr3SNP1319" FALSE 0 FALSE
"Chr3SNP1320" "Chr3SNP1320" FALSE 0 FALSE
"Chr3SNP1321" "Chr3SNP1321" TRUE 1.88666975702263 FALSE
"Chr3SNP1322" "Chr3SNP1322" TRUE -0.000171840071468106 FALSE
"Chr3SNP1323" "Chr3SNP1323" FALSE 0 TRUE
"Chr3SNP1324" "Chr3SNP1324" FALSE 0 FALSE
"Chr3SNP1325" "Chr3SNP1325" FALSE 0 FALSE
"Chr3SNP1326" "Chr3SNP1326" FALSE 0 FALSE
"Chr3SNP1327" "Chr3SNP1327" FALSE 0 TRUE
"Chr3SNP1328" "Chr3SNP1328" FALSE 0 FALSE
"Chr3SNP1329" "Chr3SNP1329" FALSE 0 TRUE
"Chr3SNP1330" "Chr3SNP1330" FALSE 0 FALSE
"Chr3SNP1331" "Chr3SNP1331" FALSE 0 TRUE
"Chr3SNP1332" "Chr3SNP1332" FALSE 0 FALSE
"Chr3SNP1333" "Chr3SNP1333" FALSE 0 FALSE
"Chr3SNP1334" "Chr3SNP1334" FALSE 0 FALSE
"Chr3SNP1335" "Chr3SNP1335" TRUE 0.0479506999652302 FALSE
"Chr3SNP1336" "Chr3SNP1336" FALSE 0 TRUE
"Chr3SNP1337" "Chr3SNP1337" FALSE 0 FALSE
"Chr3SNP1338" "Chr3SNP1338" FALSE 0 FALSE
"Chr3SNP1339" "Chr3SNP1339" TRUE -0.015836905362713 FALSE
"Chr3SNP1340" "Chr3SNP1340" FALSE 0 TRUE
"Chr3SNP1341" "Chr3SNP1341" FALSE 0 FALSE
"Chr3SNP1342" "Chr3SNP1342" FALSE 0 FALSE
"Chr3SNP1343" "Chr3SNP1343" FALSE 0 FALSE
"Chr3SNP1344" "Chr3SNP1344" FALSE 0 FALSE
"Chr3SNP1345" "Chr3SNP1345" TRUE 0.0328862620344907 FALSE
"Chr3SNP1346" "Chr3SNP1346" FALSE 0 FALSE
"Chr3SNP1347" "Chr3SNP1347" FALSE 0 TRUE
"Chr3SNP1348" "Chr3SNP1348" FALSE 0 TRUE
"Chr3SNP1349" "Chr3SNP1349" FALSE 0 FALSE
"Chr3SNP1350" "Chr3SNP1350" TRUE 0.240821676090665 FALSE
"Chr3SNP1351" "Chr3SNP1351" FALSE 0 FALSE
"Chr3SNP1352" "Chr3SNP1352" FALSE 0 FALSE
"Chr3SNP1353" "Chr3SNP1353" FALSE 0 FALSE
"Chr3SNP1354" "Chr3SNP1354" FALSE 0 FALSE
"Chr3SNP1355" "Chr3SNP1355" FALSE 0 FALSE
"Chr3SNP1356" "Chr3SNP1356" FALSE 0 FALSE
"Chr3SNP1357" "Chr3SNP1357" FALSE 0 FALSE
"Chr3SNP1358" "Chr3SNP1358" FALSE 0 FALSE
"Chr3SNP1359" "Chr3SNP1359" FALSE 0 FALSE
"Chr3SNP1360" "Chr3SNP1360" FALSE 0 TRUE
"Chr3SNP1361" "Chr3SNP1361" FALSE 0 FALSE
"Chr3SNP1362" "Chr3SNP1362" FALSE 0 FALSE
"Chr3SNP1363" "Chr3SNP1363" FALSE 0 TRUE
"Chr3SNP1364" "Chr3SNP1364" FALSE 0 FALSE
"Chr3SNP1365" "Chr3SNP1365" FALSE 0 TRUE
"Chr3SNP1366" "Chr3SNP1366" FALSE 0 FALSE
"Chr3SNP1367" "Chr3SNP1367" FALSE 0 FALSE
"Chr3SNP1368" "Chr3SNP1368" FALSE 0 TRUE
"Chr3SNP1369" "Chr3SNP1369" FALSE 0 FALSE
"Chr3SNP1370" "Chr3SNP1370" FALSE 0 FALSE
"Chr3SNP1371" "Chr3SNP1371" TRUE 0.619362680697644 FALSE
"Chr3SNP1372" "Chr3SNP1372" FALSE 0 FALSE
"Chr3SNP1373" "Chr3SNP1373" FALSE 0 TRUE
"Chr3SNP1374" "Chr3SNP1374" FALSE 0 FALSE
"Chr3SNP1375" "Chr3SNP1375" FALSE 0 TRUE
"Chr3SNP1376" "Chr3SNP1376" FALSE 0 FALSE
"Chr3SNP1377" "Chr3SNP1377" FALSE 0 FALSE
"Chr3SNP1378" "Chr3SNP1378" FALSE 0 FALSE
"Chr3SNP1379" "Chr3SNP1379" FALSE 0 FALSE
"Chr3SNP1380" "Chr3SNP1380" TRUE -0.0215495630262324 FALSE
"Chr3SNP1381" "Chr3SNP1381" FALSE 0 TRUE
"Chr3SNP1382" "Chr3SNP1382" FALSE 0 FALSE
"Chr3SNP1383" "Chr3SNP1383" FALSE 0 FALSE
"Chr3SNP1384" "Chr3SNP1384" FALSE 0 TRUE
"Chr3SNP1385" "Chr3SNP1385" FALSE 0 FALSE
"Chr3SNP1386" "Chr3SNP1386" FALSE 0 TRUE
"Chr3SNP1387" "Chr3SNP1387" FALSE 0 TRUE
"Chr3SNP1388" "Chr3SNP1388" FALSE 0 FALSE
"Chr3SNP1389" "Chr3SNP1389" FALSE 0 FALSE
"Chr3SNP1390" "Chr3SNP1390" FALSE 0 FALSE
"Chr3SNP1391" "Chr3SNP1391" FALSE 0 FALSE
"Chr3SNP1392" "Chr3SNP1392" FALSE 0 TRUE
"Chr3SNP1393" "Chr3SNP1393" FALSE 0 TRUE
"Chr3SNP1394" "Chr3SNP1394" TRUE -0.134549030097606 FALSE
"Chr3SNP1395" "Chr3SNP1395" FALSE 0 TRUE
"Chr3SNP1396" "Chr3SNP1396" FALSE 0 FALSE
"Chr3SNP1397" "Chr3SNP1397" FALSE 0 FALSE
"Chr3SNP1398" "Chr3SNP1398" FALSE 0 TRUE
"Chr3SNP1399" "Chr3SNP1399" FALSE 0 TRUE
"Chr3SNP1400" "Chr3SNP1400" FALSE 0 FALSE
"Chr3SNP1401" "Chr3SNP1401" FALSE 0 FALSE
"Chr3SNP1402" "Chr3SNP1402" FALSE 0 FALSE
"Chr3SNP1403" "Chr3SNP1403" FALSE 0 FALSE
"Chr3SNP1404" "Chr3SNP1404" FALSE 0 FALSE
"Chr3SNP1405" "Chr3SNP1405" FALSE 0 TRUE
"Chr3SNP1406" "Chr3SNP1406" TRUE -0.493869306936255 FALSE
"Chr3SNP1407" "Chr3SNP1407" FALSE 0 FALSE
"Chr3SNP1408" "Chr3SNP1408" FALSE 0 FALSE
"Chr3SNP1409" "Chr3SNP1409" FALSE 0 TRUE
"Chr3SNP1410" "Chr3SNP1410" FALSE 0 FALSE
"Chr3SNP1411" "Chr3SNP1411" FALSE 0 FALSE
"Chr3SNP1412" "Chr3SNP1412" FALSE 0 FALSE
"Chr3SNP1413" "Chr3SNP1413" FALSE 0 FALSE
"Chr3SNP1414" "Chr3SNP1414" FALSE 0 TRUE
"Chr3SNP1415" "Chr3SNP1415" FALSE 0 FALSE
"Chr3SNP1416" "Chr3SNP1416" FALSE 0 FALSE
"Chr3SNP1417" "Chr3SNP1417" FALSE 0 FALSE
"Chr3SNP1418" "Chr3SNP1418" FALSE 0 FALSE
"Chr3SNP1419" "Chr3SNP1419" FALSE 0 FALSE
"Chr3SNP1420" "Chr3SNP1420" FALSE 0 TRUE
"Chr3SNP1421" "Chr3SNP1421" FALSE 0 FALSE
"Chr3SNP1422" "Chr3SNP1422" FALSE 0 FALSE
"Chr3SNP1423" "Chr3SNP1423" FALSE 0 FALSE
"Chr3SNP1424" "Chr3SNP1424" TRUE 0.952609225502234 FALSE
"Chr3SNP1425" "Chr3SNP1425" FALSE 0 FALSE
"Chr3SNP1426" "Chr3SNP1426" FALSE 0 FALSE
"Chr3SNP1427" "Chr3SNP1427" FALSE 0 FALSE
"Chr3SNP1428" "Chr3SNP1428" FALSE 0 TRUE
"Chr3SNP1429" "Chr3SNP1429" FALSE 0 TRUE
"Chr3SNP1430" "Chr3SNP1430" FALSE 0 FALSE
"Chr3SNP1431" "Chr3SNP1431" FALSE 0 FALSE
"Chr3SNP1432" "Chr3SNP1432" FALSE 0 FALSE
"Chr3SNP1433" "Chr3SNP1433" FALSE 0 FALSE
"Chr3SNP1434" "Chr3SNP1434" FALSE 0 TRUE
"Chr3SNP1435" "Chr3SNP1435" FALSE 0 FALSE
"Chr3SNP1436" "Chr3SNP1436" FALSE 0 FALSE
"Chr3SNP1437" "Chr3SNP1437" FALSE 0 TRUE
"Chr3SNP1438" "Chr3SNP1438" FALSE 0 FALSE
"Chr3SNP1439" "Chr3SNP1439" FALSE 0 FALSE
"Chr3SNP1440" "Chr3SNP1440" FALSE 0 TRUE
"Chr3SNP1441" "Chr3SNP1441" FALSE 0 FALSE
"Chr3SNP1442" "Chr3SNP1442" FALSE 0 FALSE
"Chr3SNP1443" "Chr3SNP1443" FALSE 0 TRUE
"Chr3SNP1444" "Chr3SNP1444" TRUE 0.302446681107679 FALSE
"Chr3SNP1445" "Chr3SNP1445" FALSE 0 FALSE
"Chr3SNP1446" "Chr3SNP1446" FALSE 0 FALSE
"Chr3SNP1447" "Chr3SNP1447" TRUE -0.668601640789214 FALSE
"Chr3SNP1448" "Chr3SNP1448" FALSE 0 FALSE
"Chr3SNP1449" "Chr3SNP1449" FALSE 0 TRUE
"Chr3SNP1450" "Chr3SNP1450" FALSE 0 FALSE
"Chr3SNP1451" "Chr3SNP1451" FALSE 0 FALSE
"Chr3SNP1452" "Chr3SNP1452" FALSE 0 FALSE
"Chr3SNP1453" "Chr3SNP1453" FALSE 0 TRUE
"Chr3SNP1454" "Chr3SNP1454" FALSE 0 FALSE
"Chr3SNP1455" "Chr3SNP1455" FALSE 0 FALSE
"Chr3SNP1456" "Chr3SNP1456" FALSE 0 TRUE
"Chr3SNP1457" "Chr3SNP1457" TRUE -0.0730295572449795 FALSE
"Chr3SNP1458" "Chr3SNP1458" FALSE 0 FALSE
"Chr3SNP1459" "Chr3SNP1459" FALSE 0 FALSE
"Chr3SNP1460" "Chr3SNP1460" FALSE 0 TRUE
"Chr3SNP1461" "Chr3SNP1461" FALSE 0 FALSE
"Chr3SNP1462" "Chr3SNP1462" FALSE 0 FALSE
"Chr3SNP1463" "Chr3SNP1463" FALSE 0 FALSE
"Chr3SNP1464" "Chr3SNP1464" FALSE 0 FALSE
"Chr3SNP1465" "Chr3SNP1465" FALSE 0 TRUE
"Chr3SNP1466" "Chr3SNP1466" FALSE 0 TRUE
"Chr3SNP1467" "Chr3SNP1467" TRUE 0.0639219554269571 FALSE
"Chr3SNP1468" "Chr3SNP1468" FALSE 0 FALSE
"Chr3SNP1469" "Chr3SNP1469" FALSE 0 TRUE
"Chr3SNP1470" "Chr3SNP1470" FALSE 0 TRUE
"Chr3SNP1471" "Chr3SNP1471" FALSE 0 FALSE
"Chr3SNP1472" "Chr3SNP1472" FALSE 0 FALSE
"Chr3SNP1473" "Chr3SNP1473" FALSE 0 FALSE
"Chr3SNP1474" "Chr3SNP1474" FALSE 0 TRUE
"Chr3SNP1475" "Chr3SNP1475" FALSE 0 TRUE
"Chr3SNP1476" "Chr3SNP1476" TRUE -0.00000205530992235066 FALSE
"Chr3SNP1477" "Chr3SNP1477" FALSE 0 FALSE
"Chr3SNP1478" "Chr3SNP1478" FALSE 0 TRUE
"Chr3SNP1479" "Chr3SNP1479" FALSE 0 FALSE
"Chr3SNP1480" "Chr3SNP1480" FALSE 0 FALSE
"Chr3SNP1481" "Chr3SNP1481" FALSE 0 FALSE
"Chr3SNP1482" "Chr3SNP1482" FALSE 0 FALSE
"Chr3SNP1483" "Chr3SNP1483" FALSE 0 TRUE
"Chr3SNP1484" "Chr3SNP1484" FALSE 0 FALSE
"Chr3SNP1485" "Chr3SNP1485" TRUE 0.284360442374158 FALSE
"Chr3SNP1486" "Chr3SNP1486" FALSE 0 FALSE
"Chr3SNP1487" "Chr3SNP1487" FALSE 0 FALSE
"Chr3SNP1488" "Chr3SNP1488" FALSE 0 TRUE
"Chr3SNP1489" "Chr3SNP1489" FALSE 0 FALSE
"Chr3SNP1490" "Chr3SNP1490" FALSE 0 FALSE
"Chr3SNP1491" "Chr3SNP1491" TRUE 0.123682652284505 FALSE
"Chr3SNP1492" "Chr3SNP1492" TRUE 0.0275464452293937 FALSE
"Chr3SNP1493" "Chr3SNP1493" FALSE 0 TRUE
"Chr3SNP1494" "Chr3SNP1494" FALSE 0 TRUE
"Chr3SNP1495" "Chr3SNP1495" FALSE 0 FALSE
"Chr3SNP1496" "Chr3SNP1496" TRUE -0.0963837000282909 FALSE
"Chr3SNP1497" "Chr3SNP1497" FALSE 0 FALSE
"Chr3SNP1498" "Chr3SNP1498" FALSE 0 TRUE
"Chr3SNP1499" "Chr3SNP1499" FALSE 0 FALSE
"Chr3SNP1500" "Chr3SNP1500" FALSE 0 FALSE
"Chr3SNP1501" "Chr3SNP1501" FALSE 0 TRUE
"Chr3SNP1502" "Chr3SNP1502" FALSE 0 FALSE
"Chr3SNP1503" "Chr3SNP1503" FALSE 0 TRUE
"Chr3SNP1504" "Chr3SNP1504" FALSE 0 FALSE
"Chr3SNP1505" "Chr3SNP1505" FALSE 0 FALSE
"Chr3SNP1506" "Chr3SNP1506" FALSE 0 TRUE
"Chr3SNP1507" "Chr3SNP1507" FALSE 0 FALSE
"Chr3SNP1508" "Chr3SNP1508" FALSE 0 FALSE
"Chr3SNP1509" "Chr3SNP1509" FALSE 0 TRUE
"Chr3SNP1510" "Chr3SNP1510" FALSE 0 FALSE
"Chr3SNP1511" "Chr3SNP1511" TRUE 0.0118498838160809 FALSE
"Chr3SNP1512" "Chr3SNP1512" FALSE 0 FALSE
"Chr3SNP1513" "Chr3SNP1513" FALSE 0 FALSE
"Chr3SNP1514" "Chr3SNP1514" FALSE 0 TRUE
"Chr3SNP1515" "Chr3SNP1515" FALSE 0 FALSE
"Chr3SNP1516" "Chr3SNP1516" FALSE 0 FALSE
"Chr3SNP1517" "Chr3SNP1517" FALSE 0 TRUE
"Chr3SNP1518" "Chr3SNP1518" FALSE 0 TRUE
"Chr3SNP1519" "Chr3SNP1519" FALSE 0 FALSE
"Chr3SNP1520" "Chr3SNP1520" FALSE 0 FALSE
"Chr3SNP1521" "Chr3SNP1521" FALSE 0 FALSE
"Chr3SNP1522" "Chr3SNP1522" FALSE 0 FALSE
"Chr3SNP1523" "Chr3SNP1523" FALSE 0 TRUE
"Chr3SNP1524" "Chr3SNP1524" TRUE 0.146519253311703 FALSE
"Chr3SNP1525" "Chr3SNP1525" FALSE 0 FALSE
"Chr3SNP1526" "Chr3SNP1526" FALSE 0 FALSE
"Chr3SNP1527" "Chr3SNP1527" FALSE 0 TRUE
"Chr3SNP1528" "Chr3SNP1528" FALSE 0 FALSE
"Chr3SNP1529" "Chr3SNP1529" FALSE 0 FALSE
"Chr3SNP1530" "Chr3SNP1530" FALSE 0 TRUE
"Chr3SNP1531" "Chr3SNP1531" FALSE 0 TRUE
"Chr3SNP1532" "Chr3SNP1532" FALSE 0 FALSE
"Chr3SNP1533" "Chr3SNP1533" FALSE 0 FALSE
"Chr3SNP1534" "Chr3SNP1534" FALSE 0 TRUE
"Chr3SNP1535" "Chr3SNP1535" FALSE 0 TRUE
"Chr3SNP1536" "Chr3SNP1536" FALSE 0 FALSE
"Chr3SNP1537" "Chr3SNP1537" FALSE 0 FALSE
"Chr3SNP1538" "Chr3SNP1538" FALSE 0 FALSE
"Chr3SNP1539" "Chr3SNP1539" FALSE 0 TRUE
"Chr3SNP1540" "Chr3SNP1540" FALSE 0 FALSE
"Chr3SNP1541" "Chr3SNP1541" FALSE 0 FALSE
"Chr3SNP1542" "Chr3SNP1542" FALSE 0 TRUE
"Chr3SNP1543" "Chr3SNP1543" FALSE 0 FALSE
"Chr3SNP1544" "Chr3SNP1544" FALSE 0 FALSE
"Chr3SNP1545" "Chr3SNP1545" FALSE 0 FALSE
"Chr3SNP1546" "Chr3SNP1546" TRUE 0.0526752349542352 FALSE
"Chr3SNP1547" "Chr3SNP1547" FALSE 0 FALSE
"Chr3SNP1548" "Chr3SNP1548" FALSE 0 FALSE
"Chr3SNP1549" "Chr3SNP1549" TRUE 0.0146477804805985 FALSE
"Chr3SNP1550" "Chr3SNP1550" FALSE 0 TRUE
"Chr3SNP1551" "Chr3SNP1551" FALSE 0 TRUE
"Chr3SNP1552" "Chr3SNP1552" FALSE 0 TRUE
"Chr3SNP1553" "Chr3SNP1553" FALSE 0 FALSE
"Chr3SNP1554" "Chr3SNP1554" FALSE 0 TRUE
"Chr3SNP1555" "Chr3SNP1555" FALSE 0 FALSE
"Chr3SNP1556" "Chr3SNP1556" FALSE 0 FALSE
"Chr3SNP1557" "Chr3SNP1557" FALSE 0 TRUE
"Chr3SNP1558" "Chr3SNP1558" FALSE 0 TRUE
"Chr3SNP1559" "Chr3SNP1559" FALSE 0 TRUE
"Chr3SNP1560" "Chr3SNP1560" FALSE 0 FALSE
"Chr3SNP1561" "Chr3SNP1561" FALSE 0 TRUE
"Chr3SNP1562" "Chr3SNP1562" FALSE 0 TRUE
"Chr3SNP1563" "Chr3SNP1563" FALSE 0 FALSE
"Chr3SNP1564" "Chr3SNP1564" FALSE 0 FALSE
"Chr3SNP1565" "Chr3SNP1565" FALSE 0 FALSE
"Chr3SNP1566" "Chr3SNP1566" FALSE 0 FALSE
"Chr3SNP1567" "Chr3SNP1567" FALSE 0 TRUE
"Chr3SNP1568" "Chr3SNP1568" FALSE 0 FALSE
"Chr3SNP1569" "Chr3SNP1569" FALSE 0 TRUE
"Chr3SNP1570" "Chr3SNP1570" FALSE 0 FALSE
"Chr3SNP1571" "Chr3SNP1571" FALSE 0 TRUE
"Chr3SNP1572" "Chr3SNP1572" FALSE 0 TRUE
"Chr3SNP1573" "Chr3SNP1573" FALSE 0 FALSE
"Chr3SNP1574" "Chr3SNP1574" FALSE 0 TRUE
"Chr3SNP1575" "Chr3SNP1575" FALSE 0 FALSE
"Chr3SNP1576" "Chr3SNP1576" FALSE 0 TRUE
"Chr3SNP1577" "Chr3SNP1577" FALSE 0 FALSE
"Chr3SNP1578" "Chr3SNP1578" FALSE 0 TRUE
"Chr3SNP1579" "Chr3SNP1579" FALSE 0 TRUE
"Chr3SNP1580" "Chr3SNP1580" FALSE 0 FALSE
"Chr3SNP1581" "Chr3SNP1581" FALSE 0 TRUE
"Chr3SNP1582" "Chr3SNP1582" FALSE 0 TRUE
"Chr3SNP1583" "Chr3SNP1583" FALSE 0 FALSE
"Chr3SNP1584" "Chr3SNP1584" FALSE 0 TRUE
"Chr3SNP1585" "Chr3SNP1585" FALSE 0 TRUE
"Chr3SNP1586" "Chr3SNP1586" FALSE 0 TRUE
"Chr3SNP1587" "Chr3SNP1587" FALSE 0 FALSE
"Chr3SNP1588" "Chr3SNP1588" FALSE 0 TRUE
"Chr3SNP1589" "Chr3SNP1589" FALSE 0 FALSE
"Chr3SNP1590" "Chr3SNP1590" FALSE 0 FALSE
"Chr3SNP1591" "Chr3SNP1591" FALSE 0 FALSE
"Chr3SNP1592" "Chr3SNP1592" FALSE 0 FALSE
"Chr3SNP1593" "Chr3SNP1593" TRUE -0.200282071789784 FALSE
"Chr3SNP1594" "Chr3SNP1594" FALSE 0 FALSE
"Chr3SNP1595" "Chr3SNP1595" FALSE 0 FALSE
"Chr3SNP1596" "Chr3SNP1596" FALSE 0 TRUE
"Chr3SNP1597" "Chr3SNP1597" FALSE 0 FALSE
"Chr3SNP1598" "Chr3SNP1598" FALSE 0 FALSE
"Chr3SNP1599" "Chr3SNP1599" FALSE 0 FALSE
"Chr3SNP1600" "Chr3SNP1600" FALSE 0 TRUE
"Chr3SNP1601" "Chr3SNP1601" FALSE 0 FALSE
"Chr3SNP1602" "Chr3SNP1602" FALSE 0 FALSE
"Chr3SNP1603" "Chr3SNP1603" FALSE 0 FALSE
"Chr3SNP1604" "Chr3SNP1604" FALSE 0 TRUE
"Chr3SNP1605" "Chr3SNP1605" FALSE 0 FALSE
"Chr3SNP1606" "Chr3SNP1606" FALSE 0 FALSE
"Chr3SNP1607" "Chr3SNP1607" FALSE 0 FALSE
"Chr3SNP1608" "Chr3SNP1608" TRUE 0.0250436911900654 FALSE
"Chr3SNP1609" "Chr3SNP1609" FALSE 0 TRUE
"Chr3SNP1610" "Chr3SNP1610" FALSE 0 FALSE
"Chr3SNP1611" "Chr3SNP1611" FALSE 0 FALSE
"Chr3SNP1612" "Chr3SNP1612" FALSE 0 TRUE
"Chr3SNP1613" "Chr3SNP1613" FALSE 0 TRUE
"Chr3SNP1614" "Chr3SNP1614" FALSE 0 FALSE
"Chr3SNP1615" "Chr3SNP1615" FALSE 0 FALSE
"Chr3SNP1616" "Chr3SNP1616" FALSE 0 FALSE
"Chr3SNP1617" "Chr3SNP1617" TRUE -0.0215469856395983 FALSE
"Chr3SNP1618" "Chr3SNP1618" FALSE 0 FALSE
"Chr3SNP1619" "Chr3SNP1619" FALSE 0 TRUE
"Chr3SNP1620" "Chr3SNP1620" FALSE 0 TRUE
"Chr3SNP1621" "Chr3SNP1621" FALSE 0 TRUE
"Chr3SNP1622" "Chr3SNP1622" TRUE 0.0000605228821273884 FALSE
"Chr3SNP1623" "Chr3SNP1623" FALSE 0 FALSE
"Chr3SNP1624" "Chr3SNP1624" FALSE 0 TRUE
"Chr3SNP1625" "Chr3SNP1625" FALSE 0 FALSE
"Chr3SNP1626" "Chr3SNP1626" FALSE 0 FALSE
"Chr3SNP1627" "Chr3SNP1627" FALSE 0 FALSE
"Chr3SNP1628" "Chr3SNP1628" FALSE 0 FALSE
"Chr3SNP1629" "Chr3SNP1629" TRUE -0.00084308908802671 FALSE
"Chr3SNP1630" "Chr3SNP1630" FALSE 0 FALSE
"Chr3SNP1631" "Chr3SNP1631" FALSE 0 FALSE
"Chr3SNP1632" "Chr3SNP1632" FALSE 0 TRUE
"Chr3SNP1633" "Chr3SNP1633" TRUE 2.42648295774108 FALSE
"Chr3SNP1634" "Chr3SNP1634" TRUE 0.760211054587815 FALSE
"Chr3SNP1635" "Chr3SNP1635" FALSE 0 TRUE
"Chr3SNP1636" "Chr3SNP1636" FALSE 0 TRUE
"Chr3SNP1637" "Chr3SNP1637" FALSE 0 FALSE
"Chr3SNP1638" "Chr3SNP1638" FALSE 0 TRUE
"Chr3SNP1639" "Chr3SNP1639" TRUE -0.0622559142353608 FALSE
"Chr3SNP1640" "Chr3SNP1640" FALSE 0 FALSE
"Chr3SNP1641" "Chr3SNP1641" FALSE 0 FALSE
"Chr3SNP1642" "Chr3SNP1642" FALSE 0 FALSE
"Chr3SNP1643" "Chr3SNP1643" FALSE 0 TRUE
"Chr3SNP1644" "Chr3SNP1644" FALSE 0 FALSE
"Chr3SNP1645" "Chr3SNP1645" FALSE 0 TRUE
"Chr3SNP1646" "Chr3SNP1646" FALSE 0 FALSE
"Chr3SNP1647" "Chr3SNP1647" FALSE 0 TRUE
"Chr3SNP1648" "Chr3SNP1648" FALSE 0 FALSE
"Chr3SNP1649" "Chr3SNP1649" FALSE 0 FALSE
"Chr3SNP1650" "Chr3SNP1650" FALSE 0 FALSE
"Chr3SNP1651" "Chr3SNP1651" FALSE 0 FALSE
"Chr3SNP1652" "Chr3SNP1652" FALSE 0 TRUE
"Chr3SNP1653" "Chr3SNP1653" TRUE -0.0323444476982927 FALSE
"Chr3SNP1654" "Chr3SNP1654" FALSE 0 TRUE
"Chr3SNP1655" "Chr3SNP1655" FALSE 0 FALSE
"Chr3SNP1656" "Chr3SNP1656" FALSE 0 FALSE
"Chr3SNP1657" "Chr3SNP1657" FALSE 0 TRUE
"Chr3SNP1658" "Chr3SNP1658" FALSE 0 FALSE
"Chr3SNP1659" "Chr3SNP1659" FALSE 0 TRUE
"Chr3SNP1660" "Chr3SNP1660" FALSE 0 FALSE
"Chr3SNP1661" "Chr3SNP1661" FALSE 0 FALSE
"Chr3SNP1662" "Chr3SNP1662" FALSE 0 FALSE
"Chr3SNP1663" "Chr3SNP1663" FALSE 0 FALSE
"Chr3SNP1664" "Chr3SNP1664" FALSE 0 FALSE
"Chr3SNP1665" "Chr3SNP1665" FALSE 0 FALSE
"Chr3SNP1666" "Chr3SNP1666" FALSE 0 FALSE
"Chr3SNP1667" "Chr3SNP1667" FALSE 0 TRUE
"Chr3SNP1668" "Chr3SNP1668" FALSE 0 FALSE
"Chr3SNP1669" "Chr3SNP1669" FALSE 0 TRUE
"Chr3SNP1670" "Chr3SNP1670" FALSE 0 FALSE
"Chr3SNP1671" "Chr3SNP1671" TRUE -0.472318856873275 FALSE
"Chr3SNP1672" "Chr3SNP1672" FALSE 0 TRUE
"Chr3SNP1673" "Chr3SNP1673" TRUE 0.0874806613984061 FALSE
"Chr3SNP1674" "Chr3SNP1674" FALSE 0 FALSE
"Chr3SNP1675" "Chr3SNP1675" FALSE 0 FALSE
"Chr3SNP1676" "Chr3SNP1676" FALSE 0 FALSE
"Chr3SNP1677" "Chr3SNP1677" FALSE 0 TRUE
"Chr3SNP1678" "Chr3SNP1678" TRUE -0.204696342591984 FALSE
"Chr3SNP1679" "Chr3SNP1679" FALSE 0 FALSE
"Chr3SNP1680" "Chr3SNP1680" FALSE 0 FALSE
"Chr3SNP1681" "Chr3SNP1681" FALSE 0 TRUE
"Chr3SNP1682" "Chr3SNP1682" FALSE 0 FALSE
"Chr3SNP1683" "Chr3SNP1683" FALSE 0 FALSE
"Chr3SNP1684" "Chr3SNP1684" FALSE 0 FALSE
"Chr3SNP1685" "Chr3SNP1685" FALSE 0 TRUE
"Chr3SNP1686" "Chr3SNP1686" FALSE 0 FALSE
"Chr3SNP1687" "Chr3SNP1687" FALSE 0 TRUE
"Chr3SNP1688" "Chr3SNP1688" FALSE 0 FALSE
"Chr3SNP1689" "Chr3SNP1689" FALSE 0 TRUE
"Chr3SNP1690" "Chr3SNP1690" FALSE 0 TRUE
"Chr3SNP1691" "Chr3SNP1691" FALSE 0 TRUE
"Chr3SNP1692" "Chr3SNP1692" TRUE -0.99492261304543 FALSE
"Chr3SNP1693" "Chr3SNP1693" FALSE 0 TRUE
"Chr3SNP1694" "Chr3SNP1694" TRUE -0.228001553697085 FALSE
"Chr3SNP1695" "Chr3SNP1695" TRUE -0.0887906058059791 FALSE
"Chr3SNP1696" "Chr3SNP1696" FALSE 0 FALSE
"Chr3SNP1697" "Chr3SNP1697" FALSE 0 TRUE
"Chr3SNP1698" "Chr3SNP1698" FALSE 0 FALSE
"Chr3SNP1699" "Chr3SNP1699" FALSE 0 FALSE
"Chr3SNP1700" "Chr3SNP1700" FALSE 0 TRUE
"Chr3SNP1701" "Chr3SNP1701" FALSE 0 FALSE
"Chr3SNP1702" "Chr3SNP1702" FALSE 0 FALSE
"Chr3SNP1703" "Chr3SNP1703" FALSE 0 FALSE
"Chr3SNP1704" "Chr3SNP1704" FALSE 0 TRUE
"Chr3SNP1705" "Chr3SNP1705" FALSE 0 FALSE
"Chr3SNP1706" "Chr3SNP1706" FALSE 0 FALSE
"Chr3SNP1707" "Chr3SNP1707" TRUE 1.27330854969001 FALSE
"Chr3SNP1708" "Chr3SNP1708" FALSE 0 FALSE
"Chr3SNP1709" "Chr3SNP1709" FALSE 0 TRUE
"Chr3SNP1710" "Chr3SNP1710" FALSE 0 TRUE
"Chr3SNP1711" "Chr3SNP1711" FALSE 0 FALSE
"Chr3SNP1712" "Chr3SNP1712" FALSE 0 TRUE
"Chr3SNP1713" "Chr3SNP1713" FALSE 0 FALSE
"Chr3SNP1714" "Chr3SNP1714" FALSE 0 TRUE
"Chr3SNP1715" "Chr3SNP1715" FALSE 0 FALSE
"Chr3SNP1716" "Chr3SNP1716" FALSE 0 FALSE
"Chr3SNP1717" "Chr3SNP1717" FALSE 0 FALSE
"Chr3SNP1718" "Chr3SNP1718" FALSE 0 TRUE
"Chr3SNP1719" "Chr3SNP1719" TRUE 2.26143651063226 FALSE
"Chr3SNP1720" "Chr3SNP1720" FALSE 0 FALSE
"Chr3SNP1721" "Chr3SNP1721" FALSE 0 FALSE
"Chr3SNP1722" "Chr3SNP1722" FALSE 0 TRUE
"Chr3SNP1723" "Chr3SNP1723" FALSE 0 FALSE
"Chr3SNP1724" "Chr3SNP1724" FALSE 0 FALSE
"Chr3SNP1725" "Chr3SNP1725" FALSE 0 FALSE
"Chr3SNP1726" "Chr3SNP1726" FALSE 0 FALSE
"Chr3SNP1727" "Chr3SNP1727" FALSE 0 TRUE
"Chr3SNP1728" "Chr3SNP1728" FALSE 0 TRUE
"Chr3SNP1729" "Chr3SNP1729" FALSE 0 TRUE
"Chr3SNP1730" "Chr3SNP1730" FALSE 0 FALSE
"Chr3SNP1731" "Chr3SNP1731" FALSE 0 FALSE
"Chr3SNP1732" "Chr3SNP1732" FALSE 0 TRUE
"Chr3SNP1733" "Chr3SNP1733" FALSE 0 FALSE
"Chr3SNP1734" "Chr3SNP1734" FALSE 0 FALSE
"Chr3SNP1735" "Chr3SNP1735" FALSE 0 FALSE
"Chr3SNP1736" "Chr3SNP1736" FALSE 0 FALSE
"Chr3SNP1737" "Chr3SNP1737" FALSE 0 FALSE
"Chr3SNP1738" "Chr3SNP1738" FALSE 0 FALSE
"Chr3SNP1739" "Chr3SNP1739" FALSE 0 TRUE
"Chr3SNP1740" "Chr3SNP1740" FALSE 0 FALSE
"Chr3SNP1741" "Chr3SNP1741" FALSE 0 TRUE
"Chr3SNP1742" "Chr3SNP1742" FALSE 0 FALSE
"Chr3SNP1743" "Chr3SNP1743" FALSE 0 FALSE
"Chr3SNP1744" "Chr3SNP1744" FALSE 0 TRUE
"Chr3SNP1745" "Chr3SNP1745" FALSE 0 FALSE
"Chr3SNP1746" "Chr3SNP1746" FALSE 0 FALSE
"Chr3SNP1747" "Chr3SNP1747" FALSE 0 TRUE
"Chr3SNP1748" "Chr3SNP1748" FALSE 0 FALSE
"Chr3SNP1749" "Chr3SNP1749" FALSE 0 FALSE
"Chr3SNP1750" "Chr3SNP1750" FALSE 0 FALSE
"Chr3SNP1751" "Chr3SNP1751" FALSE 0 TRUE
"Chr3SNP1752" "Chr3SNP1752" FALSE 0 FALSE
"Chr3SNP1753" "Chr3SNP1753" FALSE 0 FALSE
"Chr3SNP1754" "Chr3SNP1754" FALSE 0 FALSE
"Chr3SNP1755" "Chr3SNP1755" FALSE 0 FALSE
"Chr3SNP1756" "Chr3SNP1756" FALSE 0 TRUE
"Chr3SNP1757" "Chr3SNP1757" FALSE 0 TRUE
"Chr3SNP1758" "Chr3SNP1758" FALSE 0 TRUE
"Chr3SNP1759" "Chr3SNP1759" FALSE 0 FALSE
"Chr3SNP1760" "Chr3SNP1760" FALSE 0 FALSE
"Chr3SNP1761" "Chr3SNP1761" FALSE 0 FALSE
"Chr3SNP1762" "Chr3SNP1762" FALSE 0 FALSE
"Chr3SNP1763" "Chr3SNP1763" FALSE 0 FALSE
"Chr3SNP1764" "Chr3SNP1764" FALSE 0 TRUE
"Chr3SNP1765" "Chr3SNP1765" FALSE 0 FALSE
"Chr3SNP1766" "Chr3SNP1766" FALSE 0 FALSE
"Chr3SNP1767" "Chr3SNP1767" TRUE -0.0149712842703311 FALSE
"Chr3SNP1768" "Chr3SNP1768" FALSE 0 TRUE
"Chr3SNP1769" "Chr3SNP1769" FALSE 0 FALSE
"Chr3SNP1770" "Chr3SNP1770" FALSE 0 TRUE
"Chr3SNP1771" "Chr3SNP1771" FALSE 0 TRUE
"Chr3SNP1772" "Chr3SNP1772" FALSE 0 TRUE
"Chr3SNP1773" "Chr3SNP1773" FALSE 0 FALSE
"Chr3SNP1774" "Chr3SNP1774" FALSE 0 TRUE
"Chr3SNP1775" "Chr3SNP1775" FALSE 0 FALSE
"Chr3SNP1776" "Chr3SNP1776" FALSE 0 TRUE
"Chr3SNP1777" "Chr3SNP1777" FALSE 0 FALSE
"Chr3SNP1778" "Chr3SNP1778" FALSE 0 FALSE
"Chr3SNP1779" "Chr3SNP1779" FALSE 0 FALSE
"Chr3SNP1780" "Chr3SNP1780" FALSE 0 FALSE
"Chr3SNP1781" "Chr3SNP1781" FALSE 0 FALSE
"Chr3SNP1782" "Chr3SNP1782" FALSE 0 TRUE
"Chr3SNP1783" "Chr3SNP1783" FALSE 0 FALSE
"Chr3SNP1784" "Chr3SNP1784" FALSE 0 FALSE
"Chr3SNP1785" "Chr3SNP1785" FALSE 0 TRUE
"Chr3SNP1786" "Chr3SNP1786" FALSE 0 TRUE
"Chr3SNP1787" "Chr3SNP1787" FALSE 0 FALSE
"Chr3SNP1788" "Chr3SNP1788" FALSE 0 FALSE
"Chr3SNP1789" "Chr3SNP1789" FALSE 0 FALSE
"Chr3SNP1790" "Chr3SNP1790" FALSE 0 TRUE
"Chr3SNP1791" "Chr3SNP1791" FALSE 0 FALSE
"Chr3SNP1792" "Chr3SNP1792" FALSE 0 FALSE
"Chr3SNP1793" "Chr3SNP1793" TRUE 0.219954307838249 FALSE
"Chr3SNP1794" "Chr3SNP1794" FALSE 0 TRUE
"Chr3SNP1795" "Chr3SNP1795" FALSE 0 FALSE
"Chr3SNP1796" "Chr3SNP1796" FALSE 0 TRUE
"Chr3SNP1797" "Chr3SNP1797" FALSE 0 TRUE
"Chr3SNP1798" "Chr3SNP1798" FALSE 0 TRUE
"Chr3SNP1799" "Chr3SNP1799" FALSE 0 FALSE
"Chr3SNP1800" "Chr3SNP1800" FALSE 0 FALSE
"Chr3SNP1801" "Chr3SNP1801" FALSE 0 TRUE
"Chr3SNP1802" "Chr3SNP1802" FALSE 0 FALSE
"Chr3SNP1803" "Chr3SNP1803" TRUE 0.00310890478736251 FALSE
"Chr3SNP1804" "Chr3SNP1804" FALSE 0 FALSE
"Chr3SNP1805" "Chr3SNP1805" FALSE 0 TRUE
"Chr3SNP1806" "Chr3SNP1806" FALSE 0 FALSE
"Chr3SNP1807" "Chr3SNP1807" FALSE 0 TRUE
"Chr3SNP1808" "Chr3SNP1808" FALSE 0 FALSE
"Chr3SNP1809" "Chr3SNP1809" FALSE 0 FALSE
"Chr3SNP1810" "Chr3SNP1810" FALSE 0 TRUE
"Chr3SNP1811" "Chr3SNP1811" FALSE 0 FALSE
"Chr3SNP1812" "Chr3SNP1812" FALSE 0 FALSE
"Chr3SNP1813" "Chr3SNP1813" FALSE 0 TRUE
"Chr3SNP1814" "Chr3SNP1814" TRUE 0.0502609949877139 FALSE
"Chr3SNP1815" "Chr3SNP1815" TRUE 0.38877892974214 FALSE
"Chr3SNP1816" "Chr3SNP1816" FALSE 0 FALSE
"Chr3SNP1817" "Chr3SNP1817" FALSE 0 FALSE
"Chr3SNP1818" "Chr3SNP1818" FALSE 0 FALSE
"Chr3SNP1819" "Chr3SNP1819" FALSE 0 FALSE
"Chr3SNP1820" "Chr3SNP1820" FALSE 0 FALSE
"Chr3SNP1821" "Chr3SNP1821" FALSE 0 TRUE
"Chr3SNP1822" "Chr3SNP1822" FALSE 0 FALSE
"Chr3SNP1823" "Chr3SNP1823" FALSE 0 FALSE
"Chr3SNP1824" "Chr3SNP1824" FALSE 0 FALSE
"Chr3SNP1825" "Chr3SNP1825" FALSE 0 TRUE
"Chr3SNP1826" "Chr3SNP1826" FALSE 0 TRUE
"Chr3SNP1827" "Chr3SNP1827" FALSE 0 FALSE
"Chr3SNP1828" "Chr3SNP1828" FALSE 0 FALSE
"Chr3SNP1829" "Chr3SNP1829" FALSE 0 FALSE
"Chr3SNP1830" "Chr3SNP1830" FALSE 0 FALSE
"Chr3SNP1831" "Chr3SNP1831" FALSE 0 FALSE
"Chr3SNP1832" "Chr3SNP1832" FALSE 0 FALSE
"Chr3SNP1833" "Chr3SNP1833" FALSE 0 FALSE
"Chr3SNP1834" "Chr3SNP1834" FALSE 0 FALSE
"Chr3SNP1835" "Chr3SNP1835" FALSE 0 TRUE
"Chr3SNP1836" "Chr3SNP1836" FALSE 0 FALSE
"Chr3SNP1837" "Chr3SNP1837" FALSE 0 FALSE
"Chr3SNP1838" "Chr3SNP1838" FALSE 0 TRUE
"Chr3SNP1839" "Chr3SNP1839" FALSE 0 FALSE
"Chr3SNP1840" "Chr3SNP1840" FALSE 0 FALSE
"Chr3SNP1841" "Chr3SNP1841" TRUE 1.03329119730734 FALSE
"Chr3SNP1842" "Chr3SNP1842" FALSE 0 TRUE
"Chr3SNP1843" "Chr3SNP1843" FALSE 0 FALSE
"Chr3SNP1844" "Chr3SNP1844" FALSE 0 FALSE
"Chr3SNP1845" "Chr3SNP1845" TRUE -0.0522652414864389 FALSE
"Chr3SNP1846" "Chr3SNP1846" FALSE 0 TRUE
"Chr3SNP1847" "Chr3SNP1847" FALSE 0 FALSE
"Chr3SNP1848" "Chr3SNP1848" FALSE 0 FALSE
"Chr3SNP1849" "Chr3SNP1849" FALSE 0 TRUE
"Chr3SNP1850" "Chr3SNP1850" FALSE 0 FALSE
"Chr3SNP1851" "Chr3SNP1851" FALSE 0 TRUE
"Chr3SNP1852" "Chr3SNP1852" FALSE 0 FALSE
"Chr3SNP1853" "Chr3SNP1853" FALSE 0 FALSE
"Chr3SNP1854" "Chr3SNP1854" FALSE 0 TRUE
"Chr3SNP1855" "Chr3SNP1855" TRUE 0.260807265081899 FALSE
"Chr3SNP1856" "Chr3SNP1856" FALSE 0 FALSE
"Chr3SNP1857" "Chr3SNP1857" FALSE 0 FALSE
"Chr3SNP1858" "Chr3SNP1858" FALSE 0 FALSE
"Chr3SNP1859" "Chr3SNP1859" FALSE 0 FALSE
"Chr3SNP1860" "Chr3SNP1860" FALSE 0 TRUE
"Chr3SNP1861" "Chr3SNP1861" TRUE -0.65983698212655 FALSE
"Chr3SNP1862" "Chr3SNP1862" FALSE 0 TRUE
"Chr3SNP1863" "Chr3SNP1863" FALSE 0 FALSE
"Chr3SNP1864" "Chr3SNP1864" FALSE 0 FALSE
"Chr3SNP1865" "Chr3SNP1865" FALSE 0 FALSE
"Chr3SNP1866" "Chr3SNP1866" FALSE 0 FALSE
"Chr3SNP1867" "Chr3SNP1867" FALSE 0 TRUE
"Chr3SNP1868" "Chr3SNP1868" FALSE 0 FALSE
"Chr3SNP1869" "Chr3SNP1869" FALSE 0 FALSE
"Chr3SNP1870" "Chr3SNP1870" FALSE 0 FALSE
"Chr3SNP1871" "Chr3SNP1871" FALSE 0 TRUE
"Chr3SNP1872" "Chr3SNP1872" FALSE 0 FALSE
"Chr3SNP1873" "Chr3SNP1873" FALSE 0 FALSE
"Chr3SNP1874" "Chr3SNP1874" FALSE 0 FALSE
"Chr3SNP1875" "Chr3SNP1875" FALSE 0 FALSE
"Chr3SNP1876" "Chr3SNP1876" TRUE -0.000104243199830867 FALSE
"Chr3SNP1877" "Chr3SNP1877" FALSE 0 FALSE
"Chr3SNP1878" "Chr3SNP1878" FALSE 0 TRUE
"Chr3SNP1879" "Chr3SNP1879" TRUE -0.189565208188729 FALSE
"Chr3SNP1880" "Chr3SNP1880" FALSE 0 FALSE
"Chr3SNP1881" "Chr3SNP1881" FALSE 0 TRUE
"Chr3SNP1882" "Chr3SNP1882" FALSE 0 TRUE
"Chr3SNP1883" "Chr3SNP1883" FALSE 0 FALSE
"Chr3SNP1884" "Chr3SNP1884" FALSE 0 TRUE
"Chr3SNP1885" "Chr3SNP1885" FALSE 0 FALSE
"Chr3SNP1886" "Chr3SNP1886" TRUE 0.0804671391761726 FALSE
"Chr3SNP1887" "Chr3SNP1887" FALSE 0 FALSE
"Chr3SNP1888" "Chr3SNP1888" FALSE 0 TRUE
"Chr3SNP1889" "Chr3SNP1889" TRUE -0.304955779278269 FALSE
"Chr3SNP1890" "Chr3SNP1890" FALSE 0 FALSE
"Chr3SNP1891" "Chr3SNP1891" FALSE 0 FALSE
"Chr3SNP1892" "Chr3SNP1892" FALSE 0 TRUE
"Chr3SNP1893" "Chr3SNP1893" FALSE 0 TRUE
"Chr3SNP1894" "Chr3SNP1894" FALSE 0 FALSE
"Chr3SNP1895" "Chr3SNP1895" FALSE 0 TRUE
"Chr3SNP1896" "Chr3SNP1896" FALSE 0 FALSE
"Chr3SNP1897" "Chr3SNP1897" FALSE 0 FALSE
"Chr3SNP1898" "Chr3SNP1898" FALSE 0 FALSE
"Chr3SNP1899" "Chr3SNP1899" FALSE 0 TRUE
"Chr3SNP1900" "Chr3SNP1900" FALSE 0 TRUE
"Chr3SNP1901" "Chr3SNP1901" FALSE 0 FALSE
"Chr3SNP1902" "Chr3SNP1902" FALSE 0 FALSE
"Chr3SNP1903" "Chr3SNP1903" FALSE 0 FALSE
"Chr3SNP1904" "Chr3SNP1904" FALSE 0 FALSE
"Chr3SNP1905" "Chr3SNP1905" FALSE 0 TRUE
"Chr3SNP1906" "Chr3SNP1906" FALSE 0 FALSE
"Chr3SNP1907" "Chr3SNP1907" FALSE 0 FALSE
"Chr3SNP1908" "Chr3SNP1908" FALSE 0 FALSE
"Chr3SNP1909" "Chr3SNP1909" FALSE 0 FALSE
"Chr3SNP1910" "Chr3SNP1910" FALSE 0 TRUE
"Chr3SNP1911" "Chr3SNP1911" FALSE 0 FALSE
"Chr3SNP1912" "Chr3SNP1912" FALSE 0 FALSE
"Chr3SNP1913" "Chr3SNP1913" FALSE 0 FALSE
"Chr3SNP1914" "Chr3SNP1914" FALSE 0 TRUE
"Chr3SNP1915" "Chr3SNP1915" FALSE 0 FALSE
"Chr3SNP1916" "Chr3SNP1916" FALSE 0 FALSE
"Chr3SNP1917" "Chr3SNP1917" TRUE 0.024361578051141 FALSE
"Chr3SNP1918" "Chr3SNP1918" FALSE 0 TRUE
"Chr3SNP1919" "Chr3SNP1919" FALSE 0 FALSE
"Chr3SNP1920" "Chr3SNP1920" TRUE -0.699439880168103 FALSE
"Chr3SNP1921" "Chr3SNP1921" FALSE 0 TRUE
"Chr3SNP1922" "Chr3SNP1922" FALSE 0 FALSE
"Chr3SNP1923" "Chr3SNP1923" FALSE 0 TRUE
"Chr3SNP1924" "Chr3SNP1924" TRUE 0.19914553824053 FALSE
"Chr3SNP1925" "Chr3SNP1925" FALSE 0 FALSE
"Chr3SNP1926" "Chr3SNP1926" FALSE 0 FALSE
"Chr3SNP1927" "Chr3SNP1927" FALSE 0 FALSE
"Chr3SNP1928" "Chr3SNP1928" FALSE 0 TRUE
"Chr3SNP1929" "Chr3SNP1929" FALSE 0 FALSE
"Chr3SNP1930" "Chr3SNP1930" FALSE 0 FALSE
"Chr3SNP1931" "Chr3SNP1931" FALSE 0 FALSE
"Chr3SNP1932" "Chr3SNP1932" FALSE 0 TRUE
"Chr3SNP1933" "Chr3SNP1933" FALSE 0 FALSE
"Chr3SNP1934" "Chr3SNP1934" FALSE 0 FALSE
"Chr3SNP1935" "Chr3SNP1935" FALSE 0 FALSE
"Chr3SNP1936" "Chr3SNP1936" FALSE 0 FALSE
"Chr3SNP1937" "Chr3SNP1937" FALSE 0 TRUE
"Chr3SNP1938" "Chr3SNP1938" FALSE 0 FALSE
"Chr3SNP1939" "Chr3SNP1939" FALSE 0 TRUE
"Chr3SNP1940" "Chr3SNP1940" FALSE 0 FALSE
"Chr3SNP1941" "Chr3SNP1941" FALSE 0 FALSE
"Chr3SNP1942" "Chr3SNP1942" FALSE 0 FALSE
"Chr3SNP1943" "Chr3SNP1943" FALSE 0 FALSE
"Chr3SNP1944" "Chr3SNP1944" FALSE 0 FALSE
"Chr3SNP1945" "Chr3SNP1945" FALSE 0 FALSE
"Chr3SNP1946" "Chr3SNP1946" FALSE 0 FALSE
"Chr3SNP1947" "Chr3SNP1947" FALSE 0 FALSE
"Chr3SNP1948" "Chr3SNP1948" FALSE 0 FALSE
"Chr3SNP1949" "Chr3SNP1949" FALSE 0 TRUE
"Chr3SNP1950" "Chr3SNP1950" FALSE 0 FALSE
"Chr3SNP1951" "Chr3SNP1951" FALSE 0 FALSE
"Chr3SNP1952" "Chr3SNP1952" FALSE 0 FALSE
"Chr3SNP1953" "Chr3SNP1953" TRUE 1.03037844049225 FALSE
"Chr3SNP1954" "Chr3SNP1954" FALSE 0 FALSE
"Chr3SNP1955" "Chr3SNP1955" FALSE 0 TRUE
"Chr3SNP1956" "Chr3SNP1956" FALSE 0 FALSE
"Chr3SNP1957" "Chr3SNP1957" FALSE 0 FALSE
"Chr3SNP1958" "Chr3SNP1958" FALSE 0 FALSE
"Chr3SNP1959" "Chr3SNP1959" FALSE 0 FALSE
"Chr3SNP1960" "Chr3SNP1960" FALSE 0 FALSE
"Chr3SNP1961" "Chr3SNP1961" TRUE -0.323531975783474 FALSE
"Chr3SNP1962" "Chr3SNP1962" FALSE 0 FALSE
"Chr3SNP1963" "Chr3SNP1963" FALSE 0 TRUE
"Chr3SNP1964" "Chr3SNP1964" FALSE 0 FALSE
"Chr3SNP1965" "Chr3SNP1965" FALSE 0 FALSE
"Chr3SNP1966" "Chr3SNP1966" FALSE 0 TRUE
"Chr3SNP1967" "Chr3SNP1967" FALSE 0 FALSE
"Chr3SNP1968" "Chr3SNP1968" FALSE 0 FALSE
"Chr3SNP1969" "Chr3SNP1969" FALSE 0 FALSE
"Chr3SNP1970" "Chr3SNP1970" FALSE 0 FALSE
"Chr3SNP1971" "Chr3SNP1971" FALSE 0 FALSE
"Chr3SNP1972" "Chr3SNP1972" FALSE 0 FALSE
"Chr3SNP1973" "Chr3SNP1973" FALSE 0 TRUE
"Chr3SNP1974" "Chr3SNP1974" FALSE 0 FALSE
"Chr3SNP1975" "Chr3SNP1975" FALSE 0 FALSE
"Chr3SNP1976" "Chr3SNP1976" FALSE 0 TRUE
"Chr3SNP1977" "Chr3SNP1977" FALSE 0 FALSE
"Chr3SNP1978" "Chr3SNP1978" FALSE 0 FALSE
"Chr3SNP1979" "Chr3SNP1979" FALSE 0 FALSE
"Chr3SNP1980" "Chr3SNP1980" FALSE 0 FALSE
"Chr3SNP1981" "Chr3SNP1981" TRUE 0.0483259209654783 FALSE
"Chr3SNP1982" "Chr3SNP1982" FALSE 0 TRUE
"Chr3SNP1983" "Chr3SNP1983" FALSE 0 FALSE
"Chr3SNP1984" "Chr3SNP1984" FALSE 0 FALSE
"Chr3SNP1985" "Chr3SNP1985" FALSE 0 FALSE
"Chr3SNP1986" "Chr3SNP1986" FALSE 0 FALSE
"Chr3SNP1987" "Chr3SNP1987" FALSE 0 FALSE
"Chr3SNP1988" "Chr3SNP1988" FALSE 0 TRUE
"Chr3SNP1989" "Chr3SNP1989" FALSE 0 FALSE
"Chr3SNP1990" "Chr3SNP1990" FALSE 0 FALSE
"Chr3SNP1991" "Chr3SNP1991" FALSE 0 FALSE
"Chr3SNP1992" "Chr3SNP1992" FALSE 0 TRUE
"Chr3SNP1993" "Chr3SNP1993" FALSE 0 FALSE
"Chr3SNP1994" "Chr3SNP1994" FALSE 0 FALSE
"Chr3SNP1995" "Chr3SNP1995" FALSE 0 TRUE
"Chr3SNP1996" "Chr3SNP1996" FALSE 0 FALSE
"Chr3SNP1997" "Chr3SNP1997" FALSE 0 FALSE
"Chr3SNP1998" "Chr3SNP1998" FALSE 0 TRUE
"Chr3SNP1999" "Chr3SNP1999" FALSE 0 TRUE
"Chr3SNP2000" "Chr3SNP2000" FALSE 0 TRUE
"Chr3SNP2001" "Chr3SNP2001" FALSE 0 FALSE
"Chr3SNP2002" "Chr3SNP2002" FALSE 0 FALSE
"Chr3SNP2003" "Chr3SNP2003" FALSE 0 FALSE
"Chr3SNP2004" "Chr3SNP2004" FALSE 0 FALSE
"Chr3SNP2005" "Chr3SNP2005" FALSE 0 TRUE
"Chr3SNP2006" "Chr3SNP2006" FALSE 0 FALSE
"Chr3SNP2007" "Chr3SNP2007" FALSE 0 FALSE
"Chr3SNP2008" "Chr3SNP2008" TRUE -0.099412402738792 FALSE
"Chr3SNP2009" "Chr3SNP2009" FALSE 0 TRUE
"Chr3SNP2010" "Chr3SNP2010" FALSE 0 FALSE
"Chr3SNP2011" "Chr3SNP2011" FALSE 0 FALSE
"Chr3SNP2012" "Chr3SNP2012" FALSE 0 TRUE
"Chr3SNP2013" "Chr3SNP2013" FALSE 0 TRUE
"Chr3SNP2014" "Chr3SNP2014" TRUE -1.57097958382569 FALSE
"Chr3SNP2015" "Chr3SNP2015" FALSE 0 FALSE
"Chr3SNP2016" "Chr3SNP2016" FALSE 0 FALSE
"Chr3SNP2017" "Chr3SNP2017" FALSE 0 FALSE
"Chr3SNP2018" "Chr3SNP2018" FALSE 0 TRUE
"Chr3SNP2019" "Chr3SNP2019" FALSE 0 TRUE
"Chr3SNP2020" "Chr3SNP2020" TRUE 0.0717596161694873 FALSE
"Chr3SNP2021" "Chr3SNP2021" FALSE 0 FALSE
"Chr3SNP2022" "Chr3SNP2022" FALSE 0 FALSE
"Chr3SNP2023" "Chr3SNP2023" FALSE 0 TRUE
"Chr3SNP2024" "Chr3SNP2024" FALSE 0 FALSE
"Chr3SNP2025" "Chr3SNP2025" FALSE 0 FALSE
"Chr3SNP2026" "Chr3SNP2026" FALSE 0 FALSE
"Chr3SNP2027" "Chr3SNP2027" FALSE 0 FALSE
"Chr3SNP2028" "Chr3SNP2028" FALSE 0 TRUE
"Chr3SNP2029" "Chr3SNP2029" FALSE 0 FALSE
"Chr3SNP2030" "Chr3SNP2030" FALSE 0 FALSE
"Chr3SNP2031" "Chr3SNP2031" FALSE 0 FALSE
"Chr3SNP2032" "Chr3SNP2032" FALSE 0 TRUE
"Chr3SNP2033" "Chr3SNP2033" FALSE 0 FALSE
"Chr3SNP2034" "Chr3SNP2034" FALSE 0 FALSE
"Chr3SNP2035" "Chr3SNP2035" FALSE 0 FALSE
"Chr3SNP2036" "Chr3SNP2036" TRUE -0.000154498970185839 FALSE
"Chr3SNP2037" "Chr3SNP2037" FALSE 0 TRUE
"Chr3SNP2038" "Chr3SNP2038" FALSE 0 FALSE
"Chr3SNP2039" "Chr3SNP2039" FALSE 0 FALSE
"Chr3SNP2040" "Chr3SNP2040" FALSE 0 TRUE
"Chr3SNP2041" "Chr3SNP2041" FALSE 0 TRUE
"Chr3SNP2042" "Chr3SNP2042" FALSE 0 FALSE
"Chr3SNP2043" "Chr3SNP2043" FALSE 0 FALSE
"Chr3SNP2044" "Chr3SNP2044" FALSE 0 FALSE
"Chr3SNP2045" "Chr3SNP2045" FALSE 0 TRUE
"Chr3SNP2046" "Chr3SNP2046" FALSE 0 FALSE
"Chr3SNP2047" "Chr3SNP2047" FALSE 0 FALSE
"Chr3SNP2048" "Chr3SNP2048" FALSE 0 FALSE
"Chr3SNP2049" "Chr3SNP2049" FALSE 0 TRUE
"Chr3SNP2050" "Chr3SNP2050" FALSE 0 FALSE
"Chr3SNP2051" "Chr3SNP2051" FALSE 0 FALSE
"Chr3SNP2052" "Chr3SNP2052" FALSE 0 TRUE
"Chr3SNP2053" "Chr3SNP2053" FALSE 0 FALSE
"Chr3SNP2054" "Chr3SNP2054" FALSE 0 FALSE
"Chr3SNP2055" "Chr3SNP2055" FALSE 0 FALSE
"Chr3SNP2056" "Chr3SNP2056" FALSE 0 FALSE
"Chr3SNP2057" "Chr3SNP2057" FALSE 0 TRUE
"Chr3SNP2058" "Chr3SNP2058" FALSE 0 FALSE
"Chr3SNP2059" "Chr3SNP2059" FALSE 0 FALSE
"Chr3SNP2060" "Chr3SNP2060" TRUE 0.563870436160625 FALSE
"Chr3SNP2061" "Chr3SNP2061" FALSE 0 TRUE
"Chr3SNP2062" "Chr3SNP2062" FALSE 0 FALSE
"Chr3SNP2063" "Chr3SNP2063" FALSE 0 FALSE
"Chr3SNP2064" "Chr3SNP2064" FALSE 0 FALSE
"Chr3SNP2065" "Chr3SNP2065" FALSE 0 TRUE
"Chr3SNP2066" "Chr3SNP2066" TRUE 0.0020195061604499 FALSE
"Chr3SNP2067" "Chr3SNP2067" FALSE 0 FALSE
"Chr3SNP2068" "Chr3SNP2068" TRUE -0.885580639048997 FALSE
"Chr3SNP2069" "Chr3SNP2069" FALSE 0 FALSE
"Chr3SNP2070" "Chr3SNP2070" FALSE 0 TRUE
"Chr3SNP2071" "Chr3SNP2071" TRUE 0.0428512954958487 FALSE
"Chr3SNP2072" "Chr3SNP2072" FALSE 0 FALSE
"Chr3SNP2073" "Chr3SNP2073" FALSE 0 FALSE
"Chr3SNP2074" "Chr3SNP2074" FALSE 0 FALSE
"Chr3SNP2075" "Chr3SNP2075" FALSE 0 FALSE
"Chr3SNP2076" "Chr3SNP2076" FALSE 0 FALSE
"Chr3SNP2077" "Chr3SNP2077" FALSE 0 FALSE
"Chr3SNP2078" "Chr3SNP2078" FALSE 0 TRUE
"Chr3SNP2079" "Chr3SNP2079" FALSE 0 TRUE
"Chr3SNP2080" "Chr3SNP2080" TRUE 0.0501325891125024 FALSE
"Chr3SNP2081" "Chr3SNP2081" FALSE 0 FALSE
"Chr3SNP2082" "Chr3SNP2082" FALSE 0 FALSE
"Chr3SNP2083" "Chr3SNP2083" FALSE 0 FALSE
"Chr3SNP2084" "Chr3SNP2084" FALSE 0 TRUE
"Chr3SNP2085" "Chr3SNP2085" FALSE 0 TRUE
"Chr3SNP2086" "Chr3SNP2086" TRUE -1.03400895621358 FALSE
"Chr3SNP2087" "Chr3SNP2087" FALSE 0 FALSE
"Chr3SNP2088" "Chr3SNP2088" FALSE 0 TRUE
"Chr3SNP2089" "Chr3SNP2089" FALSE 0 FALSE
"Chr3SNP2090" "Chr3SNP2090" FALSE 0 TRUE
"Chr3SNP2091" "Chr3SNP2091" FALSE 0 FALSE
"Chr3SNP2092" "Chr3SNP2092" FALSE 0 TRUE
"Chr3SNP2093" "Chr3SNP2093" FALSE 0 FALSE
"Chr3SNP2094" "Chr3SNP2094" FALSE 0 FALSE
"Chr3SNP2095" "Chr3SNP2095" FALSE 0 FALSE
"Chr3SNP2096" "Chr3SNP2096" FALSE 0 FALSE
"Chr3SNP2097" "Chr3SNP2097" FALSE 0 TRUE
"Chr3SNP2098" "Chr3SNP2098" FALSE 0 FALSE
"Chr3SNP2099" "Chr3SNP2099" FALSE 0 FALSE
"Chr3SNP2100" "Chr3SNP2100" FALSE 0 FALSE
"Chr3SNP2101" "Chr3SNP2101" FALSE 0 FALSE
"Chr3SNP2102" "Chr3SNP2102" FALSE 0 FALSE
"Chr3SNP2103" "Chr3SNP2103" FALSE 0 FALSE
"Chr3SNP2104" "Chr3SNP2104" FALSE 0 TRUE
"Chr3SNP2105" "Chr3SNP2105" FALSE 0 FALSE
"Chr3SNP2106" "Chr3SNP2106" FALSE 0 FALSE
"Chr3SNP2107" "Chr3SNP2107" FALSE 0 FALSE
"Chr3SNP2108" "Chr3SNP2108" FALSE 0 FALSE
"Chr3SNP2109" "Chr3SNP2109" TRUE -1.7527521045358 FALSE
"Chr3SNP2110" "Chr3SNP2110" FALSE 0 FALSE
"Chr3SNP2111" "Chr3SNP2111" FALSE 0 TRUE
"Chr3SNP2112" "Chr3SNP2112" FALSE 0 FALSE
"Chr3SNP2113" "Chr3SNP2113" FALSE 0 FALSE
"Chr3SNP2114" "Chr3SNP2114" FALSE 0 FALSE
"Chr3SNP2115" "Chr3SNP2115" FALSE 0 TRUE
"Chr3SNP2116" "Chr3SNP2116" FALSE 0 FALSE
"Chr3SNP2117" "Chr3SNP2117" FALSE 0 FALSE
"Chr3SNP2118" "Chr3SNP2118" FALSE 0 FALSE
"Chr3SNP2119" "Chr3SNP2119" FALSE 0 FALSE
"Chr3SNP2120" "Chr3SNP2120" FALSE 0 FALSE
"Chr3SNP2121" "Chr3SNP2121" FALSE 0 FALSE
"Chr3SNP2122" "Chr3SNP2122" FALSE 0 FALSE
"Chr3SNP2123" "Chr3SNP2123" FALSE 0 FALSE
"Chr3SNP2124" "Chr3SNP2124" FALSE 0 TRUE
"Chr3SNP2125" "Chr3SNP2125" FALSE 0 FALSE
"Chr3SNP2126" "Chr3SNP2126" FALSE 0 FALSE
"Chr3SNP2127" "Chr3SNP2127" TRUE -2.72385501421181 FALSE
"Chr3SNP2128" "Chr3SNP2128" FALSE 0 FALSE
"Chr3SNP2129" "Chr3SNP2129" FALSE 0 FALSE
"Chr3SNP2130" "Chr3SNP2130" FALSE 0 FALSE
"Chr3SNP2131" "Chr3SNP2131" FALSE 0 TRUE
"Chr3SNP2132" "Chr3SNP2132" TRUE 0.562752803230665 FALSE
"Chr3SNP2133" "Chr3SNP2133" FALSE 0 FALSE
"Chr3SNP2134" "Chr3SNP2134" FALSE 0 FALSE
"Chr3SNP2135" "Chr3SNP2135" TRUE -3.52007102967377 FALSE
"Chr3SNP2136" "Chr3SNP2136" FALSE 0 FALSE
"Chr3SNP2137" "Chr3SNP2137" FALSE 0 FALSE
"Chr3SNP2138" "Chr3SNP2138" FALSE 0 FALSE
"Chr3SNP2139" "Chr3SNP2139" FALSE 0 FALSE
"Chr3SNP2140" "Chr3SNP2140" FALSE 0 FALSE
"Chr3SNP2141" "Chr3SNP2141" FALSE 0 TRUE
"Chr3SNP2142" "Chr3SNP2142" FALSE 0 FALSE
"Chr3SNP2143" "Chr3SNP2143" TRUE -1.13692974883246 FALSE
"Chr3SNP2144" "Chr3SNP2144" FALSE 0 FALSE
"Chr3SNP2145" "Chr3SNP2145" TRUE 0.089418211965245 FALSE
"Chr3SNP2146" "Chr3SNP2146" FALSE 0 TRUE
"Chr3SNP2147" "Chr3SNP2147" FALSE 0 FALSE
"Chr3SNP2148" "Chr3SNP2148" FALSE 0 FALSE
"Chr3SNP2149" "Chr3SNP2149" FALSE 0 TRUE
"Chr3SNP2150" "Chr3SNP2150" FALSE 0 FALSE
"Chr3SNP2151" "Chr3SNP2151" FALSE 0 TRUE
"Chr3SNP2152" "Chr3SNP2152" FALSE 0 FALSE
"Chr3SNP2153" "Chr3SNP2153" TRUE 0.000213673615886503 FALSE
"Chr3SNP2154" "Chr3SNP2154" FALSE 0 FALSE
"Chr3SNP2155" "Chr3SNP2155" FALSE 0 FALSE
"Chr3SNP2156" "Chr3SNP2156" FALSE 0 TRUE
"Chr3SNP2157" "Chr3SNP2157" FALSE 0 FALSE
"Chr3SNP2158" "Chr3SNP2158" FALSE 0 FALSE
"Chr3SNP2159" "Chr3SNP2159" FALSE 0 FALSE
"Chr3SNP2160" "Chr3SNP2160" FALSE 0 TRUE
"Chr3SNP2161" "Chr3SNP2161" FALSE 0 TRUE
"Chr3SNP2162" "Chr3SNP2162" FALSE 0 FALSE
"Chr3SNP2163" "Chr3SNP2163" FALSE 0 FALSE
"Chr3SNP2164" "Chr3SNP2164" FALSE 0 TRUE
"Chr3SNP2165" "Chr3SNP2165" FALSE 0 FALSE
"Chr3SNP2166" "Chr3SNP2166" TRUE 2.02036781757133 FALSE
"Chr3SNP2167" "Chr3SNP2167" FALSE 0 TRUE
"Chr3SNP2168" "Chr3SNP2168" FALSE 0 FALSE
"Chr3SNP2169" "Chr3SNP2169" FALSE 0 TRUE
"Chr3SNP2170" "Chr3SNP2170" TRUE 1.34497635993565 FALSE
"Chr3SNP2171" "Chr3SNP2171" FALSE 0 FALSE
"Chr3SNP2172" "Chr3SNP2172" TRUE -0.478948307199777 FALSE
"Chr3SNP2173" "Chr3SNP2173" FALSE 0 FALSE
"Chr3SNP2174" "Chr3SNP2174" FALSE 0 TRUE
"Chr3SNP2175" "Chr3SNP2175" FALSE 0 FALSE
"Chr3SNP2176" "Chr3SNP2176" FALSE 0 FALSE
"Chr3SNP2177" "Chr3SNP2177" FALSE 0 TRUE
"Chr3SNP2178" "Chr3SNP2178" TRUE 0.291624153896015 FALSE
"Chr3SNP2179" "Chr3SNP2179" FALSE 0 FALSE
"Chr3SNP2180" "Chr3SNP2180" FALSE 0 TRUE
"Chr3SNP2181" "Chr3SNP2181" FALSE 0 FALSE
"Chr3SNP2182" "Chr3SNP2182" FALSE 0 FALSE
"Chr3SNP2183" "Chr3SNP2183" FALSE 0 TRUE
"Chr3SNP2184" "Chr3SNP2184" FALSE 0 FALSE
"Chr3SNP2185" "Chr3SNP2185" FALSE 0 FALSE
"Chr3SNP2186" "Chr3SNP2186" FALSE 0 FALSE
"Chr3SNP2187" "Chr3SNP2187" FALSE 0 TRUE
"Chr3SNP2188" "Chr3SNP2188" FALSE 0 FALSE
"Chr3SNP2189" "Chr3SNP2189" FALSE 0 TRUE
"Chr3SNP2190" "Chr3SNP2190" FALSE 0 FALSE
"Chr3SNP2191" "Chr3SNP2191" FALSE 0 FALSE
"Chr3SNP2192" "Chr3SNP2192" FALSE 0 TRUE
"Chr3SNP2193" "Chr3SNP2193" FALSE 0 FALSE
[truncated: 2,511,328 more chars]
