# Supplementary material for: Restructuring breeding programs 2: Assortative mating for improved commercial genetic gain when using optimum contribution selection and diversity introduction
Source: Genet Sel Evol. 2026 May 27;58:32. doi: 10.1186/s12711-026-01049-6 (PMC13263942; doi:10.1186/s12711-026-01049-6)
Supplement: Supplementary file 7 — Additional file 7: This R script shows the steps taken in the mate allocation algorithm. [file 12711_2026_1049_MOESM7_ESM.r]

resample <- function(x, ...) x[sample.int(length(x), ...)]

# specify the desired correlation between EBVs of males and females
desired.correlation <- 0.6

n.matings <- 1000

# draw some breeding values for males and females
male.bv <- rnorm(n.matings)
female.bv <- rnorm(n.matings)

names(male.bv) <- paste0("M",1:length(male.bv))
names(female.bv) <- paste0("F",1:length(female.bv))

# To make it more interesting, the 25% best males are selected and every male is mated to
# 4 females
male.bv <- rep(male.bv[order(male.bv, decreasing = TRUE)[1:(n.matings/4)]],each = 4)

male.bv.org <- male.bv[order(male.bv, decreasing = TRUE)]
female.bv.org <- female.bv[order(female.bv, decreasing = TRUE)]

# Next, determine the order in which males should be mated with females
# This will be done as often as it takes to get the required correlation (at most 1000 times though)
# And we terminate when the difference between desired and achieved correlation is at most 0.01 

lowest.diff.cor <- 1
for(i in 1:1000){
  male.bv <- male.bv.org
  female.bv <- female.bv.org
  
  v1 <- rnorm(n.matings)
  v2 <- rnorm(n.matings)
  
  v2 <- desired.correlation*v1 + sqrt((1 - desired.correlation^2))*v2
  
  
  order.v1 <- order(v1)
  
  # elements in both vectors just reorderd in the same manner
  # this then reflects the vector of sorted BVs of males that we have
  v1 <- v1[order.v1]
  v2 <- v2[order.v1]
  
  
  # v1 is perfectly ordered
  v1[1:10]
  # v2 is not because it was ordered according to v1
  v2[1:10]
  
  # the vectors of BVs are sorted so the correlation between the vetcor of male 
  # and female BVs is 1
  
  # in what order is v2 after it was reordered?
  order.v2 <- order(v2)
  
  # correlation of v1 with itself is 1. Correlation of v1 with v1 ordered 
  # according to v2 is the desired correlation
  cor(v1,v1[order.v2])
  # that is useful because v1 is sorted
  # the vectors of male and female BVs are sorted too, so we can later use order.v2
  # to reorder one of the sexes and then we have the desired correlation in the BVs
  
  male.bv <- male.bv
  female.bv <- female.bv[order.v2]
  
  allocated.list <- list(male.bv, female.bv)
  allocated.list
  
  cor.achieved <- cor(allocated.list[[1]], allocated.list[[2]])
  diff.cor <- abs(cor.achieved - desired.correlation)
  
  if(lowest.diff.cor > diff.cor){
    # saving the best result so far
    lowest.diff.cor <- diff.cor
    best.allocated.list <- allocated.list
  }
  
  # if the achieved correlation is close enough, then we stop
  if(diff.cor < 0.01){break}
}

mate.plan <- rbind(names(best.allocated.list[[1]]), names(best.allocated.list[[2]]))
colnames(mate.plan) <- paste0("Mating", 1:ncol(mate.plan))
rownames(mate.plan) <- c("sire", "dam")
mate.plan[,1:10]

cor(best.allocated.list[[1]], best.allocated.list[[2]])
plot(best.allocated.list[[1]], best.allocated.list[[2]]
     , xlab = "BV male", ylab = "BV female")
legend("topleft",
       legend = paste0("cor=",round(cor(best.allocated.list[[1]], best.allocated.list[[2]]),4))
       )
